# Supplementary material for: Archaeal chromatin ‘slinkies’ are inherently dynamic complexes with deflected DNA wrapping pathways
Source: eLife. 2021 Mar 2;10:e65587. doi: 10.7554/eLife.65587 (PMC7990501; doi:10.7554/eLife.65587)
Supplement: Figure 2—source data 1. [file elife-65587-fig2-data1.csv]

Panel A,B
*=Replica Visualized in Figure2A				Histograms (Fig2B) created using cumulative data from frame 10,000+
Arc90						Arc120						Arc120-G17D						Arc180
Replica1*		Replica2		Replica3		Replica1		Replica2*		Replica3		Replica1		Replica2		Replica3*		Replica1		Replica2		Replica3*
Frame	RMSD	Frame	RMSD	Frame	RMSD	Frame	RMSD	Frame	RMSD	Frame	RMSD	Frame	RMSD	Frame	RMSD	Frame	RMSD	Frame	RMSD	Frame	RMSD	Frame	RMSD
1	0	1	0	1	0	1	0	1	0	1	0	1	0	1	0	1	0	1	0	1	0	1	0
2	0.7326	2	0.8168	2	0.7864	2	0.7638	2	0.7297	2	0.6756	2	0.6668	2	0.7005	2	0.7268	2	0.7363	2	0.7007	2	0.7318
3	0.8578	3	0.9267	3	0.8798	3	0.881	3	0.8299	3	0.8435	3	0.8018	3	0.8373	3	0.8495	3	0.8252	3	0.8219	3	0.8877
4	0.9232	4	1.0582	4	0.971	4	0.9843	4	0.8603	4	0.9314	4	0.9225	4	0.896	4	1.013	4	0.9173	4	0.9145	4	0.9391
5	0.9957	5	1.0905	5	1.0141	5	1.0011	5	1.0163	5	1.0145	5	1.0336	5	0.9536	5	1.0743	5	1.0122	5	0.9594	5	1.0154
6	1.0038	6	1.1847	6	1.033	6	0.9884	6	1.0985	6	1.1035	6	1.1166	6	1.0136	6	1.1152	6	1.1122	6	1.028	6	1.0417
7	1.0046	7	1.217	7	1.0937	7	1.0394	7	1.1605	7	1.1336	7	1.1852	7	1.045	7	1.1471	7	1.1163	7	1.0679	7	1.0955
8	1.0333	8	1.2255	8	1.0741	8	1.1468	8	1.2081	8	1.1206	8	1.2602	8	1.1122	8	1.1727	8	1.1863	8	1.1056	8	1.1077
9	1.1074	9	1.1785	9	1.1765	9	1.1351	9	1.2199	9	1.151	9	1.2725	9	1.1757	9	1.2011	9	1.1664	9	1.0973	9	1.1362
10	1.1749	10	1.1957	10	1.2633	10	1.1238	10	1.2649	10	1.126	10	1.2507	10	1.1601	10	1.1747	10	1.1506	10	1.1205	10	1.1799
11	1.2397	11	1.2046	11	1.3078	11	1.1433	11	1.269	11	1.148	11	1.3072	11	1.2187	11	1.1596	11	1.2507	11	1.1679	11	1.2288
12	1.2562	12	1.2708	12	1.2904	12	1.2408	12	1.3007	12	1.2481	12	1.3202	12	1.1789	12	1.1665	12	1.233	12	1.2001	12	1.3015
13	1.3194	13	1.2668	13	1.338	13	1.2238	13	1.3341	13	1.2603	13	1.3264	13	1.1857	13	1.2244	13	1.2145	13	1.2183	13	1.3286
14	1.3301	14	1.3908	14	1.3378	14	1.2726	14	1.3648	14	1.2855	14	1.2946	14	1.1943	14	1.2024	14	1.2401	14	1.2387	14	1.2824
15	1.339	15	1.4357	15	1.3975	15	1.2805	15	1.3454	15	1.3328	15	1.3027	15	1.2155	15	1.2526	15	1.2154	15	1.2562	15	1.294
16	1.3925	16	1.4457	16	1.3599	16	1.3041	16	1.381	16	1.3667	16	1.2642	16	1.2977	16	1.3229	16	1.2261	16	1.2609	16	1.3321
17	1.406	17	1.4466	17	1.4293	17	1.3039	17	1.4896	17	1.405	17	1.3098	17	1.2759	17	1.352	17	1.2566	17	1.274	17	1.3457
18	1.4039	18	1.384	18	1.4279	18	1.338	18	1.4773	18	1.4209	18	1.3919	18	1.3189	18	1.2966	18	1.2884	18	1.261	18	1.4028
19	1.4872	19	1.3541	19	1.3693	19	1.3621	19	1.5321	19	1.3802	19	1.4111	19	1.3309	19	1.379	19	1.3386	19	1.318	19	1.4256
20	1.4489	20	1.3278	20	1.3911	20	1.3055	20	1.478	20	1.362	20	1.4557	20	1.3892	20	1.3548	20	1.3752	20	1.3343	20	1.4675
21	1.4485	21	1.4552	21	1.4158	21	1.3393	21	1.47	21	1.4195	21	1.4552	21	1.4025	21	1.3822	21	1.3798	21	1.3656	21	1.4734
22	1.5746	22	1.391	22	1.4687	22	1.3257	22	1.4493	22	1.4658	22	1.4787	22	1.4508	22	1.3109	22	1.4083	22	1.3925	22	1.5028
23	1.5809	23	1.4575	23	1.3514	23	1.3732	23	1.3942	23	1.534	23	1.4487	23	1.4731	23	1.3058	23	1.4185	23	1.3838	23	1.5052
24	1.5706	24	1.4906	24	1.4574	24	1.337	24	1.4258	24	1.503	24	1.4163	24	1.382	24	1.3267	24	1.4362	24	1.4116	24	1.5392
25	1.511	25	1.5661	25	1.4341	25	1.3793	25	1.3924	25	1.5794	25	1.45	25	1.3785	25	1.3686	25	1.4162	25	1.4286	25	1.5895
26	1.5338	26	1.5299	26	1.549	26	1.3965	26	1.428	26	1.6563	26	1.5097	26	1.4564	26	1.4082	26	1.4283	26	1.4363	26	1.5492
27	1.4342	27	1.5527	27	1.5273	27	1.4562	27	1.3912	27	1.5768	27	1.5468	27	1.4462	27	1.3694	27	1.3975	27	1.4551	27	1.5424
28	1.4014	28	1.537	28	1.4995	28	1.4874	28	1.415	28	1.6326	28	1.5498	28	1.5015	28	1.3586	28	1.4357	28	1.4447	28	1.5445
29	1.4051	29	1.5163	29	1.5931	29	1.5408	29	1.3996	29	1.6122	29	1.6216	29	1.4755	29	1.3405	29	1.4678	29	1.4747	29	1.5447
30	1.4621	30	1.5317	30	1.5473	30	1.501	30	1.3992	30	1.6442	30	1.6612	30	1.4582	30	1.4277	30	1.4247	30	1.4986	30	1.5721
31	1.4326	31	1.5545	31	1.5171	31	1.4726	31	1.4578	31	1.6453	31	1.6889	31	1.4417	31	1.3792	31	1.422	31	1.5324	31	1.5664
32	1.5407	32	1.552	32	1.5876	32	1.4819	32	1.5108	32	1.7103	32	1.7341	32	1.4229	32	1.4354	32	1.4685	32	1.4672	32	1.6827
33	1.5305	33	1.6081	33	1.6715	33	1.4961	33	1.4535	33	1.7201	33	1.751	33	1.5031	33	1.4222	33	1.4006	33	1.4657	33	1.6594
34	1.647	34	1.5601	34	1.5313	34	1.4607	34	1.462	34	1.6853	34	1.8244	34	1.5187	34	1.4758	34	1.4702	34	1.546	34	1.639
35	1.6847	35	1.6121	35	1.6427	35	1.4235	35	1.4933	35	1.6758	35	1.8705	35	1.6025	35	1.4523	35	1.4338	35	1.5447	35	1.6425
36	1.673	36	1.5582	36	1.5983	36	1.4402	36	1.5403	36	1.6349	36	1.8277	36	1.6237	36	1.4481	36	1.4683	36	1.5624	36	1.666
37	1.7221	37	1.5812	37	1.5899	37	1.4787	37	1.625	37	1.555	37	1.8737	37	1.6671	37	1.5067	37	1.4395	37	1.5903	37	1.6265
38	1.7071	38	1.5606	38	1.597	38	1.5123	38	1.6137	38	1.5905	38	1.81	38	1.6896	38	1.5338	38	1.3993	38	1.5801	38	1.6656
39	1.8122	39	1.6385	39	1.6065	39	1.4761	39	1.5853	39	1.6379	39	1.9466	39	1.6694	39	1.5054	39	1.3959	39	1.5836	39	1.6715
40	1.7765	40	1.5645	40	1.578	40	1.433	40	1.5595	40	1.6358	40	1.9624	40	1.6976	40	1.4728	40	1.4506	40	1.618	40	1.6417
41	1.754	41	1.5975	41	1.5672	41	1.4118	41	1.5269	41	1.6931	41	1.9595	41	1.7617	41	1.5188	41	1.4588	41	1.6079	41	1.6258
42	1.8079	42	1.6013	42	1.5939	42	1.4015	42	1.5908	42	1.7216	42	1.9737	42	1.7593	42	1.5516	42	1.4837	42	1.6213	42	1.6182
43	1.7305	43	1.6553	43	1.5709	43	1.5011	43	1.5642	43	1.6655	43	1.9701	43	1.7325	43	1.6014	43	1.4828	43	1.6138	43	1.5391
44	1.8199	44	1.7256	44	1.5187	44	1.4947	44	1.5663	44	1.7334	44	1.9012	44	1.8024	44	1.6343	44	1.5408	44	1.6329	44	1.5776
45	1.8321	45	1.6854	45	1.5299	45	1.5301	45	1.6069	45	1.7423	45	1.9004	45	1.7999	45	1.5821	45	1.6051	45	1.6391	45	1.62
46	1.8674	46	1.6236	46	1.5833	46	1.4877	46	1.5673	46	1.7847	46	1.9415	46	1.8467	46	1.598	46	1.5279	46	1.612	46	1.5912
47	1.7999	47	1.6743	47	1.5634	47	1.5239	47	1.5442	47	1.7395	47	1.8913	47	1.7941	47	1.7405	47	1.5747	47	1.6242	47	1.5366
48	1.8259	48	1.6255	48	1.6295	48	1.5254	48	1.6309	48	1.6811	48	1.8289	48	1.753	48	1.6997	48	1.567	48	1.5962	48	1.5339
49	1.8408	49	1.6715	49	1.5906	49	1.5742	49	1.6159	49	1.7639	49	1.8628	49	1.7894	49	1.68	49	1.5652	49	1.6304	49	1.5762
50	1.8182	50	1.6656	50	1.6431	50	1.6608	50	1.6106	50	1.7347	50	1.9147	50	1.7697	50	1.6491	50	1.5711	50	1.6123	50	1.5647
51	1.7977	51	1.7193	51	1.6031	51	1.5999	51	1.5842	51	1.7655	51	1.9739	51	1.8715	51	1.7212	51	1.5658	51	1.641	51	1.596
52	1.71	52	1.744	52	1.5778	52	1.7118	52	1.6436	52	1.7344	52	2.0218	52	1.8732	52	1.6796	52	1.5674	52	1.6948	52	1.5997
53	1.7014	53	1.7493	53	1.6726	53	1.6626	53	1.6326	53	1.7024	53	2.0891	53	1.8904	53	1.6747	53	1.6077	53	1.6925	53	1.6417
54	1.7769	54	1.6706	54	1.7653	54	1.6609	54	1.6697	54	1.7184	54	2.1105	54	1.9531	54	1.6347	54	1.6253	54	1.6996	54	1.6619
55	1.7727	55	1.6493	55	1.7003	55	1.6166	55	1.6951	55	1.6982	55	2.0917	55	1.9286	55	1.6558	55	1.626	55	1.6527	55	1.7049
56	1.7944	56	1.6944	56	1.6467	56	1.6589	56	1.7413	56	1.7053	56	2.0962	56	1.9839	56	1.6628	56	1.6776	56	1.7107	56	1.6847
57	1.8188	57	1.729	57	1.595	57	1.6749	57	1.7313	57	1.7639	57	2.0699	57	2.004	57	1.7769	57	1.7113	57	1.6648	57	1.7695
58	1.7772	58	1.724	58	1.6158	58	1.7001	58	1.6618	58	1.7839	58	2.1265	58	1.9851	58	1.6905	58	1.6526	58	1.6391	58	1.7741
59	1.6807	59	1.7797	59	1.6836	59	1.6191	59	1.6624	59	1.8024	59	2.0947	59	2.0104	59	1.6287	59	1.6326	59	1.5913	59	1.7563
60	1.6381	60	1.839	60	1.7972	60	1.6501	60	1.6718	60	1.8304	60	2.081	60	1.9305	60	1.5628	60	1.6299	60	1.6078	60	1.7734
61	1.673	61	1.8415	61	1.7916	61	1.662	61	1.6703	61	1.7933	61	2.0938	61	1.9979	61	1.5326	61	1.6893	61	1.6044	61	1.7204
62	1.6138	62	1.869	62	1.7416	62	1.5935	62	1.7072	62	1.7858	62	1.9784	62	1.9736	62	1.5392	62	1.682	62	1.6384	62	1.6696
63	1.652	63	1.9062	63	1.6646	63	1.6044	63	1.7001	63	1.7874	63	2.012	63	2.0444	63	1.5973	63	1.7114	63	1.6465	63	1.6926
64	1.6768	64	1.8188	64	1.657	64	1.5669	64	1.7191	64	1.8033	64	2.0236	64	2.0165	64	1.6263	64	1.656	64	1.6004	64	1.6657
65	1.6781	65	1.9422	65	1.7409	65	1.5538	65	1.7432	65	1.8897	65	2.0225	65	2.0593	65	1.6802	65	1.6559	65	1.6003	65	1.6939
66	1.7981	66	1.9071	66	1.7724	66	1.5641	66	1.734	66	1.8826	66	2.0258	66	2.0285	66	1.719	66	1.6568	66	1.6173	66	1.7033
67	1.7915	67	1.8458	67	1.8147	67	1.6056	67	1.7592	67	1.8848	67	1.9644	67	1.9843	67	1.7231	67	1.7006	67	1.6696	67	1.6741
68	1.8774	68	1.8686	68	1.7907	68	1.586	68	1.8257	68	1.9755	68	1.9281	68	1.9549	68	1.7244	68	1.7075	68	1.6007	68	1.6757
69	1.8724	69	1.8967	69	1.7929	69	1.6014	69	1.8196	69	2.0497	69	1.9784	69	1.9543	69	1.7309	69	1.6707	69	1.6292	69	1.7259
70	1.793	70	1.9179	70	1.7795	70	1.6014	70	1.8531	70	2.1226	70	1.9997	70	1.8973	70	1.7242	70	1.7369	70	1.5544	70	1.7205
71	1.8147	71	1.9279	71	1.8222	71	1.5527	71	1.8787	71	2.1709	71	1.9631	71	1.8925	71	1.7556	71	1.7369	71	1.5928	71	1.7868
72	1.8379	72	1.8589	72	1.7227	72	1.5789	72	1.886	72	2.2356	72	2.0074	72	1.9456	72	1.6961	72	1.7233	72	1.5795	72	1.8302
73	1.8478	73	1.814	73	1.694	73	1.5542	73	1.9423	73	2.1389	73	2.0424	73	1.923	73	1.7966	73	1.7577	73	1.6162	73	1.8032
74	1.8873	74	1.789	74	1.6978	74	1.6423	74	1.9888	74	2.1452	74	2.0614	74	1.8445	74	1.7637	74	1.7298	74	1.6151	74	1.816
75	1.8663	75	1.7589	75	1.7442	75	1.7118	75	1.9793	75	2.1133	75	2.1055	75	1.8502	75	1.8068	75	1.7686	75	1.6407	75	1.8139
76	1.8778	76	1.8108	76	1.6973	76	1.611	76	1.9923	76	2.171	76	2.1262	76	1.8633	76	1.8093	76	1.7316	76	1.6497	76	1.8402
77	1.8875	77	1.8852	77	1.6919	77	1.5353	77	1.9972	77	2.2141	77	2.1634	77	1.8408	77	1.7989	77	1.6934	77	1.6474	77	1.7535
78	1.9225	78	1.8367	78	1.6978	78	1.5093	78	2.0233	78	2.2372	78	2.1463	78	1.8943	78	1.8518	78	1.7179	78	1.6128	78	1.8187
79	1.8271	79	1.8698	79	1.7114	79	1.5553	79	2.0083	79	2.2603	79	2.1201	79	1.9466	79	1.7973	79	1.6547	79	1.6824	79	1.8363
80	1.8759	80	1.9417	80	1.61	80	1.5308	80	1.9757	80	2.3112	80	2.1173	80	1.9811	80	1.8075	80	1.6655	80	1.6923	80	1.7934
81	1.8029	81	1.912	81	1.6838	81	1.4877	81	1.8939	81	2.2702	81	2.1125	81	1.9659	81	1.7922	81	1.6657	81	1.6698	81	1.8065
82	1.7998	82	1.9563	82	1.7075	82	1.54	82	1.8991	82	2.1623	82	2.1596	82	2.0483	82	1.8288	82	1.7267	82	1.6655	82	1.8624
83	1.823	83	1.948	83	1.7106	83	1.5477	83	1.9482	83	2.1189	83	2.0762	83	2.054	83	1.7863	83	1.7597	83	1.675	83	1.884
84	1.8142	84	1.9759	84	1.7879	84	1.5734	84	1.9191	84	2.0756	84	2.097	84	1.9751	84	1.7646	84	1.8007	84	1.7274	84	1.8429
85	1.8193	85	1.9992	85	1.7988	85	1.602	85	1.8714	85	2.0928	85	2.0747	85	1.9275	85	1.8158	85	1.7319	85	1.7072	85	1.8486
86	1.8237	86	1.9279	86	1.7666	86	1.6289	86	1.9372	86	2.0724	86	2.2031	86	1.9075	86	1.8152	86	1.7513	86	1.7292	86	1.8385
87	1.8171	87	1.8346	87	1.8194	87	1.6462	87	2.024	87	2.0064	87	2.2143	87	1.9691	87	1.7415	87	1.7339	87	1.748	87	1.8206
88	1.9002	88	1.8248	88	1.711	88	1.6636	88	2.0461	88	2.0441	88	2.2241	88	1.9689	88	1.7846	88	1.6786	88	1.7705	88	1.9092
89	1.8976	89	1.8558	89	1.6121	89	1.678	89	2.0608	89	2.0584	89	2.2169	89	1.9773	89	1.7485	89	1.6823	89	1.7408	89	1.8905
90	1.909	90	1.9261	90	1.705	90	1.6273	90	2.0917	90	2.0504	90	2.2052	90	1.8889	90	1.8518	90	1.7294	90	1.7697	90	1.9102
91	1.798	91	1.8373	91	1.79	91	1.5617	91	2.0677	91	2.0062	91	2.2523	91	1.917	91	1.9111	91	1.8062	91	1.799	91	1.9244
92	1.8156	92	1.842	92	1.7469	92	1.4987	92	2.0885	92	1.9638	92	2.1922	92	1.8265	92	2.0119	92	1.7994	92	1.7695	92	1.9123
93	1.8595	93	1.7866	93	1.7709	93	1.6312	93	2.0735	93	1.9594	93	2.2001	93	1.9313	93	2.1622	93	1.7981	93	1.7104	93	1.905
94	1.9062	94	1.8646	94	1.78	94	1.6891	94	2.1192	94	2.0166	94	2.238	94	1.8888	94	2.1407	94	1.7899	94	1.6534	94	1.8917
95	1.7479	95	1.8517	95	1.7692	95	1.7151	95	2.1361	95	2.0086	95	2.3005	95	1.8654	95	2.1606	95	1.7862	95	1.6253	95	1.9046
96	1.7442	96	1.8689	96	1.7268	96	1.6595	96	2.1286	96	1.956	96	2.3882	96	1.8915	96	2.1182	96	1.7672	96	1.6654	96	1.9122
97	1.7058	97	1.8253	97	1.6495	97	1.6588	97	2.0421	97	1.9443	97	2.4275	97	1.9283	97	2.1155	97	1.8318	97	1.6836	97	1.8941
98	1.6663	98	1.8295	98	1.6324	98	1.5717	98	2.0603	98	1.955	98	2.4438	98	1.8814	98	2.1431	98	1.8134	98	1.66	98	1.9108
99	1.6716	99	1.842	99	1.636	99	1.603	99	2.077	99	1.8963	99	2.4572	99	1.8121	99	2.0896	99	1.8453	99	1.7046	99	1.8981
100	1.6296	100	1.921	100	1.6095	100	1.6826	100	2.0474	100	1.9087	100	2.4292	100	1.8273	100	2.0053	100	1.7926	100	1.67	100	1.944
101	1.7376	101	1.8552	101	1.6079	101	1.6955	101	2.113	101	1.9137	101	2.3925	101	1.862	101	2.0537	101	1.8603	101	1.665	101	1.9728
102	1.6963	102	1.8092	102	1.5831	102	1.6604	102	2.1525	102	1.9585	102	2.4783	102	1.8718	102	2.0421	102	1.8305	102	1.6447	102	1.992
103	1.722	103	1.7739	103	1.5845	103	1.7041	103	2.1372	103	1.9267	103	2.5611	103	1.8826	103	2.0977	103	1.8454	103	1.7157	103	1.9463
104	1.7555	104	1.7389	104	1.5184	104	1.6277	104	2.0596	104	1.9835	104	2.6126	104	1.8604	104	2.0541	104	1.8581	104	1.7421	104	1.9552
105	1.821	105	1.7216	105	1.4701	105	1.6686	105	2.0323	105	1.8981	105	2.6506	105	1.8052	105	2.0722	105	1.8289	105	1.7649	105	1.9853
106	1.8205	106	1.6714	106	1.51	106	1.6308	106	2.0236	106	1.8699	106	2.625	106	1.7767	106	2.0828	106	1.8726	106	1.7615	106	1.96
107	1.7368	107	1.7205	107	1.5312	107	1.5634	107	1.9828	107	1.9544	107	2.5891	107	1.7898	107	2.1058	107	1.9151	107	1.7032	107	1.951
108	1.6521	108	1.7412	108	1.4935	108	1.5242	108	1.9846	108	1.9187	108	2.5014	108	1.754	108	2.101	108	1.8929	108	1.776	108	2.0141
109	1.7897	109	1.6936	109	1.4989	109	1.6378	109	2.0242	109	2.0076	109	2.4992	109	1.7827	109	2.1241	109	1.8571	109	1.8259	109	2.0298
110	1.7431	110	1.6928	110	1.5676	110	1.5967	110	1.9576	110	1.9357	110	2.4834	110	1.7601	110	2.079	110	1.8567	110	1.8145	110	2.0411
111	1.7891	111	1.6599	111	1.6254	111	1.6252	111	1.9922	111	1.8962	111	2.4811	111	1.7693	111	2.0685	111	1.9034	111	1.8467	111	2.0916
112	1.7248	112	1.6832	112	1.6529	112	1.621	112	2.0893	112	1.8688	112	2.5192	112	1.7515	112	2.0138	112	1.8362	112	1.7947	112	2.0299
113	1.7235	113	1.7148	113	1.6796	113	1.6099	113	2.0345	113	1.86	113	2.6473	113	1.8179	113	2.0388	113	1.8246	113	1.7629	113	1.9908
114	1.8203	114	1.6801	114	1.744	114	1.6887	114	2.0897	114	1.9237	114	2.6454	114	1.7669	114	2.0255	114	1.8531	114	1.7614	114	2.0312
115	1.8064	115	1.6946	115	1.7583	115	1.6566	115	2.0659	115	1.9995	115	2.6038	115	1.7814	115	2.026	115	1.9274	115	1.8128	115	1.934
116	1.7772	116	1.7173	116	1.8161	116	1.6276	116	2.0383	116	1.9604	116	2.5634	116	1.7463	116	1.9604	116	1.8929	116	1.8248	116	1.942
117	1.7862	117	1.7292	117	1.837	117	1.6779	117	1.9959	117	1.9934	117	2.5631	117	1.7755	117	1.9378	117	1.8974	117	1.7881	117	1.9783
118	1.765	118	1.7352	118	1.8932	118	1.6192	118	1.93	118	1.9926	118	2.5162	118	1.7195	118	1.9551	118	1.8784	118	1.8343	118	1.9894
119	1.8554	119	1.7733	119	1.8344	119	1.6247	119	1.9063	119	2.0234	119	2.4904	119	1.7667	119	2.0156	119	1.9123	119	1.8334	119	1.9978
120	1.8266	120	1.7927	120	1.9062	120	1.658	120	1.947	120	2.0668	120	2.4821	120	1.7938	120	2.0593	120	1.9479	120	1.8306	120	1.9855
121	1.8056	121	1.8224	121	1.9381	121	1.582	121	1.9021	121	1.9235	121	2.4354	121	1.7539	121	2.0313	121	1.9219	121	1.8461	121	1.9563
122	1.8036	122	1.874	122	1.9498	122	1.5677	122	1.8467	122	1.9834	122	2.4242	122	1.789	122	2.0678	122	1.9828	122	1.8201	122	1.9604
123	1.7977	123	1.9725	123	1.8272	123	1.6186	123	1.7869	123	1.9883	123	2.4896	123	1.8134	123	2.0815	123	1.9882	123	1.8357	123	1.9052
124	1.7374	124	1.9305	124	1.829	124	1.6656	124	1.7792	124	2.0104	124	2.4177	124	1.8102	124	2.0716	124	1.986	124	1.8496	124	1.9175
125	1.7662	125	1.9151	125	1.8545	125	1.6373	125	1.8305	125	1.9539	125	2.5048	125	1.8541	125	2.1447	125	2.0014	125	1.8557	125	1.8792
126	1.8159	126	1.9822	126	1.8458	126	1.6525	126	1.8353	126	1.9271	126	2.4874	126	1.7666	126	2.0533	126	2.0022	126	1.9256	126	1.9038
127	1.7095	127	1.9766	127	1.843	127	1.715	127	1.851	127	2.0054	127	2.4481	127	1.769	127	2.0874	127	2.0054	127	1.8339	127	1.8915
128	1.8063	128	1.9695	128	1.7129	128	1.6905	128	1.8656	128	1.949	128	2.4509	128	1.7774	128	2.0863	128	2.0328	128	1.9009	128	1.9133
129	1.8933	129	1.9736	129	1.704	129	1.6478	129	1.8259	129	1.924	129	2.561	129	1.7772	129	2.0702	129	2.079	129	1.8987	129	1.9113
130	1.9551	130	2.0115	130	1.7444	130	1.6858	130	1.7703	130	1.9904	130	2.5852	130	1.7965	130	2.0716	130	2.0996	130	1.8631	130	1.9282
131	1.9718	131	2.0196	131	1.768	131	1.6768	131	1.7249	131	1.9953	131	2.5962	131	1.7879	131	2.0567	131	2.1358	131	1.813	131	1.9046
132	1.9878	132	1.8843	132	1.7804	132	1.6742	132	1.6923	132	1.9798	132	2.6015	132	1.7603	132	2.043	132	2.1142	132	1.8452	132	1.9459
133	1.8761	133	1.9282	133	1.7194	133	1.6925	133	1.6679	133	2.0183	133	2.5111	133	1.7548	133	2.0435	133	2.0682	133	1.8562	133	1.9867
134	1.9709	134	1.9212	134	1.7266	134	1.6388	134	1.6347	134	1.9947	134	2.5547	134	1.7582	134	2.0654	134	2.121	134	1.9084	134	1.9284
135	1.9573	135	1.9852	135	1.7089	135	1.5958	135	1.6634	135	2.0567	135	2.5847	135	1.7821	135	2.0791	135	2.0938	135	1.8618	135	1.9043
136	1.8811	136	1.947	136	1.7627	136	1.5775	136	1.6394	136	2.0155	136	2.6365	136	1.854	136	2.1238	136	2.1297	136	1.8525	136	1.9076
137	1.9085	137	1.9945	137	1.8707	137	1.5697	137	1.6672	137	2.0369	137	2.5624	137	1.7858	137	2.1597	137	2.1331	137	1.8821	137	1.8825
138	2.0094	138	2.101	138	1.8523	138	1.6664	138	1.6985	138	2.0637	138	2.6342	138	1.7723	138	2.2222	138	2.1059	138	1.9082	138	1.8811
139	1.8708	139	2.0252	139	1.991	139	1.7848	139	1.6709	139	2.0462	139	2.586	139	1.6772	139	2.1286	139	2.1294	139	1.91	139	1.8792
140	1.8338	140	2.015	140	1.9569	140	1.7548	140	1.6883	140	2.0416	140	2.5557	140	1.6806	140	2.1659	140	2.1106	140	1.8834	140	1.954
141	1.8611	141	1.9806	141	1.9276	141	1.8173	141	1.6895	141	2.0609	141	2.6178	141	1.6526	141	2.1531	141	2.0666	141	1.9125	141	1.921
142	1.8357	142	2.0218	142	1.9332	142	1.8107	142	1.6789	142	1.9581	142	2.6005	142	1.6374	142	2.1778	142	2.0843	142	1.8842	142	1.9528
143	1.7738	143	1.9277	143	1.9791	143	1.7265	143	1.743	143	1.8472	143	2.6507	143	1.6765	143	2.2223	143	2.1165	143	1.8336	143	1.9988
144	1.8143	144	1.9523	144	2.0126	144	1.6894	144	1.773	144	1.833	144	2.5024	144	1.7013	144	2.2101	144	2.0885	144	1.8437	144	1.9839
145	1.8054	145	1.9331	145	1.9227	145	1.7405	145	1.7227	145	1.9062	145	2.4806	145	1.6614	145	2.1276	145	2.0823	145	1.8402	145	1.9639
146	1.7395	146	1.9186	146	1.986	146	1.749	146	1.7067	146	1.7943	146	2.5281	146	1.7199	146	2.1513	146	2.0805	146	1.9211	146	1.9119
147	1.7638	147	1.8851	147	1.9907	147	1.7529	147	1.7469	147	1.8109	147	2.4298	147	1.6866	147	2.171	147	2.1398	147	1.9198	147	1.932
148	1.7234	148	1.897	148	2.0515	148	1.7266	148	1.7548	148	1.8106	148	2.4127	148	1.6956	148	2.2232	148	2.1097	148	1.8776	148	1.9458
149	1.7406	149	1.9542	149	2.026	149	1.8011	149	1.7518	149	1.8225	149	2.37	149	1.6341	149	2.1773	149	2.0815	149	1.9007	149	1.9395
150	1.6699	150	1.9301	150	1.9589	150	1.7754	150	1.728	150	1.8328	150	2.3291	150	1.694	150	2.1154	150	2.1516	150	1.8924	150	1.8931
151	1.6761	151	1.9312	151	1.9377	151	1.7937	151	1.7619	151	1.888	151	2.3986	151	1.6693	151	2.1747	151	2.1136	151	1.9215	151	1.909
152	1.6663	152	1.9521	152	2.0543	152	1.754	152	1.7023	152	1.8647	152	2.3665	152	1.685	152	2.166	152	1.9948	152	1.9359	152	1.8625
153	1.6111	153	2.0018	153	2.1055	153	1.7653	153	1.7084	153	1.9066	153	2.4104	153	1.7997	153	2.1718	153	2.0655	153	1.9399	153	1.8979
154	1.6309	154	2.0698	154	2.0779	154	1.7184	154	1.7179	154	1.9451	154	2.4149	154	1.8151	154	2.1333	154	2.0398	154	1.9019	154	1.8455
155	1.6576	155	2.1101	155	2.0534	155	1.7848	155	1.7592	155	1.9493	155	2.3739	155	1.8732	155	2.1856	155	2.0241	155	1.9294	155	1.8685
156	1.6553	156	2.1406	156	2.0793	156	1.7139	156	1.7535	156	1.9284	156	2.4143	156	1.8445	156	2.1917	156	2.0264	156	2.0654	156	1.8849
157	1.7186	157	2.2618	157	2.0375	157	1.8607	157	1.7057	157	1.9142	157	2.4404	157	1.8527	157	2.1961	157	2.0252	157	2.0528	157	1.8983
158	1.7718	158	2.2519	158	2.0157	158	1.8607	158	1.5935	158	1.9119	158	2.4111	158	1.911	158	2.1715	158	2.1038	158	2.0667	158	1.8654
159	1.7369	159	2.3231	159	2.0465	159	1.8217	159	1.6976	159	1.843	159	2.5005	159	1.8769	159	2.1493	159	2.1132	159	2.0074	159	1.8876
160	1.6939	160	2.3466	160	2.0877	160	1.8682	160	1.6417	160	1.8758	160	2.4762	160	1.9212	160	2.0753	160	2.156	160	1.9892	160	1.8971
161	1.7402	161	2.4077	161	2.0718	161	1.862	161	1.641	161	1.8566	161	2.5142	161	1.9807	161	2.0539	161	2.1332	161	1.9154	161	1.9468
162	1.7299	162	2.4119	162	2.0969	162	1.8631	162	1.628	162	1.9448	162	2.5537	162	1.9827	162	2.0875	162	2.1123	162	1.892	162	1.9238
163	1.8694	163	2.3365	163	2.0093	163	1.8618	163	1.6059	163	1.9981	163	2.5948	163	1.9456	163	1.9953	163	2.1318	163	1.9164	163	1.9569
164	1.9256	164	2.3223	164	2.0517	164	1.866	164	1.7046	164	2.0002	164	2.574	164	1.9459	164	1.9869	164	2.058	164	1.9209	164	2.0526
165	1.9215	165	2.3668	165	2.0008	165	1.8865	165	1.7148	165	2.0077	165	2.4377	165	1.936	165	1.9848	165	2.0721	165	1.9288	165	2.13
166	1.97	166	2.3482	166	2.0237	166	1.8909	166	1.6875	166	2.0891	166	2.432	166	1.9741	166	2.0116	166	2.057	166	1.8849	166	2.0919
167	2.0394	167	2.3301	167	1.9939	167	1.8569	167	1.597	167	2.0255	167	2.4578	167	2.0817	167	1.9508	167	2.0931	167	1.8979	167	2.033
168	1.9739	168	2.2568	168	2.0024	168	1.8637	168	1.5967	168	2.1313	168	2.5286	168	2.0472	168	1.9248	168	2.0735	168	1.8938	168	2.0569
169	1.9337	169	2.2685	169	1.9876	169	1.9147	169	1.5814	169	2.1541	169	2.5464	169	2.0929	169	1.9503	169	2.0758	169	1.9655	169	2.0811
170	1.9239	170	2.3018	170	2.0332	170	1.9146	170	1.6468	170	2.2502	170	2.4487	170	2.067	170	2.0128	170	2.0921	170	2.0016	170	2.0702
171	1.9325	171	2.3095	171	2.0013	171	1.9419	171	1.6411	171	2.2587	171	2.4327	171	2.0936	171	1.9958	171	2.1586	171	2.0053	171	2.0681
172	1.8478	172	2.2859	172	2.053	172	1.9591	172	1.6144	172	2.2475	172	2.4194	172	2.0602	172	2.0074	172	2.106	172	1.9562	172	2.0979
173	1.7917	173	2.2994	173	1.9279	173	1.9585	173	1.6159	173	2.2289	173	2.3951	173	2.0525	173	2.0926	173	2.0911	173	1.9641	173	2.0731
174	1.7323	174	2.2078	174	2.0334	174	1.9574	174	1.6338	174	2.1025	174	2.3005	174	2.0374	174	2.0303	174	2.0083	174	1.9458	174	2.1214
175	1.7396	175	2.2933	175	1.9674	175	1.9074	175	1.6269	175	2.0641	175	2.2654	175	2.0793	175	2.0086	175	2.0049	175	1.9233	175	2.1209
176	1.7391	176	2.2633	176	2.0483	176	1.9504	176	1.6022	176	2.0866	176	2.2295	176	2.0155	176	1.9845	176	1.8667	176	1.9261	176	2.1196
177	1.7643	177	2.2023	177	1.9964	177	1.9864	177	1.6235	177	2.0957	177	2.3393	177	2.0484	177	2.0511	177	1.9268	177	1.973	177	2.1062
178	1.7292	178	2.2675	178	1.9335	178	2.0272	178	1.6153	178	2.1305	178	2.2862	178	1.9585	178	2.0932	178	1.9017	178	1.9227	178	2.2147
179	1.6904	179	2.2729	179	1.8748	179	2.0337	179	1.6374	179	2.1194	179	2.3083	179	2.0343	179	2.0744	179	1.9282	179	1.9084	179	2.2119
180	1.7431	180	2.3957	180	1.8841	180	2.0296	180	1.6204	180	2.1329	180	2.4334	180	2.0193	180	2.1632	180	1.929	180	2.0023	180	2.1654
181	1.7384	181	2.2453	181	1.9268	181	1.9341	181	1.6213	181	2.0521	181	2.395	181	2.0797	181	2.2188	181	1.8749	181	1.9985	181	2.1978
182	1.6989	182	2.2409	182	1.968	182	1.9162	182	1.6348	182	2.1594	182	2.37	182	2.0962	182	2.1142	182	1.8291	182	2.0187	182	2.1531
183	1.755	183	2.1794	183	1.9722	183	1.9156	183	1.661	183	2.1785	183	2.381	183	2.0022	183	2.097	183	1.8719	183	2.0198	183	2.1647
184	1.7696	184	2.1519	184	1.9315	184	1.8616	184	1.6537	184	2.2698	184	2.3904	184	1.922	184	2.0336	184	1.9474	184	2.0753	184	2.1525
185	1.7833	185	2.0754	185	2.0057	185	1.9043	185	1.6419	185	2.2411	185	2.4601	185	1.9549	185	2.0723	185	1.9583	185	1.9795	185	2.1439
186	1.7924	186	2.1026	186	1.9546	186	1.9699	186	1.6626	186	2.2344	186	2.4127	186	1.9214	186	2.1033	186	1.9837	186	2.0174	186	2.0757
187	1.7653	187	2.138	187	1.9075	187	2.0239	187	1.6191	187	2.2332	187	2.4678	187	1.9107	187	2.1206	187	2.0206	187	1.9484	187	2.0637
188	1.7391	188	2.2531	188	1.979	188	1.9591	188	1.6597	188	2.1535	188	2.5187	188	1.9354	188	2.1432	188	2.0276	188	1.992	188	2.013
189	1.8031	189	2.1936	189	1.9897	189	1.9521	189	1.7081	189	2.1596	189	2.5497	189	1.9157	189	2.0786	189	2.0147	189	2.0293	189	2.072
190	1.8574	190	2.1598	190	1.9952	190	1.9646	190	1.6644	190	2.105	190	2.5424	190	1.9144	190	2.1015	190	1.9656	190	1.9586	190	2.0741
191	1.8062	191	2.0877	191	1.9918	191	1.9483	191	1.669	191	2.1144	191	2.4524	191	1.9867	191	2.1005	191	1.8704	191	1.9714	191	2.0784
192	1.8216	192	2.1195	192	2.002	192	1.9166	192	1.6845	192	2.1447	192	2.4608	192	1.9782	192	2.0656	192	1.9653	192	1.9387	192	2.0976
193	1.8244	193	2.1395	193	1.914	193	1.9925	193	1.694	193	2.065	193	2.4294	193	1.9707	193	2.1055	193	1.9269	193	1.9188	193	2.0923
194	1.8092	194	2.131	194	1.9713	194	1.9782	194	1.6488	194	2.0786	194	2.4529	194	1.9362	194	2.0108	194	1.8855	194	1.9578	194	2.0294
195	1.7943	195	2.1879	195	1.9498	195	1.9819	195	1.7117	195	2.0859	195	2.419	195	1.95	195	2.0554	195	1.8592	195	1.9689	195	2.0167
196	1.8656	196	2.0928	196	1.9508	196	1.9157	196	1.7754	196	2.0869	196	2.4787	196	1.9137	196	2.0878	196	1.8522	196	1.9478	196	1.9907
197	1.8908	197	2.1452	197	2.0143	197	1.9004	197	1.755	197	2.0668	197	2.515	197	1.9678	197	2.143	197	1.8082	197	1.9666	197	2.0524
198	1.8208	198	2.0721	198	2.0487	198	1.8781	198	1.7362	198	2.0351	198	2.6103	198	2.0575	198	2.1475	198	1.822	198	1.9484	198	2.0212
199	1.8255	199	2.0649	199	2.0015	199	1.8575	199	1.7285	199	2.0203	199	2.5763	199	2.0221	199	2.147	199	1.8545	199	1.9272	199	2.0091
200	1.8775	200	2.148	200	2.0201	200	1.9281	200	1.6589	200	2.0425	200	2.6646	200	2.0291	200	2.1357	200	1.8594	200	1.9566	200	2.0618
201	1.8808	201	2.1833	201	2.035	201	1.9331	201	1.6378	201	1.9726	201	2.6061	201	2.0158	201	2.0921	201	1.8042	201	1.9059	201	2.0985
202	1.9438	202	2.205	202	1.9834	202	1.9612	202	1.5789	202	2.0131	202	2.5446	202	2.0681	202	2.0657	202	1.8044	202	1.8965	202	2.0924
203	1.9393	203	2.152	203	1.9783	203	1.9692	203	1.5576	203	2.0388	203	2.5381	203	2.0874	203	2.1857	203	1.767	203	1.8593	203	2.0991
204	1.9161	204	2.1154	204	1.924	204	1.9356	204	1.6328	204	2.0275	204	2.5387	204	2.0944	204	2.1297	204	1.773	204	1.8406	204	2.0379
205	1.9892	205	2.1212	205	1.9773	205	1.9784	205	1.6237	205	1.9617	205	2.5618	205	2.0828	205	2.1725	205	1.7993	205	1.8753	205	2.0102
206	1.9807	206	2.1927	206	2.0382	206	1.9795	206	1.6798	206	1.9289	206	2.5226	206	2.1404	206	2.1753	206	1.8261	206	1.8331	206	2.0576
207	2.0038	207	2.1252	207	2.0774	207	1.896	207	1.618	207	1.9759	207	2.6246	207	2.1391	207	2.1132	207	1.7871	207	1.8987	207	2.0149
208	1.9921	208	2.1086	208	2.0559	208	1.9908	208	1.6931	208	1.9726	208	2.5837	208	2.1652	208	2.0917	208	1.8177	208	1.9806	208	2.0635
209	1.9702	209	2.1482	209	2.0286	209	1.972	209	1.6858	209	2.029	209	2.5864	209	2.2263	209	2.039	209	1.8455	209	1.989	209	2.0777
210	2.0099	210	2.1204	210	2.0819	210	2.0095	210	1.648	210	2.0146	210	2.5863	210	2.213	210	2.0226	210	1.794	210	1.9704	210	2.0069
211	1.9898	211	2.09	211	2.0901	211	1.9595	211	1.6406	211	2.0831	211	2.6075	211	2.2007	211	2.0724	211	1.7992	211	1.9599	211	2.0473
212	1.972	212	2.1532	212	2.1342	212	1.9091	212	1.6741	212	2.0389	212	2.605	212	2.1674	212	2.1247	212	1.8031	212	1.9758	212	2.0666
213	1.9559	213	2.2158	213	2.015	213	1.8948	213	1.6523	213	2.0151	213	2.6409	213	2.2271	213	2.1346	213	1.7591	213	1.9995	213	2.0924
214	1.9661	214	2.2045	214	1.9532	214	1.8657	214	1.6006	214	2.127	214	2.6072	214	2.2189	214	2.0948	214	1.7751	214	2.019	214	2.0433
215	1.8578	215	2.2398	215	1.9662	215	1.7765	215	1.5681	215	2.0595	215	2.6155	215	2.1532	215	2.1215	215	1.7667	215	2.0359	215	2.03
216	1.9397	216	2.1432	216	1.9861	216	1.8432	216	1.6838	216	2.0844	216	2.6609	216	2.1111	216	2.1937	216	1.8419	216	2.0701	216	2.0162
217	1.871	217	2.1981	217	1.9433	217	1.8632	217	1.6518	217	2.1589	217	2.7069	217	2.1287	217	2.206	217	1.8661	217	2.0938	217	2.0263
218	1.6981	218	2.2291	218	1.9617	218	1.9049	218	1.6802	218	2.1049	218	2.6147	218	2.133	218	2.1878	218	1.8572	218	2.1322	218	2.0082
219	1.7064	219	2.2148	219	2.0074	219	1.9123	219	1.6687	219	2.0446	219	2.624	219	2.1225	219	2.2221	219	1.8583	219	2.1512	219	2.0545
220	1.6937	220	2.1943	220	2.012	220	1.8665	220	1.6661	220	2.024	220	2.5529	220	2.2079	220	2.2559	220	1.7801	220	2.0582	220	2.0734
221	1.7412	221	2.1702	221	2.1294	221	1.7785	221	1.6965	221	1.9858	221	2.5527	221	2.2402	221	2.1919	221	1.7866	221	2.0943	221	2.106
222	1.7778	222	2.1406	222	2.0572	222	1.8334	222	1.6237	222	2.01	222	2.5887	222	2.1825	222	2.174	222	1.7591	222	2.054	222	2.0282
223	1.8135	223	2.2102	223	2.058	223	1.7799	223	1.6249	223	2.0404	223	2.54	223	2.1964	223	2.2227	223	1.7494	223	2.0756	223	1.9858
224	1.8037	224	2.2278	224	2.007	224	1.8569	224	1.6228	224	2.1314	224	2.555	224	2.2386	224	2.1863	224	1.7256	224	2.0664	224	2.0031
225	1.7603	225	2.1714	225	1.9912	225	1.793	225	1.5795	225	2.1289	225	2.6332	225	2.2021	225	2.1473	225	1.7206	225	2.0268	225	2.0792
226	1.7802	226	2.1312	226	2.0554	226	1.8062	226	1.595	226	2.2323	226	2.684	226	2.2195	226	2.2167	226	1.7688	226	2.0239	226	2.013
227	1.8083	227	2.1298	227	2.1105	227	1.8234	227	1.6194	227	2.1504	227	2.6692	227	2.1501	227	2.2272	227	1.7791	227	2.0875	227	2.0331
228	1.8032	228	2.1451	228	2.0907	228	1.7687	228	1.6106	228	2.1537	228	2.6311	228	2.199	228	2.2073	228	1.7834	228	2.0586	228	2.018
229	1.7299	229	2.1531	229	2.0916	229	1.7378	229	1.6392	229	2.1168	229	2.6635	229	2.1454	229	2.1544	229	1.796	229	2.1002	229	2.061
230	1.8105	230	2.154	230	2.0673	230	1.7393	230	1.6585	230	2.193	230	2.7388	230	2.084	230	2.1124	230	1.8014	230	2.1447	230	2.0393
231	1.8361	231	2.2032	231	2.0402	231	1.7565	231	1.6033	231	2.1858	231	2.6987	231	2.0435	231	2.0635	231	1.8096	231	2.1942	231	2.0881
232	1.8353	232	2.1883	232	2.1733	232	1.7972	232	1.6243	232	2.192	232	2.6625	232	2.077	232	2.2705	232	1.8172	232	2.1629	232	2.0786
233	1.8236	233	2.2056	233	2.1984	233	1.8413	233	1.688	233	2.1308	233	2.6221	233	2.0559	233	2.2145	233	1.8693	233	2.1532	233	2.0932
234	1.8625	234	2.192	234	2.2456	234	1.8189	234	1.7312	234	2.1218	234	2.6193	234	2.094	234	2.2894	234	1.8383	234	2.1498	234	2.0435
235	1.8935	235	2.2755	235	2.0929	235	1.7695	235	1.7487	235	2.1227	235	2.5773	235	2.0368	235	2.2779	235	1.8529	235	2.1691	235	2.0253
236	1.8917	236	2.1866	236	2.1466	236	1.7549	236	1.7547	236	2.1175	236	2.5997	236	2.0617	236	2.2055	236	1.8198	236	2.108	236	1.9733
237	1.8385	237	2.1691	237	2.1631	237	1.7951	237	1.7067	237	2.0193	237	2.561	237	2.0471	237	2.2025	237	1.8517	237	2.1748	237	2.0381
238	1.8624	238	2.1139	238	2.2062	238	1.8531	238	1.7165	238	2.0278	238	2.5379	238	2.0203	238	2.1283	238	1.8159	238	2.1893	238	1.9902
239	1.8336	239	2.0746	239	2.2151	239	1.8209	239	1.736	239	2.0667	239	2.6288	239	1.9983	239	2.1051	239	1.8621	239	2.1814	239	2.0031
240	1.8395	240	2.0228	240	2.1507	240	1.8039	240	1.7114	240	2.0277	240	2.5489	240	1.9663	240	2.2353	240	1.8523	240	2.1396	240	2.0604
241	1.9351	241	2.0839	241	2.0947	241	1.8501	241	1.7546	241	2.1149	241	2.6964	241	2.0579	241	2.3073	241	1.8331	241	2.1777	241	2.0978
242	1.8625	242	2.1208	242	2.1302	242	1.9625	242	1.7756	242	2.06	242	2.8336	242	2.0369	242	2.225	242	1.8116	242	2.1754	242	2.0754
243	1.8374	243	2.1312	243	2.2284	243	1.937	243	1.8092	243	2.0469	243	2.784	243	2.0213	243	2.2116	243	1.8145	243	2.2075	243	2.1024
244	1.8962	244	2.0883	244	2.2705	244	1.941	244	1.7367	244	1.9835	244	2.7955	244	2.0413	244	2.2086	244	1.8248	244	2.1409	244	2.0691
245	1.9551	245	2.1588	245	2.2633	245	1.9029	245	1.7685	245	1.9816	245	2.7709	245	2.0034	245	2.1907	245	1.9135	245	2.1568	245	2.1678
246	2.0163	246	2.1859	246	2.1928	246	1.9311	246	1.8026	246	2.0042	246	2.7445	246	2.0548	246	2.2506	246	1.9445	246	2.1617	246	2.1569
247	1.989	247	2.1957	247	2.223	247	1.9448	247	1.6872	247	2.0788	247	2.7264	247	2.0282	247	2.2023	247	1.9091	247	2.1151	247	2.1788
248	2.0111	248	2.1229	248	2.2531	248	1.995	248	1.6699	248	2.0841	248	2.6988	248	2.0338	248	2.1367	248	1.9185	248	2.1962	248	2.1348
249	2.0272	249	2.2066	249	2.2634	249	1.9747	249	1.7417	249	2.0306	249	2.6043	249	2.0793	249	2.1196	249	1.8784	249	2.192	249	2.1478
250	2.0437	250	2.149	250	2.197	250	1.9544	250	1.7678	250	2.0173	250	2.5391	250	1.9891	250	2.11	250	1.9259	250	2.2262	250	2.1501
251	2.0766	251	2.207	251	2.1639	251	1.9308	251	1.7007	251	1.96	251	2.5862	251	1.955	251	2.1636	251	1.8723	251	2.1776	251	2.1946
252	2.0003	252	2.18	252	2.1985	252	1.951	252	1.7312	252	1.963	252	2.4925	252	1.9012	252	2.1788	252	1.8832	252	2.2294	252	2.1939
253	1.9513	253	2.2302	253	2.2152	253	1.9382	253	1.6831	253	2.0172	253	2.4874	253	1.904	253	2.1958	253	1.8403	253	2.224	253	2.2018
254	1.9917	254	2.0719	254	2.1797	254	1.8764	254	1.7315	254	2.1191	254	2.5208	254	1.9682	254	2.1774	254	1.8554	254	2.1679	254	2.2565
255	2.0098	255	2.0714	255	2.1738	255	1.9035	255	1.7265	255	2.1072	255	2.4951	255	1.9492	255	2.0412	255	1.8291	255	2.1215	255	2.2494
256	2.0055	256	2.15	256	2.2383	256	1.8484	256	1.6085	256	2.1222	256	2.5195	256	1.9836	256	2.0989	256	1.7756	256	2.1355	256	2.2477
257	2.0355	257	2.1871	257	2.2481	257	1.8288	257	1.6652	257	2.1627	257	2.5785	257	2.0045	257	2.1297	257	1.8082	257	2.1336	257	2.2201
258	2.0964	258	2.239	258	2.2237	258	1.9061	258	1.6836	258	2.1348	258	2.5369	258	1.9976	258	2.0665	258	1.8395	258	2.1968	258	2.2561
259	2.039	259	2.2114	259	2.1498	259	1.8772	259	1.646	259	2.1311	259	2.558	259	2.0079	259	2.0513	259	1.7837	259	2.1753	259	2.2565
260	2.0321	260	2.2296	260	2.1469	260	1.801	260	1.6181	260	2.141	260	2.4697	260	2.0478	260	2.0796	260	1.8216	260	2.1908	260	2.2941
261	2.0317	261	2.2501	261	2.132	261	1.8162	261	1.6688	261	2.1593	261	2.4488	261	2.0841	261	2.1256	261	1.8297	261	2.2124	261	2.2927
262	2.1114	262	2.2345	262	2.0999	262	1.828	262	1.671	262	2.022	262	2.4668	262	2.2196	262	2.1095	262	1.8312	262	2.1782	262	2.3401
263	2.1225	263	2.2902	263	2.0878	263	1.9248	263	1.6621	263	2.0584	263	2.5784	263	2.1677	263	2.0978	263	1.8402	263	2.1656	263	2.3226
264	1.986	264	2.3543	264	2.0833	264	1.8459	264	1.7611	264	2.0759	264	2.5189	264	2.2149	264	2.1315	264	1.8398	264	2.1729	264	2.3378
265	2.1108	265	2.3388	265	2.0572	265	1.8801	265	1.8165	265	2.0598	265	2.5384	265	2.2416	265	2.2464	265	1.8447	265	2.182	265	2.3541
266	2.0443	266	2.3208	266	2.1076	266	1.9593	266	1.7862	266	1.9903	266	2.5521	266	2.2406	266	2.2828	266	1.819	266	2.1826	266	2.4133
267	2.0403	267	2.3517	267	2.204	267	1.9471	267	1.767	267	2.0031	267	2.5445	267	2.3467	267	2.2469	267	1.8889	267	2.1715	267	2.3982
268	1.9314	268	2.3396	268	2.2636	268	2.0051	268	1.7211	268	1.9793	268	2.603	268	2.2362	268	2.1732	268	1.8388	268	2.1649	268	2.4053
269	1.9967	269	2.2722	269	2.2683	269	2.0472	269	1.7451	269	1.9711	269	2.6649	269	2.2464	269	2.1688	269	1.8414	269	2.1718	269	2.3366
270	1.8971	270	2.2891	270	2.317	270	2.0878	270	1.6961	270	1.9003	270	2.6009	270	2.2603	270	2.1748	270	1.8334	270	2.2554	270	2.3593
271	1.8631	271	2.2736	271	2.2937	271	2.0955	271	1.6874	271	1.7746	271	2.7236	271	2.246	271	2.1513	271	1.8476	271	2.2097	271	2.3482
272	1.85	272	2.2478	272	2.2963	272	2.0864	272	1.7038	272	1.876	272	2.6774	272	2.2218	272	2.163	272	1.8638	272	2.2881	272	2.3765
273	1.8819	273	2.2409	273	2.2434	273	2.0786	273	1.6911	273	1.8059	273	2.613	273	2.2713	273	2.1765	273	1.9358	273	2.2366	273	2.3641
274	1.8641	274	2.2658	274	2.3109	274	2.0842	274	1.66	274	1.8477	274	2.6171	274	2.2554	274	2.0935	274	1.9772	274	2.2417	274	2.3891
275	1.9117	275	2.2715	275	2.3004	275	2.0804	275	1.6412	275	1.7931	275	2.6141	275	2.2632	275	2.0275	275	1.9139	275	2.2806	275	2.3474
276	1.9114	276	2.2122	276	2.2932	276	2.0811	276	1.6225	276	1.8745	276	2.5471	276	2.3287	276	2.0315	276	1.9144	276	2.3039	276	2.3528
277	1.942	277	2.194	277	2.378	277	2.0453	277	1.6596	277	1.8597	277	2.6052	277	2.2697	277	2.0413	277	1.9033	277	2.4079	277	2.2807
278	1.9199	278	2.0915	278	2.3849	278	2.0442	278	1.6991	278	1.827	278	2.5526	278	2.3146	278	2.0285	278	1.9246	278	2.415	278	2.2345
279	1.9602	279	2.1186	279	2.3555	279	2.0295	279	1.65	279	1.7537	279	2.6543	279	2.2251	279	2.0114	279	1.9102	279	2.3924	279	2.2255
280	1.9951	280	2.1532	280	2.357	280	1.9772	280	1.6687	280	1.7664	280	2.6404	280	2.2502	280	2.0927	280	1.8467	280	2.3326	280	2.2236
281	1.9553	281	2.1713	281	2.3969	281	1.9287	281	1.6413	281	1.7277	281	2.6832	281	2.2827	281	2.1251	281	1.8919	281	2.3178	281	2.2391
282	1.9602	282	2.1627	282	2.338	282	1.8555	282	1.6438	282	1.718	282	2.6242	282	2.2558	282	2.1088	282	1.9405	282	2.3307	282	2.2424
283	2.002	283	2.2184	283	2.2789	283	1.8631	283	1.5733	283	1.6955	283	2.6049	283	2.2206	283	2.1877	283	1.9951	283	2.2832	283	2.2685
284	1.9828	284	2.1867	284	2.2101	284	1.8958	284	1.5487	284	1.7633	284	2.6043	284	2.2812	284	2.1676	284	1.8899	284	2.3223	284	2.2708
285	1.9575	285	2.1805	285	2.2309	285	1.9518	285	1.6343	285	1.707	285	2.5922	285	2.2987	285	2.2014	285	1.854	285	2.2931	285	2.2568
286	2.1028	286	2.22	286	2.2096	286	1.9322	286	1.6201	286	1.6894	286	2.5667	286	2.2906	286	2.2529	286	1.8648	286	2.2285	286	2.3036
287	2.085	287	2.2513	287	2.186	287	1.8707	287	1.5831	287	1.6838	287	2.6478	287	2.2974	287	2.2159	287	1.8581	287	2.2803	287	2.3054
288	2.0303	288	2.281	288	2.0938	288	1.808	288	1.6169	288	1.6892	288	2.6316	288	2.214	288	2.1837	288	1.8747	288	2.2996	288	2.3088
289	2.03	289	2.184	289	2.106	289	1.8729	289	1.5758	289	1.686	289	2.7051	289	2.2216	289	2.1448	289	1.8859	289	2.3521	289	2.3089
290	2.1256	290	2.1694	290	2.1484	290	1.8768	290	1.6009	290	1.6751	290	2.6965	290	2.1991	290	2.0915	290	1.9425	290	2.3557	290	2.2347
291	2.2213	291	2.1219	291	2.159	291	1.8013	291	1.6275	291	1.6794	291	2.7411	291	2.176	291	2.0947	291	1.928	291	2.4124	291	2.2587
292	2.181	292	2.111	292	2.1504	292	1.8053	292	1.5562	292	1.6354	292	2.7094	292	2.1751	292	2.0503	292	2.027	292	2.3856	292	2.261
293	2.0782	293	2.0483	293	2.1321	293	1.7571	293	1.5474	293	1.6565	293	2.705	293	2.1864	293	2.1194	293	1.9067	293	2.4015	293	2.2457
294	2.1427	294	2.2035	294	2.1246	294	1.7533	294	1.5494	294	1.6697	294	2.6549	294	2.1425	294	2.0692	294	1.9446	294	2.4154	294	2.2951
295	2.0556	295	2.1701	295	2.2183	295	1.7806	295	1.6293	295	1.6038	295	2.6242	295	2.2265	295	2.0389	295	1.9399	295	2.3678	295	2.2508
296	2.0268	296	2.1573	296	2.2769	296	1.8498	296	1.6191	296	1.6812	296	2.5497	296	2.1763	296	2.0235	296	1.8768	296	2.3153	296	2.2084
297	2.0777	297	2.1514	297	2.2783	297	1.8544	297	1.6484	297	1.7336	297	2.5379	297	2.2337	297	1.9605	297	1.7985	297	2.3338	297	2.2794
298	2.0397	298	2.0728	298	2.3503	298	1.914	298	1.6229	298	1.7282	298	2.5686	298	2.2832	298	2.0754	298	1.8386	298	2.3519	298	2.2457
299	2.0378	299	2.1443	299	2.3091	299	1.8816	299	1.6023	299	1.7355	299	2.5508	299	2.2193	299	2.1761	299	1.7881	299	2.3515	299	2.2025
300	2.0097	300	2.1111	300	2.257	300	1.8262	300	1.5839	300	1.7807	300	2.4448	300	2.212	300	2.1212	300	1.7187	300	2.3869	300	2.224
301	1.931	301	2.0279	301	2.4122	301	1.8207	301	1.5409	301	1.7682	301	2.5112	301	2.1412	301	2.1255	301	1.7143	301	2.3771	301	2.1892
302	1.981	302	2.027	302	2.3929	302	1.7441	302	1.5269	302	1.8132	302	2.4726	302	2.0752	302	2.0892	302	1.7381	302	2.3998	302	2.2053
303	2.0391	303	2.1254	303	2.3072	303	1.7455	303	1.5667	303	1.8709	303	2.4178	303	2.1479	303	2.0804	303	1.6919	303	2.3292	303	2.191
304	2.1071	304	2.0138	304	2.3705	304	1.7476	304	1.5782	304	1.9339	304	2.4187	304	2.2006	304	1.957	304	1.7042	304	2.3594	304	2.1646
305	2.1831	305	2.0533	305	2.3332	305	1.7141	305	1.6138	305	1.9725	305	2.4361	305	2.1837	305	2.0336	305	1.6822	305	2.3547	305	2.2119
306	2.2028	306	2.0744	306	2.314	306	1.6638	306	1.6221	306	1.9459	306	2.3682	306	2.1894	306	1.9902	306	1.6547	306	2.4116	306	2.1368
307	2.211	307	2.0058	307	2.3286	307	1.6183	307	1.6285	307	1.884	307	2.4137	307	2.2529	307	1.9989	307	1.7177	307	2.3686	307	2.1069
308	2.1307	308	2.0383	308	2.3266	308	1.6265	308	1.6685	308	1.8951	308	2.394	308	2.1563	308	1.9667	308	1.7332	308	2.3252	308	2.1212
309	2.1212	309	1.9602	309	2.361	309	1.5794	309	1.6143	309	1.8605	309	2.3504	309	2.2001	309	2.01	309	1.7704	309	2.3456	309	2.1103
310	2.0576	310	1.9225	310	2.2447	310	1.5797	310	1.6616	310	1.8638	310	2.3771	310	2.2216	310	2.0484	310	1.764	310	2.3229	310	2.107
311	2.0947	311	1.9214	311	2.1626	311	1.5993	311	1.6032	311	1.8447	311	2.3707	311	2.2852	311	1.9961	311	1.799	311	2.3916	311	2.1706
312	1.9611	312	1.9574	312	2.1532	312	1.5542	312	1.6173	312	1.8554	312	2.3561	312	2.2726	312	1.9508	312	1.7912	312	2.3999	312	2.1454
313	1.9312	313	1.9264	313	2.1378	313	1.5293	313	1.6654	313	1.8932	313	2.3634	313	2.1814	313	1.9054	313	1.7746	313	2.3669	313	2.1386
314	2.0172	314	1.9123	314	2.1646	314	1.5371	314	1.6599	314	1.9319	314	2.3612	314	2.2579	314	1.9507	314	1.7457	314	2.3688	314	2.1649
315	1.9735	315	1.8978	315	2.1775	315	1.5527	315	1.6631	315	1.9536	315	2.426	315	2.3064	315	1.9473	315	1.7839	315	2.365	315	2.1532
316	2.0071	316	1.8166	316	2.2684	316	1.6169	316	1.6271	316	1.8307	316	2.4061	316	2.3202	316	1.9462	316	1.7802	316	2.349	316	2.1232
317	1.9648	317	1.8025	317	2.2825	317	1.5473	317	1.6813	317	1.8184	317	2.3684	317	2.3142	317	1.9334	317	1.7383	317	2.3515	317	2.1849
318	1.8423	318	1.8836	318	2.2601	318	1.5255	318	1.7249	318	1.7925	318	2.3662	318	2.3467	318	2.0338	318	1.7791	318	2.331	318	2.1944
319	1.8289	319	1.8996	319	2.1659	319	1.5995	319	1.7379	319	1.8183	319	2.3701	319	2.3421	319	1.9925	319	1.7888	319	2.3169	319	2.1534
320	1.9212	320	1.8967	320	2.1817	320	1.6343	320	1.7058	320	1.8135	320	2.431	320	2.3115	320	1.9725	320	1.7951	320	2.2835	320	2.1502
321	1.9616	321	1.8591	321	2.2478	321	1.571	321	1.7582	321	1.8159	321	2.4104	321	2.3739	321	1.9541	321	1.795	321	2.2456	321	2.1634
322	1.9782	322	1.8628	322	2.2902	322	1.631	322	1.7252	322	1.7815	322	2.3951	322	2.3564	322	1.9222	322	1.7789	322	2.2545	322	2.109
323	2.0215	323	1.9216	323	2.3819	323	1.6443	323	1.7481	323	1.8197	323	2.3686	323	2.4105	323	1.9053	323	1.782	323	2.2505	323	2.142
324	2.0933	324	1.9435	324	2.4934	324	1.6275	324	1.7248	324	1.8604	324	2.4083	324	2.4513	324	1.8396	324	1.7594	324	2.2998	324	2.1587
325	2.0232	325	2.0572	325	2.514	325	1.6327	325	1.759	325	1.8733	325	2.377	325	2.4523	325	1.8571	325	1.76	325	2.3774	325	2.1814
326	1.9677	326	2.0731	326	2.5342	326	1.6605	326	1.6599	326	1.9147	326	2.3415	326	2.4708	326	1.8617	326	1.748	326	2.2526	326	2.1257
327	1.8988	327	2.1579	327	2.6239	327	1.7438	327	1.631	327	1.9665	327	2.3872	327	2.5355	327	1.8348	327	1.7374	327	2.2185	327	2.1654
328	1.9436	328	2.0208	328	2.53	328	1.7041	328	1.6377	328	1.9407	328	2.4242	328	2.4546	328	1.8235	328	1.7555	328	2.2028	328	2.1256
329	1.8909	329	2.0683	329	2.6154	329	1.6534	329	1.6516	329	1.964	329	2.3712	329	2.4318	329	1.8621	329	1.7945	329	2.2089	329	2.1059
330	1.9108	330	2.147	330	2.5855	330	1.6456	330	1.6352	330	1.9263	330	2.3127	330	2.3595	330	1.8389	330	1.7667	330	2.2855	330	2.1374
331	1.9151	331	2.0986	331	2.4912	331	1.6819	331	1.625	331	1.8805	331	2.2611	331	2.3792	331	1.8196	331	1.7488	331	2.2317	331	2.141
332	1.9043	332	2.1116	332	2.4874	332	1.6073	332	1.68	332	1.9109	332	2.1987	332	2.4903	332	1.7856	332	1.7578	332	2.253	332	2.1113
333	1.8884	333	2.1164	333	2.4827	333	1.6459	333	1.6219	333	1.9531	333	2.2004	333	2.4541	333	1.8589	333	1.719	333	2.2782	333	2.1098
334	1.8737	334	2.1052	334	2.4244	334	1.6706	334	1.6503	334	2.0061	334	2.2466	334	2.5117	334	1.924	334	1.7159	334	2.2602	334	2.0837
335	1.9008	335	2.0734	335	2.3882	335	1.6347	335	1.6878	335	1.9823	335	2.2747	335	2.556	335	1.9626	335	1.6899	335	2.2733	335	2.024
336	1.8187	336	2.1744	336	2.4821	336	1.6274	336	1.6904	336	2.0138	336	2.3175	336	2.5643	336	2.0126	336	1.7327	336	2.2382	336	2.0409
337	1.9559	337	2.1918	337	2.4167	337	1.6601	337	1.7224	337	2.061	337	2.3387	337	2.4877	337	1.9989	337	1.7282	337	2.232	337	2.064
338	1.9213	338	2.1825	338	2.4539	338	1.7329	338	1.707	338	2.12	338	2.3564	338	2.4454	338	1.9808	338	1.7144	338	2.2108	338	2.0389
339	1.8713	339	2.2307	339	2.5121	339	1.7088	339	1.7134	339	2.1246	339	2.3928	339	2.4118	339	2.0174	339	1.7125	339	2.1944	339	2.0847
340	1.9084	340	2.1946	340	2.4702	340	1.6733	340	1.6855	340	2.1797	340	2.368	340	2.319	340	1.8892	340	1.7693	340	2.222	340	2.0601
341	1.9059	341	2.154	341	2.3696	341	1.6332	341	1.6781	341	2.1779	341	2.3345	341	2.3618	341	1.9645	341	1.7365	341	2.2243	341	2.0934
342	1.8895	342	2.1577	342	2.4526	342	1.6684	342	1.712	342	2.1639	342	2.4156	342	2.3329	342	1.9425	342	1.7313	342	2.1921	342	2.0868
343	1.7654	343	2.1894	343	2.47	343	1.6001	343	1.7422	343	2.1651	343	2.5036	343	2.2887	343	2.0017	343	1.7504	343	2.22	343	2.0587
344	1.7485	344	2.1624	344	2.4386	344	1.6184	344	1.7443	344	2.0695	344	2.5384	344	2.2918	344	1.9859	344	1.8336	344	2.1866	344	1.9997
345	1.7403	345	2.2055	345	2.474	345	1.5959	345	1.7818	345	2.0326	345	2.5438	345	2.2946	345	1.9922	345	1.7997	345	2.1747	345	2.0035
346	1.7732	346	2.063	346	2.517	346	1.6021	346	1.8169	346	2.0145	346	2.5477	346	2.3011	346	1.9953	346	1.8255	346	2.1642	346	2.0395
347	1.6855	347	2.0861	347	2.5687	347	1.6552	347	1.7831	347	2.1254	347	2.5346	347	2.3266	347	2.0273	347	1.8803	347	2.1347	347	2.0546
348	1.6848	348	2.1597	348	2.4666	348	1.6663	348	1.7602	348	2.1025	348	2.4219	348	2.3605	348	2.0244	348	1.8597	348	2.0841	348	2.106
349	1.7591	349	2.1911	349	2.4736	349	1.6509	349	1.813	349	2.1169	349	2.3478	349	2.3374	349	2.0667	349	1.8255	349	2.0482	349	2.0398
350	1.8691	350	2.2616	350	2.5312	350	1.6826	350	1.8175	350	2.1081	350	2.3052	350	2.3972	350	2.0762	350	1.8291	350	2.0773	350	2.0612
351	1.8261	351	2.2309	351	2.4262	351	1.6333	351	1.871	351	2.0784	351	2.3407	351	2.3322	351	2.0357	351	1.8511	351	2.115	351	1.988
352	1.7943	352	2.2099	352	2.4242	352	1.6808	352	1.8053	352	1.9968	352	2.3617	352	2.3388	352	2.1221	352	1.8286	352	2.0479	352	1.9802
353	1.6937	353	2.2737	353	2.447	353	1.7123	353	1.8111	353	1.9832	353	2.33	353	2.3717	353	2.1687	353	1.7885	353	2.0846	353	1.9616
354	1.7731	354	2.1404	354	2.4227	354	1.737	354	1.7863	354	1.9641	354	2.3955	354	2.42	354	2.0767	354	1.7432	354	2.0162	354	1.9853
355	1.7341	355	2.1601	355	2.4433	355	1.7343	355	1.8397	355	1.9533	355	2.3609	355	2.3419	355	2.1893	355	1.7671	355	1.9749	355	1.9882
356	1.7269	356	2.0272	356	2.5271	356	1.7608	356	1.8397	356	1.9603	356	2.4185	356	2.367	356	2.2408	356	1.7684	356	1.9522	356	1.9809
357	1.7627	357	1.9823	357	2.5401	357	1.7388	357	1.7678	357	1.9045	357	2.4011	357	2.3073	357	2.1975	357	1.7975	357	1.9951	357	2.0015
358	1.746	358	1.944	358	2.5852	358	1.7012	358	1.8778	358	1.9674	358	2.2837	358	2.321	358	2.2048	358	1.8059	358	1.9862	358	2.0268
359	1.7661	359	2.1003	359	2.6371	359	1.7048	359	1.8685	359	1.972	359	2.2794	359	2.3518	359	2.1871	359	1.7773	359	2.008	359	2.0101
360	1.7787	360	2.0745	360	2.6615	360	1.7329	360	1.9447	360	1.9294	360	2.3118	360	2.3395	360	2.1527	360	1.7691	360	2.0825	360	2.0122
361	1.7371	361	2.0349	361	2.7443	361	1.7014	361	1.9397	361	1.9262	361	2.3203	361	2.3197	361	2.1655	361	1.7403	361	2.017	361	2.0627
362	1.7247	362	2.1364	362	2.7272	362	1.7105	362	1.9004	362	1.953	362	2.3033	362	2.3485	362	2.1766	362	1.7367	362	2.008	362	2.0325
363	1.7464	363	2.1074	363	2.8208	363	1.7447	363	1.9237	363	1.9533	363	2.1626	363	2.3403	363	2.1613	363	1.7386	363	2.0107	363	2.0075
364	1.7274	364	2.1546	364	2.8467	364	1.6851	364	1.8829	364	1.9571	364	2.2833	364	2.283	364	2.1138	364	1.7316	364	2.0065	364	1.9995
365	1.6991	365	2.1641	365	2.8111	365	1.6434	365	1.9096	365	2.0527	365	2.4085	365	2.3038	365	2.1088	365	1.7273	365	1.9708	365	2.0252
366	1.7515	366	2.1613	366	2.8627	366	1.6672	366	1.9491	366	1.9768	366	2.3718	366	2.266	366	2.1964	366	1.6996	366	1.9637	366	2.0427
367	1.7681	367	2.1998	367	2.7529	367	1.6274	367	1.9912	367	1.9838	367	2.2927	367	2.3094	367	2.2046	367	1.7527	367	1.9569	367	2.0463
368	1.728	368	2.2449	368	2.7607	368	1.7003	368	1.9838	368	1.9697	368	2.337	368	2.3326	368	2.2246	368	1.749	368	1.9132	368	2.0358
369	1.7476	369	2.3296	369	2.7823	369	1.7249	369	1.9235	369	2.0867	369	2.261	369	2.2954	369	2.2693	369	1.721	369	1.8848	369	2.0646
370	1.7347	370	2.2169	370	2.7757	370	1.6699	370	1.9128	370	2.0474	370	2.2609	370	2.3128	370	2.242	370	1.7584	370	1.9282	370	2.1236
371	1.8943	371	2.1499	371	2.7467	371	1.7145	371	1.9036	371	2.0093	371	2.3066	371	2.3099	371	2.2614	371	1.7376	371	1.9233	371	2.0924
372	1.9117	372	2.131	372	2.8027	372	1.6525	372	1.9049	372	1.9917	372	2.3345	372	2.2216	372	2.2889	372	1.7475	372	1.8847	372	2.2091
373	1.9027	373	2.0619	373	2.7674	373	1.6932	373	1.8975	373	2.0069	373	2.3359	373	2.2518	373	2.2408	373	1.7166	373	1.8604	373	2.1844
374	1.9068	374	2.1219	374	2.6673	374	1.7085	374	1.8823	374	2.0334	374	2.328	374	2.3042	374	2.2142	374	1.7363	374	1.8336	374	2.1961
375	1.8598	375	2.061	375	2.6343	375	1.6893	375	1.8548	375	1.9843	375	2.2962	375	2.2665	375	2.2778	375	1.7674	375	1.8351	375	2.1862
376	1.7655	376	2.1041	376	2.5363	376	1.7013	376	1.8515	376	2.047	376	2.2881	376	2.2377	376	2.2452	376	1.7505	376	1.8344	376	2.181
377	1.7455	377	2.0602	377	2.5723	377	1.705	377	1.8816	377	2.0142	377	2.283	377	2.2908	377	2.2483	377	1.7323	377	1.887	377	2.2173
378	1.7328	378	2.1062	378	2.6787	378	1.6229	378	1.8123	378	1.9958	378	2.2889	378	2.2902	378	2.1857	378	1.773	378	1.9045	378	2.2598
379	1.7029	379	2.1115	379	2.615	379	1.5975	379	1.9114	379	1.9842	379	2.3585	379	2.3473	379	2.1956	379	1.7342	379	1.9192	379	2.2888
380	1.6817	380	2.041	380	2.5489	380	1.579	380	1.8739	380	1.955	380	2.3967	380	2.2946	380	2.1776	380	1.6927	380	1.9732	380	2.2595
381	1.6058	381	2.0712	381	2.5304	381	1.6346	381	1.8888	381	1.9607	381	2.3498	381	2.2982	381	2.1746	381	1.6803	381	1.942	381	2.2517
382	1.7057	382	2.049	382	2.4311	382	1.6193	382	1.9385	382	1.9737	382	2.4799	382	2.3215	382	2.2199	382	1.6746	382	1.9474	382	2.245
383	1.7294	383	2.1055	383	2.4969	383	1.5892	383	1.9452	383	1.9228	383	2.4066	383	2.2573	383	2.2432	383	1.6925	383	1.9398	383	2.2543
384	1.7575	384	2.0597	384	2.5599	384	1.6039	384	2.0206	384	1.9531	384	2.3933	384	2.2875	384	2.231	384	1.69	384	1.918	384	2.2377
385	1.801	385	2.0796	385	2.6106	385	1.5791	385	2.0342	385	1.8974	385	2.3458	385	2.2947	385	2.2515	385	1.6898	385	1.9342	385	2.2351
386	1.7339	386	2.079	386	2.6263	386	1.5411	386	1.9948	386	1.9941	386	2.3019	386	2.2818	386	2.1376	386	1.7505	386	2.0004	386	2.2451
387	1.7388	387	2.0537	387	2.654	387	1.5277	387	2.033	387	1.9873	387	2.2571	387	2.302	387	2.1581	387	1.7282	387	1.9909	387	2.2325
388	1.6828	388	2.1054	388	2.5708	388	1.5241	388	2.0388	388	1.9737	388	2.2645	388	2.2944	388	2.1001	388	1.6813	388	2.0202	388	2.2338
389	1.7939	389	2.1474	389	2.5903	389	1.5177	389	1.9697	389	1.963	389	2.3063	389	2.3225	389	2.072	389	1.7087	389	1.9968	389	2.1425
390	1.7003	390	2.1514	390	2.5767	390	1.5411	390	2.0646	390	1.9506	390	2.3048	390	2.3645	390	2.0467	390	1.7152	390	1.9644	390	2.1721
391	1.7039	391	2.1218	391	2.6005	391	1.5719	391	2.0725	391	1.9706	391	2.2394	391	2.4276	391	2.0711	391	1.7468	391	2.0008	391	2.2253
392	1.7426	392	2.0888	392	2.5901	392	1.5843	392	2.1356	392	2.0031	392	2.2879	392	2.4318	392	2.0539	392	1.7483	392	2.0094	392	2.2346
393	1.6866	393	2.0938	393	2.5745	393	1.6558	393	2.062	393	2.07	393	2.2806	393	2.4517	393	2.1063	393	1.7838	393	1.9863	393	2.197
394	1.7578	394	2.08	394	2.5539	394	1.6748	394	2.118	394	2.0533	394	2.2288	394	2.4116	394	2.0953	394	1.7867	394	1.9735	394	2.221
395	1.7431	395	2.0442	395	2.6258	395	1.7062	395	2.0791	395	2.0334	395	2.1267	395	2.411	395	2.1053	395	1.7647	395	2.0323	395	2.2083
396	1.6947	396	2.1141	396	2.6186	396	1.6834	396	1.9936	396	2.0563	396	2.1134	396	2.573	396	2.2381	396	1.7423	396	2.0041	396	2.1694
397	1.7303	397	1.9983	397	2.5703	397	1.6615	397	2.0403	397	2.059	397	2.0958	397	2.6043	397	2.1555	397	1.7285	397	2.0141	397	2.1606
398	1.8338	398	2.0747	398	2.5248	398	1.5988	398	2.1172	398	2.0862	398	2.084	398	2.5507	398	2.1159	398	1.7506	398	1.9523	398	2.2171
399	1.8831	399	2.211	399	2.3941	399	1.5676	399	2.0991	399	2.1667	399	2.1487	399	2.5294	399	2.1813	399	1.7802	399	1.9511	399	2.1558
400	1.819	400	2.1939	400	2.4084	400	1.6195	400	2.0759	400	2.0926	400	2.1853	400	2.5565	400	2.1436	400	1.7899	400	1.9939	400	2.1374
401	1.8675	401	2.1847	401	2.3617	401	1.5945	401	2.1044	401	2.0269	401	2.124	401	2.4994	401	2.0847	401	1.7332	401	1.9266	401	2.1463
402	1.9295	402	2.1653	402	2.493	402	1.6027	402	2.0861	402	2.0936	402	2.1699	402	2.4649	402	2.0463	402	1.7438	402	1.9279	402	2.1591
403	1.9286	403	2.0407	403	2.4694	403	1.6132	403	2.0908	403	2.1048	403	2.2864	403	2.5011	403	2.0829	403	1.7862	403	1.9646	403	2.212
404	1.9002	404	2.0315	404	2.44	404	1.674	404	2.0687	404	1.9907	404	2.2839	404	2.4567	404	2.1192	404	1.7476	404	1.9575	404	2.2381
405	1.9584	405	2.0923	405	2.4558	405	1.7384	405	2.0719	405	2.1232	405	2.3045	405	2.4347	405	2.1313	405	1.7449	405	1.9494	405	2.2255
406	2.1115	406	2.1324	406	2.4286	406	1.7629	406	2.1205	406	2.1343	406	2.245	406	2.4631	406	2.1307	406	1.7567	406	1.9371	406	2.1885
407	2.0519	407	2.1352	407	2.4891	407	1.7151	407	2.0708	407	2.0985	407	2.2876	407	2.4911	407	2.1154	407	1.7675	407	1.9393	407	2.189
408	2.0063	408	2.1139	408	2.4928	408	1.7525	408	2.1586	408	2.0645	408	2.2048	408	2.526	408	2.0755	408	1.7844	408	1.9846	408	2.1974
409	2.0596	409	2.1563	409	2.4897	409	1.7567	409	2.2121	409	2.0904	409	2.1761	409	2.5833	409	2.1225	409	1.8139	409	1.9403	409	2.1577
410	2.0579	410	2.1539	410	2.4851	410	1.781	410	2.2334	410	2.1621	410	2.2313	410	2.4964	410	2.1107	410	1.8304	410	1.9191	410	2.1374
411	2.0766	411	2.1951	411	2.432	411	1.8347	411	2.1795	411	2.1638	411	2.1946	411	2.4423	411	2.1271	411	1.8061	411	1.8633	411	2.1481
412	2.1233	412	2.1621	412	2.5253	412	1.818	412	2.2294	412	2.2336	412	2.2239	412	2.4671	412	2.06	412	1.8217	412	1.8246	412	2.1557
413	2.1171	413	2.128	413	2.5478	413	1.8385	413	2.1683	413	2.2112	413	2.2252	413	2.46	413	2.0575	413	1.8509	413	1.9276	413	2.1741
414	2.2482	414	2.1281	414	2.5912	414	1.8794	414	2.2198	414	2.2341	414	2.1546	414	2.5215	414	2.1104	414	1.8813	414	1.8862	414	2.1608
415	2.2441	415	2.1927	415	2.4726	415	1.8986	415	2.2355	415	2.1596	415	2.2649	415	2.5456	415	2.1005	415	1.8687	415	1.8988	415	2.1533
416	2.2371	416	2.2627	416	2.476	416	1.9208	416	2.2742	416	2.2171	416	2.2307	416	2.5708	416	2.1149	416	1.902	416	1.8897	416	2.154
417	2.24	417	2.2357	417	2.5176	417	1.8476	417	2.281	417	2.2133	417	2.2291	417	2.5865	417	2.1583	417	1.8825	417	1.865	417	2.1208
418	2.1674	418	2.3057	418	2.6034	418	1.8207	418	2.2821	418	2.2523	418	2.2459	418	2.5502	418	2.1868	418	1.9619	418	1.9207	418	2.1323
419	2.313	419	2.2448	419	2.5142	419	1.8238	419	2.3097	419	2.1702	419	2.2391	419	2.5584	419	2.1776	419	1.9643	419	1.9076	419	2.1429
420	2.2342	420	2.2828	420	2.5178	420	1.7968	420	2.2957	420	2.2015	420	2.1567	420	2.6022	420	2.1562	420	1.9314	420	1.8881	420	2.1297
421	2.2228	421	2.299	421	2.4821	421	1.7693	421	2.2707	421	2.2994	421	2.2334	421	2.5813	421	2.1422	421	1.9402	421	1.8497	421	2.1296
422	2.1169	422	2.2679	422	2.4138	422	1.7354	422	2.2075	422	2.2646	422	2.2506	422	2.5721	422	2.0733	422	1.9291	422	1.8886	422	2.1298
423	2.0886	423	2.2879	423	2.4559	423	1.8405	423	2.2844	423	2.1547	423	2.2823	423	2.5899	423	2.0149	423	1.9252	423	1.9375	423	2.1538
424	2.1651	424	2.278	424	2.515	424	1.8206	424	2.2772	424	2.1863	424	2.3439	424	2.56	424	1.9925	424	1.9414	424	1.9335	424	2.1951
425	2.1594	425	2.2518	425	2.4375	425	1.8703	425	2.1867	425	2.1179	425	2.2582	425	2.5634	425	1.9593	425	1.9838	425	1.8876	425	2.1373
426	2.1525	426	2.2087	426	2.395	426	1.8649	426	2.2231	426	2.1983	426	2.2638	426	2.5794	426	2.0421	426	1.9686	426	1.8929	426	2.1134
427	2.1848	427	2.3014	427	2.3424	427	1.8786	427	2.23	427	2.2171	427	2.3488	427	2.574	427	2.0288	427	1.9371	427	1.8979	427	2.1054
428	2.0682	428	2.2373	428	2.4851	428	1.8292	428	2.2151	428	2.1799	428	2.3847	428	2.5702	428	2.0608	428	1.9744	428	1.9535	428	2.1317
429	2.1096	429	2.299	429	2.4452	429	1.828	429	2.2502	429	2.1383	429	2.427	429	2.6315	429	2.0599	429	1.9688	429	2.0042	429	2.1011
430	2.0605	430	2.3312	430	2.4647	430	1.8002	430	2.31	430	2.2362	430	2.4379	430	2.6698	430	1.9963	430	1.9767	430	1.9754	430	2.1014
431	2.0199	431	2.3231	431	2.4652	431	1.748	431	2.302	431	2.1566	431	2.4816	431	2.6039	431	2.0639	431	1.9156	431	2.0149	431	2.1051
432	1.9912	432	2.3364	432	2.4941	432	1.809	432	2.2958	432	2.2157	432	2.5254	432	2.6403	432	1.9514	432	1.9382	432	2.0279	432	2.1745
433	1.9282	433	2.4036	433	2.3897	433	1.7855	433	2.2117	433	2.3106	433	2.5145	433	2.6383	433	1.995	433	1.9158	433	1.9438	433	2.1131
434	1.8593	434	2.3921	434	2.4064	434	1.714	434	2.2519	434	2.2427	434	2.595	434	2.6405	434	1.9495	434	1.9168	434	1.9593	434	2.1737
435	1.8824	435	2.3607	435	2.4893	435	1.6726	435	2.2038	435	2.3298	435	2.5431	435	2.7217	435	2.0108	435	1.9246	435	1.9608	435	2.1523
436	1.8305	436	2.3942	436	2.4523	436	1.6746	436	2.2056	436	2.3279	436	2.6109	436	2.7104	436	1.9997	436	1.9417	436	1.9824	436	2.1249
437	1.8751	437	2.4103	437	2.4465	437	1.7395	437	2.1924	437	2.3505	437	2.6432	437	2.6445	437	1.9653	437	1.9356	437	1.9824	437	2.1037
438	1.8906	438	2.3264	438	2.4835	438	1.6977	438	2.2357	438	2.3446	438	2.5607	438	2.5525	438	1.9995	438	1.9867	438	1.9541	438	2.086
439	1.8391	439	2.3402	439	2.5383	439	1.6439	439	2.1887	439	2.2675	439	2.5648	439	2.4777	439	2.1387	439	1.9883	439	1.9715	439	2.081
440	1.883	440	2.257	440	2.5306	440	1.6479	440	2.2287	440	2.2592	440	2.5685	440	2.4471	440	2.1833	440	1.9547	440	1.9824	440	2.0846
441	1.9107	441	2.3328	441	2.4969	441	1.6228	441	2.2569	441	2.2585	441	2.596	441	2.4871	441	2.1966	441	1.9124	441	2.0033	441	2.1187
442	1.9012	442	2.307	442	2.5431	442	1.6288	442	2.2931	442	2.2443	442	2.5827	442	2.4842	442	2.2012	442	1.9194	442	1.9633	442	2.1102
443	1.9135	443	2.3947	443	2.493	443	1.6709	443	2.2525	443	2.2571	443	2.6494	443	2.4523	443	2.198	443	1.916	443	1.952	443	2.1493
444	1.9317	444	2.4713	444	2.4756	444	1.76	444	2.2812	444	2.3021	444	2.6956	444	2.481	444	2.1766	444	1.9696	444	1.9729	444	2.1972
445	1.9181	445	2.4171	445	2.4834	445	1.7466	445	2.3477	445	2.2933	445	2.615	445	2.4085	445	2.1337	445	1.9716	445	1.9326	445	2.2067
446	2.0335	446	2.3371	446	2.5305	446	1.6648	446	2.346	446	2.2962	446	2.6324	446	2.4175	446	2.148	446	1.9899	446	1.9554	446	2.2491
447	2.0667	447	2.3954	447	2.4127	447	1.7296	447	2.2736	447	2.3793	447	2.6346	447	2.4287	447	2.1398	447	1.9804	447	2.0003	447	2.2814
448	2.1242	448	2.3422	448	2.4748	448	1.7143	448	2.2732	448	2.2957	448	2.7106	448	2.5094	448	2.1407	448	2.0284	448	1.9915	448	2.326
449	1.9806	449	2.3382	449	2.6257	449	1.7557	449	2.3067	449	2.3281	449	2.67	449	2.5339	449	2.1099	449	2.043	449	1.9509	449	2.3629
450	1.9442	450	2.2916	450	2.5869	450	1.7846	450	2.3669	450	2.3303	450	2.7091	450	2.5805	450	2.101	450	1.9921	450	1.9395	450	2.3407
451	1.9207	451	2.2793	451	2.5569	451	1.7782	451	2.3611	451	2.2756	451	2.6579	451	2.6773	451	2.129	451	2.0002	451	1.9167	451	2.3841
452	1.9106	452	2.3058	452	2.5704	452	1.8019	452	2.3851	452	2.3231	452	2.6913	452	2.6451	452	2.207	452	1.9906	452	1.9018	452	2.3568
453	1.8269	453	2.3045	453	2.5995	453	1.8252	453	2.4291	453	2.3333	453	2.6727	453	2.7293	453	2.1904	453	1.9948	453	1.9183	453	2.3447
454	1.8189	454	2.3278	454	2.628	454	1.8602	454	2.415	454	2.3299	454	2.7097	454	2.6658	454	2.0309	454	2.0415	454	1.9286	454	2.3929
455	1.9073	455	2.3427	455	2.5869	455	1.8759	455	2.3521	455	2.2909	455	2.7111	455	2.622	455	2.0529	455	2.0081	455	1.9474	455	2.369
456	1.9073	456	2.2804	456	2.6416	456	1.8871	456	2.3493	456	2.2568	456	2.6597	456	2.568	456	2.0957	456	2.0213	456	1.9707	456	2.4137
457	1.9497	457	2.2676	457	2.5992	457	1.8252	457	2.3526	457	2.2334	457	2.7275	457	2.5234	457	2.0155	457	2.0148	457	1.9471	457	2.3974
458	1.9836	458	2.2385	458	2.5353	458	1.8561	458	2.3636	458	2.236	458	2.8121	458	2.5818	458	2.0056	458	2.0889	458	1.9396	458	2.4242
459	1.9399	459	2.2449	459	2.506	459	1.9186	459	2.3944	459	2.2573	459	2.8074	459	2.5191	459	1.9144	459	2.0522	459	1.9613	459	2.384
460	1.9922	460	2.1493	460	2.5177	460	1.9927	460	2.48	460	2.252	460	2.7287	460	2.4741	460	1.9906	460	2.05	460	1.9896	460	2.3688
461	1.9839	461	2.0984	461	2.5513	461	1.9289	461	2.4661	461	2.2949	461	2.7269	461	2.4396	461	2.0321	461	2.0494	461	1.9663	461	2.4149
462	2.0618	462	2.1668	462	2.6269	462	1.8464	462	2.5225	462	2.3096	462	2.6315	462	2.4126	462	1.9325	462	2.062	462	1.9638	462	2.3881
463	2.0655	463	2.1506	463	2.7085	463	1.8179	463	2.3737	463	2.2917	463	2.693	463	2.3539	463	1.9132	463	2.0335	463	1.9399	463	2.3618
464	2.0442	464	2.1917	464	2.6853	464	1.8159	464	2.4074	464	2.3346	464	2.6702	464	2.3695	464	1.9895	464	2.0144	464	1.8873	464	2.3265
465	2.1099	465	2.2128	465	2.6979	465	1.7827	465	2.4122	465	2.4092	465	2.6533	465	2.3739	465	2.0008	465	2.0351	465	1.8547	465	2.2892
466	2.1408	466	2.2634	466	2.7625	466	1.7824	466	2.4197	466	2.3958	466	2.5989	466	2.3857	466	1.9694	466	1.9495	466	1.8982	466	2.3576
467	2.0836	467	2.3112	467	2.6829	467	1.8247	467	2.4293	467	2.3173	467	2.6878	467	2.4364	467	2.0329	467	2.0168	467	1.807	467	2.3792
468	2.0952	468	2.2498	468	2.7049	468	1.9207	468	2.3862	468	2.286	468	2.6665	468	2.4492	468	2.0127	468	2.0677	468	1.8742	468	2.2668
469	2.0677	469	2.2951	469	2.7568	469	1.8675	469	2.2956	469	2.3677	469	2.6819	469	2.377	469	2.1322	469	2.117	469	1.9315	469	2.2086
470	2.0773	470	2.3427	470	2.717	470	1.8426	470	2.2725	470	2.3231	470	2.6155	470	2.4115	470	2.1937	470	2.1099	470	1.9471	470	2.2545
471	2.0486	471	2.4443	471	2.6931	471	1.8545	471	2.3032	471	2.3841	471	2.6765	471	2.4284	471	2.1721	471	2.1153	471	2.063	471	2.278
472	2.1367	472	2.4057	472	2.56	472	1.8916	472	2.3625	472	2.3889	472	2.6786	472	2.4268	472	2.0345	472	2.0999	472	2.0532	472	2.2859
473	2.1581	473	2.426	473	2.4941	473	1.8745	473	2.4485	473	2.3481	473	2.6557	473	2.478	473	2.0947	473	2.1617	473	2.0339	473	2.2935
474	2.1571	474	2.4313	474	2.4372	474	1.8745	474	2.3776	474	2.3111	474	2.6294	474	2.4519	474	2.1319	474	2.0757	474	2.0824	474	2.2822
475	2.0691	475	2.3807	475	2.4042	475	1.8841	475	2.3748	475	2.3282	475	2.595	475	2.4039	475	2.1193	475	2.0675	475	2.1146	475	2.3153
476	2.0405	476	2.3634	476	2.401	476	1.8898	476	2.421	476	2.2233	476	2.6116	476	2.3982	476	2.1534	476	2.0681	476	2.0875	476	2.2911
477	2.0071	477	2.3535	477	2.33	477	1.8671	477	2.3009	477	2.2057	477	2.5441	477	2.4797	477	2.193	477	2.0729	477	2.0584	477	2.3304
478	2.0086	478	2.4114	478	2.2609	478	1.8486	478	2.3585	478	2.2338	478	2.5388	478	2.4071	478	2.2262	478	2.0292	478	2.112	478	2.294
479	1.9776	479	2.4462	479	2.293	479	1.9041	479	2.3508	479	2.2844	479	2.5037	479	2.4021	479	2.1063	479	2.0051	479	2.0848	479	2.2621
480	2.0611	480	2.4938	480	2.2982	480	1.9879	480	2.327	480	2.3619	480	2.5439	480	2.4768	480	2.0962	480	2.016	480	2.025	480	2.2521
481	2.0278	481	2.4824	481	2.3163	481	1.9277	481	2.3238	481	2.3584	481	2.5806	481	2.4286	481	2.0462	481	2.0419	481	2.0697	481	2.2164
482	2.0585	482	2.3985	482	2.3534	482	2.0171	482	2.2835	482	2.3823	482	2.6274	482	2.4483	482	2.0433	482	2.0147	482	2.0103	482	2.2379
483	2.0834	483	2.3537	483	2.3817	483	2.0179	483	2.3381	483	2.3652	483	2.6657	483	2.4074	483	2.0034	483	2.065	483	2.062	483	2.27
484	1.9908	484	2.4152	484	2.2988	484	1.9847	484	2.3627	484	2.2906	484	2.5015	484	2.4308	484	1.9623	484	2.0406	484	2.0158	484	2.2856
485	1.9618	485	2.3645	485	2.2491	485	1.9664	485	2.3217	485	2.3204	485	2.4811	485	2.4463	485	1.9605	485	2.1011	485	2.0502	485	2.3167
486	1.9059	486	2.3677	486	2.2669	486	1.979	486	2.4286	486	2.4831	486	2.4919	486	2.4159	486	1.9961	486	2.1054	486	1.9969	486	2.3256
487	1.8517	487	2.386	487	2.2522	487	2.0528	487	2.4371	487	2.4025	487	2.535	487	2.3931	487	2.01	487	2.0605	487	2.0102	487	2.309
488	1.9026	488	2.3479	488	2.2054	488	2.1242	488	2.4384	488	2.3873	488	2.5329	488	2.3716	488	2.1237	488	2.0513	488	1.9371	488	2.2789
489	1.8687	489	2.3464	489	2.1732	489	2.1247	489	2.3981	489	2.3842	489	2.5531	489	2.3826	489	2.0974	489	2.0229	489	1.9734	489	2.2372
490	1.8347	490	2.2755	490	2.2284	490	2.1267	490	2.3244	490	2.411	490	2.4912	490	2.3491	490	2.1343	490	2.0122	490	1.9865	490	2.2664
491	1.7353	491	2.232	491	2.3518	491	2.0831	491	2.3262	491	2.3762	491	2.497	491	2.4155	491	2.1395	491	1.9468	491	2.0367	491	2.2716
492	1.7373	492	2.2607	492	2.3751	492	2.1063	492	2.3151	492	2.4075	492	2.452	492	2.4467	492	2.0407	492	1.9589	492	1.9953	492	2.2344
493	1.7824	493	2.2486	493	2.3383	493	2.0577	493	2.2319	493	2.3649	493	2.4557	493	2.3674	493	2.1123	493	1.9731	493	2.0511	493	2.2407
494	1.8302	494	2.3578	494	2.3332	494	1.9833	494	2.2076	494	2.3132	494	2.4051	494	2.3155	494	2.0511	494	1.9559	494	2.0696	494	2.2562
495	1.7777	495	2.4568	495	2.3853	495	1.9597	495	2.1773	495	2.3039	495	2.4565	495	2.3476	495	2.0774	495	2.0445	495	2.0876	495	2.1881
496	1.7343	496	2.4436	496	2.3999	496	1.9787	496	2.2095	496	2.3113	496	2.5159	496	2.4236	496	2.0508	496	2.1181	496	2.082	496	2.2014
497	1.6661	497	2.4736	497	2.3346	497	1.9141	497	2.1263	497	2.3154	497	2.446	497	2.3612	497	2.0874	497	2.0609	497	2.0624	497	2.2627
498	1.6366	498	2.5214	498	2.2689	498	1.8535	498	2.0955	498	2.3449	498	2.4237	498	2.4366	498	2.1073	498	2.0469	498	2.0249	498	2.344
499	1.662	499	2.4272	499	2.2722	499	1.79	499	2.0672	499	2.4282	499	2.3827	499	2.4482	499	2.108	499	2.0146	499	2.0102	499	2.3258
500	1.6331	500	2.3623	500	2.211	500	1.8125	500	2.0706	500	2.4088	500	2.3656	500	2.5071	500	2.1079	500	2.007	500	2.0565	500	2.2883
501	1.6424	501	2.4131	501	2.135	501	1.8613	501	2.1223	501	2.4398	501	2.3604	501	2.4611	501	2.0531	501	1.9772	501	1.9751	501	2.3538
502	1.7294	502	2.506	502	2.1029	502	1.7867	502	2.0834	502	2.4283	502	2.3137	502	2.5167	502	2.0606	502	1.951	502	2.0037	502	2.3257
503	1.7025	503	2.5341	503	2.064	503	1.8693	503	2.147	503	2.4241	503	2.3776	503	2.6135	503	2.0594	503	1.9832	503	1.9132	503	2.2661
504	1.6717	504	2.6175	504	2.0747	504	1.8094	504	2.111	504	2.4685	504	2.3837	504	2.5947	504	2.1364	504	1.9709	504	1.9703	504	2.2392
505	1.7254	505	2.6576	505	2.0647	505	1.8141	505	2.2091	505	2.5097	505	2.3681	505	2.5256	505	2.2141	505	1.9055	505	1.96	505	2.242
506	1.7491	506	2.6367	506	2.0819	506	1.8197	506	2.1966	506	2.4856	506	2.3365	506	2.5097	506	2.2563	506	1.8764	506	1.9937	506	2.2787
507	1.7711	507	2.6582	507	2.1979	507	1.7791	507	2.1402	507	2.4453	507	2.3332	507	2.3981	507	2.2171	507	1.8742	507	1.9839	507	2.2548
508	1.721	508	2.706	508	2.1293	508	1.7773	508	2.0763	508	2.4737	508	2.3734	508	2.4155	508	2.19	508	1.8849	508	2.0468	508	2.2923
509	1.765	509	2.7393	509	2.2028	509	1.7949	509	1.9983	509	2.4063	509	2.3208	509	2.4217	509	2.1668	509	1.8804	509	2.0753	509	2.2862
510	1.7485	510	2.6601	510	2.1252	510	1.8418	510	1.9678	510	2.3652	510	2.2562	510	2.3563	510	2.1591	510	1.8803	510	2.0151	510	2.287
511	1.7975	511	2.7577	511	2.1481	511	1.759	511	2.0083	511	2.3608	511	2.3995	511	2.3962	511	2.1513	511	1.9869	511	1.9883	511	2.2771
512	1.8154	512	2.7992	512	2.2117	512	1.6882	512	2.0781	512	2.3529	512	2.3493	512	2.3463	512	2.2413	512	1.9688	512	2.0069	512	2.2718
513	1.7749	513	2.8227	513	2.2888	513	1.6915	513	2.016	513	2.3345	513	2.3818	513	2.3473	513	2.2003	513	2.0541	513	2.0354	513	2.2947
514	1.8441	514	2.7975	514	2.2059	514	1.7095	514	1.9655	514	2.4828	514	2.4445	514	2.3135	514	2.2534	514	2.016	514	2.0837	514	2.3208
515	1.7146	515	2.7839	515	2.2858	515	1.7072	515	1.9345	515	2.4359	515	2.4023	515	2.2216	515	2.2469	515	2.0291	515	2.082	515	2.3003
516	1.7327	516	2.8082	516	2.3661	516	1.7188	516	1.9077	516	2.5073	516	2.397	516	2.2309	516	2.2233	516	2.0516	516	2.0467	516	2.3028
517	1.7744	517	2.8346	517	2.31	517	1.7061	517	1.9754	517	2.5558	517	2.4166	517	2.2144	517	2.2241	517	2.0244	517	2.0977	517	2.3043
518	1.8253	518	2.7989	518	2.339	518	1.7868	518	1.9859	518	2.5329	518	2.4421	518	2.1889	518	2.2484	518	2.069	518	2.1463	518	2.328
519	1.8313	519	2.7998	519	2.3831	519	1.7671	519	2.0201	519	2.5381	519	2.4832	519	2.2755	519	2.2155	519	2.0534	519	2.1468	519	2.2988
520	1.785	520	2.8369	520	2.4262	520	1.8325	520	2.0108	520	2.4366	520	2.3753	520	2.3355	520	2.2622	520	2.0893	520	2.2056	520	2.2822
521	1.8103	521	2.8251	521	2.4582	521	1.815	521	2.0729	521	2.4449	521	2.3783	521	2.371	521	2.2115	521	2.0614	521	2.2343	521	2.325
522	1.8471	522	2.805	522	2.4028	522	1.9382	522	2.1155	522	2.4575	522	2.31	522	2.3371	522	2.2142	522	2.0711	522	2.2101	522	2.3397
523	1.8611	523	2.9084	523	2.4125	523	1.9465	523	2.0747	523	2.4274	523	2.3158	523	2.3189	523	2.191	523	2.1278	523	2.2145	523	2.3206
524	1.8427	524	2.9306	524	2.4161	524	1.8532	524	2.0473	524	2.4205	524	2.2863	524	2.3876	524	2.194	524	2.1348	524	2.2212	524	2.2988
525	1.8393	525	2.9753	525	2.4478	525	1.7918	525	2.0786	525	2.5093	525	2.3387	525	2.3478	525	2.1617	525	2.0547	525	2.2072	525	2.3299
526	1.9082	526	2.9975	526	2.5072	526	1.7929	526	2.0806	526	2.4764	526	2.2642	526	2.3802	526	2.0962	526	2.0287	526	2.1913	526	2.3492
527	1.9324	527	2.9742	527	2.5403	527	1.883	527	2.0351	527	2.4968	527	2.3493	527	2.3447	527	2.0869	527	2.0273	527	2.1562	527	2.2526
528	1.8969	528	2.8843	528	2.5424	528	1.8565	528	2.0444	528	2.5328	528	2.3627	528	2.2597	528	2.0922	528	2.045	528	2.1678	528	2.2454
529	1.949	529	2.8587	529	2.4863	529	1.8243	529	2.0997	529	2.4528	529	2.2981	529	2.2671	529	2.1118	529	2.0964	529	2.1732	529	2.2033
530	1.9172	530	2.9389	530	2.5682	530	1.7894	530	2.0607	530	2.5506	530	2.3052	530	2.2049	530	2.1507	530	2.1268	530	2.1701	530	2.1811
531	1.89	531	3.0059	531	2.6187	531	1.8492	531	2.0969	531	2.557	531	2.2365	531	2.2808	531	2.1629	531	2.1549	531	2.1636	531	2.2159
532	1.8854	532	3.0283	532	2.5679	532	1.8725	532	2.1064	532	2.613	532	2.3072	532	2.2755	532	2.161	532	2.1887	532	2.144	532	2.2633
533	1.9821	533	3.1061	533	2.5513	533	1.9143	533	2.0505	533	2.6156	533	2.2524	533	2.3034	533	2.1682	533	2.2017	533	2.1162	533	2.2497
534	1.903	534	3.0364	534	2.5607	534	1.9285	534	2.0312	534	2.5571	534	2.2783	534	2.3308	534	2.2319	534	2.1865	534	2.1186	534	2.2816
535	2.0573	535	3.006	535	2.6303	535	1.8954	535	1.9898	535	2.6241	535	2.3164	535	2.3357	535	2.2654	535	2.2199	535	2.2002	535	2.2454
536	2.0539	536	2.9841	536	2.6604	536	1.8773	536	1.9749	536	2.5942	536	2.4229	536	2.2972	536	2.265	536	2.1949	536	2.1935	536	2.2807
537	2.0205	537	2.9552	537	2.6182	537	1.8963	537	1.9853	537	2.5986	537	2.4473	537	2.3023	537	2.311	537	2.2617	537	2.2295	537	2.2528
538	2.0522	538	2.9868	538	2.6748	538	1.9065	538	1.949	538	2.5736	538	2.3457	538	2.328	538	2.3927	538	2.2414	538	2.263	538	2.2367
539	2.0269	539	3.0797	539	2.6572	539	1.8905	539	1.9832	539	2.5425	539	2.4572	539	2.2745	539	2.3375	539	2.2321	539	2.2918	539	2.2763
540	1.9773	540	3.0391	540	2.6046	540	1.7919	540	2.0359	540	2.4892	540	2.4375	540	2.2623	540	2.3193	540	2.2141	540	2.2698	540	2.2377
541	2.0069	541	2.9689	541	2.589	541	1.7578	541	2.0367	541	2.4897	541	2.3989	541	2.3255	541	2.2912	541	2.2301	541	2.3001	541	2.2436
542	1.9411	542	2.9315	542	2.5773	542	1.7771	542	2.0147	542	2.546	542	2.3854	542	2.3101	542	2.3355	542	2.1621	542	2.261	542	2.2379
543	2.0124	543	2.9676	543	2.6282	543	1.7898	543	2.0497	543	2.5079	543	2.3742	543	2.2842	543	2.3284	543	2.215	543	2.2888	543	2.2338
544	1.9078	544	3.0465	544	2.594	544	1.8147	544	2.0634	544	2.4714	544	2.3458	544	2.3103	544	2.4116	544	2.241	544	2.2521	544	2.2416
545	1.9739	545	3.0921	545	2.5844	545	1.7621	545	2.0259	545	2.4763	545	2.464	545	2.35	545	2.3684	545	2.2396	545	2.3041	545	2.2212
546	1.946	546	3.2149	546	2.4981	546	1.7947	546	1.9967	546	2.4284	546	2.4478	546	2.2934	546	2.3713	546	2.2431	546	2.3006	546	2.2399
547	1.9769	547	3.2909	547	2.5613	547	1.7623	547	1.9696	547	2.5647	547	2.4441	547	2.3577	547	2.4377	547	2.2402	547	2.2201	547	2.1998
548	1.9893	548	3.2696	548	2.6706	548	1.7168	548	1.8865	548	2.5076	548	2.4281	548	2.3662	548	2.351	548	2.1737	548	2.247	548	2.1569
549	1.9307	549	3.1351	549	2.5955	549	1.7278	549	1.9014	549	2.5465	549	2.4771	549	2.3261	549	2.3573	549	2.1945	549	2.2227	549	2.1225
550	1.9643	550	3.1474	550	2.6324	550	1.718	550	1.8859	550	2.6319	550	2.4295	550	2.347	550	2.3316	550	2.2319	550	2.2081	550	2.1014
551	2.0778	551	3.0852	551	2.6187	551	1.6728	551	1.9	551	2.6415	551	2.4643	551	2.3146	551	2.3696	551	2.1311	551	2.1758	551	2.1284
552	1.9994	552	3.0509	552	2.5623	552	1.6947	552	1.8741	552	2.5988	552	2.5265	552	2.3308	552	2.4555	552	2.1171	552	2.2001	552	2.2577
553	1.9642	553	3.0806	553	2.5496	553	1.668	553	1.8683	553	2.6253	553	2.4639	553	2.3819	553	2.4314	553	2.105	553	2.1764	553	2.2722
554	1.9256	554	3.0471	554	2.5753	554	1.6329	554	1.8584	554	2.6307	554	2.4598	554	2.3407	554	2.3926	554	2.0789	554	2.2058	554	2.3213
555	1.8842	555	3.0803	555	2.6211	555	1.6014	555	1.8472	555	2.4874	555	2.4161	555	2.3555	555	2.4137	555	1.9997	555	2.2579	555	2.2612
556	1.9447	556	3.1199	556	2.5016	556	1.5465	556	1.8258	556	2.6155	556	2.351	556	2.3081	556	2.3977	556	2.0615	556	2.2438	556	2.1955
557	1.9293	557	3.0917	557	2.4843	557	1.6039	557	1.9339	557	2.6335	557	2.4209	557	2.3293	557	2.4096	557	2.1223	557	2.2376	557	2.1788
558	1.9648	558	3.0961	558	2.4756	558	1.5744	558	1.8824	558	2.667	558	2.4248	558	2.3864	558	2.4348	558	2.1043	558	2.2134	558	2.224
559	2.0165	559	3.1038	559	2.4261	559	1.5809	559	1.8421	559	2.6803	559	2.4213	559	2.3563	559	2.4694	559	2.0874	559	2.231	559	2.216
560	2.0348	560	3.037	560	2.4424	560	1.5517	560	1.8158	560	2.6622	560	2.3721	560	2.3107	560	2.4978	560	2.0973	560	2.2766	560	2.2347
561	2.0261	561	3.0561	561	2.4201	561	1.6509	561	1.8654	561	2.6406	561	2.375	561	2.3164	561	2.4608	561	2.1032	561	2.3029	561	2.2249
562	1.9353	562	3.0585	562	2.416	562	1.6687	562	1.874	562	2.6566	562	2.4257	562	2.3611	562	2.5564	562	2.094	562	2.2777	562	2.3009
563	1.9812	563	2.9727	563	2.4067	563	1.6809	563	1.8519	563	2.733	563	2.4487	563	2.3547	563	2.5316	563	2.1817	563	2.2794	563	2.2953
564	2.0214	564	2.9475	564	2.3871	564	1.7173	564	1.8236	564	2.725	564	2.4069	564	2.4462	564	2.4916	564	2.2291	564	2.3131	564	2.2991
565	2.1319	565	2.8898	565	2.4073	565	1.706	565	1.8503	565	2.6711	565	2.4552	565	2.3969	565	2.4637	565	2.303	565	2.2887	565	2.2433
566	2.0869	566	2.9851	566	2.5133	566	1.6069	566	1.8594	566	2.7635	566	2.5351	566	2.4222	566	2.4851	566	2.2735	566	2.2192	566	2.2676
567	2.0396	567	2.9597	567	2.522	567	1.6512	567	1.9056	567	2.7593	567	2.6555	567	2.3614	567	2.4806	567	2.259	567	2.1769	567	2.2326
568	1.9628	568	2.946	568	2.5108	568	1.6928	568	1.8934	568	2.746	568	2.6651	568	2.3942	568	2.5157	568	2.3087	568	2.1993	568	2.2936
569	1.9881	569	2.8745	569	2.6208	569	1.687	569	1.9584	569	2.7776	569	2.6471	569	2.3846	569	2.5107	569	2.2937	569	2.1667	569	2.3503
570	1.9506	570	2.8535	570	2.5708	570	1.709	570	2.0213	570	2.8663	570	2.6192	570	2.4205	570	2.4547	570	2.2766	570	2.1865	570	2.3798
571	2.0109	571	2.764	571	2.6089	571	1.7161	571	2.0087	571	2.8264	571	2.5626	571	2.4307	571	2.4387	571	2.213	571	2.1452	571	2.3449
572	1.9635	572	2.8371	572	2.5457	572	1.6779	572	2.0031	572	2.8039	572	2.5408	572	2.4405	572	2.4134	572	2.2306	572	2.0928	572	2.3534
573	1.9642	573	2.7972	573	2.5064	573	1.7457	573	2.0492	573	2.7927	573	2.5762	573	2.4607	573	2.4612	573	2.2121	573	2.1575	573	2.3757
574	1.9696	574	2.7124	574	2.5207	574	1.743	574	2.1238	574	2.7639	574	2.5731	574	2.4484	574	2.4265	574	2.1911	574	2.1205	574	2.4681
575	2.0207	575	2.7691	575	2.5229	575	1.7714	575	1.9874	575	2.7839	575	2.6808	575	2.5196	575	2.3286	575	2.1333	575	2.0357	575	2.5203
576	1.9638	576	2.8061	576	2.4556	576	1.7048	576	1.9415	576	2.764	576	2.6658	576	2.4532	576	2.4229	576	2.1329	576	2.064	576	2.5448
577	2.0056	577	2.7809	577	2.4358	577	1.7439	577	2.02	577	2.7436	577	2.6362	577	2.4531	577	2.3715	577	2.1698	577	2.0996	577	2.5034
578	2	578	2.7627	578	2.399	578	1.7328	578	1.9415	578	2.7489	578	2.6698	578	2.412	578	2.3692	578	2.2055	578	2.0807	578	2.5325
579	2.0458	579	2.7815	579	2.4143	579	1.7441	579	1.904	579	2.6901	579	2.6391	579	2.4565	579	2.3946	579	2.1821	579	2.093	579	2.5374
580	1.9878	580	2.7504	580	2.4123	580	1.7471	580	1.9163	580	2.7159	580	2.6109	580	2.4273	580	2.4244	580	2.1954	580	2.1367	580	2.4748
581	1.9685	581	2.8002	581	2.4779	581	1.7521	581	1.8815	581	2.6829	581	2.6023	581	2.4947	581	2.424	581	2.1418	581	2.0957	581	2.46
582	1.9703	582	2.8858	582	2.384	582	1.7753	582	1.9128	582	2.7179	582	2.6013	582	2.5685	582	2.3844	582	2.1044	582	2.1455	582	2.4642
583	1.9584	583	2.8961	583	2.3779	583	1.7538	583	1.8969	583	2.7094	583	2.4515	583	2.589	583	2.4163	583	2.0831	583	2.1242	583	2.4739
584	1.9541	584	2.8717	584	2.3633	584	1.7657	584	1.8784	584	2.7432	584	2.5399	584	2.6478	584	2.4087	584	2.0752	584	2.1042	584	2.4851
585	1.9814	585	2.92	585	2.3457	585	1.7952	585	1.9657	585	2.702	585	2.5668	585	2.6937	585	2.4205	585	2.1083	585	2.0993	585	2.5324
586	2.0095	586	2.8504	586	2.336	586	1.8391	586	1.9244	586	2.6586	586	2.5751	586	2.5714	586	2.3794	586	2.166	586	2.1307	586	2.5083
587	2.0242	587	2.8732	587	2.4052	587	1.9256	587	1.9703	587	2.6489	587	2.6483	587	2.6298	587	2.2634	587	2.1	587	2.1755	587	2.479
588	2.0618	588	2.9531	588	2.4482	588	1.92	588	1.9358	588	2.5984	588	2.639	588	2.5836	588	2.2033	588	2.0866	588	2.1477	588	2.4198
589	2.1264	589	2.929	589	2.3887	589	1.984	589	1.9032	589	2.578	589	2.5989	589	2.5278	589	2.2346	589	2.1061	589	2.1756	589	2.4646
590	2.0767	590	2.9169	590	2.4024	590	1.934	590	1.9103	590	2.5999	590	2.5959	590	2.5419	590	2.284	590	2.1113	590	2.2461	590	2.4298
591	2.0941	591	2.8826	591	2.4441	591	1.8975	591	1.8891	591	2.5763	591	2.6034	591	2.5888	591	2.3359	591	2.0672	591	2.2496	591	2.4559
592	2.1062	592	2.9327	592	2.4709	592	1.9808	592	1.8845	592	2.5846	592	2.4762	592	2.5414	592	2.3988	592	2.0609	592	2.2949	592	2.5004
593	2.0414	593	2.8479	593	2.4801	593	1.8754	593	1.8459	593	2.5871	593	2.4213	593	2.462	593	2.4157	593	2.0883	593	2.2383	593	2.4694
594	2.0307	594	2.856	594	2.3983	594	1.8588	594	1.8563	594	2.5253	594	2.5238	594	2.5368	594	2.422	594	2.0554	594	2.2487	594	2.482
595	2.0512	595	2.8461	595	2.2992	595	1.9251	595	1.813	595	2.5212	595	2.5719	595	2.5415	595	2.4461	595	2.075	595	2.2758	595	2.5042
596	2.0438	596	2.9432	596	2.2536	596	1.9658	596	1.849	596	2.5848	596	2.5651	596	2.5475	596	2.3371	596	2.1704	596	2.2491	596	2.4888
597	2.0759	597	2.9331	597	2.2742	597	1.9105	597	1.8164	597	2.5415	597	2.5338	597	2.6979	597	2.2709	597	2.1676	597	2.326	597	2.4536
598	2.0202	598	2.7949	598	2.2129	598	1.9406	598	1.8235	598	2.595	598	2.4508	598	2.6723	598	2.2908	598	2.1587	598	2.3505	598	2.4556
599	1.9832	599	2.9207	599	2.2549	599	1.9565	599	1.8113	599	2.5534	599	2.4621	599	2.6745	599	2.3281	599	2.131	599	2.3546	599	2.4275
600	2.0642	600	2.9416	600	2.1931	600	2.0069	600	1.8219	600	2.5493	600	2.45	600	2.6363	600	2.3243	600	2.2138	600	2.2982	600	2.4209
601	2.0786	601	2.9903	601	2.2494	601	1.9377	601	1.8399	601	2.5781	601	2.4208	601	2.6013	601	2.3777	601	2.1725	601	2.3118	601	2.4938
602	2.0962	602	2.9449	602	2.2757	602	1.9814	602	1.8557	602	2.4656	602	2.3352	602	2.5196	602	2.3469	602	2.1202	602	2.2235	602	2.4928
603	2.2231	603	2.984	603	2.3169	603	1.956	603	1.8837	603	2.4752	603	2.326	603	2.6131	603	2.2935	603	2.0895	603	2.1841	603	2.5499
604	2.2026	604	3.0165	604	2.3404	604	1.9353	604	1.8566	604	2.5406	604	2.3552	604	2.6444	604	2.3646	604	2.1295	604	2.2111	604	2.5781
605	2.0839	605	3.0075	605	2.4088	605	1.9272	605	1.9509	605	2.5208	605	2.3258	605	2.6185	605	2.3196	605	2.1473	605	2.1644	605	2.5229
606	2.1325	606	3.0678	606	2.3239	606	1.9605	606	1.8818	606	2.5257	606	2.2797	606	2.5939	606	2.2519	606	2.1384	606	2.104	606	2.5371
607	2.1544	607	3.0746	607	2.2642	607	1.9504	607	1.9755	607	2.46	607	2.3091	607	2.5876	607	2.2487	607	2.1962	607	2.0891	607	2.5164
608	2.0297	608	3.1222	608	2.3039	608	1.8531	608	1.9464	608	2.4552	608	2.2655	608	2.5689	608	2.2458	608	2.1394	608	2.1325	608	2.5198
609	2.1339	609	3.2336	609	2.3793	609	1.8243	609	2.0025	609	2.3276	609	2.1885	609	2.6152	609	2.2251	609	2.1282	609	2.1036	609	2.5873
610	2.13	610	3.2639	610	2.4119	610	1.8328	610	2.0387	610	2.3905	610	2.1561	610	2.647	610	2.1877	610	2.0449	610	2.1234	610	2.5391
611	2.2017	611	3.2661	611	2.4798	611	1.7957	611	2.0153	611	2.3431	611	2.1934	611	2.7892	611	2.2241	611	1.9438	611	2.035	611	2.5084
612	2.1719	612	3.2693	612	2.5393	612	1.8414	612	1.9082	612	2.3681	612	2.217	612	2.7191	612	2.1842	612	2.0295	612	2.0039	612	2.5614
613	2.1266	613	3.202	613	2.547	613	1.8331	613	1.9318	613	2.4183	613	2.3052	613	2.7193	613	2.2944	613	2.0481	613	2.0242	613	2.5604
614	2.1697	614	3.1925	614	2.5314	614	1.8619	614	1.9297	614	2.4357	614	2.3248	614	2.7511	614	2.3059	614	2.0136	614	1.9865	614	2.5176
615	2.2106	615	3.1363	615	2.7145	615	1.8209	615	1.9988	615	2.3405	615	2.3244	615	2.7245	615	2.2482	615	2.0567	615	1.9326	615	2.5395
616	2.1487	616	3.0426	616	2.5961	616	1.8435	616	2.0001	616	2.2321	616	2.3959	616	2.6119	616	2.2583	616	2.0947	616	1.9731	616	2.5589
617	2.111	617	3.0625	617	2.4386	617	1.7841	617	2.018	617	2.3498	617	2.4101	617	2.5558	617	2.2718	617	2.1011	617	2.0024	617	2.5127
618	2.1014	618	3.0379	618	2.3889	618	1.8546	618	2.0301	618	2.3539	618	2.4365	618	2.5963	618	2.2042	618	2.0628	618	1.9798	618	2.5274
619	2.1211	619	3.1129	619	2.353	619	1.8963	619	2.071	619	2.3773	619	2.433	619	2.5778	619	2.2483	619	2.0895	619	2.0089	619	2.4988
620	2.0585	620	3.1577	620	2.3475	620	1.7984	620	1.9989	620	2.4662	620	2.3872	620	2.645	620	2.2627	620	2.0684	620	1.9743	620	2.507
621	2.0176	621	3.0956	621	2.2926	621	1.8481	621	2.1129	621	2.4633	621	2.3224	621	2.6069	621	2.3573	621	2.0716	621	1.9922	621	2.4424
622	2.0295	622	3.1249	622	2.291	622	1.8916	622	2.0701	622	2.4631	622	2.3902	622	2.6809	622	2.3773	622	2.1093	622	1.9519	622	2.442
623	2.0197	623	3.1253	623	2.4012	623	1.8762	623	2.0605	623	2.4542	623	2.3531	623	2.6859	623	2.3784	623	2.1072	623	1.9685	623	2.4237
624	1.9792	624	3.0912	624	2.427	624	1.8553	624	2.0645	624	2.4924	624	2.3082	624	2.628	624	2.3837	624	2.1048	624	1.9329	624	2.4007
625	1.9548	625	3.0463	625	2.3626	625	1.85	625	2.0788	625	2.4682	625	2.3261	625	2.5647	625	2.4339	625	2.1272	625	1.9567	625	2.3651
626	1.9284	626	3.0916	626	2.3588	626	1.8167	626	2.1817	626	2.4452	626	2.2912	626	2.6816	626	2.3397	626	2.0728	626	1.9669	626	2.3762
627	1.964	627	3.0659	627	2.2878	627	1.8657	627	2.2697	627	2.4654	627	2.2764	627	2.6293	627	2.3814	627	2.0676	627	1.9979	627	2.4318
628	1.9596	628	3.1118	628	2.243	628	1.91	628	2.1902	628	2.4981	628	2.1882	628	2.639	628	2.3495	628	2.073	628	1.9837	628	2.3776
629	1.9927	629	3.0579	629	2.2046	629	1.9208	629	2.1602	629	2.5452	629	2.2092	629	2.6515	629	2.3965	629	2.0305	629	2.0194	629	2.28
630	2.0487	630	2.9963	630	2.239	630	1.8359	630	2.0884	630	2.5637	630	2.1735	630	2.6757	630	2.4468	630	1.9498	630	1.9912	630	2.3305
631	2.0146	631	3.1177	631	2.284	631	1.7599	631	2.1028	631	2.5397	631	2.1881	631	2.7161	631	2.4604	631	1.9586	631	1.9692	631	2.3557
632	1.9932	632	3.1775	632	2.2769	632	1.771	632	2.0949	632	2.5776	632	2.2692	632	2.7014	632	2.4415	632	1.9799	632	1.9779	632	2.3732
633	1.945	633	3.1506	633	2.2621	633	1.7441	633	2.0498	633	2.6074	633	2.2873	633	2.7537	633	2.4943	633	1.9421	633	1.9774	633	2.3381
634	1.9672	634	3.1458	634	2.343	634	1.7907	634	2.0716	634	2.6299	634	2.3124	634	2.7574	634	2.3601	634	1.9677	634	1.9736	634	2.3417
635	2.0474	635	3.1025	635	2.3519	635	1.7387	635	2.1011	635	2.5942	635	2.2629	635	2.7443	635	2.3348	635	1.9424	635	1.9883	635	2.2988
636	2.0471	636	3.2374	636	2.3211	636	1.7791	636	2.0467	636	2.5909	636	2.2765	636	2.8123	636	2.2798	636	1.9668	636	2.0265	636	2.28
637	1.9984	637	3.1935	637	2.3333	637	1.7566	637	2.0879	637	2.5649	637	2.2444	637	2.7919	637	2.31	637	1.995	637	2.0474	637	2.3255
638	1.9439	638	3.1415	638	2.4	638	1.8054	638	2.0974	638	2.6156	638	2.2902	638	2.8033	638	2.3166	638	1.9719	638	2.0058	638	2.3296
639	1.9348	639	3.2063	639	2.4009	639	1.8304	639	2.062	639	2.622	639	2.2778	639	2.8818	639	2.2655	639	2.0404	639	1.997	639	2.2626
640	1.9201	640	3.2482	640	2.485	640	1.8133	640	2.0237	640	2.5074	640	2.2723	640	2.8832	640	2.2996	640	2.0422	640	2.0081	640	2.3137
641	1.937	641	3.2167	641	2.4667	641	1.9212	641	2.0603	641	2.5025	641	2.3096	641	2.9585	641	2.2979	641	2.0555	641	2.0484	641	2.2785
642	1.9153	642	3.3179	642	2.4787	642	1.9176	642	2.0932	642	2.5547	642	2.3151	642	2.8651	642	2.2618	642	2.0679	642	2.0308	642	2.2303
643	1.9414	643	3.3195	643	2.4298	643	1.939	643	2.1277	643	2.5277	643	2.2503	643	2.9116	643	2.2519	643	2.0458	643	2.0276	643	2.24
644	2.0189	644	3.269	644	2.3962	644	1.9742	644	2.1246	644	2.5559	644	2.2697	644	2.822	644	2.2184	644	1.9664	644	2.0012	644	2.1495
645	1.9674	645	3.2161	645	2.3688	645	1.953	645	2.1925	645	2.557	645	2.2541	645	2.8738	645	2.2496	645	1.9472	645	1.978	645	2.2109
646	2.0502	646	3.1925	646	2.455	646	1.9465	646	2.1797	646	2.5874	646	2.3262	646	2.8543	646	2.2351	646	1.9246	646	2.0141	646	2.2358
647	2.0219	647	3.2363	647	2.4309	647	1.9343	647	2.1645	647	2.616	647	2.3583	647	2.9421	647	2.2142	647	1.9383	647	1.9873	647	2.2374
648	2.0263	648	3.2647	648	2.4148	648	1.9995	648	2.2046	648	2.655	648	2.3959	648	2.8777	648	2.1973	648	1.9931	648	1.9886	648	2.2059
649	2.0176	649	3.2809	649	2.4606	649	2.0683	649	2.1739	649	2.6428	649	2.3174	649	2.9136	649	2.1959	649	1.9854	649	2.044	649	2.2697
650	2.0154	650	3.3158	650	2.4207	650	2.03	650	2.2045	650	2.6882	650	2.3233	650	2.8778	650	2.1714	650	1.965	650	2.0675	650	2.2955
651	2.0119	651	3.3447	651	2.3921	651	2.0185	651	2.1914	651	2.7044	651	2.3739	651	2.8539	651	2.3122	651	1.9488	651	2.0645	651	2.2211
652	1.9268	652	3.286	652	2.3131	652	2.0323	652	2.1661	652	2.6889	652	2.3533	652	2.9168	652	2.3511	652	1.9614	652	2.0967	652	2.2355
653	1.9043	653	3.1655	653	2.394	653	2.0925	653	2.0632	653	2.6124	653	2.3853	653	2.7748	653	2.372	653	2.0363	653	2.1198	653	2.1853
654	1.9323	654	3.1723	654	2.2862	654	2.05	654	2.1066	654	2.6706	654	2.4134	654	2.8151	654	2.3933	654	1.9667	654	2.1562	654	2.19
655	1.8998	655	3.2218	655	2.2924	655	2.0961	655	2.1173	655	2.6364	655	2.4398	655	2.8415	655	2.4166	655	1.9312	655	2.0976	655	2.1599
656	1.9527	656	3.1982	656	2.3318	656	2.0502	656	2.1203	656	2.6516	656	2.4098	656	2.7533	656	2.3262	656	1.9834	656	2.0661	656	2.173
657	1.9751	657	3.2489	657	2.2601	657	2.0797	657	2.09	657	2.623	657	2.4297	657	2.7023	657	2.398	657	2.0129	657	2.0912	657	2.1128
658	1.9042	658	3.1943	658	2.2331	658	2.0872	658	2.1016	658	2.5977	658	2.4002	658	2.715	658	2.2258	658	2.0265	658	2.1086	658	2.1375
659	1.9707	659	3.2021	659	2.1857	659	2.1128	659	2.1629	659	2.5344	659	2.3994	659	2.6054	659	2.2361	659	2.0761	659	2.0964	659	2.1621
660	1.9743	660	3.2111	660	2.2872	660	2.1633	660	2.2039	660	2.5205	660	2.341	660	2.5779	660	2.2274	660	2.0529	660	2.1505	660	2.1312
661	2.0015	661	3.1664	661	2.2857	661	2.1338	661	2.21	661	2.4255	661	2.435	661	2.5852	661	2.2154	661	2.0172	661	2.2449	661	2.1398
662	1.9458	662	3.1397	662	2.3145	662	2.1274	662	2.2678	662	2.4922	662	2.4476	662	2.5085	662	2.1801	662	2.0045	662	2.2144	662	2.1827
663	2.0225	663	3.1479	663	2.3041	663	2.1309	663	2.2289	663	2.4379	663	2.4021	663	2.5446	663	2.2454	663	2.0205	663	2.2607	663	2.131
664	1.9614	664	3.1901	664	2.2492	664	2.1762	664	2.2249	664	2.4254	664	2.3612	664	2.503	664	2.2578	664	1.9785	664	2.285	664	2.1738
665	1.9836	665	3.1295	665	2.337	665	2.1554	665	2.1743	665	2.4428	665	2.3551	665	2.4966	665	2.2556	665	1.9909	665	2.2688	665	2.1502
666	2.0519	666	3.0871	666	2.3254	666	2.0826	666	2.2512	666	2.3755	666	2.2921	666	2.546	666	2.2938	666	2.0347	666	2.3093	666	2.1639
667	2.0973	667	3.0269	667	2.3863	667	2.141	667	2.1789	667	2.4415	667	2.3608	667	2.6117	667	2.2983	667	1.9996	667	2.3227	667	2.1636
668	2.0898	668	3.0371	668	2.3485	668	2.1416	668	2.2255	668	2.5093	668	2.3611	668	2.7371	668	2.3459	668	1.9301	668	2.3029	668	2.2433
669	2.1364	669	3.0781	669	2.3693	669	2.113	669	2.2007	669	2.407	669	2.4395	669	2.7615	669	2.3464	669	1.8873	669	2.2984	669	2.2599
670	2.185	670	3.123	670	2.382	670	2.2008	670	2.1704	670	2.4298	670	2.4097	670	2.801	670	2.4381	670	1.9128	670	2.332	670	2.2194
671	2.1851	671	3.0138	671	2.3884	671	2.1234	671	2.1942	671	2.4534	671	2.4109	671	2.8314	671	2.4718	671	1.9256	671	2.3732	671	2.1914
672	2.2663	672	3.0868	672	2.347	672	2.1557	672	2.1335	672	2.4635	672	2.3682	672	2.8428	672	2.4886	672	1.9284	672	2.3251	672	2.161
673	2.265	673	3.0332	673	2.3134	673	2.0578	673	2.1452	673	2.534	673	2.3411	673	2.8127	673	2.462	673	1.9655	673	2.31	673	2.1827
674	2.2853	674	3.0228	674	2.3132	674	2.1857	674	2.1041	674	2.5046	674	2.3261	674	2.828	674	2.5587	674	1.925	674	2.3128	674	2.19
675	2.3894	675	2.9988	675	2.2673	675	2.1506	675	2.1575	675	2.5087	675	2.4041	675	2.8284	675	2.5397	675	1.9188	675	2.2444	675	2.2151
676	2.2059	676	3.0506	676	2.3844	676	2.0574	676	2.1855	676	2.4918	676	2.4293	676	2.8427	676	2.4382	676	1.9041	676	2.225	676	2.1765
677	2.1861	677	3.0515	677	2.2756	677	2.0986	677	2.2035	677	2.487	677	2.446	677	2.8723	677	2.4655	677	1.948	677	2.1543	677	2.1736
678	2.2578	678	3.1524	678	2.3586	678	2.1017	678	2.1366	678	2.5442	678	2.3584	678	2.8834	678	2.4341	678	1.9392	678	2.2442	678	2.1955
679	2.2926	679	3.0278	679	2.2485	679	2.1412	679	2.1367	679	2.5784	679	2.2981	679	2.8097	679	2.421	679	1.8918	679	2.2965	679	2.1072
680	2.23	680	3.0039	680	2.2084	680	2.1439	680	2.1363	680	2.6444	680	2.3179	680	2.8423	680	2.3524	680	1.9156	680	2.3071	680	2.1651
681	2.1386	681	3.0444	681	2.1576	681	2.0927	681	2.1194	681	2.6408	681	2.321	681	2.8826	681	2.3536	681	1.9035	681	2.3031	681	2.1903
682	2.1529	682	3.0999	682	2.1392	682	2.0904	682	2.1538	682	2.666	682	2.3077	682	2.9007	682	2.2926	682	1.9053	682	2.3006	682	2.1888
683	2.0418	683	3.1503	683	2.118	683	2.0394	683	2.221	683	2.6957	683	2.3328	683	2.9426	683	2.3582	683	1.896	683	2.2492	683	2.2082
684	2.0469	684	3.0879	684	2.1115	684	2.048	684	2.1879	684	2.6917	684	2.3126	684	2.9369	684	2.3627	684	1.9018	684	2.2485	684	2.2754
685	2.0713	685	3.0213	685	2.1728	685	2.0038	685	2.2816	685	2.7512	685	2.2986	685	2.848	685	2.399	685	1.9016	685	2.2402	685	2.2684
686	2.1304	686	3.0944	686	2.1648	686	2.1035	686	2.2277	686	2.7221	686	2.4129	686	2.7931	686	2.3672	686	1.9262	686	2.2677	686	2.2319
687	2.0828	687	3.0818	687	2.2565	687	2.1035	687	2.2771	687	2.7118	687	2.4235	687	2.8391	687	2.3531	687	1.8917	687	2.3125	687	2.2641
688	2.0745	688	3.0565	688	2.3097	688	2.0882	688	2.3685	688	2.7592	688	2.4076	688	2.7743	688	2.4125	688	1.8998	688	2.2837	688	2.1849
689	2.1235	689	3.1307	689	2.32	689	2.0551	689	2.4194	689	2.7414	689	2.4593	689	2.8672	689	2.4816	689	1.9203	689	2.2604	689	2.2392
690	2.1273	690	3.1438	690	2.3093	690	2.1076	690	2.4349	690	2.7619	690	2.4591	690	2.8823	690	2.4674	690	1.8981	690	2.2534	690	2.2198
691	2.0692	691	3.2168	691	2.2213	691	2.1393	691	2.3778	691	2.7133	691	2.397	691	2.9291	691	2.4786	691	1.942	691	2.3062	691	2.1991
692	2.0506	692	3.1811	692	2.2928	692	2.1354	692	2.3966	692	2.7363	692	2.4382	692	2.8772	692	2.476	692	1.9714	692	2.3311	692	2.1897
693	2.0634	693	3.1044	693	2.2544	693	2.1241	693	2.347	693	2.7283	693	2.4609	693	2.9003	693	2.4004	693	1.926	693	2.3712	693	2.2503
694	2.0001	694	3.1758	694	2.1952	694	2.0577	694	2.381	694	2.6873	694	2.3761	694	2.8954	694	2.4451	694	1.9683	694	2.3774	694	2.2961
695	1.9812	695	3.1476	695	2.1878	695	2.0326	695	2.394	695	2.7325	695	2.4034	695	2.8318	695	2.438	695	1.966	695	2.398	695	2.3208
696	2.0187	696	3.1622	696	2.3208	696	2.0161	696	2.3704	696	2.7271	696	2.4629	696	2.8236	696	2.445	696	1.9872	696	2.36	696	2.3028
697	1.94	697	3.1944	697	2.332	697	2.0201	697	2.3493	697	2.6582	697	2.4661	697	2.7666	697	2.4572	697	2.0084	697	2.3512	697	2.3299
698	1.9416	698	3.2344	698	2.2761	698	2.02	698	2.3278	698	2.706	698	2.5051	698	2.7255	698	2.4038	698	1.9456	698	2.3735	698	2.3275
699	1.9122	699	3.2017	699	2.3024	699	2.0285	699	2.3145	699	2.7049	699	2.5027	699	2.7761	699	2.3548	699	1.9567	699	2.335	699	2.344
700	1.8106	700	3.1797	700	2.2489	700	1.9833	700	2.3331	700	2.7355	700	2.4816	700	2.749	700	2.3341	700	2.031	700	2.3078	700	2.3527
701	1.7879	701	3.2961	701	2.1532	701	1.9591	701	2.2871	701	2.7038	701	2.4376	701	2.7608	701	2.3017	701	1.9914	701	2.242	701	2.3788
702	1.763	702	3.237	702	2.2039	702	1.9489	702	2.2806	702	2.6949	702	2.4567	702	2.8558	702	2.1769	702	1.9318	702	2.3084	702	2.4248
703	1.9129	703	3.2752	703	2.0845	703	1.9997	703	2.383	703	2.7038	703	2.4464	703	2.8967	703	2.2374	703	1.9798	703	2.2796	703	2.4051
704	1.9229	704	3.2424	704	2.0902	704	2.1082	704	2.3711	704	2.6489	704	2.4836	704	2.9254	704	2.2433	704	2.0096	704	2.2941	704	2.3675
705	1.9155	705	3.1968	705	2.1536	705	2.0815	705	2.3336	705	2.6691	705	2.4764	705	2.9196	705	2.1689	705	2.0229	705	2.3031	705	2.3433
706	1.9295	706	3.2347	706	2.168	706	2.178	706	2.2984	706	2.6305	706	2.4047	706	2.9032	706	2.1006	706	2.0684	706	2.2813	706	2.3166
707	1.8366	707	3.3343	707	2.1604	707	2.2219	707	2.3608	707	2.6298	707	2.4752	707	2.9872	707	2.0919	707	2.0663	707	2.2749	707	2.4002
708	1.7956	708	3.268	708	2.1847	708	2.0852	708	2.3031	708	2.61	708	2.5853	708	3.0085	708	2.0901	708	2.1198	708	2.2677	708	2.3279
709	1.8386	709	3.241	709	2.1389	709	2.1235	709	2.3567	709	2.5837	709	2.4724	709	3.0163	709	2.1502	709	2.076	709	2.2683	709	2.3415
710	1.8313	710	3.2702	710	2.0131	710	2.1222	710	2.253	710	2.5458	710	2.5168	710	3.0022	710	2.1609	710	2.0434	710	2.2525	710	2.3773
711	1.8101	711	3.3019	711	2.0842	711	2.0814	711	2.2669	711	2.547	711	2.5036	711	3.006	711	2.095	711	2.0195	711	2.2445	711	2.2994
712	1.7991	712	3.3559	712	2.1544	712	2.1012	712	2.2832	712	2.542	712	2.4858	712	3.0278	712	2.07	712	2.0062	712	2.2929	712	2.3163
713	1.8547	713	3.4757	713	2.1667	713	2.1405	713	2.3159	713	2.5463	713	2.4311	713	3.0284	713	2.121	713	2.0329	713	2.2411	713	2.3075
714	1.8504	714	3.5476	714	2.1357	714	2.0703	714	2.3742	714	2.5435	714	2.4057	714	3.0723	714	2.0891	714	2.0778	714	2.252	714	2.3059
715	1.891	715	3.529	715	2.1187	715	2.0937	715	2.4228	715	2.6137	715	2.4038	715	3.0401	715	2.1612	715	2.094	715	2.2092	715	2.318
716	1.8798	716	3.5586	716	2.1754	716	2.0689	716	2.3415	716	2.6158	716	2.3636	716	3.0076	716	2.0572	716	2.0034	716	2.2963	716	2.2715
717	1.8375	717	3.5839	717	2.2573	717	2.0306	717	2.2565	717	2.5808	717	2.3684	717	3.0211	717	2.0771	717	2.0091	717	2.3229	717	2.3151
718	1.8671	718	3.4413	718	2.2892	718	2.0944	718	2.2963	718	2.6084	718	2.3955	718	3.0562	718	2.0666	718	2.022	718	2.3125	718	2.2977
719	1.7801	719	3.4734	719	2.1872	719	2.114	719	2.2865	719	2.5802	719	2.4945	719	3.1604	719	2.0082	719	1.9843	719	2.2317	719	2.2906
720	1.7767	720	3.4941	720	2.1746	720	2.0861	720	2.3047	720	2.5905	720	2.4082	720	3.096	720	2.091	720	1.955	720	2.1904	720	2.3958
721	1.8613	721	3.4934	721	2.1937	721	2.1151	721	2.3202	721	2.5079	721	2.4426	721	3.1905	721	2.1417	721	1.9907	721	2.214	721	2.4438
722	1.9312	722	3.5345	722	2.1434	722	2.138	722	2.2541	722	2.452	722	2.4481	722	3.219	722	2.1538	722	1.929	722	2.1954	722	2.4756
723	1.9538	723	3.4292	723	2.1058	723	2.1245	723	2.2439	723	2.4401	723	2.4868	723	3.1964	723	2.1956	723	1.947	723	2.1602	723	2.4926
724	1.8365	724	3.4226	724	2.1039	724	2.0748	724	2.3105	724	2.4882	724	2.4503	724	3.1902	724	2.1804	724	2.0244	724	2.1374	724	2.4729
725	1.9467	725	3.4258	725	2.1396	725	2.127	725	2.3154	725	2.5344	725	2.5314	725	3.2671	725	2.1708	725	1.978	725	2.1017	725	2.4887
726	1.9074	726	3.3541	726	2.1511	726	2.1173	726	2.3237	726	2.4933	726	2.4641	726	3.2221	726	2.1897	726	1.9753	726	2.1111	726	2.4683
727	1.8982	727	3.3958	727	2.1738	727	2.0512	727	2.2031	727	2.4958	727	2.495	727	3.215	727	2.2125	727	2.0382	727	2.1158	727	2.4252
728	1.857	728	3.3216	728	2.24	728	2.0509	728	2.1497	728	2.4171	728	2.5198	728	3.1566	728	2.1498	728	1.991	728	2.1269	728	2.45
729	1.8884	729	3.2948	729	2.2802	729	2.1001	729	2.2166	729	2.467	729	2.5827	729	3.1983	729	2.0815	729	2.0842	729	2.0725	729	2.4448
730	1.923	730	3.329	730	2.2639	730	2.169	730	2.2722	730	2.4344	730	2.5937	730	3.2438	730	2.0212	730	2.0656	730	2.1152	730	2.4684
731	1.8915	731	3.2665	731	2.3253	731	2.09	731	2.3028	731	2.4181	731	2.6294	731	3.1679	731	1.9582	731	2.1281	731	2.0764	731	2.5041
732	1.9628	732	3.3501	732	2.3747	732	2.1846	732	2.3819	732	2.4454	732	2.6694	732	3.2344	732	2.0351	732	2.122	732	2.0675	732	2.4286
733	1.9563	733	3.384	733	2.3051	733	2.1178	733	2.4215	733	2.3669	733	2.7213	733	3.3195	733	2.001	733	2.1695	733	2.0971	733	2.4942
734	2.0642	734	3.3185	734	2.2193	734	2.1603	734	2.3822	734	2.4813	734	2.7006	734	3.2856	734	2.0145	734	2.1913	734	2.1008	734	2.4594
735	1.9959	735	3.2962	735	2.1846	735	2.1914	735	2.3989	735	2.4838	735	2.7598	735	3.2657	735	2.0187	735	2.1785	735	2.127	735	2.4793
736	1.91	736	3.3106	736	2.1424	736	2.1415	736	2.4007	736	2.4761	736	2.6672	736	3.3176	736	2.0208	736	2.2051	736	2.0994	736	2.4385
737	1.9787	737	3.4275	737	2.1438	737	2.114	737	2.2518	737	2.433	737	2.6548	737	3.4004	737	2.0655	737	2.2393	737	2.1329	737	2.4613
738	2.0198	738	3.3775	738	2.1549	738	2.0801	738	2.3117	738	2.4143	738	2.6428	738	3.4223	738	2.022	738	2.1928	738	2.172	738	2.4801
739	2.0411	739	3.3573	739	2.2005	739	2.097	739	2.3304	739	2.3636	739	2.6494	739	3.404	739	2.0403	739	2.2194	739	2.2016	739	2.4993
740	1.9577	740	3.4574	740	2.2044	740	2.0452	740	2.3448	740	2.3859	740	2.6297	740	3.5151	740	2.0916	740	2.2027	740	2.1876	740	2.4933
741	1.9795	741	3.4975	741	2.1976	741	2.0718	741	2.2605	741	2.4093	741	2.6187	741	3.5219	741	2.1638	741	2.1747	741	2.2507	741	2.4631
742	2.0322	742	3.5485	742	2.1888	742	2.0777	742	2.224	742	2.395	742	2.6379	742	3.5318	742	2.1925	742	2.09	742	2.2466	742	2.46
743	1.9783	743	3.5344	743	2.1903	743	2.0729	743	2.1834	743	2.4233	743	2.6567	743	3.4659	743	2.1964	743	2.1188	743	2.2235	743	2.5374
744	2.0736	744	3.5753	744	2.2432	744	2.0846	744	2.2143	744	2.4646	744	2.627	744	3.4085	744	2.221	744	2.1648	744	2.2116	744	2.4922
745	2.0575	745	3.5164	745	2.2093	745	2.1076	745	2.2106	745	2.5633	745	2.6232	745	3.5106	745	2.2156	745	2.1395	745	2.211	745	2.4506
746	2.0797	746	3.4314	746	2.1028	746	2.0693	746	2.2791	746	2.5417	746	2.6547	746	3.5591	746	2.2451	746	2.1318	746	2.1385	746	2.439
747	2.1278	747	3.3608	747	2.174	747	2.0879	747	2.2129	747	2.5931	747	2.6137	747	3.5017	747	2.2165	747	2.107	747	2.1788	747	2.4487
748	2.1049	748	3.4558	748	2.1767	748	2.0517	748	2.2675	748	2.6169	748	2.5832	748	3.374	748	2.1165	748	2.0619	748	2.1719	748	2.4122
749	2.0906	749	3.4334	749	2.0748	749	1.9801	749	2.2578	749	2.5637	749	2.5336	749	3.3714	749	2.1708	749	2.0483	749	2.1745	749	2.4016
750	2.0836	750	3.4581	750	2.0672	750	1.9078	750	2.2175	750	2.5632	750	2.546	750	3.4478	750	2.2092	750	2.0654	750	2.161	750	2.4004
751	2.0955	751	3.4975	751	2.1439	751	1.8687	751	2.2263	751	2.5419	751	2.6107	751	3.413	751	2.2647	751	2.1072	751	2.1146	751	2.4079
752	2.161	752	3.4377	752	2.1537	752	1.8704	752	2.2086	752	2.5471	752	2.5744	752	3.4365	752	2.234	752	2.1916	752	2.168	752	2.3455
753	2.1897	753	3.4063	753	2.3071	753	1.8342	753	2.1675	753	2.4905	753	2.5381	753	3.3815	753	2.2571	753	2.1668	753	2.1777	753	2.3252
754	2.1551	754	3.3735	754	2.2417	754	1.824	754	2.1189	754	2.5066	754	2.527	754	3.4346	754	2.2417	754	2.139	754	2.2177	754	2.2965
755	2.1128	755	3.3426	755	2.2452	755	1.805	755	2.1514	755	2.4359	755	2.5338	755	3.4045	755	2.3274	755	2.152	755	2.2076	755	2.2449
756	2.1113	756	3.37	756	2.2913	756	1.7893	756	2.0789	756	2.3621	756	2.5631	756	3.4449	756	2.3185	756	2.1521	756	2.1607	756	2.2195
757	2.0453	757	3.4151	757	2.2915	757	1.7784	757	2.0463	757	2.3309	757	2.5214	757	3.46	757	2.3241	757	2.1232	757	2.1627	757	2.2793
758	2.0579	758	3.447	758	2.2524	758	1.8162	758	2.0648	758	2.4103	758	2.5233	758	3.5268	758	2.3094	758	2.1191	758	2.1699	758	2.2446
759	2.1479	759	3.5154	759	2.2628	759	1.7602	759	1.9909	759	2.4132	759	2.5327	759	3.5349	759	2.3334	759	2.0574	759	2.1601	759	2.2363
760	2.1621	760	3.5011	760	2.3514	760	1.8158	760	1.9982	760	2.4226	760	2.6159	760	3.5259	760	2.3003	760	2.102	760	2.1811	760	2.2614
761	2.085	761	3.6049	761	2.3134	761	1.8374	761	2.005	761	2.4617	761	2.6449	761	3.4961	761	2.2964	761	2.0546	761	2.1415	761	2.3297
762	2.0823	762	3.5618	762	2.3155	762	1.8581	762	2.0556	762	2.4921	762	2.7094	762	3.4682	762	2.2081	762	2.0255	762	2.1826	762	2.315
763	2.0382	763	3.5231	763	2.4183	763	1.9117	763	2.1181	763	2.4879	763	2.6956	763	3.5235	763	2.193	763	2.0467	763	2.1242	763	2.3826
764	2.1034	764	3.4926	764	2.4184	764	1.9456	764	2.1157	764	2.4815	764	2.7298	764	3.5401	764	2.1668	764	2.0763	764	2.1682	764	2.3176
765	2.1062	765	3.4788	765	2.4254	765	1.8779	765	2.1708	765	2.3736	765	2.7599	765	3.5132	765	2.223	765	2.0715	765	2.1976	765	2.2987
766	2.1554	766	3.5269	766	2.3851	766	1.9293	766	2.1017	766	2.3731	766	2.6919	766	3.5001	766	2.1801	766	2.0841	766	2.1699	766	2.2398
767	2.1576	767	3.5646	767	2.3513	767	1.8896	767	2.0519	767	2.4242	767	2.6695	767	3.5269	767	2.2768	767	2.008	767	2.0822	767	2.2092
768	2.2084	768	3.6009	768	2.2987	768	1.858	768	2.0785	768	2.3709	768	2.6642	768	3.5428	768	2.2762	768	2.0087	768	2.0817	768	2.1665
769	2.1665	769	3.571	769	2.1928	769	1.9394	769	2.0931	769	2.3707	769	2.6593	769	3.5064	769	2.3435	769	1.9896	769	2.0948	769	2.1802
770	2.1492	770	3.5404	770	2.1536	770	1.9382	770	2.0713	770	2.3888	770	2.6698	770	3.4517	770	2.2823	770	2.0016	770	2.0857	770	2.1572
771	2.1924	771	3.5493	771	2.1246	771	1.9635	771	2.0772	771	2.3634	771	2.6364	771	3.4289	771	2.3501	771	2.0429	771	2.1446	771	2.1721
772	2.1718	772	3.4427	772	2.1094	772	1.8561	772	2.0575	772	2.3332	772	2.4791	772	3.4816	772	2.3456	772	2.0655	772	2.1453	772	2.1416
773	2.1922	773	3.4789	773	2.1635	773	1.8589	773	2.0167	773	2.3405	773	2.577	773	3.4965	773	2.383	773	2.0279	773	2.1743	773	2.1014
774	2.1486	774	3.5316	774	2.2329	774	1.8335	774	1.9843	774	2.2895	774	2.6077	774	3.5916	774	2.3326	774	2.0218	774	2.1662	774	2.1661
775	2.1267	775	3.4755	775	2.29	775	1.9036	775	1.9574	775	2.3249	775	2.687	775	3.5498	775	2.3794	775	2.0984	775	2.1203	775	2.1674
776	2.1209	776	3.3034	776	2.2566	776	1.9053	776	1.9951	776	2.4224	776	2.7284	776	3.5139	776	2.4144	776	2.0734	776	2.1591	776	2.2089
777	2.0708	777	3.2717	777	2.2277	777	1.8248	777	2.0127	777	2.5313	777	2.7475	777	3.4933	777	2.4997	777	2.0356	777	2.1668	777	2.2288
778	2.0578	778	3.3131	778	2.1488	778	1.8151	778	1.9343	778	2.4824	778	2.8168	778	3.4918	778	2.5185	778	2.0711	778	2.126	778	2.1751
779	2.1207	779	3.2622	779	2.0751	779	1.8019	779	1.9136	779	2.5366	779	2.829	779	3.4768	779	2.5066	779	2.0793	779	2.0856	779	2.1938
780	2.0789	780	3.3337	780	2.1085	780	1.8231	780	1.86	780	2.5443	780	2.8187	780	3.4902	780	2.4976	780	2.039	780	2.1212	780	2.1835
781	2.1321	781	3.3495	781	2.1325	781	1.8324	781	1.9206	781	2.5642	781	2.8111	781	3.4729	781	2.4948	781	2.0785	781	2.1497	781	2.2204
782	2.1037	782	3.3656	782	2.1292	782	1.9016	782	1.9372	782	2.5173	782	2.9144	782	3.3972	782	2.4022	782	2.1065	782	2.1331	782	2.2246
783	2.0372	783	3.2344	783	2.0125	783	1.9485	783	1.9784	783	2.5076	783	2.8729	783	3.4478	783	2.4326	783	2.1755	783	2.1416	783	2.2091
784	2.1043	784	3.1861	784	2.0593	784	1.8752	784	1.9893	784	2.479	784	2.9148	784	3.3698	784	2.4249	784	2.1361	784	2.1615	784	2.2333
785	2.1357	785	3.2368	785	2.1126	785	1.9522	785	1.9909	785	2.4726	785	2.9401	785	3.4427	785	2.3643	785	2.1612	785	2.1505	785	2.3178
786	2.1331	786	3.1552	786	2.1057	786	1.9125	786	1.9609	786	2.4786	786	2.9069	786	3.3996	786	2.3948	786	2.0423	786	2.1567	786	2.3197
787	2.1139	787	3.1212	787	2.0782	787	2.0103	787	1.9345	787	2.482	787	2.98	787	3.485	787	2.3397	787	2.03	787	2.1741	787	2.2828
788	1.983	788	3.083	788	2.0872	788	2.0211	788	2.0276	788	2.3892	788	2.9972	788	3.4721	788	2.2571	788	2.0796	788	2.2533	788	2.2935
789	2.0488	789	3.1273	789	2.1084	789	1.9499	789	1.9391	789	2.4712	789	2.9356	789	3.5188	789	2.3049	789	2.104	789	2.236	789	2.2911
790	2.1121	790	3.2399	790	2.1249	790	1.9438	790	2.0336	790	2.4451	790	2.9319	790	3.5246	790	2.3808	790	2.1154	790	2.2405	790	2.2277
791	2.0974	791	3.2257	791	2.1669	791	1.9077	791	2.0816	791	2.474	791	2.9136	791	3.5796	791	2.372	791	2.0799	791	2.227	791	2.2018
792	2.1948	792	3.1253	792	2.1812	792	1.8516	792	1.9949	792	2.42	792	2.8771	792	3.5894	792	2.3557	792	2.0947	792	2.2652	792	2.2222
793	2.1501	793	3.0513	793	2.2285	793	1.8879	793	1.9822	793	2.5173	793	2.8793	793	3.5928	793	2.2578	793	2.0343	793	2.278	793	2.2277
794	2.224	794	2.9773	794	2.1944	794	1.8352	794	1.9147	794	2.5378	794	2.8812	794	3.5389	794	2.271	794	2.0928	794	2.2388	794	2.2217
795	2.1194	795	2.9745	795	2.2853	795	1.8826	795	1.9564	795	2.4881	795	2.9515	795	3.503	795	2.2544	795	2.0854	795	2.196	795	2.2183
796	2.068	796	2.9519	796	2.3363	796	1.9416	796	1.9176	796	2.4911	796	2.8765	796	3.5439	796	2.1994	796	2.0254	796	2.2118	796	2.1842
797	2.0273	797	2.8959	797	2.3521	797	1.9208	797	1.9283	797	2.5136	797	2.9274	797	3.5549	797	2.1261	797	2.0912	797	2.2257	797	2.161
798	2.0056	798	2.9379	798	2.2654	798	1.9397	798	1.9512	798	2.5207	798	2.827	798	3.5565	798	2.1295	798	2.0466	798	2.2707	798	2.1542
799	2.0023	799	2.9533	799	2.3106	799	1.8737	799	1.9416	799	2.5818	799	2.8708	799	3.5824	799	2.1717	799	2.0997	799	2.2946	799	2.1486
800	2.0099	800	3.0287	800	2.4065	800	1.8818	800	1.877	800	2.5291	800	2.9681	800	3.6273	800	2.1276	800	2.0618	800	2.3015	800	2.1839
801	2.004	801	2.9289	801	2.3965	801	1.875	801	1.9296	801	2.4925	801	3.019	801	3.6459	801	2.1492	801	2.0443	801	2.3117	801	2.1898
802	2.0193	802	2.9172	802	2.3184	802	1.8941	802	1.9014	802	2.4921	802	3.0013	802	3.6468	802	2.1521	802	2.0643	802	2.3117	802	2.2245
803	2.067	803	2.9289	803	2.3384	803	1.9687	803	1.9373	803	2.4805	803	3.0627	803	3.5836	803	2.1976	803	2.0537	803	2.3217	803	2.1866
804	2.0621	804	2.9547	804	2.3692	804	1.9877	804	1.9785	804	2.4209	804	3.1075	804	3.476	804	2.2028	804	2.045	804	2.342	804	2.2081
805	2.036	805	3.0737	805	2.3458	805	1.9753	805	1.9727	805	2.5046	805	3.0826	805	3.5105	805	2.1666	805	2.0239	805	2.3221	805	2.1812
806	1.9482	806	3.1215	806	2.3713	806	1.9409	806	1.8933	806	2.4947	806	3.0527	806	3.4892	806	2.1459	806	2.0323	806	2.2988	806	2.2149
807	1.8499	807	3.0767	807	2.4052	807	1.9069	807	1.9432	807	2.5192	807	2.9775	807	3.4984	807	2.2001	807	2.122	807	2.3121	807	2.2799
808	1.963	808	2.9215	808	2.4237	808	1.9972	808	1.9254	808	2.5769	808	3.0063	808	3.4484	808	2.1974	808	2.1305	808	2.2618	808	2.3194
809	1.9775	809	2.8979	809	2.3745	809	1.9503	809	1.8978	809	2.5532	809	3.0358	809	3.471	809	2.1672	809	2.0988	809	2.2994	809	2.2576
810	1.939	810	2.9167	810	2.3541	810	1.9091	810	1.9504	810	2.5446	810	3.044	810	3.4729	810	2.1696	810	2.0838	810	2.2325	810	2.235
811	1.9581	811	2.9562	811	2.35	811	1.9111	811	1.9397	811	2.528	811	3.0619	811	3.4577	811	2.1594	811	2.0819	811	2.2147	811	2.2672
812	1.9529	812	2.9387	812	2.3852	812	1.8859	812	1.9169	812	2.5021	812	3.0297	812	3.4118	812	2.1268	812	2.0709	812	2.2175	812	2.3139
813	1.9753	813	2.9968	813	2.3329	813	1.8437	813	1.9391	813	2.4842	813	3.0005	813	3.4021	813	2.2283	813	2.1177	813	2.1884	813	2.2673
814	1.9546	814	3.0301	814	2.3216	814	1.8921	814	1.8553	814	2.5126	814	3.0078	814	3.5778	814	2.1487	814	2.1266	814	2.1765	814	2.2533
815	1.9673	815	3.1029	815	2.3946	815	1.887	815	1.878	815	2.5585	815	3.0386	815	3.6024	815	2.1783	815	2.1474	815	2.13	815	2.2843
816	1.9026	816	3.0406	816	2.3972	816	1.8651	816	1.9001	816	2.5302	816	3.0612	816	3.6749	816	2.2054	816	2.1174	816	2.0941	816	2.2741
817	2.0091	817	3.0309	817	2.3529	817	1.8588	817	1.9014	817	2.4618	817	3.0532	817	3.6287	817	2.1747	817	2.161	817	2.098	817	2.3378
818	2.0282	818	2.9687	818	2.325	818	1.8931	818	1.9156	818	2.5423	818	3.0847	818	3.5785	818	2.1562	818	2.1246	818	2.1216	818	2.2772
819	2.1324	819	2.9734	819	2.3657	819	1.8733	819	1.9811	819	2.5585	819	3.0546	819	3.6902	819	2.1558	819	2.1588	819	2.1372	819	2.2851
820	2.0743	820	2.8921	820	2.3234	820	1.9144	820	1.9623	820	2.5056	820	2.9528	820	3.7221	820	2.1115	820	2.2084	820	2.147	820	2.2517
821	2.1039	821	2.9994	821	2.347	821	1.9426	821	1.9189	821	2.5422	821	2.9497	821	3.6403	821	2.1386	821	2.0925	821	2.1526	821	2.2416
822	2.0925	822	3.1009	822	2.3094	822	1.976	822	1.89	822	2.5648	822	2.8634	822	3.6908	822	2.135	822	2.1482	822	2.2094	822	2.2354
823	2.1681	823	3.1289	823	2.2752	823	1.9856	823	1.9171	823	2.591	823	2.886	823	3.7471	823	2.1685	823	2.1409	823	2.2079	823	2.2226
824	2.0764	824	3.1909	824	2.2967	824	1.9512	824	1.9843	824	2.6483	824	2.9815	824	3.6677	824	2.2603	824	2.0888	824	2.1524	824	2.291
825	2.135	825	3.2085	825	2.3595	825	1.8937	825	2.0323	825	2.6215	825	2.9804	825	3.7571	825	2.1877	825	2.1283	825	2.1316	825	2.2982
826	2.1135	826	3.1703	826	2.3669	826	1.9277	826	2.0161	826	2.5599	826	2.9443	826	3.7978	826	2.2436	826	2.0827	826	2.2574	826	2.2681
827	2.1115	827	3.1319	827	2.5073	827	1.9179	827	1.9566	827	2.5472	827	2.8575	827	3.6826	827	2.2482	827	2.1227	827	2.253	827	2.2612
828	2.0703	828	3.1385	828	2.5045	828	1.954	828	1.9853	828	2.4869	828	2.935	828	3.6838	828	2.2188	828	2.1514	828	2.2743	828	2.2631
829	2.0698	829	3.0429	829	2.4656	829	1.9728	829	2.0395	829	2.4818	829	2.8258	829	3.6875	829	2.1805	829	2.142	829	2.3291	829	2.3127
830	2.0306	830	2.9616	830	2.5096	830	1.9625	830	2.0372	830	2.5809	830	2.8688	830	3.7135	830	2.2547	830	2.1534	830	2.3369	830	2.3133
831	1.9941	831	2.8707	831	2.4665	831	1.9941	831	2.0281	831	2.6575	831	2.9443	831	3.7006	831	2.2239	831	2.1205	831	2.3339	831	2.3659
832	2.041	832	2.8587	832	2.4388	832	1.9279	832	2.0746	832	2.6485	832	2.9002	832	3.6154	832	2.1673	832	2.1326	832	2.3696	832	2.3302
833	2.0707	833	2.8064	833	2.3976	833	1.8908	833	2.0504	833	2.7609	833	2.9048	833	3.6569	833	2.197	833	2.1559	833	2.3692	833	2.3226
834	2.0835	834	2.8432	834	2.3675	834	1.8288	834	2.0183	834	2.7343	834	3.021	834	3.5962	834	2.1614	834	2.1472	834	2.3857	834	2.3303
835	1.9615	835	2.8818	835	2.3173	835	1.8181	835	2.0432	835	2.669	835	2.9455	835	3.5787	835	2.1402	835	2.143	835	2.3248	835	2.3462
836	1.914	836	2.6735	836	2.3131	836	1.8465	836	2.0325	836	2.6174	836	2.938	836	3.6586	836	2.2015	836	2.2006	836	2.2756	836	2.3044
837	1.9332	837	2.6839	837	2.3283	837	1.849	837	2.0051	837	2.6132	837	3.0038	837	3.7092	837	2.1753	837	2.1349	837	2.2165	837	2.2556
838	1.9779	838	2.7875	838	2.3355	838	1.8502	838	2.0043	838	2.646	838	2.9938	838	3.6688	838	2.1392	838	2.1032	838	2.1787	838	2.2112
839	1.9634	839	2.7879	839	2.2808	839	1.8407	839	2.0126	839	2.6452	839	2.8063	839	3.7216	839	2.0757	839	2.143	839	2.211	839	2.2176
840	1.9658	840	2.8583	840	2.3839	840	1.8876	840	2.0443	840	2.5965	840	2.7736	840	3.6476	840	2.0876	840	2.1319	840	2.2235	840	2.3145
841	1.9592	841	2.7904	841	2.3348	841	1.829	841	1.9809	841	2.7108	841	2.8294	841	3.6216	841	2.1479	841	2.1511	841	2.2086	841	2.2683
842	1.9819	842	2.7774	842	2.3996	842	1.8479	842	1.9691	842	2.7134	842	2.796	842	3.6444	842	2.1385	842	2.1199	842	2.1884	842	2.2766
843	1.9418	843	2.7598	843	2.4254	843	1.8218	843	2.0162	843	2.773	843	2.8758	843	3.7373	843	2.2162	843	2.1227	843	2.2317	843	2.2509
844	1.974	844	2.761	844	2.4067	844	1.8076	844	1.9164	844	2.7701	844	2.7822	844	3.7397	844	2.2107	844	2.1871	844	2.1989	844	2.2601
845	1.9706	845	2.84	845	2.3126	845	1.7949	845	1.9103	845	2.8205	845	2.8194	845	3.7881	845	2.2176	845	2.1648	845	2.2012	845	2.3053
846	1.8924	846	2.8643	846	2.347	846	1.9244	846	1.8488	846	2.8811	846	2.8375	846	3.7004	846	2.2173	846	2.1588	846	2.182	846	2.3155
847	1.9176	847	2.7429	847	2.3344	847	1.864	847	1.8554	847	2.8129	847	2.8737	847	3.6049	847	2.201	847	2.1095	847	2.1834	847	2.3024
848	1.8836	848	2.7473	848	2.35	848	1.8723	848	1.9607	848	2.7947	848	2.844	848	3.6594	848	2.2018	848	2.125	848	2.203	848	2.2425
849	1.8844	849	2.7195	849	2.4323	849	1.8205	849	1.9886	849	2.7561	849	2.8167	849	3.5967	849	2.1155	849	2.1303	849	2.1769	849	2.2578
850	1.935	850	2.6298	850	2.4563	850	1.8393	850	1.9623	850	2.6989	850	2.7734	850	3.52	850	2.1329	850	2.153	850	2.2	850	2.1845
851	1.9522	851	2.6914	851	2.4167	851	1.8553	851	1.9444	851	2.7148	851	2.7418	851	3.5799	851	2.1558	851	2.1493	851	2.2478	851	2.2204
852	1.9925	852	2.7926	852	2.452	852	1.7411	852	1.9372	852	2.7308	852	2.7963	852	3.5028	852	2.0656	852	2.202	852	2.2557	852	2.2309
853	1.9279	853	2.7948	853	2.5181	853	1.7525	853	1.9263	853	2.759	853	2.8161	853	3.5417	853	2.0036	853	2.2219	853	2.2557	853	2.2645
854	1.9508	854	2.7451	854	2.4978	854	1.754	854	1.8849	854	2.7406	854	2.8509	854	3.5887	854	1.9861	854	2.2164	854	2.2938	854	2.3321
855	1.9045	855	2.7782	855	2.427	855	1.7566	855	1.9348	855	2.712	855	2.9031	855	3.5862	855	2.01	855	2.2512	855	2.284	855	2.2912
856	1.9558	856	2.7828	856	2.4303	856	1.8452	856	1.8979	856	2.6988	856	2.8635	856	3.5363	856	2.0237	856	2.2305	856	2.2672	856	2.338
857	1.9662	857	2.7024	857	2.2772	857	1.8454	857	1.9675	857	2.7276	857	2.8624	857	3.5415	857	1.9979	857	2.2104	857	2.3071	857	2.3064
858	2.0241	858	2.6888	858	2.2828	858	1.8326	858	1.9906	858	2.676	858	2.9051	858	3.4928	858	2.0313	858	2.2381	858	2.2545	858	2.2547
859	2.0596	859	2.7082	859	2.295	859	1.8962	859	2.0234	859	2.7499	859	2.9308	859	3.4359	859	2.0154	859	2.1488	859	2.265	859	2.3049
860	2.0473	860	2.7218	860	2.2223	860	1.9311	860	2.0618	860	2.813	860	2.882	860	3.5328	860	2.0311	860	2.1257	860	2.2404	860	2.3313
861	2.0256	861	2.6994	861	2.196	861	1.8831	861	2.0741	861	2.711	861	2.9585	861	3.4486	861	1.9844	861	2.1123	861	2.244	861	2.3819
862	2.1034	862	2.8251	862	2.2748	862	2.0066	862	2.053	862	2.7221	862	2.9479	862	3.4646	862	2.0239	862	2.1114	862	2.2441	862	2.3195
863	2.0109	863	2.715	863	2.2829	863	1.9888	863	2.026	863	2.7161	863	2.9812	863	3.4424	863	1.9611	863	2.1326	863	2.2754	863	2.2675
864	1.8884	864	2.7394	864	2.2051	864	2.0018	864	2.0042	864	2.6996	864	2.9928	864	3.4193	864	1.8691	864	2.1069	864	2.277	864	2.2454
865	1.8664	865	2.7502	865	2.1849	865	1.9385	865	2.0113	865	2.6856	865	3.16	865	3.4372	865	1.8474	865	2.0936	865	2.1827	865	2.247
866	1.8946	866	2.6339	866	2.2196	866	1.9812	866	2.0067	866	2.5873	866	3.1215	866	3.4103	866	1.8439	866	2.0655	866	2.2062	866	2.2917
867	1.8767	867	2.6451	867	2.2506	867	1.9683	867	1.9792	867	2.582	867	3.0765	867	3.4576	867	1.9781	867	2.0517	867	2.2548	867	2.2492
868	1.876	868	2.6761	868	2.1244	868	2.0336	868	2.0433	868	2.5685	868	3.072	868	3.4052	868	2.0042	868	2.0892	868	2.206	868	2.2104
869	1.9282	869	2.7621	869	2.1332	869	2.0753	869	2.0411	869	2.5783	869	3.0169	869	3.4085	869	2.0525	869	2.1426	869	2.1733	869	2.1963
870	1.9375	870	2.7571	870	2.107	870	2.016	870	2.0978	870	2.5809	870	3.0254	870	3.4274	870	2.0476	870	2.178	870	2.1993	870	2.184
871	1.9902	871	2.6684	871	2.0907	871	1.9976	871	2.0864	871	2.509	871	2.9621	871	3.4447	871	2.066	871	2.193	871	2.2198	871	2.1743
872	2.0188	872	2.6479	872	2.182	872	2.0354	872	2.0743	872	2.5396	872	3.0685	872	3.4596	872	2.0429	872	2.1853	872	2.219	872	2.1365
873	2.0884	873	2.688	873	2.2366	873	2.0551	873	2.0337	873	2.6098	873	3.0869	873	3.4067	873	2.0911	873	2.1496	873	2.2406	873	2.1917
874	2.0167	874	2.5938	874	2.2373	874	2.1715	874	2.0417	874	2.591	874	3.1306	874	3.3456	874	2.1135	874	2.1443	874	2.2137	874	2.1395
875	2.0169	875	2.5746	875	2.2545	875	2.1671	875	2.035	875	2.7071	875	3.1357	875	3.3268	875	2.1557	875	2.205	875	2.2208	875	2.2118
876	2.0294	876	2.5801	876	2.3781	876	2.1736	876	2.0109	876	2.7058	876	3.017	876	3.3418	876	2.1315	876	2.193	876	2.1345	876	2.134
877	2.0699	877	2.514	877	2.3546	877	2.2131	877	2.0204	877	2.7517	877	3.0226	877	3.3995	877	2.1285	877	2.185	877	2.1335	877	2.1273
878	2.0966	878	2.5137	878	2.3744	878	2.3351	878	2.0249	878	2.7806	878	3.055	878	3.4264	878	2.0283	878	2.1896	878	2.1096	878	2.1438
879	2.0593	879	2.6444	879	2.3422	879	2.3212	879	2.0205	879	2.8192	879	3.0163	879	3.395	879	2.0583	879	2.1893	879	2.1337	879	2.162
880	2.0446	880	2.5892	880	2.2139	880	2.3199	880	2.0152	880	2.7709	880	2.992	880	3.4166	880	2.0742	880	2.1783	880	2.1358	880	2.1012
881	2.0609	881	2.6244	881	2.285	881	2.3205	881	1.9459	881	2.7156	881	3.0315	881	3.3756	881	2.0793	881	2.2219	881	2.1035	881	2.0956
882	2.01	882	2.6068	882	2.3189	882	2.3387	882	2.0189	882	2.7162	882	3.0332	882	3.3617	882	2.0414	882	2.1983	882	2.1019	882	2.047
883	1.9613	883	2.555	883	2.3228	883	2.2847	883	2.0045	883	2.6569	883	2.9898	883	3.4028	883	2.0185	883	2.1442	883	2.0448	883	2.0861
884	1.9885	884	2.4118	884	2.3041	884	2.3563	884	2.0035	884	2.7163	884	3.0127	884	3.4414	884	1.9897	884	2.128	884	2.1237	884	2.1394
885	1.9475	885	2.3868	885	2.3494	885	2.3609	885	2.0627	885	2.6685	885	2.9982	885	3.4061	885	1.9936	885	2.0789	885	2.1515	885	2.105
886	1.9014	886	2.4726	886	2.3567	886	2.2781	886	2.0542	886	2.6911	886	2.9565	886	3.4049	886	2.0576	886	2.1268	886	2.1753	886	2.0977
887	1.7941	887	2.4044	887	2.3008	887	2.2688	887	2.084	887	2.7082	887	2.998	887	3.3958	887	2.0829	887	2.0829	887	2.203	887	2.1454
888	1.804	888	2.4986	888	2.3781	888	2.2671	888	2.1225	888	2.7147	888	2.9931	888	3.4457	888	2.0829	888	2.0578	888	2.1723	888	2.1672
889	1.7373	889	2.4361	889	2.4322	889	2.2834	889	2.1223	889	2.7709	889	3.1042	889	3.3871	889	2.0626	889	2.0993	889	2.1628	889	2.2217
890	1.7459	890	2.4839	890	2.3352	890	2.2911	890	2.1079	890	2.7808	890	3.1383	890	3.3961	890	2.0634	890	2.0838	890	2.173	890	2.2121
891	1.8273	891	2.3684	891	2.3896	891	2.3165	891	2.0382	891	2.7405	891	3.093	891	3.4131	891	2.0212	891	2.0692	891	2.114	891	2.1835
892	1.8471	892	2.2988	892	2.3828	892	2.3828	892	2.0607	892	2.7911	892	3.0891	892	3.4205	892	2.0547	892	2.0628	892	2.0795	892	2.199
893	1.8499	893	2.3252	893	2.4112	893	2.4612	893	1.9865	893	2.8375	893	3.0781	893	3.3898	893	2.0547	893	2.1216	893	2.073	893	2.2072
894	1.8022	894	2.4398	894	2.4219	894	2.4424	894	2.0516	894	2.7265	894	3.0512	894	3.455	894	1.9877	894	2.1156	894	2.0426	894	2.1921
895	1.9266	895	2.4564	895	2.4069	895	2.3831	895	2.0578	895	2.6842	895	3.1369	895	3.4721	895	2.0088	895	2.1223	895	2.0551	895	2.1985
896	1.9189	896	2.5693	896	2.3982	896	2.3554	896	1.999	896	2.7561	896	3.0845	896	3.429	896	1.9879	896	2.1674	896	2.0048	896	2.1783
897	1.8361	897	2.6285	897	2.4339	897	2.3206	897	1.9629	897	2.7224	897	3.0636	897	3.4057	897	1.9151	897	2.1549	897	1.9445	897	2.1646
898	1.9229	898	2.5806	898	2.4093	898	2.2197	898	2.0363	898	2.6624	898	3.0563	898	3.4805	898	1.8874	898	2.1792	898	1.9515	898	2.1965
899	1.8613	899	2.5873	899	2.4843	899	2.3412	899	2.0095	899	2.6308	899	2.989	899	3.5527	899	1.9453	899	2.2042	899	1.9853	899	2.1675
900	1.8919	900	2.6452	900	2.4583	900	2.2835	900	2.0241	900	2.6691	900	3.0146	900	3.5431	900	1.9998	900	2.1939	900	1.9965	900	2.1707
901	1.9089	901	2.6316	901	2.4636	901	2.2588	901	2.0378	901	2.5538	901	3.0092	901	3.5371	901	1.9621	901	2.2151	901	2.0263	901	2.1068
902	1.9194	902	2.5797	902	2.4311	902	2.2365	902	2.041	902	2.5247	902	2.9995	902	3.4615	902	2.0383	902	2.2456	902	2.0256	902	2.1069
903	1.831	903	2.5029	903	2.4509	903	2.2583	903	2.1168	903	2.4867	903	2.9954	903	3.354	903	2.058	903	2.2631	903	2	903	2.1501
904	1.8669	904	2.5205	904	2.4255	904	2.1635	904	2.125	904	2.5082	904	2.9924	904	3.3107	904	2.0861	904	2.1977	904	2.0543	904	2.1531
905	1.8693	905	2.5375	905	2.5109	905	2.1156	905	2.1079	905	2.5537	905	2.9984	905	3.1992	905	2.1204	905	2.1708	905	2.066	905	2.1218
906	1.8436	906	2.4522	906	2.429	906	2.1431	906	2.0742	906	2.5897	906	3.0083	906	3.2594	906	2.1381	906	2.163	906	2.1083	906	2.1106
907	1.9098	907	2.4299	907	2.4804	907	2.0794	907	2.0708	907	2.5871	907	2.9545	907	3.328	907	2.1617	907	2.2181	907	2.1399	907	2.0926
908	1.8937	908	2.4451	908	2.4709	908	2.0237	908	2.1104	908	2.5729	908	2.9652	908	3.396	908	2.1083	908	2.1703	908	2.098	908	2.1838
909	1.8315	909	2.3833	909	2.4784	909	2.0166	909	2.0602	909	2.5832	909	3.0425	909	3.417	909	2.1612	909	2.1522	909	2.0955	909	2.1687
910	1.8812	910	2.3875	910	2.5733	910	2.0259	910	2.0648	910	2.5341	910	3.0753	910	3.4139	910	2.1804	910	2.1926	910	2.072	910	2.1231
911	1.9222	911	2.3516	911	2.6135	911	2.0051	911	2.108	911	2.4759	911	3.0749	911	3.4292	911	2.1932	911	2.2228	911	2.0585	911	2.1725
912	1.8863	912	2.4209	912	2.6565	912	2.0582	912	2.1215	912	2.5405	912	3.0985	912	3.4197	912	2.2675	912	2.195	912	2.0899	912	2.1051
913	1.8941	913	2.3635	913	2.5821	913	2.0098	913	2.114	913	2.4606	913	3.0983	913	3.435	913	2.2341	913	2.1721	913	2.1076	913	2.0749
914	1.8965	914	2.3642	914	2.6384	914	2.0373	914	2.1086	914	2.3899	914	3.1292	914	3.5075	914	2.1609	914	2.2023	914	2.1098	914	2.1107
915	1.8772	915	2.4537	915	2.6088	915	2.0177	915	2.0904	915	2.4457	915	3.0894	915	3.58	915	2.1253	915	2.1682	915	2.0501	915	2.1267
916	1.8361	916	2.4084	916	2.576	916	1.9823	916	2.0875	916	2.4309	916	3.1361	916	3.6707	916	2.1442	916	2.2368	916	2.0941	916	2.0786
917	1.7421	917	2.3704	917	2.6569	917	1.9206	917	2.0646	917	2.4574	917	3.125	917	3.6631	917	2.1707	917	2.2419	917	2.0819	917	2.0438
918	1.7106	918	2.3053	918	2.6745	918	1.9808	918	2.1036	918	2.498	918	3.1087	918	3.6812	918	2.0892	918	2.2306	918	2.0526	918	2.0547
919	1.7829	919	2.3533	919	2.5763	919	2.082	919	2.0963	919	2.5232	919	3.1334	919	3.5731	919	2.1107	919	2.2046	919	2.0415	919	2.0565
920	1.7986	920	2.3408	920	2.5421	920	2.0107	920	2.124	920	2.6118	920	3.1982	920	3.5629	920	2.0618	920	2.1859	920	2.0961	920	2.0556
921	1.8658	921	2.4033	921	2.5064	921	1.9784	921	2.1669	921	2.6067	921	3.1648	921	3.5743	921	2.1316	921	2.1648	921	2.0957	921	2.0577
922	1.853	922	2.3576	922	2.6096	922	2.0274	922	2.134	922	2.5765	922	3.1389	922	3.5337	922	2.1014	922	2.2424	922	2.0755	922	2.0208
923	1.8533	923	2.3427	923	2.5871	923	2.0721	923	2.2209	923	2.5472	923	3.049	923	3.5092	923	2.0947	923	2.1666	923	2.1161	923	2.0711
924	1.8726	924	2.434	924	2.6119	924	2.0555	924	2.194	924	2.568	924	3.1056	924	3.5246	924	2.0346	924	2.1448	924	2.1081	924	2.1542
925	1.9155	925	2.3154	925	2.6372	925	2.1003	925	2.2167	925	2.5736	925	3.1215	925	3.5207	925	2.0537	925	2.1363	925	2.1	925	2.2072
926	1.936	926	2.3824	926	2.709	926	2.0722	926	2.2571	926	2.5686	926	3.1202	926	3.5611	926	2.0549	926	2.165	926	2.1008	926	2.1443
927	1.9671	927	2.4516	927	2.7363	927	2.0636	927	2.2189	927	2.6079	927	3.1087	927	3.558	927	2.0462	927	2.1386	927	2.1244	927	2.1114
928	2.0271	928	2.4599	928	2.6775	928	2.1558	928	2.2656	928	2.5159	928	3.1573	928	3.6372	928	2.0003	928	2.1733	928	2.1009	928	2.1294
929	2.065	929	2.3717	929	2.6276	929	2.1341	929	2.2416	929	2.5631	929	3.1516	929	3.5927	929	2.0159	929	2.2063	929	2.0876	929	2.1355
930	2.0433	930	2.3734	930	2.6648	930	2.0399	930	2.1284	930	2.5847	930	3.1547	930	3.6347	930	1.9201	930	2.2122	930	2.0727	930	2.0715
931	1.9742	931	2.3082	931	2.5995	931	2.0305	931	2.1619	931	2.5834	931	3.1362	931	3.5081	931	1.9385	931	2.2383	931	2.0848	931	2.019
932	2.0159	932	2.3008	932	2.4985	932	2.0975	932	2.1553	932	2.6084	932	3.0589	932	3.5757	932	1.962	932	2.2023	932	2.0999	932	2.0842
933	2.0147	933	2.3981	933	2.4648	933	2.1473	933	2.2191	933	2.5554	933	3.016	933	3.6602	933	1.9162	933	2.2025	933	2.1703	933	2.0103
934	2.0513	934	2.4719	934	2.512	934	2.1768	934	2.2206	934	2.6667	934	3.0426	934	3.6327	934	2.0049	934	2.2791	934	2.2253	934	2.1261
935	2.0695	935	2.4483	935	2.4446	935	2.1285	935	2.3536	935	2.6596	935	3.099	935	3.5966	935	1.9849	935	2.2397	935	2.2505	935	2.155
936	2.0189	936	2.5868	936	2.5044	936	2.1249	936	2.339	936	2.7775	936	3.0279	936	3.4996	936	2.0392	936	2.1676	936	2.2908	936	2.1621
937	1.9295	937	2.5007	937	2.6061	937	2.0448	937	2.3513	937	2.694	937	3.1082	937	3.4727	937	2.0067	937	2.1584	937	2.2936	937	2.1754
938	1.9083	938	2.4866	938	2.5577	938	2.0707	938	2.4095	938	2.5734	938	3.1562	938	3.4908	938	2.0337	938	2.1997	938	2.2368	938	2.2287
939	1.8014	939	2.5929	939	2.546	939	2.0801	939	2.3352	939	2.5278	939	3.2079	939	3.4683	939	2.0051	939	2.3005	939	2.2748	939	2.1774
940	1.8113	940	2.613	940	2.5342	940	2.1365	940	2.2983	940	2.5535	940	3.1621	940	3.4489	940	1.9855	940	2.2981	940	2.2574	940	2.1329
941	1.7472	941	2.681	941	2.6208	941	2.1549	941	2.3041	941	2.5435	941	3.1395	941	3.4418	941	2.0024	941	2.2909	941	2.2846	941	2.122
942	1.8129	942	2.7226	942	2.5927	942	2.1546	942	2.3204	942	2.4906	942	3.0846	942	3.4333	942	1.9541	942	2.3006	942	2.2322	942	2.1245
943	1.8014	943	2.7333	943	2.5662	943	2.1327	943	2.2683	943	2.5164	943	3.0637	943	3.4363	943	1.9994	943	2.2525	943	2.1908	943	2.1109
944	1.822	944	2.659	944	2.5534	944	2.0851	944	2.2394	944	2.4679	944	2.9911	944	3.4565	944	1.9986	944	2.2684	944	2.2911	944	2.0757
945	1.8379	945	2.6219	945	2.5936	945	2.0861	945	2.2506	945	2.5076	945	2.9424	945	3.3446	945	2.0541	945	2.3198	945	2.2377	945	2.047
946	1.854	946	2.6629	946	2.6073	946	2.1504	946	2.2107	946	2.4847	946	2.9761	946	3.2989	946	2.0725	946	2.2693	946	2.2895	946	1.9844
947	1.9106	947	2.6256	947	2.6366	947	2.154	947	2.2616	947	2.4553	947	2.9705	947	3.3791	947	2.0883	947	2.2496	947	2.3072	947	2.0289
948	1.928	948	2.6039	948	2.6434	948	2.1252	948	2.2832	948	2.4612	948	2.8781	948	3.5187	948	2.0767	948	2.2122	948	2.3068	948	2.0599
949	1.8561	949	2.5707	949	2.6837	949	2.1463	949	2.2489	949	2.42	949	2.9464	949	3.5505	949	2.0298	949	2.1962	949	2.2965	949	2.0284
950	1.8097	950	2.5556	950	2.6341	950	2.1561	950	2.1885	950	2.4076	950	2.7971	950	3.5202	950	2.1424	950	2.1839	950	2.2934	950	2.0596
951	1.7859	951	2.4804	951	2.5625	951	2.207	951	2.1292	951	2.3523	951	2.7896	951	3.4924	951	2.1368	951	2.1441	951	2.3128	951	2.0358
952	1.8784	952	2.4728	952	2.5517	952	2.2179	952	2.098	952	2.3565	952	2.8397	952	3.4688	952	2.0278	952	2.1371	952	2.2755	952	2.0703
953	2.0123	953	2.546	953	2.6263	953	2.2372	953	2.0663	953	2.3604	953	2.8982	953	3.4466	953	2.0681	953	2.1527	953	2.2642	953	2.0288
954	2.1415	954	2.5628	954	2.705	954	2.2221	954	2.0618	954	2.3766	954	2.8911	954	3.36	954	2.0848	954	2.136	954	2.2889	954	2.063
955	2.0731	955	2.5016	955	2.7116	955	2.2594	955	2.0017	955	2.4305	955	2.814	955	3.3454	955	2.1236	955	2.1748	955	2.2868	955	2.0168
956	2.0488	956	2.3812	956	2.6534	956	2.2063	956	1.9601	956	2.4115	956	2.7849	956	3.3698	956	2.0941	956	2.2211	956	2.3058	956	2.0143
957	2.1225	957	2.4043	957	2.6816	957	2.161	957	1.9597	957	2.4414	957	2.7262	957	3.3609	957	2.0407	957	2.1788	957	2.276	957	2.0564
958	2.1001	958	2.3777	958	2.7176	958	2.1313	958	1.9653	958	2.4141	958	2.775	958	3.4271	958	2.03	958	2.1824	958	2.2983	958	2.0714
959	2.0941	959	2.4874	959	2.7497	959	2.1415	959	1.9596	959	2.4045	959	2.8166	959	3.4022	959	2.0101	959	2.1682	959	2.3416	959	2.0587
960	2.1343	960	2.4862	960	2.8318	960	2.1456	960	1.9064	960	2.4538	960	2.8851	960	3.406	960	1.9522	960	2.1626	960	2.3679	960	2.0406
961	2.0594	961	2.4929	961	2.7726	961	2.0508	961	1.8863	961	2.4268	961	2.8319	961	3.4216	961	2.0116	961	2.1818	961	2.4116	961	2.1091
962	2.0482	962	2.4372	962	2.757	962	2.0946	962	1.8885	962	2.335	962	2.7978	962	3.4164	962	2.0582	962	2.2534	962	2.4359	962	2.1043
963	1.9745	963	2.4508	963	2.7582	963	2.0376	963	1.9258	963	2.2629	963	2.73	963	3.4055	963	2.0478	963	2.2628	963	2.4287	963	2.1149
964	1.9079	964	2.5689	964	2.7512	964	1.9889	964	1.8977	964	2.3151	964	2.709	964	3.4612	964	1.9744	964	2.1866	964	2.4445	964	2.2078
965	1.929	965	2.4997	965	2.7997	965	1.9904	965	1.9327	965	2.305	965	2.6545	965	3.4084	965	1.9411	965	2.1331	965	2.3979	965	2.1832
966	1.9835	966	2.4963	966	2.7481	966	2.073	966	1.9633	966	2.2682	966	2.6532	966	3.4634	966	1.9045	966	2.1553	966	2.4305	966	2.1409
967	2.0409	967	2.4987	967	2.7068	967	2.0613	967	2.0269	967	2.3192	967	2.6438	967	3.4705	967	1.9762	967	2.1779	967	2.4027	967	2.1348
968	2.1012	968	2.5491	968	2.7728	968	1.9976	968	1.9902	968	2.2393	968	2.5729	968	3.3982	968	2.0031	968	2.1789	968	2.4058	968	2.1316
969	2.1336	969	2.4997	969	2.7744	969	2.004	969	1.9477	969	2.2416	969	2.5327	969	3.4829	969	1.9915	969	2.1335	969	2.4145	969	2.2012
970	2.097	970	2.5108	970	2.8151	970	2.0168	970	2.0118	970	2.2879	970	2.4672	970	3.4551	970	1.9986	970	2.2216	970	2.3559	970	2.1631
971	2.0908	971	2.5868	971	2.9404	971	2.0157	971	2.0422	971	2.27	971	2.5333	971	3.5	971	2.0713	971	2.2008	971	2.3617	971	2.1609
972	2.0816	972	2.6127	972	2.8392	972	2.0291	972	2.023	972	2.2963	972	2.5981	972	3.4531	972	2.1377	972	2.2379	972	2.3138	972	2.0591
973	2.0941	973	2.572	973	2.8265	973	1.9631	973	2.0489	973	2.3142	973	2.544	973	3.5253	973	2.1538	973	2.1811	973	2.2983	973	2.1569
974	2.1297	974	2.6616	974	2.7792	974	2.0221	974	2.0889	974	2.3166	974	2.5281	974	3.4644	974	2.1622	974	2.1977	974	2.319	974	2.116
975	2.1382	975	2.5711	975	2.6872	975	2.0956	975	2.0614	975	2.3086	975	2.5524	975	3.3984	975	2.1583	975	2.2251	975	2.3045	975	2.0833
976	2.1198	976	2.5205	976	2.7103	976	2.1275	976	2.0356	976	2.2837	976	2.5229	976	3.4081	976	2.116	976	2.2459	976	2.3522	976	2.1005
977	2.154	977	2.6273	977	2.7203	977	2.0973	977	2.0119	977	2.2864	977	2.5248	977	3.3626	977	2.1335	977	2.2354	977	2.3409	977	2.0356
978	2.1732	978	2.5565	978	2.6703	978	2.09	978	1.9607	978	2.3885	978	2.6098	978	3.3643	978	2.2263	978	2.2181	978	2.2653	978	2.0538
979	2.1704	979	2.5387	979	2.72	979	2.0861	979	1.9997	979	2.4415	979	2.6725	979	3.4022	979	2.2597	979	2.2362	979	2.25	979	2.0626
980	2.1153	980	2.4521	980	2.7958	980	2.0315	980	1.9314	980	2.4641	980	2.6885	980	3.3855	980	2.1931	980	2.241	980	2.3115	980	2.1
981	2.106	981	2.5224	981	2.8085	981	2.0104	981	1.906	981	2.384	981	2.721	981	3.3006	981	2.1167	981	2.2557	981	2.2658	981	2.05
982	2.2337	982	2.6203	982	2.8693	982	2.0288	982	1.9412	982	2.4322	982	2.7432	982	3.4089	982	2.0615	982	2.306	982	2.2239	982	2.0397
983	2.207	983	2.6037	983	2.749	983	2.0503	983	1.9928	983	2.3789	983	2.7036	983	3.3691	983	2.1341	983	2.2339	983	2.2395	983	2.0414
984	2.227	984	2.6234	984	2.7572	984	2.0808	984	2.0588	984	2.2913	984	2.7914	984	3.2887	984	2.0856	984	2.2824	984	2.2597	984	2.0851
985	2.1486	985	2.6132	985	2.8234	985	2.0471	985	2.0676	985	2.2914	985	2.7391	985	3.2722	985	2.1682	985	2.296	985	2.2628	985	2.1037
986	2.0769	986	2.5645	986	2.7155	986	1.9836	986	2.175	986	2.4035	986	2.7246	986	3.2733	986	2.1371	986	2.3434	986	2.2553	986	2.102
987	2.0582	987	2.6036	987	2.7719	987	2.0323	987	2.1573	987	2.375	987	2.7058	987	3.2711	987	2.1236	987	2.2723	987	2.1879	987	2.1021
988	2.0468	988	2.6645	988	2.7153	988	2.0596	988	2.1808	988	2.4653	988	2.7236	988	3.3305	988	2.0785	988	2.2971	988	2.2378	988	2.0551
989	2.0624	989	2.6114	989	2.7677	989	2.0744	989	2.1344	989	2.3956	989	2.7857	989	3.3674	989	2.0459	989	2.2917	989	2.2584	989	2.0812
990	2.0075	990	2.5376	990	2.824	990	2.0827	990	2.0775	990	2.4118	990	2.8264	990	3.2903	990	1.9228	990	2.2836	990	2.3161	990	2.1746
991	1.9695	991	2.58	991	2.8549	991	2.0973	991	2.0652	991	2.3158	991	2.7394	991	3.222	991	1.9165	991	2.2684	991	2.2904	991	2.1715
992	2.0008	992	2.608	992	2.736	992	2.1264	992	2.0543	992	2.3593	992	2.6983	992	3.2892	992	1.9224	992	2.1968	992	2.2873	992	2.1694
993	1.9678	993	2.5613	993	2.775	993	2.1595	993	2.0137	993	2.3649	993	2.6778	993	3.2794	993	1.958	993	2.2032	993	2.2814	993	2.1366
994	2.0129	994	2.5151	994	2.808	994	2.165	994	2.0099	994	2.3929	994	2.7126	994	3.2179	994	2.0586	994	2.241	994	2.4011	994	2.1456
995	2.0138	995	2.5907	995	2.8462	995	2.1123	995	2.0282	995	2.4041	995	2.6805	995	3.3279	995	2.1533	995	2.2364	995	2.3772	995	2.165
996	2.0181	996	2.5694	996	2.9151	996	2.0611	996	2.0321	996	2.4284	996	2.6255	996	3.2551	996	2.0449	996	2.1841	996	2.3901	996	2.1665
997	2.151	997	2.6903	997	2.9067	997	2.0603	997	2.0111	997	2.4427	997	2.6045	997	3.3238	997	2.0591	997	2.1653	997	2.4029	997	2.1052
998	2.0911	998	2.6704	998	2.9544	998	2.0235	998	2.0286	998	2.4437	998	2.6635	998	3.1514	998	1.986	998	2.1759	998	2.4165	998	2.1462
999	2.1537	999	2.566	999	3.0159	999	2.1363	999	2.037	999	2.4551	999	2.6854	999	3.0796	999	2.0457	999	2.1911	999	2.4628	999	2.082
1000	2.0709	1000	2.6016	1000	2.8877	1000	2.0814	1000	2.0645	1000	2.4325	1000	2.6491	1000	3.125	1000	1.9882	1000	2.2269	1000	2.4408	1000	2.1104
1001	2.1125	1001	2.6543	1001	2.85	1001	2.1111	1001	2.1055	1001	2.4475	1001	2.6695	1001	3.1761	1001	1.9822	1001	2.2136	1001	2.4124	1001	2.054
1002	2.1208	1002	2.6177	1002	2.8105	1002	2.0712	1002	2.0979	1002	2.4877	1002	2.6171	1002	3.0961	1002	1.9655	1002	2.2795	1002	2.3327	1002	2.0774
1003	2.0138	1003	2.6824	1003	2.8113	1003	2.1245	1003	2.1689	1003	2.489	1003	2.6381	1003	2.9831	1003	1.9611	1003	2.2153	1003	2.3066	1003	2.0422
1004	2.0317	1004	2.6563	1004	2.8181	1004	2.1341	1004	2.1455	1004	2.5069	1004	2.7018	1004	3.0122	1004	1.9968	1004	2.2119	1004	2.2224	1004	2.1117
1005	1.9569	1005	2.5877	1005	2.869	1005	2.1289	1005	2.1262	1005	2.4615	1005	2.6585	1005	3.0089	1005	1.9829	1005	2.1794	1005	2.2474	1005	2.1006
1006	1.8546	1006	2.545	1006	2.8501	1006	2.1474	1006	2.117	1006	2.3844	1006	2.6908	1006	3.0342	1006	1.9162	1006	2.2031	1006	2.2788	1006	2.1082
1007	1.8668	1007	2.5254	1007	2.8439	1007	2.1527	1007	2.0849	1007	2.3958	1007	2.6147	1007	2.9852	1007	1.8961	1007	2.2252	1007	2.236	1007	2.1012
1008	1.9496	1008	2.603	1008	2.7862	1008	2.2182	1008	2.035	1008	2.4344	1008	2.6429	1008	3.0158	1008	1.882	1008	2.3128	1008	2.2433	1008	2.082
1009	1.9299	1009	2.6287	1009	2.7638	1009	2.2138	1009	2.0526	1009	2.3535	1009	2.5828	1009	3.0619	1009	1.8228	1009	2.2575	1009	2.2565	1009	2.048
1010	1.895	1010	2.653	1010	2.7681	1010	2.1709	1010	1.9663	1010	2.4026	1010	2.6163	1010	3.0156	1010	1.7841	1010	2.2019	1010	2.2305	1010	2.0432
1011	1.9379	1011	2.6305	1011	2.8753	1011	2.2099	1011	1.961	1011	2.438	1011	2.5889	1011	3.0554	1011	1.7984	1011	2.1967	1011	2.2617	1011	2.0734
1012	1.9474	1012	2.5611	1012	2.8933	1012	2.1429	1012	2.0035	1012	2.4631	1012	2.5794	1012	2.9969	1012	1.8886	1012	2.2437	1012	2.3193	1012	2.0624
1013	2.0083	1013	2.5151	1013	2.7779	1013	2.1327	1013	2.0351	1013	2.4871	1013	2.6553	1013	3.0375	1013	1.9261	1013	2.2548	1013	2.3367	1013	2.0138
1014	2.0021	1014	2.5715	1014	2.8592	1014	2.0833	1014	2.0749	1014	2.5362	1014	2.6892	1014	3.0534	1014	1.9657	1014	2.2626	1014	2.3664	1014	2.0403
1015	2.1042	1015	2.5759	1015	2.8676	1015	2.0837	1015	2.0183	1015	2.5065	1015	2.7716	1015	3.106	1015	1.9915	1015	2.2481	1015	2.3543	1015	2.0759
1016	1.9956	1016	2.6304	1016	2.9132	1016	2.1436	1016	2.0463	1016	2.4774	1016	2.8148	1016	3.1093	1016	2.0197	1016	2.2229	1016	2.343	1016	2.0857
1017	2.0527	1017	2.801	1017	2.9828	1017	2.1997	1017	2.0875	1017	2.5053	1017	2.7332	1017	3.1139	1017	2.0301	1017	2.2023	1017	2.3137	1017	2.0765
1018	1.9622	1018	2.8247	1018	2.9741	1018	2.1937	1018	2.0809	1018	2.4801	1018	2.6472	1018	3.0428	1018	1.9621	1018	2.2239	1018	2.3225	1018	2.1176
1019	1.9131	1019	2.7614	1019	3.0429	1019	2.1754	1019	2.1453	1019	2.4516	1019	2.6551	1019	3.0888	1019	1.9383	1019	2.1844	1019	2.3091	1019	2.0911
1020	1.9248	1020	2.8134	1020	3.1635	1020	2.1586	1020	2.1364	1020	2.4978	1020	2.5905	1020	3.0615	1020	1.9187	1020	2.2143	1020	2.2905	1020	2.103
1021	1.9156	1021	2.7618	1021	3.0382	1021	2.1624	1021	2.1741	1021	2.4257	1021	2.5831	1021	3.0778	1021	2.014	1021	2.2214	1021	2.2895	1021	2.0307
1022	1.9544	1022	2.772	1022	3.0459	1022	2.1941	1022	2.1093	1022	2.6016	1022	2.562	1022	3.1557	1022	1.9938	1022	2.1565	1022	2.2917	1022	2.0077
1023	1.9192	1023	2.7388	1023	3.1081	1023	2.2919	1023	2.1971	1023	2.6561	1023	2.5689	1023	3.152	1023	1.912	1023	2.2013	1023	2.2804	1023	2.0274
1024	1.884	1024	2.7788	1024	3.0782	1024	2.267	1024	2.1401	1024	2.6652	1024	2.5988	1024	3.1357	1024	1.9412	1024	2.1974	1024	2.2588	1024	2.0338
1025	1.9243	1025	2.8795	1025	3.1085	1025	2.2781	1025	2.2185	1025	2.5982	1025	2.5465	1025	3.0915	1025	1.9011	1025	2.1833	1025	2.2291	1025	2.0353
1026	1.9307	1026	3.0525	1026	3.1116	1026	2.2334	1026	2.1606	1026	2.5864	1026	2.6448	1026	3.1028	1026	1.93	1026	2.0957	1026	2.2514	1026	2.065
1027	1.9831	1027	2.948	1027	3.1453	1027	2.2412	1027	2.0928	1027	2.5703	1027	2.6919	1027	3.0891	1027	1.8473	1027	2.1418	1027	2.278	1027	2.0985
1028	2.0216	1028	2.9123	1028	3.2409	1028	2.2578	1028	2.0914	1028	2.5389	1028	2.6116	1028	3.0567	1028	1.8116	1028	2.1346	1028	2.3024	1028	2.1346
1029	2.0569	1029	2.9485	1029	3.1549	1029	2.2908	1029	2.1445	1029	2.4219	1029	2.6522	1029	3.0572	1029	1.8108	1029	2.1383	1029	2.2445	1029	2.1485
1030	2.0871	1030	2.9975	1030	3.1443	1030	2.2767	1030	2.0918	1030	2.4664	1030	2.5788	1030	3.1058	1030	1.7978	1030	2.1585	1030	2.2758	1030	2.1682
1031	2.0648	1031	2.9496	1031	3.0853	1031	2.2819	1031	2.119	1031	2.4804	1031	2.56	1031	3.0535	1031	1.8709	1031	2.1701	1031	2.2426	1031	2.1594
1032	2.0931	1032	3.0225	1032	3.1596	1032	2.28	1032	2.0813	1032	2.5106	1032	2.5769	1032	3.0879	1032	1.8401	1032	2.1973	1032	2.2421	1032	2.1698
1033	2.1612	1033	3.0199	1033	3.0499	1033	2.3257	1033	2.1436	1033	2.5024	1033	2.6566	1033	3.1238	1033	1.8817	1033	2.1357	1033	2.2575	1033	2.1221
1034	2.1033	1034	2.9446	1034	3.0857	1034	2.3605	1034	2.1377	1034	2.4543	1034	2.7399	1034	3.1303	1034	1.8564	1034	2.1112	1034	2.2243	1034	2.0622
1035	2.0544	1035	3.0611	1035	3.119	1035	2.3099	1035	2.1647	1035	2.348	1035	2.7136	1035	3.1545	1035	1.8882	1035	2.1125	1035	2.2065	1035	2.0758
1036	1.9732	1036	3.0319	1036	3.0954	1036	2.3505	1036	2.0852	1036	2.2846	1036	2.7018	1036	3.1232	1036	1.812	1036	2.1134	1036	2.1875	1036	2.0926
1037	2.0287	1037	2.9048	1037	2.9945	1037	2.3092	1037	2.1223	1037	2.2857	1037	2.6308	1037	3.134	1037	1.8552	1037	2.1283	1037	2.2385	1037	2.0358
1038	2.1517	1038	2.9317	1038	2.9271	1038	2.342	1038	2.1806	1038	2.2826	1038	2.6084	1038	3.1894	1038	1.8908	1038	2.1891	1038	2.2551	1038	2.001
1039	2.176	1039	2.9088	1039	2.871	1039	2.2481	1039	2.1695	1039	2.3079	1039	2.6605	1039	3.2335	1039	1.9272	1039	2.2308	1039	2.2655	1039	2.0029
1040	2.1982	1040	2.8962	1040	2.8799	1040	2.2849	1040	2.1862	1040	2.2679	1040	2.5464	1040	3.1453	1040	1.9296	1040	2.2476	1040	2.1869	1040	2.0111
1041	2.1587	1041	2.9542	1041	2.9528	1041	2.3524	1041	2.2264	1041	2.3545	1041	2.5383	1041	3.185	1041	1.9753	1041	2.2546	1041	2.2402	1041	2.1029
1042	2.216	1042	2.9838	1042	2.9226	1042	2.2843	1042	2.2048	1042	2.2986	1042	2.5886	1042	3.2619	1042	2.0045	1042	2.2896	1042	2.2955	1042	2.0601
1043	2.2247	1043	2.9866	1043	2.9964	1043	2.2748	1043	2.1788	1043	2.2965	1043	2.6021	1043	3.2514	1043	2.0154	1043	2.3377	1043	2.2399	1043	2.0835
1044	2.2945	1044	2.917	1044	2.9472	1044	2.3624	1044	2.1285	1044	2.3848	1044	2.645	1044	3.2391	1044	2.0541	1044	2.3762	1044	2.2541	1044	2.0914
1045	2.1998	1045	2.9403	1045	2.98	1045	2.3412	1045	2.1527	1045	2.4386	1045	2.6362	1045	3.1889	1045	2.0627	1045	2.3983	1045	2.2161	1045	2.025
1046	2.3108	1046	2.9268	1046	2.9141	1046	2.2637	1046	2.1935	1046	2.4192	1046	2.6172	1046	3.2113	1046	2.1214	1046	2.4173	1046	2.2142	1046	2.0191
1047	2.3058	1047	2.8717	1047	3.0451	1047	2.2818	1047	2.1907	1047	2.3799	1047	2.5433	1047	3.2201	1047	2.1399	1047	2.4039	1047	2.1929	1047	2.0428
1048	2.163	1048	2.8143	1048	3.0306	1048	2.3114	1048	2.1521	1048	2.3769	1048	2.5807	1048	3.2295	1048	2.189	1048	2.4283	1048	2.1479	1048	2.0653
1049	2.1375	1049	2.9219	1049	2.9865	1049	2.3389	1049	2.0972	1049	2.41	1049	2.5917	1049	3.2719	1049	2.2731	1049	2.4741	1049	2.1879	1049	2.0219
1050	2.2117	1050	2.9356	1050	3.0001	1050	2.351	1050	2.0644	1050	2.4014	1050	2.6309	1050	3.2009	1050	2.2575	1050	2.4724	1050	2.2163	1050	2.0709
1051	2.2319	1051	2.8546	1051	3.0931	1051	2.3241	1051	2.1333	1051	2.4106	1051	2.6947	1051	3.1423	1051	2.2551	1051	2.4673	1051	2.2585	1051	2.098
1052	2.3362	1052	2.8682	1052	3.1288	1052	2.3144	1052	2.0905	1052	2.4063	1052	2.6239	1052	3.183	1052	2.2623	1052	2.3441	1052	2.3011	1052	2.0578
1053	2.4175	1053	2.9346	1053	3.147	1053	2.2739	1053	2.0332	1053	2.409	1053	2.588	1053	3.2641	1053	2.2793	1053	2.3072	1053	2.2997	1053	2.0138
1054	2.471	1054	2.9692	1054	3.0165	1054	2.3004	1054	2.1014	1054	2.4198	1054	2.6153	1054	3.2755	1054	2.2084	1054	2.3252	1054	2.3901	1054	2.006
1055	2.4264	1055	2.9342	1055	3.0537	1055	2.4075	1055	2.0505	1055	2.4638	1055	2.6208	1055	3.2186	1055	2.1754	1055	2.3914	1055	2.4302	1055	2.0631
1056	2.3254	1056	2.9784	1056	2.9939	1056	2.396	1056	2.0274	1056	2.4779	1056	2.5944	1056	3.2179	1056	2.2031	1056	2.4084	1056	2.3755	1056	2.0505
1057	2.2604	1057	2.966	1057	2.9244	1057	2.4205	1057	2.0027	1057	2.5372	1057	2.6072	1057	3.228	1057	2.0319	1057	2.3552	1057	2.3331	1057	1.9799
1058	2.3295	1058	2.9113	1058	2.9398	1058	2.4059	1058	2.0795	1058	2.5444	1058	2.7233	1058	3.1612	1058	2.0522	1058	2.3684	1058	2.347	1058	1.9805
1059	2.2255	1059	2.9241	1059	2.9502	1059	2.4383	1059	2.036	1059	2.4968	1059	2.6639	1059	3.1602	1059	2.0733	1059	2.4241	1059	2.3574	1059	1.9675
1060	2.1949	1060	2.961	1060	2.9741	1060	2.4581	1060	2.0772	1060	2.4631	1060	2.6658	1060	3.1608	1060	2.0656	1060	2.3968	1060	2.4076	1060	1.9981
1061	2.2151	1061	2.8301	1061	2.8225	1061	2.4715	1061	2.11	1061	2.504	1061	2.8018	1061	3.1297	1061	2.1365	1061	2.3332	1061	2.4168	1061	2.0168
1062	2.2281	1062	2.8764	1062	2.8337	1062	2.5068	1062	2.0761	1062	2.6236	1062	2.7425	1062	3.1408	1062	2.1205	1062	2.3381	1062	2.4498	1062	2.0431
1063	2.2768	1063	2.8989	1063	2.8236	1063	2.3706	1063	2.0607	1063	2.6146	1063	2.7109	1063	3.1726	1063	2.1007	1063	2.3418	1063	2.4648	1063	2.0371
1064	2.3452	1064	2.9702	1064	2.7256	1064	2.4487	1064	2.0847	1064	2.6787	1064	2.6816	1064	3.1044	1064	2.1092	1064	2.3016	1064	2.4404	1064	2.0793
1065	2.3277	1065	2.8656	1065	2.6417	1065	2.4502	1065	2.1381	1065	2.5992	1065	2.6497	1065	3.0789	1065	2.1159	1065	2.2923	1065	2.3936	1065	2.038
1066	2.2465	1066	2.7827	1066	2.58	1066	2.4567	1066	2.1365	1066	2.6863	1066	2.6354	1066	3	1066	2.0517	1066	2.2539	1066	2.4323	1066	2.0971
1067	2.2348	1067	2.8041	1067	2.6602	1067	2.4228	1067	2.0402	1067	2.6369	1067	2.6632	1067	2.9412	1067	2.0954	1067	2.2483	1067	2.4794	1067	2.0955
1068	2.3474	1068	2.7954	1068	2.7688	1068	2.4865	1068	2.0686	1068	2.6049	1068	2.7292	1068	2.9962	1068	2.116	1068	2.3076	1068	2.4824	1068	2.0644
1069	2.299	1069	2.7714	1069	2.7242	1069	2.4609	1069	2.0172	1069	2.6181	1069	2.7078	1069	2.9965	1069	2.097	1069	2.3358	1069	2.4665	1069	2.0458
1070	2.3739	1070	2.7814	1070	2.5722	1070	2.4399	1070	2.0422	1070	2.6117	1070	2.6664	1070	2.9673	1070	2.0475	1070	2.3354	1070	2.5008	1070	2.0555
1071	2.2889	1071	2.7976	1071	2.5933	1071	2.4407	1071	2.0195	1071	2.5721	1071	2.6812	1071	3.0143	1071	1.9718	1071	2.3009	1071	2.4825	1071	2.035
1072	2.264	1072	2.8595	1072	2.4912	1072	2.4369	1072	2.009	1072	2.5534	1072	2.7522	1072	3.0065	1072	2.0368	1072	2.2626	1072	2.4404	1072	2.0121
1073	2.2975	1073	2.7613	1073	2.5145	1073	2.3906	1073	1.9965	1073	2.4653	1073	2.7308	1073	3.1069	1073	2.009	1073	2.3286	1073	2.4407	1073	2.0281
1074	2.3379	1074	2.7976	1074	2.4832	1074	2.4183	1074	2.0389	1074	2.4922	1074	2.7979	1074	3.1211	1074	2.0484	1074	2.3311	1074	2.5197	1074	2.053
1075	2.4073	1075	2.7688	1075	2.4689	1075	2.4515	1075	1.9896	1075	2.4216	1075	2.7921	1075	3.1149	1075	2.0868	1075	2.2927	1075	2.487	1075	2.0321
1076	2.3629	1076	2.823	1076	2.458	1076	2.5299	1076	2.0263	1076	2.5023	1076	2.811	1076	3.0712	1076	2.0841	1076	2.2952	1076	2.4836	1076	2.0315
1077	2.3456	1077	2.7953	1077	2.4559	1077	2.4992	1077	2.0189	1077	2.5687	1077	2.8362	1077	3.1642	1077	2.1125	1077	2.2752	1077	2.4445	1077	2.0752
1078	2.341	1078	2.745	1078	2.5146	1078	2.5015	1078	2.0561	1078	2.6181	1078	2.7924	1078	3.1207	1078	2.0915	1078	2.2909	1078	2.4357	1078	2.0645
1079	2.3766	1079	2.7151	1079	2.4767	1079	2.4436	1079	2.1135	1079	2.5485	1079	2.7256	1079	3.162	1079	2.1663	1079	2.2777	1079	2.4298	1079	2.0689
1080	2.4352	1080	2.6394	1080	2.4763	1080	2.359	1080	2.0806	1080	2.5627	1080	2.7219	1080	3.125	1080	2.1002	1080	2.2689	1080	2.4528	1080	2.0358
1081	2.4245	1081	2.8441	1081	2.5467	1081	2.3283	1081	2.1274	1081	2.5505	1081	2.7485	1081	3.0934	1081	2.156	1081	2.305	1081	2.4265	1081	2.0097
1082	2.46	1082	2.8638	1082	2.5288	1082	2.4009	1082	2.1686	1082	2.5261	1082	2.7273	1082	3.0212	1082	2.1904	1082	2.3547	1082	2.4172	1082	2.037
1083	2.4555	1083	2.7032	1083	2.5543	1083	2.3273	1083	2.1933	1083	2.5628	1083	2.8076	1083	3.0444	1083	2.0612	1083	2.3682	1083	2.3876	1083	2.0203
1084	2.4385	1084	2.6889	1084	2.6262	1084	2.2882	1084	2.1514	1084	2.5663	1084	2.8347	1084	3.0337	1084	1.9915	1084	2.3449	1084	2.4281	1084	1.9729
1085	2.3298	1085	2.7543	1085	2.6145	1085	2.3058	1085	2.1663	1085	2.6121	1085	2.8268	1085	3.0204	1085	2.0059	1085	2.3538	1085	2.4182	1085	1.9786
1086	2.2942	1086	2.6709	1086	2.5182	1086	2.259	1086	2.1519	1086	2.6209	1086	2.824	1086	2.9805	1086	2.0509	1086	2.3317	1086	2.474	1086	1.9959
1087	2.3329	1087	2.601	1087	2.5291	1087	2.3097	1087	2.1201	1087	2.6254	1087	2.8372	1087	2.977	1087	2.0847	1087	2.3	1087	2.4861	1087	2.0338
1088	2.3446	1088	2.6625	1088	2.5183	1088	2.3227	1088	2.0931	1088	2.6643	1088	2.8212	1088	3.113	1088	2.052	1088	2.2836	1088	2.4186	1088	2.0403
1089	2.3668	1089	2.6509	1089	2.5331	1089	2.3349	1089	2.0205	1089	2.6295	1089	2.9004	1089	3.1482	1089	2.0395	1089	2.3118	1089	2.4344	1089	2.0925
1090	2.2581	1090	2.7103	1090	2.5177	1090	2.3255	1090	2.1358	1090	2.6052	1090	2.931	1090	3.1103	1090	1.9956	1090	2.3399	1090	2.3854	1090	2.106
1091	2.1735	1091	2.6905	1091	2.482	1091	2.3205	1091	2.0713	1091	2.558	1091	2.9889	1091	3.0306	1091	1.9936	1091	2.3632	1091	2.4081	1091	2.1199
1092	2.3239	1092	2.7536	1092	2.5052	1092	2.3756	1092	2.1108	1092	2.5739	1092	2.9279	1092	3.1017	1092	1.9961	1092	2.3584	1092	2.3143	1092	2.149
1093	2.382	1093	2.8144	1093	2.4122	1093	2.3848	1093	2.1099	1093	2.5528	1093	2.8849	1093	3.1498	1093	2.0045	1093	2.3714	1093	2.3408	1093	2.225
1094	2.4189	1094	2.7921	1094	2.3588	1094	2.4623	1094	2.1256	1094	2.4879	1094	2.9197	1094	3.1564	1094	2.0742	1094	2.3196	1094	2.3196	1094	2.1517
1095	2.2218	1095	2.7975	1095	2.355	1095	2.4238	1095	2.1629	1095	2.4421	1095	2.8475	1095	3.1737	1095	2.0496	1095	2.3557	1095	2.4026	1095	2.1947
1096	2.2431	1096	2.7681	1096	2.4345	1096	2.4043	1096	2.1627	1096	2.4239	1096	2.8287	1096	3.1568	1096	2.0635	1096	2.3386	1096	2.4019	1096	2.1946
1097	2.2783	1097	2.7694	1097	2.3766	1097	2.4605	1097	2.2297	1097	2.4004	1097	2.7789	1097	3.1729	1097	2.0296	1097	2.3123	1097	2.4854	1097	2.2482
1098	2.1234	1098	2.7286	1098	2.2824	1098	2.4029	1098	2.2007	1098	2.4517	1098	2.7564	1098	3.176	1098	2.0587	1098	2.2556	1098	2.5283	1098	2.1456
1099	2.1772	1099	2.5925	1099	2.2994	1099	2.3436	1099	2.143	1099	2.5026	1099	2.7092	1099	3.2191	1099	2.0776	1099	2.2426	1099	2.4809	1099	2.1514
1100	2.1945	1100	2.6214	1100	2.2413	1100	2.355	1100	2.1045	1100	2.3692	1100	2.7309	1100	3.1739	1100	2.0854	1100	2.2305	1100	2.4919	1100	2.1574
1101	2.2219	1101	2.5715	1101	2.3202	1101	2.2692	1101	2.1093	1101	2.4475	1101	2.7812	1101	3.1852	1101	2.0914	1101	2.1755	1101	2.4477	1101	2.1434
1102	2.2187	1102	2.5589	1102	2.3078	1102	2.1855	1102	2.1393	1102	2.5675	1102	2.7988	1102	3.238	1102	2.0019	1102	2.171	1102	2.4602	1102	2.1055
1103	2.2347	1103	2.511	1103	2.3926	1103	2.1504	1103	2.1305	1103	2.555	1103	2.7001	1103	3.2142	1103	2.0192	1103	2.2178	1103	2.5129	1103	2.0752
1104	2.2977	1104	2.3947	1104	2.3849	1104	2.1269	1104	2.1299	1104	2.5821	1104	2.6634	1104	3.1797	1104	2.0787	1104	2.1885	1104	2.5303	1104	2.0502
1105	2.3539	1105	2.3711	1105	2.3647	1105	2.3419	1105	2.1004	1105	2.5626	1105	2.7193	1105	3.2136	1105	2.0052	1105	2.1776	1105	2.5373	1105	2.0895
1106	2.3176	1106	2.3454	1106	2.3248	1106	2.3268	1106	2.1304	1106	2.6371	1106	2.6219	1106	3.2249	1106	2.0264	1106	2.2338	1106	2.5233	1106	2.09
1107	2.3195	1107	2.3257	1107	2.2717	1107	2.2553	1107	2.1264	1107	2.5761	1107	2.5373	1107	3.2654	1107	2.0273	1107	2.2056	1107	2.5014	1107	2.0966
1108	2.4452	1108	2.4084	1108	2.3224	1108	2.2764	1108	2.0882	1108	2.6435	1108	2.5909	1108	3.2058	1108	1.9925	1108	2.2586	1108	2.5181	1108	2.0972
1109	2.4996	1109	2.4036	1109	2.3521	1109	2.3457	1109	2.0805	1109	2.6036	1109	2.6145	1109	3.2829	1109	2.026	1109	2.2899	1109	2.5048	1109	2.0661
1110	2.4663	1110	2.459	1110	2.3744	1110	2.3375	1110	2.1019	1110	2.6345	1110	2.6623	1110	3.2941	1110	1.9904	1110	2.2075	1110	2.5293	1110	2.0399
1111	2.5414	1111	2.5157	1111	2.305	1111	2.3045	1111	2.0345	1111	2.5619	1111	2.6742	1111	3.3747	1111	2.0079	1111	2.1874	1111	2.5138	1111	2.0791
1112	2.5577	1112	2.5839	1112	2.33	1112	2.3304	1112	2.0905	1112	2.5124	1112	2.6813	1112	3.3749	1112	1.9366	1112	2.2204	1112	2.4971	1112	2.0747
1113	2.5683	1113	2.4077	1113	2.3297	1113	2.2829	1113	2.0644	1113	2.5339	1113	2.6683	1113	3.4016	1113	1.9724	1113	2.1666	1113	2.4501	1113	2.1721
1114	2.5363	1114	2.4983	1114	2.3427	1114	2.2662	1114	2.0153	1114	2.5417	1114	2.6373	1114	3.3951	1114	1.904	1114	2.1966	1114	2.5379	1114	2.1008
1115	2.5623	1115	2.3974	1115	2.2898	1115	2.3663	1115	2.0227	1115	2.6781	1115	2.6039	1115	3.2845	1115	1.8881	1115	2.2269	1115	2.5563	1115	2.075
1116	2.5739	1116	2.4816	1116	2.1983	1116	2.3557	1116	2.0194	1116	2.6602	1116	2.6521	1116	3.2994	1116	1.9183	1116	2.2356	1116	2.5615	1116	2.0676
1117	2.534	1117	2.4789	1117	2.1862	1117	2.3292	1117	2.0457	1117	2.6599	1117	2.5644	1117	3.3272	1117	1.9362	1117	2.2524	1117	2.5112	1117	2.0848
1118	2.4932	1118	2.5599	1118	2.1216	1118	2.2363	1118	2.0468	1118	2.6253	1118	2.6014	1118	3.3049	1118	1.9426	1118	2.3081	1118	2.5	1118	2.0608
1119	2.616	1119	2.5813	1119	2.1347	1119	2.1646	1119	1.9712	1119	2.5786	1119	2.6287	1119	3.3124	1119	1.9998	1119	2.3334	1119	2.5398	1119	2.0423
1120	2.535	1120	2.5919	1120	2.0737	1120	2.2039	1120	1.8976	1120	2.6849	1120	2.6685	1120	3.4053	1120	1.9595	1120	2.3107	1120	2.5452	1120	1.9828
1121	2.4714	1121	2.5417	1121	2.1489	1121	2.2041	1121	1.9346	1121	2.6976	1121	2.6469	1121	3.4058	1121	1.9315	1121	2.2906	1121	2.5773	1121	1.9518
1122	2.508	1122	2.6094	1122	2.2051	1122	2.1841	1122	1.9081	1122	2.6754	1122	2.677	1122	3.4023	1122	1.8924	1122	2.2746	1122	2.5765	1122	1.9496
1123	2.3993	1123	2.5418	1123	2.2751	1123	2.1751	1123	1.9215	1123	2.7277	1123	2.6238	1123	3.4009	1123	1.9522	1123	2.2563	1123	2.5942	1123	1.8693
1124	2.4695	1124	2.5566	1124	2.241	1124	2.2217	1124	1.9016	1124	2.6929	1124	2.6414	1124	3.4641	1124	1.8966	1124	2.2806	1124	2.6436	1124	1.8829
1125	2.5674	1125	2.5366	1125	2.3781	1125	2.2946	1125	1.8978	1125	2.7227	1125	2.6021	1125	3.4138	1125	1.8852	1125	2.2756	1125	2.6695	1125	1.9005
1126	2.617	1126	2.575	1126	2.317	1126	2.243	1126	1.9723	1126	2.7061	1126	2.6763	1126	3.33	1126	1.9045	1126	2.2583	1126	2.6571	1126	1.9472
1127	2.7469	1127	2.488	1127	2.2961	1127	2.2251	1127	2.0145	1127	2.7559	1127	2.5609	1127	3.362	1127	1.9059	1127	2.2932	1127	2.699	1127	1.9389
1128	2.7185	1128	2.5388	1128	2.2302	1128	2.2592	1128	2.0354	1128	2.6444	1128	2.4675	1128	3.3522	1128	1.9183	1128	2.2805	1128	2.6751	1128	1.9417
1129	2.6783	1129	2.549	1129	2.2213	1129	2.2733	1129	2.0084	1129	2.6954	1129	2.4058	1129	3.4075	1129	1.9371	1129	2.3328	1129	2.6092	1129	1.9621
1130	2.6616	1130	2.4023	1130	2.1851	1130	2.2212	1130	2.0272	1130	2.6215	1130	2.4013	1130	3.4853	1130	1.9085	1130	2.2847	1130	2.6571	1130	1.999
1131	2.6691	1131	2.3861	1131	2.194	1131	2.2231	1131	2.112	1131	2.5427	1131	2.4326	1131	3.511	1131	1.8855	1131	2.2645	1131	2.7056	1131	2.0227
1132	2.5448	1132	2.3359	1132	2.2193	1132	2.2172	1132	2.1695	1132	2.4882	1132	2.3875	1132	3.4866	1132	1.921	1132	2.2592	1132	2.6518	1132	2.0541
1133	2.4849	1133	2.4149	1133	2.2209	1133	2.2202	1133	2.108	1133	2.4569	1133	2.3367	1133	3.4521	1133	1.9406	1133	2.283	1133	2.7155	1133	2.0242
1134	2.546	1134	2.324	1134	2.3694	1134	2.2884	1134	2.1224	1134	2.5161	1134	2.411	1134	3.5195	1134	1.977	1134	2.2561	1134	2.658	1134	2.0399
1135	2.5002	1135	2.2988	1135	2.372	1135	2.2516	1135	2.0386	1135	2.4915	1135	2.4929	1135	3.4884	1135	1.9646	1135	2.2264	1135	2.6026	1135	1.9974
1136	2.431	1136	2.2361	1136	2.3531	1136	2.1674	1136	2.0838	1136	2.5276	1136	2.5335	1136	3.4837	1136	1.94	1136	2.2753	1136	2.5579	1136	1.9699
1137	2.4036	1137	2.2415	1137	2.3638	1137	2.2752	1137	2.0654	1137	2.5598	1137	2.5444	1137	3.4479	1137	2.0028	1137	2.2858	1137	2.5247	1137	1.981
1138	2.3824	1138	2.1944	1138	2.3483	1138	2.3211	1138	2.0867	1138	2.536	1138	2.4871	1138	3.3976	1138	1.99	1138	2.3184	1138	2.5656	1138	2.0047
1139	2.4823	1139	2.1902	1139	2.2648	1139	2.295	1139	2.1515	1139	2.5171	1139	2.4731	1139	3.3468	1139	2.0115	1139	2.2803	1139	2.5858	1139	1.9924
1140	2.4958	1140	2.1681	1140	2.3298	1140	2.3307	1140	2.186	1140	2.5045	1140	2.3961	1140	3.3568	1140	1.9985	1140	2.3114	1140	2.553	1140	2.0188
1141	2.4111	1141	2.1051	1141	2.2505	1141	2.2753	1141	2.1063	1141	2.5728	1141	2.4659	1141	3.2925	1141	2.0036	1141	2.28	1141	2.6058	1141	1.9927
1142	2.4429	1142	2.1751	1142	2.253	1142	2.3037	1142	2.1111	1142	2.4996	1142	2.5072	1142	3.2926	1142	1.955	1142	2.2563	1142	2.6102	1142	2.0164
1143	2.4519	1143	2.2794	1143	2.2226	1143	2.2945	1143	2.1001	1143	2.5201	1143	2.5531	1143	3.263	1143	1.9709	1143	2.299	1143	2.6552	1143	2.0633
1144	2.3969	1144	2.3217	1144	2.2944	1144	2.3527	1144	2.0877	1144	2.5724	1144	2.5894	1144	3.2508	1144	1.9368	1144	2.3146	1144	2.6438	1144	2.0728
1145	2.3565	1145	2.2538	1145	2.2606	1145	2.32	1145	2.173	1145	2.5471	1145	2.5372	1145	3.1194	1145	1.9708	1145	2.3354	1145	2.6691	1145	2.021
1146	2.3938	1146	2.1879	1146	2.2244	1146	2.3078	1146	2.0634	1146	2.578	1146	2.6428	1146	3.1573	1146	1.9588	1146	2.376	1146	2.6436	1146	2.0183
1147	2.3614	1147	2.1957	1147	2.2585	1147	2.2562	1147	2.0541	1147	2.5826	1147	2.6271	1147	3.0825	1147	1.9168	1147	2.305	1147	2.6039	1147	2.1052
1148	2.3778	1148	2.1338	1148	2.1825	1148	2.252	1148	2.0855	1148	2.5891	1148	2.6695	1148	3.0744	1148	2.0257	1148	2.326	1148	2.5691	1148	2.0803
1149	2.3503	1149	2.2199	1149	2.1995	1149	2.1855	1149	2.1594	1149	2.5443	1149	2.647	1149	3.0597	1149	2.0127	1149	2.259	1149	2.5828	1149	2.1425
1150	2.314	1150	2.2776	1150	2.2064	1150	2.2303	1150	2.1403	1150	2.564	1150	2.6738	1150	3.0305	1150	1.9623	1150	2.2342	1150	2.5885	1150	2.0815
1151	2.3739	1151	2.3824	1151	2.1279	1151	2.2032	1151	2.1036	1151	2.6018	1151	2.6633	1151	2.947	1151	1.9514	1151	2.3099	1151	2.5772	1151	2.0474
1152	2.5682	1152	2.4019	1152	2.0692	1152	2.2421	1152	2.1429	1152	2.6183	1152	2.6962	1152	2.9451	1152	1.9302	1152	2.3693	1152	2.5349	1152	1.9996
1153	2.5659	1153	2.3335	1153	2.0874	1153	2.2208	1153	2.1644	1153	2.564	1153	2.7273	1153	2.9271	1153	1.9198	1153	2.3346	1153	2.5378	1153	2.012
1154	2.5374	1154	2.3771	1154	2.1571	1154	2.1421	1154	2.1236	1154	2.6357	1154	2.718	1154	2.8683	1154	1.9315	1154	2.2779	1154	2.5274	1154	2.0448
1155	2.6775	1155	2.3433	1155	2.0822	1155	2.1625	1155	2.0648	1155	2.6833	1155	2.6931	1155	2.9308	1155	1.9976	1155	2.2768	1155	2.5223	1155	1.9951
1156	2.5869	1156	2.3651	1156	2.0846	1156	2.1951	1156	2.1016	1156	2.6294	1156	2.7043	1156	2.974	1156	1.9754	1156	2.2464	1156	2.4837	1156	1.9924
1157	2.5921	1157	2.3488	1157	2.1162	1157	2.2215	1157	2.0557	1157	2.6757	1157	2.6768	1157	2.8911	1157	2.0319	1157	2.329	1157	2.5935	1157	1.9743
1158	2.655	1158	2.45	1158	2.139	1158	2.2269	1158	2.0343	1158	2.6463	1158	2.7022	1158	2.9547	1158	2.0704	1158	2.3648	1158	2.5416	1158	2.0012
1159	2.7038	1159	2.4508	1159	2.1263	1159	2.2006	1159	1.9572	1159	2.6571	1159	2.7303	1159	3.0371	1159	2.11	1159	2.3821	1159	2.6138	1159	2.0638
1160	2.8039	1160	2.4185	1160	2.0421	1160	2.2776	1160	1.9098	1160	2.7337	1160	2.6997	1160	3.0806	1160	2.0992	1160	2.3633	1160	2.6634	1160	2.0273
1161	2.8801	1161	2.4795	1161	1.9948	1161	2.2513	1161	1.9249	1161	2.6857	1161	2.7241	1161	3.0198	1161	2.1479	1161	2.3501	1161	2.6092	1161	2.0234
1162	2.8554	1162	2.3387	1162	1.96	1162	2.2461	1162	1.9378	1162	2.666	1162	2.7399	1162	3.0942	1162	2.0706	1162	2.3409	1162	2.6506	1162	2.0134
1163	2.9011	1163	2.3966	1163	2.0548	1163	2.2901	1163	1.9493	1163	2.7037	1163	2.7478	1163	3.0975	1163	2.071	1163	2.3473	1163	2.6478	1163	2.0172
1164	2.7079	1164	2.4622	1164	2.0949	1164	2.1898	1164	1.9572	1164	2.7667	1164	2.7023	1164	3.0632	1164	2.0613	1164	2.3753	1164	2.6305	1164	2.0435
1165	2.725	1165	2.4902	1165	2.0926	1165	2.1917	1165	1.9585	1165	2.826	1165	2.7262	1165	3.0229	1165	2.0993	1165	2.3978	1165	2.6307	1165	2.0525
1166	2.7689	1166	2.6187	1166	2.0564	1166	2.1795	1166	1.9781	1166	2.7858	1166	2.8279	1166	3.0312	1166	2.0513	1166	2.4096	1166	2.6335	1166	2.0104
1167	2.7571	1167	2.5122	1167	2.0517	1167	2.1698	1167	1.9535	1167	2.7402	1167	2.8531	1167	3.0759	1167	2.0855	1167	2.4364	1167	2.6622	1167	1.9896
1168	2.6584	1168	2.4673	1168	2.0218	1168	2.1589	1168	1.9065	1168	2.694	1168	2.7707	1168	3.2177	1168	2.1439	1168	2.4519	1168	2.6668	1168	1.9565
1169	2.6298	1169	2.48	1169	2.0835	1169	2.204	1169	1.9245	1169	2.691	1169	2.7609	1169	3.2113	1169	2.1892	1169	2.5052	1169	2.7979	1169	2.0002
1170	2.5397	1170	2.4477	1170	2.035	1170	2.1538	1170	1.9522	1170	2.5813	1170	2.7499	1170	3.2994	1170	2.1457	1170	2.505	1170	2.7592	1170	1.9889
1171	2.5874	1171	2.4569	1171	2.0217	1171	2.1348	1171	1.9883	1171	2.6235	1171	2.7456	1171	3.2818	1171	2.2432	1171	2.5019	1171	2.7862	1171	1.9494
1172	2.623	1172	2.5965	1172	2.0408	1172	2.1598	1172	1.9621	1172	2.6204	1172	2.7502	1172	3.2572	1172	2.1995	1172	2.5133	1172	2.7677	1172	1.9255
1173	2.5152	1173	2.5946	1173	2.1032	1173	2.2215	1173	1.9488	1173	2.563	1173	2.7116	1173	3.3531	1173	2.2372	1173	2.4632	1173	2.8025	1173	2.0019
1174	2.5235	1174	2.5886	1174	2.1251	1174	2.2587	1174	1.9608	1174	2.616	1174	2.7208	1174	3.3306	1174	2.1938	1174	2.4495	1174	2.6738	1174	1.9987
1175	2.3922	1175	2.5999	1175	2.1725	1175	2.2937	1175	1.9641	1175	2.5985	1175	2.611	1175	3.225	1175	2.1822	1175	2.423	1175	2.7463	1175	1.9815
1176	2.4466	1176	2.583	1176	2.1757	1176	2.2676	1176	1.9306	1176	2.495	1176	2.6856	1176	3.2733	1176	2.2868	1176	2.3884	1176	2.7214	1176	2.0229
1177	2.5008	1177	2.49	1177	2.1576	1177	2.3244	1177	1.9761	1177	2.4682	1177	2.7172	1177	3.3086	1177	2.2598	1177	2.4304	1177	2.8393	1177	2.0947
1178	2.5081	1178	2.5234	1178	2.0579	1178	2.2666	1178	1.9726	1178	2.4636	1178	2.6386	1178	3.294	1178	2.2495	1178	2.4205	1178	2.8036	1178	2.0845
1179	2.4986	1179	2.5089	1179	2.05	1179	2.2956	1179	2.0181	1179	2.4927	1179	2.7532	1179	3.2659	1179	2.3131	1179	2.3987	1179	2.8205	1179	1.9841
1180	2.5644	1180	2.565	1180	2.0384	1180	2.3138	1180	1.9267	1180	2.4692	1180	2.7028	1180	3.3426	1180	2.3302	1180	2.3768	1180	2.8052	1180	1.9768
1181	2.681	1181	2.5767	1181	1.9892	1181	2.3491	1181	1.9773	1181	2.5053	1181	2.7302	1181	3.3109	1181	2.2365	1181	2.3843	1181	2.8357	1181	2.0334
1182	2.6	1182	2.5953	1182	1.9437	1182	2.3158	1182	1.8867	1182	2.5186	1182	2.688	1182	3.4116	1182	2.2696	1182	2.3434	1182	2.8855	1182	2.0334
1183	2.6604	1183	2.5552	1183	1.958	1183	2.354	1183	1.934	1183	2.5062	1183	2.6859	1183	3.411	1183	2.3316	1183	2.3134	1183	2.8667	1183	1.994
1184	2.6653	1184	2.5893	1184	1.982	1184	2.4625	1184	1.9725	1184	2.4959	1184	2.645	1184	3.4753	1184	2.3637	1184	2.2801	1184	2.8852	1184	1.9991
1185	2.6446	1185	2.5468	1185	2.0047	1185	2.4787	1185	1.9248	1185	2.4696	1185	2.5778	1185	3.438	1185	2.2839	1185	2.2338	1185	2.8785	1185	2.0461
1186	2.5246	1186	2.5909	1186	1.9383	1186	2.4637	1186	1.9307	1186	2.5196	1186	2.576	1186	3.4021	1186	2.2873	1186	2.2858	1186	2.8569	1186	1.9819
1187	2.5376	1187	2.5806	1187	1.9021	1187	2.4855	1187	1.924	1187	2.5407	1187	2.5527	1187	3.4715	1187	2.3125	1187	2.3208	1187	2.8	1187	2.0024
1188	2.4915	1188	2.6567	1188	1.976	1188	2.4894	1188	1.9615	1188	2.5365	1188	2.5783	1188	3.497	1188	2.3901	1188	2.2877	1188	2.8375	1188	1.9978
1189	2.5504	1189	2.6347	1189	1.9641	1189	2.3569	1189	1.9567	1189	2.4837	1189	2.6161	1189	3.453	1189	2.323	1189	2.297	1189	2.7887	1189	2.0761
1190	2.5641	1190	2.6198	1190	1.9353	1190	2.4717	1190	1.9324	1190	2.4662	1190	2.6033	1190	3.5108	1190	2.3335	1190	2.3422	1190	2.7846	1190	2.0895
1191	2.6549	1191	2.6238	1191	1.9136	1191	2.4379	1191	1.9466	1191	2.4521	1191	2.5602	1191	3.5438	1191	2.2751	1191	2.3127	1191	2.7822	1191	2.0618
1192	2.5699	1192	2.6879	1192	1.9629	1192	2.4218	1192	1.994	1192	2.4398	1192	2.6173	1192	3.4864	1192	2.3245	1192	2.2238	1192	2.8077	1192	2.0961
1193	2.5912	1193	2.6497	1193	1.9903	1193	2.5333	1193	1.9907	1193	2.4216	1193	2.6021	1193	3.2926	1193	2.3009	1193	2.18	1193	2.8802	1193	2.0429
1194	2.4966	1194	2.7366	1194	1.9891	1194	2.4922	1194	2.0088	1194	2.4314	1194	2.6156	1194	3.3539	1194	2.3799	1194	2.2181	1194	2.8857	1194	2.0708
1195	2.5561	1195	2.6806	1195	1.9623	1195	2.472	1195	2.042	1195	2.5217	1195	2.6524	1195	3.3494	1195	2.3938	1195	2.2115	1195	2.9404	1195	2.0159
1196	2.4227	1196	2.6658	1196	1.9603	1196	2.387	1196	1.9976	1196	2.4943	1196	2.743	1196	3.4074	1196	2.3929	1196	2.2379	1196	2.8913	1196	2.03
1197	2.4741	1197	2.6748	1197	2.0238	1197	2.4234	1197	2.0247	1197	2.4657	1197	2.6992	1197	3.4844	1197	2.405	1197	2.2375	1197	2.9503	1197	2.0082
1198	2.4179	1198	2.6569	1198	1.9999	1198	2.4475	1198	1.9988	1198	2.4183	1198	2.711	1198	3.3828	1198	2.4124	1198	2.254	1198	2.9335	1198	1.9982
1199	2.5106	1199	2.752	1199	1.978	1199	2.4547	1199	2.0163	1199	2.5735	1199	2.6	1199	3.3711	1199	2.3772	1199	2.2343	1199	3.0229	1199	1.9845
1200	2.5063	1200	2.6508	1200	2.0042	1200	2.4328	1200	1.9984	1200	2.541	1200	2.6459	1200	3.3191	1200	2.4321	1200	2.2746	1200	3.0389	1200	1.9056
1201	2.4477	1201	2.6095	1201	2.0469	1201	2.4541	1201	2.068	1201	2.4832	1201	2.6793	1201	3.2507	1201	2.4275	1201	2.2643	1201	3.0291	1201	1.848
1202	2.5729	1202	2.5449	1202	2.1172	1202	2.4555	1202	2.0478	1202	2.4732	1202	2.6082	1202	3.2494	1202	2.4082	1202	2.2089	1202	2.9838	1202	1.9426
1203	2.6637	1203	2.4785	1203	2.0859	1203	2.4354	1203	2.0538	1203	2.5148	1203	2.6442	1203	3.2159	1203	2.3608	1203	2.2205	1203	3.0025	1203	1.983
1204	2.6414	1204	2.3904	1204	2.0785	1204	2.392	1204	2.1181	1204	2.5088	1204	2.6191	1204	3.2201	1204	2.3231	1204	2.2312	1204	2.9513	1204	2.0166
1205	2.7936	1205	2.4181	1205	2.0736	1205	2.4713	1205	2.0746	1205	2.4916	1205	2.5848	1205	3.1833	1205	2.2722	1205	2.2377	1205	2.9241	1205	1.9684
1206	2.7241	1206	2.3604	1206	2.0253	1206	2.4073	1206	2.1032	1206	2.5042	1206	2.5096	1206	3.2284	1206	2.3482	1206	2.1285	1206	2.9472	1206	1.9781
1207	2.7429	1207	2.4136	1207	2.0272	1207	2.4887	1207	2.0543	1207	2.5324	1207	2.5886	1207	3.3006	1207	2.2833	1207	2.1483	1207	2.9812	1207	1.9111
1208	2.7421	1208	2.3716	1208	1.9907	1208	2.3908	1208	2.0386	1208	2.4715	1208	2.6714	1208	3.2715	1208	2.2659	1208	2.1814	1208	2.9882	1208	1.9021
1209	2.839	1209	2.4342	1209	1.9787	1209	2.3404	1209	2.0479	1209	2.4896	1209	2.7137	1209	3.3463	1209	2.2997	1209	2.2727	1209	2.9764	1209	1.8803
1210	2.8854	1210	2.4058	1210	1.9582	1210	2.3596	1210	2.119	1210	2.4259	1210	2.6356	1210	3.3496	1210	2.267	1210	2.2838	1210	3.003	1210	1.8719
1211	2.719	1211	2.4132	1211	1.9392	1211	2.4744	1211	2.1285	1211	2.4093	1211	2.587	1211	3.4975	1211	2.3023	1211	2.2779	1211	3.0179	1211	1.894
1212	2.8012	1212	2.4128	1212	1.9293	1212	2.4331	1212	2.1448	1212	2.4481	1212	2.5863	1212	3.4798	1212	2.3832	1212	2.2565	1212	3.0067	1212	1.8884
1213	2.9114	1213	2.3598	1213	1.909	1213	2.4053	1213	2.0974	1213	2.4275	1213	2.6115	1213	3.4961	1213	2.3531	1213	2.2829	1213	2.9754	1213	1.8569
1214	2.8215	1214	2.4437	1214	1.9725	1214	2.4091	1214	2.1637	1214	2.4535	1214	2.6915	1214	3.4364	1214	2.3649	1214	2.3216	1214	2.967	1214	1.8319
1215	2.8877	1215	2.3313	1215	1.9941	1215	2.4203	1215	2.1957	1215	2.4034	1215	2.6267	1215	3.3157	1215	2.3089	1215	2.3482	1215	2.939	1215	1.8794
1216	2.814	1216	2.4167	1216	2.0313	1216	2.4257	1216	2.0947	1216	2.4085	1216	2.5725	1216	3.239	1216	2.3022	1216	2.3188	1216	2.9904	1216	1.9293
1217	2.8169	1217	2.4503	1217	1.9982	1217	2.4235	1217	2.0771	1217	2.3522	1217	2.5787	1217	3.3406	1217	2.255	1217	2.3604	1217	3.0095	1217	1.9408
1218	2.8069	1218	2.397	1218	2.0181	1218	2.4183	1218	2.0585	1218	2.309	1218	2.5665	1218	3.3252	1218	2.1751	1218	2.3427	1218	3.0661	1218	1.9288
1219	2.7212	1219	2.4262	1219	1.9682	1219	2.3599	1219	2.0286	1219	2.3615	1219	2.5131	1219	3.315	1219	2.1932	1219	2.3405	1219	2.965	1219	1.957
1220	2.7963	1220	2.432	1220	2.0554	1220	2.3521	1220	2.002	1220	2.3249	1220	2.5014	1220	3.3753	1220	2.2274	1220	2.2908	1220	2.9531	1220	1.9691
1221	2.7273	1221	2.3014	1221	1.9565	1221	2.3388	1221	2.0512	1221	2.4343	1221	2.5352	1221	3.3193	1221	2.2307	1221	2.2582	1221	2.9861	1221	2.0391
1222	2.7948	1222	2.2824	1222	1.9856	1222	2.3702	1222	2.0998	1222	2.3613	1222	2.6303	1222	3.277	1222	2.1848	1222	2.3407	1222	2.9914	1222	2.0296
1223	2.7832	1223	2.3345	1223	1.9828	1223	2.4042	1223	2.0795	1223	2.3625	1223	2.6419	1223	3.2981	1223	2.1251	1223	2.3345	1223	2.9824	1223	2.0558
1224	2.8191	1224	2.3384	1224	2.0095	1224	2.3952	1224	2.038	1224	2.4181	1224	2.589	1224	3.2571	1224	2.2335	1224	2.2863	1224	2.959	1224	2.0405
1225	2.7451	1225	2.4176	1225	1.9585	1225	2.382	1225	2.0653	1225	2.4761	1225	2.5546	1225	3.26	1225	2.263	1225	2.2721	1225	2.9809	1225	2.0467
1226	2.7902	1226	2.4931	1226	2.0124	1226	2.4325	1226	1.9908	1226	2.4509	1226	2.6166	1226	3.1883	1226	2.2629	1226	2.3639	1226	2.9927	1226	2.0107
1227	2.7615	1227	2.4092	1227	1.9221	1227	2.4648	1227	1.9744	1227	2.4694	1227	2.6505	1227	3.3199	1227	2.2287	1227	2.2991	1227	3.0127	1227	1.9619
1228	2.8371	1228	2.4889	1228	1.8515	1228	2.4474	1228	1.9979	1228	2.4486	1228	2.6455	1228	3.3158	1228	2.2213	1228	2.2781	1228	2.9025	1228	1.969
1229	2.9141	1229	2.4906	1229	1.8231	1229	2.4669	1229	1.9962	1229	2.386	1229	2.6176	1229	3.4255	1229	2.2363	1229	2.3187	1229	2.916	1229	2.0212
1230	2.8706	1230	2.4314	1230	1.7947	1230	2.443	1230	1.9936	1230	2.4156	1230	2.5667	1230	3.4232	1230	2.2744	1230	2.3387	1230	2.8508	1230	2.0828
1231	2.9664	1231	2.4587	1231	1.9344	1231	2.4534	1231	1.992	1231	2.4472	1231	2.5295	1231	3.5594	1231	2.1874	1231	2.3361	1231	2.8161	1231	2.0808
1232	2.9595	1232	2.4393	1232	1.9293	1232	2.4559	1232	1.9529	1232	2.4214	1232	2.5434	1232	3.495	1232	2.2052	1232	2.3172	1232	2.8207	1232	2.013
1233	2.8924	1233	2.5488	1233	1.9885	1233	2.3728	1233	1.9567	1233	2.3799	1233	2.6448	1233	3.493	1233	2.1731	1233	2.3461	1233	2.8376	1233	1.9773
1234	2.852	1234	2.6431	1234	2.0264	1234	2.4531	1234	1.9743	1234	2.412	1234	2.6597	1234	3.4209	1234	2.1558	1234	2.3373	1234	2.7856	1234	1.9983
1235	2.8075	1235	2.6509	1235	1.9129	1235	2.4567	1235	1.8898	1235	2.3403	1235	2.6769	1235	3.4252	1235	2.0748	1235	2.3475	1235	2.7984	1235	1.9667
1236	2.8492	1236	2.6109	1236	1.988	1236	2.3174	1236	1.906	1236	2.2828	1236	2.67	1236	3.3902	1236	2.1903	1236	2.4036	1236	2.8058	1236	2.0003
1237	2.8624	1237	2.5659	1237	1.9711	1237	2.3216	1237	1.9603	1237	2.4182	1237	2.6651	1237	3.3707	1237	2.1579	1237	2.4584	1237	2.7844	1237	1.9782
1238	2.8738	1238	2.6422	1238	2.0847	1238	2.3931	1238	1.886	1238	2.3465	1238	2.5799	1238	3.4452	1238	2.1754	1238	2.4904	1238	2.8232	1238	2.0205
1239	2.9411	1239	2.679	1239	2.0748	1239	2.4299	1239	1.9001	1239	2.3659	1239	2.6219	1239	3.4542	1239	2.0927	1239	2.5017	1239	2.801	1239	2.0268
1240	2.8595	1240	2.6423	1240	2.0685	1240	2.4664	1240	1.9664	1240	2.4114	1240	2.6433	1240	3.4499	1240	2.068	1240	2.5181	1240	2.8458	1240	2.0615
1241	2.8753	1241	2.7364	1241	2.0973	1241	2.3892	1241	1.9736	1241	2.4343	1241	2.6695	1241	3.4048	1241	2.1188	1241	2.5559	1241	2.7969	1241	2.1032
1242	3.0483	1242	2.7437	1242	2.0994	1242	2.3709	1242	1.9737	1242	2.4392	1242	2.6641	1242	3.3984	1242	2.1122	1242	2.5605	1242	2.8526	1242	2.1005
1243	3.0868	1243	2.7879	1243	2.1936	1243	2.3844	1243	1.9697	1243	2.3663	1243	2.7496	1243	3.5039	1243	2.1176	1243	2.6065	1243	2.8741	1243	2.1452
1244	3.0561	1244	2.799	1244	2.287	1244	2.4264	1244	1.9267	1244	2.3363	1244	2.7532	1244	3.5061	1244	2.1349	1244	2.6074	1244	2.8778	1244	2.0948
1245	3.0135	1245	2.8616	1245	2.2159	1245	2.5158	1245	1.9726	1245	2.3525	1245	2.7319	1245	3.4607	1245	2.186	1245	2.5379	1245	2.8834	1245	2.0694
1246	2.9599	1246	2.8596	1246	2.2501	1246	2.5085	1246	2.0124	1246	2.3818	1246	2.6813	1246	3.4708	1246	2.21	1246	2.5307	1246	2.879	1246	2.0605
1247	2.9567	1247	2.8297	1247	2.1855	1247	2.5099	1247	2.0519	1247	2.4331	1247	2.5975	1247	3.3785	1247	2.2433	1247	2.4987	1247	2.9067	1247	2.062
1248	2.9459	1248	2.8514	1248	2.0807	1248	2.5194	1248	2.0696	1248	2.4309	1248	2.5991	1248	3.4005	1248	2.2014	1248	2.4815	1248	2.9338	1248	2.0975
1249	3.0266	1249	2.8976	1249	2.139	1249	2.4481	1249	2.0769	1249	2.3302	1249	2.5891	1249	3.3767	1249	2.2391	1249	2.5336	1249	2.9391	1249	2.0867
1250	3.0185	1250	2.9541	1250	2.1615	1250	2.4044	1250	2.1071	1250	2.3676	1250	2.5385	1250	3.3611	1250	2.2643	1250	2.542	1250	2.9058	1250	2.0802
1251	2.9898	1251	3.0343	1251	2.2348	1251	2.4823	1251	2.0552	1251	2.3745	1251	2.6255	1251	3.4317	1251	2.2466	1251	2.5835	1251	2.9056	1251	2.1322
1252	2.9856	1252	3.0234	1252	2.211	1252	2.4439	1252	2.1	1252	2.3747	1252	2.5836	1252	3.3894	1252	2.2756	1252	2.5391	1252	2.8299	1252	2.1225
1253	2.9315	1253	2.8501	1253	2.2038	1253	2.4606	1253	2.12	1253	2.3891	1253	2.619	1253	3.426	1253	2.2966	1253	2.5925	1253	2.9222	1253	2.1499
1254	2.9161	1254	2.9514	1254	2.1595	1254	2.4778	1254	2.1378	1254	2.3555	1254	2.6935	1254	3.4421	1254	2.2118	1254	2.5232	1254	2.9589	1254	2.16
1255	3.0022	1255	2.9838	1255	1.976	1255	2.4603	1255	2.1803	1255	2.2993	1255	2.7453	1255	3.3641	1255	2.2159	1255	2.5154	1255	2.9613	1255	2.1036
1256	2.9261	1256	2.9951	1256	1.9579	1256	2.4374	1256	2.1447	1256	2.2907	1256	2.8122	1256	3.3655	1256	2.2332	1256	2.5052	1256	2.8963	1256	2.0339
1257	2.9655	1257	3.0505	1257	1.9226	1257	2.3787	1257	2.1149	1257	2.3401	1257	2.6712	1257	3.365	1257	2.2756	1257	2.5377	1257	2.8464	1257	2.0931
1258	2.8588	1258	3.0274	1258	1.8852	1258	2.3674	1258	2.0912	1258	2.3889	1258	2.7188	1258	3.3941	1258	2.2652	1258	2.5374	1258	2.8618	1258	2.0682
1259	2.7396	1259	2.8689	1259	1.9839	1259	2.3108	1259	2.1848	1259	2.3473	1259	2.7814	1259	3.3617	1259	2.2851	1259	2.5662	1259	2.8695	1259	2.0557
1260	2.6821	1260	2.9739	1260	2	1260	2.3552	1260	2.1764	1260	2.3733	1260	2.7401	1260	3.3313	1260	2.2651	1260	2.5277	1260	2.8955	1260	2.0683
1261	2.696	1261	2.9971	1261	2.0941	1261	2.3459	1261	2.2145	1261	2.2777	1261	2.8086	1261	3.342	1261	2.3789	1261	2.5402	1261	2.9204	1261	2.035
1262	2.6812	1262	2.9294	1262	2.0892	1262	2.3409	1262	2.2026	1262	2.3846	1262	2.8073	1262	3.3087	1262	2.2952	1262	2.5242	1262	2.8472	1262	2.0273
1263	2.6725	1263	3.019	1263	2.0591	1263	2.3345	1263	2.1706	1263	2.4096	1263	2.8803	1263	3.3991	1263	2.1972	1263	2.6045	1263	2.805	1263	2.0302
1264	2.6447	1264	3.0223	1264	2.0364	1264	2.3266	1264	2.0761	1264	2.3555	1264	2.7799	1264	3.4822	1264	2.039	1264	2.6022	1264	2.813	1264	2.0778
1265	2.5714	1265	3.1383	1265	2.0168	1265	2.3274	1265	2.1234	1265	2.378	1265	2.7182	1265	3.4404	1265	2.0322	1265	2.5511	1265	2.8576	1265	2.0491
1266	2.5957	1266	3.1751	1266	2.032	1266	2.246	1266	2.1108	1266	2.4165	1266	2.6698	1266	3.4712	1266	2.0468	1266	2.5774	1266	2.8719	1266	2.0829
1267	2.6372	1267	3.1583	1267	2.0012	1267	2.2919	1267	2.061	1267	2.3401	1267	2.6118	1267	3.5371	1267	2.0139	1267	2.56	1267	2.8824	1267	2.083
1268	2.5848	1268	3.2626	1268	2.0204	1268	2.2771	1268	2.1062	1268	2.3162	1268	2.5889	1268	3.5173	1268	2.0358	1268	2.4921	1268	2.8503	1268	2.0871
1269	2.5477	1269	3.2318	1269	1.9965	1269	2.2186	1269	2.1373	1269	2.3329	1269	2.6216	1269	3.4483	1269	2.0279	1269	2.4458	1269	2.9094	1269	2.083
1270	2.4959	1270	3.2686	1270	2.0055	1270	2.2033	1270	2.1437	1270	2.387	1270	2.6658	1270	3.4235	1270	2.1328	1270	2.4981	1270	2.9244	1270	2.1033
1271	2.6335	1271	3.262	1271	2.0854	1271	2.2232	1271	2.1322	1271	2.4411	1271	2.6555	1271	3.339	1271	2.1121	1271	2.5208	1271	2.9317	1271	2.0506
1272	2.6375	1272	3.237	1272	2.0419	1272	2.2479	1272	2.1391	1272	2.4394	1272	2.7075	1272	3.3268	1272	2.0654	1272	2.5229	1272	2.9222	1272	2.0859
1273	2.6118	1273	3.2939	1273	2.0233	1273	2.261	1273	2.2184	1273	2.3763	1273	2.6717	1273	3.2661	1273	2.0644	1273	2.4825	1273	2.879	1273	2.0563
1274	2.6181	1274	3.3126	1274	1.9602	1274	2.2748	1274	2.1669	1274	2.3236	1274	2.6941	1274	3.2149	1274	2.0875	1274	2.4808	1274	2.9162	1274	2.0466
1275	2.658	1275	3.265	1275	1.976	1275	2.2219	1275	2.1403	1275	2.351	1275	2.676	1275	3.0983	1275	2.1015	1275	2.5442	1275	2.8725	1275	2.051
1276	2.6487	1276	3.26	1276	1.8682	1276	2.2384	1276	2.1884	1276	2.3379	1276	2.6161	1276	3.0181	1276	2.1306	1276	2.52	1276	2.9247	1276	1.9851
1277	2.73	1277	3.3313	1277	1.9716	1277	2.2713	1277	2.1738	1277	2.3306	1277	2.624	1277	2.9986	1277	2.1416	1277	2.4491	1277	2.9357	1277	2.0144
1278	2.744	1278	3.326	1278	1.8903	1278	2.2464	1278	2.0826	1278	2.3669	1278	2.6663	1278	2.999	1278	2.1394	1278	2.4947	1278	2.9846	1278	2.0145
1279	2.7036	1279	3.2931	1279	1.8694	1279	2.2112	1279	2.1522	1279	2.3838	1279	2.6678	1279	3.0166	1279	2.2061	1279	2.4259	1279	2.9786	1279	2.0861
1280	2.7441	1280	3.3468	1280	1.9865	1280	2.1937	1280	2.1993	1280	2.3276	1280	2.6363	1280	2.9763	1280	2.2412	1280	2.4137	1280	3.0294	1280	2.0827
1281	2.7585	1281	3.4126	1281	2.0114	1281	2.1372	1281	2.2158	1281	2.2843	1281	2.6895	1281	2.9886	1281	2.1811	1281	2.4333	1281	3.0366	1281	2.0695
1282	2.689	1282	3.4833	1282	2.0125	1282	2.1414	1282	2.2727	1282	2.326	1282	2.6744	1282	3.0065	1282	2.1866	1282	2.3964	1282	3.1003	1282	2.0769
1283	2.6531	1283	3.4261	1283	2.0003	1283	2.0818	1283	2.3105	1283	2.265	1283	2.6179	1283	2.9948	1283	2.2195	1283	2.4187	1283	3.0931	1283	2.0494
1284	2.5883	1284	3.4641	1284	2.0929	1284	2.1129	1284	2.2923	1284	2.2914	1284	2.5926	1284	3.1517	1284	2.2822	1284	2.4326	1284	3.1192	1284	2.0619
1285	2.6444	1285	3.5723	1285	2.0261	1285	2.1529	1285	2.291	1285	2.3598	1285	2.5683	1285	3.0967	1285	2.2652	1285	2.471	1285	3.1745	1285	2.1108
1286	2.6553	1286	3.6067	1286	2.0861	1286	2.1684	1286	2.375	1286	2.3362	1286	2.6765	1286	3.1225	1286	2.2947	1286	2.4422	1286	3.1764	1286	2.178
1287	2.7169	1287	3.5698	1287	2.0861	1287	2.1863	1287	2.3503	1287	2.328	1287	2.6344	1287	3.1581	1287	2.3072	1287	2.4213	1287	3.2072	1287	2.1677
1288	2.61	1288	3.6317	1288	2.1466	1288	2.2264	1288	2.2912	1288	2.2796	1288	2.7401	1288	3.1659	1288	2.2908	1288	2.4071	1288	3.2681	1288	2.2273
1289	2.6186	1289	3.6202	1289	2.0712	1289	2.2059	1289	2.3687	1289	2.2651	1289	2.7365	1289	3.1511	1289	2.2587	1289	2.4334	1289	3.2152	1289	2.2297
1290	2.658	1290	3.61	1290	2.1541	1290	2.2229	1290	2.3706	1290	2.2218	1290	2.7568	1290	3.1256	1290	2.2105	1290	2.377	1290	3.1935	1290	2.2819
1291	2.6417	1291	3.6017	1291	2.2089	1291	2.2036	1291	2.4422	1291	2.307	1291	2.7331	1291	3.1237	1291	2.2736	1291	2.3709	1291	3.1963	1291	2.3326
1292	2.6034	1292	3.6628	1292	2.2346	1292	2.2308	1292	2.3851	1292	2.2907	1292	2.6992	1292	3.092	1292	2.2237	1292	2.3679	1292	3.1937	1292	2.3107
1293	2.5826	1293	3.5784	1293	2.1414	1293	2.1729	1293	2.439	1293	2.215	1293	2.6964	1293	3.0817	1293	2.209	1293	2.3547	1293	3.1413	1293	2.2844
1294	2.5824	1294	3.5746	1294	2.1616	1294	2.1461	1294	2.4026	1294	2.2724	1294	2.6985	1294	3.0547	1294	2.1621	1294	2.3325	1294	3.1817	1294	2.2895
1295	2.5787	1295	3.6791	1295	2.1825	1295	2.1858	1295	2.4522	1295	2.3224	1295	2.732	1295	3.0229	1295	2.2257	1295	2.3027	1295	3.1753	1295	2.2701
1296	2.5136	1296	3.5635	1296	2.1956	1296	2.2064	1296	2.4371	1296	2.1964	1296	2.7895	1296	2.9769	1296	2.2241	1296	2.3562	1296	3.2009	1296	2.3413
1297	2.5775	1297	3.4898	1297	2.147	1297	2.2312	1297	2.3611	1297	2.174	1297	2.7941	1297	3.0273	1297	2.2734	1297	2.3098	1297	3.1383	1297	2.3373
1298	2.5744	1298	3.4894	1298	2.1925	1298	2.3638	1298	2.4353	1298	2.2392	1298	2.8237	1298	2.8982	1298	2.2464	1298	2.3668	1298	3.0956	1298	2.3549
1299	2.5785	1299	3.4838	1299	2.2299	1299	2.3684	1299	2.4652	1299	2.261	1299	2.856	1299	2.9357	1299	2.1549	1299	2.3469	1299	3.1062	1299	2.3384
1300	2.4591	1300	3.4951	1300	2.2096	1300	2.4033	1300	2.482	1300	2.1414	1300	2.8329	1300	3.0325	1300	2.2377	1300	2.3703	1300	3.0679	1300	2.3192
1301	2.4889	1301	3.501	1301	2.2771	1301	2.407	1301	2.3812	1301	2.2164	1301	2.7827	1301	2.9737	1301	2.2404	1301	2.3124	1301	3.0499	1301	2.2706
1302	2.4806	1302	3.5357	1302	2.2306	1302	2.4419	1302	2.3668	1302	2.175	1302	2.7445	1302	3.0501	1302	2.2178	1302	2.2887	1302	3.1044	1302	2.2704
1303	2.4325	1303	3.5024	1303	2.2951	1303	2.4305	1303	2.389	1303	2.2111	1303	2.7615	1303	3.1191	1303	2.1713	1303	2.2632	1303	3.2062	1303	2.2546
1304	2.4541	1304	3.5243	1304	2.3101	1304	2.4977	1304	2.3112	1304	2.152	1304	2.738	1304	3.1159	1304	2.1051	1304	2.2342	1304	3.1433	1304	2.2331
1305	2.4799	1305	3.6152	1305	2.3231	1305	2.5634	1305	2.3335	1305	2.187	1305	2.7365	1305	3.1326	1305	2.1381	1305	2.2577	1305	3.16	1305	2.2249
1306	2.5045	1306	3.594	1306	2.3639	1306	2.5255	1306	2.3272	1306	2.2215	1306	2.6409	1306	3.12	1306	2.1692	1306	2.323	1306	3.1815	1306	2.2171
1307	2.42	1307	3.4899	1307	2.4268	1307	2.5315	1307	2.326	1307	2.2447	1307	2.5698	1307	3.1256	1307	2.1815	1307	2.2604	1307	3.1645	1307	2.2152
1308	2.4356	1308	3.5564	1308	2.3784	1308	2.5194	1308	2.3466	1308	2.2218	1308	2.4893	1308	3.1394	1308	2.207	1308	2.2789	1308	3.1782	1308	2.1872
1309	2.5148	1309	3.6501	1309	2.3902	1309	2.5275	1309	2.3858	1309	2.1324	1309	2.5222	1309	3.1152	1309	2.1894	1309	2.2475	1309	3.1672	1309	2.2382
1310	2.5461	1310	3.547	1310	2.2741	1310	2.5114	1310	2.3384	1310	2.2877	1310	2.4967	1310	3.1246	1310	2.129	1310	2.2696	1310	3.1694	1310	2.2939
1311	2.5975	1311	3.6181	1311	2.2822	1311	2.532	1311	2.374	1311	2.2698	1311	2.6016	1311	3.1581	1311	2.2171	1311	2.2435	1311	3.1922	1311	2.2946
1312	2.4983	1312	3.6495	1312	2.2478	1312	2.4771	1312	2.3149	1312	2.2757	1312	2.4948	1312	3.0143	1312	2.2414	1312	2.2496	1312	3.1749	1312	2.2865
1313	2.4502	1313	3.5441	1313	2.231	1313	2.5141	1313	2.372	1313	2.3068	1313	2.4573	1313	3.1154	1313	2.2612	1313	2.289	1313	3.1366	1313	2.2602
1314	2.4946	1314	3.562	1314	2.2183	1314	2.5657	1314	2.3569	1314	2.301	1314	2.5143	1314	3.0921	1314	2.3252	1314	2.2957	1314	3.0802	1314	2.3149
1315	2.504	1315	3.5762	1315	2.2613	1315	2.6002	1315	2.2821	1315	2.3713	1315	2.4334	1315	3.0714	1315	2.3263	1315	2.2958	1315	3.1857	1315	2.2703
1316	2.468	1316	3.5486	1316	2.176	1316	2.6124	1316	2.3682	1316	2.3831	1316	2.5177	1316	3.1281	1316	2.3749	1316	2.354	1316	3.1875	1316	2.2387
1317	2.4506	1317	3.5826	1317	2.1944	1317	2.6681	1317	2.1839	1317	2.3544	1317	2.5486	1317	3.1598	1317	2.319	1317	2.3165	1317	3.1079	1317	2.2473
1318	2.4775	1318	3.5	1318	2.1903	1318	2.6572	1318	2.1755	1318	2.3949	1318	2.6053	1318	3.1792	1318	2.3584	1318	2.4105	1318	3.0752	1318	2.2231
1319	2.5754	1319	3.4537	1319	2.1488	1319	2.7055	1319	2.2055	1319	2.3268	1319	2.5054	1319	3.1983	1319	2.3401	1319	2.3694	1319	3.042	1319	2.0805
1320	2.5449	1320	3.4815	1320	2.2122	1320	2.6186	1320	2.242	1320	2.2947	1320	2.5657	1320	3.2626	1320	2.2084	1320	2.4535	1320	3.0678	1320	2.1129
1321	2.6395	1321	3.3904	1321	2.2125	1321	2.6445	1321	2.243	1321	2.2875	1321	2.6026	1321	3.2103	1321	2.2098	1321	2.4174	1321	3.0055	1321	2.0758
1322	2.6246	1322	3.3916	1322	2.2573	1322	2.6277	1322	2.2281	1322	2.2294	1322	2.5863	1322	3.1778	1322	2.3036	1322	2.4382	1322	3.0718	1322	2.1002
1323	2.6787	1323	3.4892	1323	2.1613	1323	2.6615	1323	2.1963	1323	2.2377	1323	2.6259	1323	3.1421	1323	2.2291	1323	2.5057	1323	3.0361	1323	2.1044
1324	2.6208	1324	3.4798	1324	2.1811	1324	2.6604	1324	2.2449	1324	2.3447	1324	2.6328	1324	3.2403	1324	2.2305	1324	2.4553	1324	3.0314	1324	2.1168
1325	2.5444	1325	3.5183	1325	2.1863	1325	2.6135	1325	2.192	1325	2.3057	1325	2.55	1325	3.2066	1325	2.2894	1325	2.4317	1325	3.0688	1325	2.1316
1326	2.511	1326	3.4591	1326	2.1338	1326	2.7177	1326	2.2097	1326	2.3044	1326	2.483	1326	3.2703	1326	2.214	1326	2.4398	1326	3.1006	1326	2.059
1327	2.568	1327	3.584	1327	2.1577	1327	2.7744	1327	2.2833	1327	2.3157	1327	2.5457	1327	3.2088	1327	2.2409	1327	2.4796	1327	3.0559	1327	2.0198
1328	2.5726	1328	3.5555	1328	2.32	1328	2.7772	1328	2.2784	1328	2.2358	1328	2.5072	1328	3.2818	1328	2.2016	1328	2.496	1328	3.0484	1328	2.021
1329	2.5774	1329	3.578	1329	2.2433	1329	2.7878	1329	2.2591	1329	2.2692	1329	2.5205	1329	3.2668	1329	2.2521	1329	2.4594	1329	3.0984	1329	2.0071
1330	2.6279	1330	3.4659	1330	2.3655	1330	2.7166	1330	2.2002	1330	2.3156	1330	2.5038	1330	3.2825	1330	2.1954	1330	2.4897	1330	3.0518	1330	1.9757
1331	2.5874	1331	3.4312	1331	2.3367	1331	2.652	1331	2.2805	1331	2.3587	1331	2.4998	1331	3.3474	1331	2.2244	1331	2.4818	1331	2.9585	1331	2.0057
1332	2.5582	1332	3.4648	1332	2.334	1332	2.6743	1332	2.2832	1332	2.3373	1332	2.5183	1332	3.149	1332	2.2913	1332	2.4772	1332	2.9117	1332	2.0247
1333	2.5197	1333	3.4859	1333	2.2909	1333	2.6425	1333	2.2521	1333	2.3384	1333	2.5475	1333	3.1701	1333	2.4009	1333	2.538	1333	2.8559	1333	2.0056
1334	2.6225	1334	3.4708	1334	2.3646	1334	2.6408	1334	2.2948	1334	2.3297	1334	2.4716	1334	3.2114	1334	2.3956	1334	2.5836	1334	2.8173	1334	2.0684
1335	2.6288	1335	3.3978	1335	2.3794	1335	2.7388	1335	2.3004	1335	2.3823	1335	2.4016	1335	3.2274	1335	2.3977	1335	2.5829	1335	2.8469	1335	2.0294
1336	2.6192	1336	3.5277	1336	2.3665	1336	2.7499	1336	2.2858	1336	2.3051	1336	2.3975	1336	3.2813	1336	2.3725	1336	2.5445	1336	2.8685	1336	2.0634
1337	2.469	1337	3.4536	1337	2.4847	1337	2.6877	1337	2.1406	1337	2.4052	1337	2.3863	1337	3.2587	1337	2.418	1337	2.5727	1337	2.8375	1337	2.0529
1338	2.5231	1338	3.5157	1338	2.4798	1338	2.7191	1338	2.247	1338	2.472	1338	2.4097	1338	3.2642	1338	2.4261	1338	2.5038	1338	2.8597	1338	2.1086
1339	2.4986	1339	3.4811	1339	2.5114	1339	2.699	1339	2.1799	1339	2.4694	1339	2.5516	1339	3.1524	1339	2.4212	1339	2.4841	1339	2.8276	1339	2.0874
1340	2.5422	1340	3.5095	1340	2.4853	1340	2.681	1340	2.1631	1340	2.5267	1340	2.5825	1340	3.1071	1340	2.4635	1340	2.5233	1340	2.7357	1340	2.1075
1341	2.5128	1341	3.4089	1341	2.5026	1341	2.6406	1341	2.1377	1341	2.4633	1341	2.6202	1341	3.0696	1341	2.4111	1341	2.5244	1341	2.7224	1341	2.106
1342	2.6025	1342	3.3347	1342	2.3975	1342	2.6206	1342	2.1407	1342	2.4524	1342	2.5197	1342	3.1182	1342	2.4375	1342	2.4811	1342	2.735	1342	2.12
1343	2.5542	1343	3.4161	1343	2.4573	1343	2.6392	1343	2.0784	1343	2.4647	1343	2.5471	1343	3.0884	1343	2.4782	1343	2.4975	1343	2.7612	1343	2.1384
1344	2.5624	1344	3.3636	1344	2.3945	1344	2.629	1344	2.0958	1344	2.4401	1344	2.5951	1344	3.11	1344	2.4865	1344	2.5159	1344	2.8192	1344	2.1179
1345	2.6327	1345	3.3677	1345	2.4242	1345	2.6214	1345	2.0695	1345	2.4656	1345	2.5748	1345	3.0627	1345	2.4412	1345	2.4849	1345	2.7632	1345	2.154
1346	2.6363	1346	3.3004	1346	2.402	1346	2.6035	1346	2.1188	1346	2.482	1346	2.5418	1346	3.1113	1346	2.4645	1346	2.4983	1346	2.8298	1346	2.1324
1347	2.7416	1347	3.2446	1347	2.4219	1347	2.5227	1347	2.1585	1347	2.4625	1347	2.6196	1347	3.1902	1347	2.4751	1347	2.4466	1347	2.9032	1347	2.1166
1348	2.6269	1348	3.2289	1348	2.4374	1348	2.6049	1348	2.0871	1348	2.4055	1348	2.6285	1348	3.2788	1348	2.4464	1348	2.4455	1348	2.8791	1348	2.1495
1349	2.7092	1349	3.284	1349	2.4433	1349	2.5745	1349	2.1238	1349	2.4004	1349	2.6649	1349	3.2428	1349	2.3732	1349	2.4187	1349	2.8803	1349	2.1827
1350	2.7151	1350	3.1992	1350	2.3765	1350	2.5624	1350	2.0634	1350	2.3451	1350	2.6359	1350	3.2328	1350	2.3295	1350	2.4018	1350	2.8561	1350	2.1272
1351	2.79	1351	3.2161	1351	2.4467	1351	2.5161	1351	2.0561	1351	2.4474	1351	2.6451	1351	3.2172	1351	2.3616	1351	2.4147	1351	2.8223	1351	2.1854
1352	2.8761	1352	3.3	1352	2.4951	1352	2.4631	1352	2.0545	1352	2.4046	1352	2.6642	1352	3.2337	1352	2.3607	1352	2.4906	1352	2.7933	1352	2.1648
1353	2.9405	1353	3.3397	1353	2.5622	1353	2.5312	1353	1.9971	1353	2.3852	1353	2.6639	1353	3.165	1353	2.4102	1353	2.4683	1353	2.837	1353	2.1437
1354	2.9552	1354	3.303	1354	2.6071	1354	2.6902	1354	1.964	1354	2.3607	1354	2.6669	1354	3.2744	1354	2.2966	1354	2.4927	1354	2.8269	1354	2.0886
1355	2.8131	1355	3.3331	1355	2.5445	1355	2.6878	1355	2.0172	1355	2.3531	1355	2.6694	1355	3.2517	1355	2.3238	1355	2.5439	1355	2.846	1355	2.1053
1356	2.7289	1356	3.2484	1356	2.6195	1356	2.7147	1356	2.026	1356	2.329	1356	2.6548	1356	3.3031	1356	2.2336	1356	2.6203	1356	2.8366	1356	2.0798
1357	2.7053	1357	3.2167	1357	2.5904	1357	2.6959	1357	2.0777	1357	2.4392	1357	2.7076	1357	3.1655	1357	2.1887	1357	2.547	1357	2.8435	1357	2.0628
1358	2.7827	1358	3.2131	1358	2.5374	1358	2.6379	1358	2.1351	1358	2.3832	1358	2.6127	1358	3.204	1358	2.2106	1358	2.5261	1358	2.7752	1358	2.0312
1359	2.7507	1359	3.197	1359	2.5183	1359	2.6242	1359	2.23	1359	2.3846	1359	2.5904	1359	3.1271	1359	2.1071	1359	2.5057	1359	2.8063	1359	2.0444
1360	2.8034	1360	3.2005	1360	2.5096	1360	2.6308	1360	2.2306	1360	2.4564	1360	2.5639	1360	3.0533	1360	2.1469	1360	2.544	1360	2.8061	1360	1.9992
1361	2.7893	1361	3.3474	1361	2.5237	1361	2.6711	1361	2.2755	1361	2.4252	1361	2.6173	1361	2.9521	1361	2.124	1361	2.5503	1361	2.7591	1361	2.0805
1362	2.8024	1362	3.2632	1362	2.4399	1362	2.6403	1362	2.268	1362	2.4083	1362	2.5513	1362	2.9908	1362	2.1195	1362	2.5839	1362	2.849	1362	2.0934
1363	2.7374	1363	3.1895	1363	2.3936	1363	2.5421	1363	2.1775	1363	2.4041	1363	2.5457	1363	2.9235	1363	2.1458	1363	2.6225	1363	2.8159	1363	2.0529
1364	2.7007	1364	3.2835	1364	2.3535	1364	2.566	1364	2.1542	1364	2.3591	1364	2.5687	1364	2.9239	1364	2.1436	1364	2.6169	1364	2.804	1364	2.0042
1365	2.799	1365	3.2122	1365	2.3747	1365	2.5721	1365	2.1357	1365	2.3039	1365	2.6128	1365	2.9521	1365	2.1563	1365	2.5743	1365	2.7819	1365	2.0174
1366	2.7719	1366	3.156	1366	2.3766	1366	2.5482	1366	2.1867	1366	2.3512	1366	2.5803	1366	2.8577	1366	2.0615	1366	2.6168	1366	2.7674	1366	2.0124
1367	2.6855	1367	3.2314	1367	2.4044	1367	2.5577	1367	2.1585	1367	2.2928	1367	2.5652	1367	2.8417	1367	2.0663	1367	2.6618	1367	2.7288	1367	2.0482
1368	2.6948	1368	3.1036	1368	2.487	1368	2.5655	1368	2.1868	1368	2.3119	1368	2.4347	1368	2.8654	1368	2.1502	1368	2.646	1368	2.7425	1368	2.041
1369	2.6807	1369	3.2472	1369	2.4634	1369	2.5719	1369	2.2025	1369	2.361	1369	2.4303	1369	2.8262	1369	2.1665	1369	2.687	1369	2.8265	1369	2.1549
1370	2.7314	1370	3.3107	1370	2.3956	1370	2.5428	1370	2.2829	1370	2.2626	1370	2.3657	1370	2.8114	1370	2.1346	1370	2.7527	1370	2.9201	1370	2.1785
1371	2.7487	1371	3.3517	1371	2.2964	1371	2.5368	1371	2.2884	1371	2.2747	1371	2.4295	1371	2.8564	1371	2.1033	1371	2.6869	1371	2.9673	1371	2.1794
1372	2.7351	1372	3.3822	1372	2.3756	1372	2.5848	1372	2.2693	1372	2.1786	1372	2.4399	1372	2.9034	1372	2.2501	1372	2.7096	1372	2.943	1372	2.148
1373	2.8955	1373	3.3245	1373	2.3286	1373	2.5951	1373	2.2544	1373	2.1855	1373	2.4165	1373	2.8958	1373	2.1461	1373	2.752	1373	3.0287	1373	2.1551
1374	2.8607	1374	3.2103	1374	2.2886	1374	2.579	1374	2.2699	1374	2.2506	1374	2.348	1374	2.894	1374	2.1616	1374	2.8243	1374	3.0041	1374	2.2107
1375	2.8026	1375	3.2711	1375	2.3883	1375	2.57	1375	2.2435	1375	2.1857	1375	2.4646	1375	2.8685	1375	2.1254	1375	2.8117	1375	3.052	1375	2.1976
1376	2.7766	1376	3.2891	1376	2.3396	1376	2.5198	1376	2.238	1376	2.1739	1376	2.499	1376	2.9674	1376	2.1327	1376	2.8714	1376	3.0281	1376	2.1823
1377	2.8235	1377	3.3794	1377	2.3477	1377	2.5498	1377	2.2587	1377	2.1361	1377	2.4676	1377	2.9575	1377	2.1834	1377	2.8077	1377	3.0487	1377	2.305
1378	2.7066	1378	3.4421	1378	2.3472	1378	2.4919	1378	2.2744	1378	2.2296	1378	2.4423	1378	2.9742	1378	2.2422	1378	2.8133	1378	3.0656	1378	2.3346
1379	2.784	1379	3.3689	1379	2.249	1379	2.5518	1379	2.2524	1379	2.2595	1379	2.5017	1379	2.9975	1379	2.2412	1379	2.8096	1379	3.035	1379	2.3484
1380	2.7625	1380	3.2894	1380	2.292	1380	2.5132	1380	2.2481	1380	2.2442	1380	2.4558	1380	2.9547	1380	2.2684	1380	2.7913	1380	2.9861	1380	2.3605
1381	2.8287	1381	3.2587	1381	2.275	1381	2.4728	1381	2.1989	1381	2.2908	1381	2.4185	1381	2.9172	1381	2.2073	1381	2.8097	1381	2.9344	1381	2.2986
1382	2.8376	1382	3.2981	1382	2.1605	1382	2.3523	1382	2.2112	1382	2.27	1382	2.4504	1382	2.9275	1382	2.1209	1382	2.6865	1382	2.9741	1382	2.2585
1383	2.8398	1383	3.2925	1383	2.1833	1383	2.4108	1383	2.1504	1383	2.2495	1383	2.4143	1383	3.0543	1383	2.1611	1383	2.7074	1383	2.9511	1383	2.2624
1384	2.8037	1384	3.2709	1384	2.109	1384	2.2983	1384	2.2109	1384	2.2447	1384	2.4855	1384	3.1102	1384	2.17	1384	2.7154	1384	2.9426	1384	2.2558
1385	2.7483	1385	3.2152	1385	2.2304	1385	2.2577	1385	2.1904	1385	2.2155	1385	2.6051	1385	3.1543	1385	2.2522	1385	2.7712	1385	2.942	1385	2.213
1386	2.757	1386	3.1915	1386	2.1972	1386	2.2429	1386	2.2664	1386	2.27	1386	2.619	1386	3.1151	1386	2.2239	1386	2.6716	1386	2.9601	1386	2.1974
1387	2.7513	1387	3.1048	1387	2.2648	1387	2.2784	1387	2.3031	1387	2.2916	1387	2.6297	1387	3.0811	1387	2.1551	1387	2.772	1387	2.9111	1387	2.185
1388	2.6971	1388	3.1296	1388	2.2151	1388	2.3569	1388	2.2577	1388	2.3116	1388	2.5298	1388	3.0798	1388	2.1727	1388	2.7129	1388	2.9373	1388	2.1294
1389	2.7367	1389	3.0771	1389	2.2121	1389	2.3997	1389	2.1955	1389	2.2649	1389	2.5811	1389	3.0752	1389	2.1125	1389	2.6806	1389	2.8996	1389	2.1536
1390	2.7199	1390	3.0252	1390	2.3423	1390	2.4409	1390	2.2145	1390	2.2312	1390	2.6973	1390	3.1202	1390	2.1664	1390	2.6219	1390	2.8849	1390	2.1597
1391	2.653	1391	3.129	1391	2.3621	1391	2.4077	1391	2.171	1391	2.2559	1391	2.6727	1391	3.1102	1391	2.2972	1391	2.6263	1391	2.8978	1391	2.1511
1392	2.6348	1392	3.1722	1392	2.4599	1392	2.3368	1392	2.2227	1392	2.2488	1392	2.6525	1392	3.1161	1392	2.2959	1392	2.6592	1392	2.929	1392	2.2029
1393	2.6915	1393	3.1335	1393	2.4475	1393	2.3544	1393	2.2485	1393	2.2254	1393	2.644	1393	3.0359	1393	2.288	1393	2.7191	1393	2.8805	1393	2.1768
1394	2.7518	1394	3.1984	1394	2.5272	1394	2.2869	1394	2.2565	1394	2.2841	1394	2.6885	1394	2.9725	1394	2.2758	1394	2.7757	1394	2.9018	1394	2.1832
1395	2.7591	1395	3.1811	1395	2.4238	1395	2.2466	1395	2.1569	1395	2.3015	1395	2.6835	1395	2.8877	1395	2.2925	1395	2.7648	1395	2.9535	1395	2.2216
1396	2.8586	1396	3.1334	1396	2.257	1396	2.231	1396	2.1422	1396	2.2829	1396	2.7235	1396	3.0248	1396	2.3433	1396	2.7441	1396	2.9232	1396	2.203
1397	2.9115	1397	3.0017	1397	2.3098	1397	2.3313	1397	2.213	1397	2.3465	1397	2.7417	1397	3.0524	1397	2.2376	1397	2.7552	1397	2.9684	1397	2.1998
1398	2.9379	1398	2.9634	1398	2.3586	1398	2.3165	1398	2.1583	1398	2.3638	1398	2.757	1398	3.0504	1398	2.2667	1398	2.7746	1398	2.9866	1398	2.1832
1399	2.957	1399	3.0483	1399	2.3436	1399	2.3778	1399	2.1088	1399	2.3911	1399	2.762	1399	3.0832	1399	2.2684	1399	2.7212	1399	3.0192	1399	2.2
1400	2.994	1400	3.0569	1400	2.3768	1400	2.3357	1400	2.0442	1400	2.3355	1400	2.7473	1400	3.0802	1400	2.2613	1400	2.6688	1400	2.9523	1400	2.2147
1401	3.0029	1401	3.0468	1401	2.2666	1401	2.3485	1401	2.0501	1401	2.357	1401	2.7723	1401	3.1037	1401	2.3191	1401	2.6397	1401	2.9818	1401	2.1369
1402	2.9251	1402	2.9821	1402	2.1253	1402	2.2885	1402	2.0453	1402	2.4654	1402	2.7648	1402	3.1296	1402	2.3666	1402	2.6925	1402	2.9397	1402	2.1851
1403	2.9923	1403	2.8916	1403	2.1953	1403	2.299	1403	2.0211	1403	2.4307	1403	2.7125	1403	3.2284	1403	2.4128	1403	2.6749	1403	3.0072	1403	2.0879
1404	2.8613	1404	2.8404	1404	2.1435	1404	2.2862	1404	1.9835	1404	2.4029	1404	2.739	1404	3.1997	1404	2.482	1404	2.6964	1404	3.0217	1404	2.1352
1405	2.9458	1405	2.885	1405	2.1599	1405	2.3156	1405	2.0234	1405	2.486	1405	2.819	1405	3.1714	1405	2.4829	1405	2.7161	1405	3.0805	1405	2.1662
1406	3.0217	1406	2.9388	1406	2.1407	1406	2.3581	1406	1.9687	1406	2.4329	1406	2.7478	1406	3.2316	1406	2.5666	1406	2.6262	1406	3.0276	1406	2.1407
1407	2.99	1407	2.9426	1407	2.1179	1407	2.3881	1407	1.9703	1407	2.465	1407	2.766	1407	3.2165	1407	2.547	1407	2.6835	1407	3.0371	1407	2.1404
1408	2.9653	1408	2.8336	1408	2.1857	1408	2.4246	1408	1.9525	1408	2.4138	1408	2.7582	1408	3.2292	1408	2.5142	1408	2.6612	1408	2.9537	1408	2.0339
1409	3.018	1409	2.8782	1409	2.1633	1409	2.4068	1409	1.8895	1409	2.4636	1409	2.7186	1409	3.201	1409	2.5582	1409	2.6451	1409	3.0395	1409	2.0739
1410	2.9545	1410	2.8285	1410	2.1856	1410	2.364	1410	1.9502	1410	2.4433	1410	2.7029	1410	3.2642	1410	2.4695	1410	2.5539	1410	3.0721	1410	2.1108
1411	3.072	1411	2.7709	1411	2.1055	1411	2.3265	1411	1.9435	1411	2.4965	1411	2.7454	1411	3.2543	1411	2.3984	1411	2.4884	1411	3.0429	1411	2.0538
1412	3.1212	1412	2.8651	1412	2.1287	1412	2.2592	1412	1.9301	1412	2.4858	1412	2.8146	1412	3.2105	1412	2.3435	1412	2.5794	1412	3.0443	1412	2.0558
1413	3.1735	1413	2.8946	1413	2.2058	1413	2.2238	1413	1.9473	1413	2.4309	1413	2.7062	1413	3.1936	1413	2.3151	1413	2.4803	1413	3.0723	1413	2.0608
1414	3.156	1414	2.897	1414	2.1649	1414	2.2233	1414	1.9078	1414	2.3845	1414	2.6633	1414	3.2497	1414	2.3533	1414	2.5394	1414	3.1471	1414	2.0514
1415	3.1152	1415	2.8721	1415	2.1878	1415	2.1703	1415	1.9183	1415	2.3446	1415	2.7044	1415	3.3154	1415	2.2706	1415	2.5598	1415	3.0923	1415	2.0835
1416	3.0901	1416	2.8068	1416	2.0931	1416	2.1292	1416	1.9562	1416	2.4522	1416	2.7021	1416	3.2293	1416	2.3238	1416	2.5349	1416	3.0804	1416	2.1268
1417	3.0864	1417	2.8467	1417	2.0568	1417	2.1853	1417	1.9229	1417	2.5023	1417	2.7391	1417	3.146	1417	2.2866	1417	2.5368	1417	3.1268	1417	2.1462
1418	3.2188	1418	2.9184	1418	2.111	1418	2.1563	1418	1.8468	1418	2.4026	1418	2.7826	1418	3.1566	1418	2.2958	1418	2.5933	1418	3.0942	1418	2.0975
1419	3.3232	1419	2.9504	1419	2.0766	1419	2.1336	1419	1.8563	1419	2.3635	1419	2.8102	1419	3.1005	1419	2.3056	1419	2.5668	1419	3.0213	1419	2.1134
1420	3.389	1420	2.9647	1420	2.1074	1420	2.207	1420	1.8061	1420	2.3479	1420	2.8245	1420	3.1025	1420	2.3128	1420	2.535	1420	3.0403	1420	2.1567
1421	3.509	1421	2.8613	1421	2.2576	1421	2.2319	1421	1.8386	1421	2.2956	1421	2.8684	1421	3.0331	1421	2.3635	1421	2.6177	1421	3.079	1421	2.152
1422	3.4995	1422	2.8233	1422	2.3307	1422	2.1875	1422	1.891	1422	2.2988	1422	2.9324	1422	3.0311	1422	2.4046	1422	2.5882	1422	3.0554	1422	2.1125
1423	3.4175	1423	2.9535	1423	2.3536	1423	2.1674	1423	1.9037	1423	2.3309	1423	2.9321	1423	3.0405	1423	2.4494	1423	2.5869	1423	3.1066	1423	2.0594
1424	3.3242	1424	3.0253	1424	2.3196	1424	2.1593	1424	1.8019	1424	2.3977	1424	2.911	1424	3.1112	1424	2.4835	1424	2.6458	1424	3.0317	1424	2.0555
1425	3.2717	1425	3.0179	1425	2.2975	1425	2.1982	1425	1.9336	1425	2.3159	1425	2.9269	1425	3.0928	1425	2.5219	1425	2.5465	1425	3.0387	1425	2.075
1426	3.3409	1426	2.9568	1426	2.36	1426	2.1334	1426	2.0217	1426	2.4385	1426	2.9654	1426	3.0634	1426	2.5114	1426	2.5653	1426	3.0411	1426	2.0604
1427	3.3698	1427	2.9082	1427	2.3829	1427	2.2382	1427	2.0108	1427	2.4534	1427	2.9838	1427	3.0785	1427	2.5072	1427	2.5366	1427	2.9908	1427	2.0187
1428	3.3461	1428	2.7987	1428	2.361	1428	2.2838	1428	1.9971	1428	2.462	1428	2.9731	1428	3.1117	1428	2.5795	1428	2.4536	1428	2.9907	1428	2.0605
1429	3.3675	1429	2.8328	1429	2.2737	1429	2.2552	1429	1.9947	1429	2.4192	1429	2.8441	1429	3.1292	1429	2.5532	1429	2.4355	1429	3.0486	1429	2.0609
1430	3.3323	1430	2.8454	1430	2.182	1430	2.2697	1430	1.9824	1430	2.3684	1430	2.8598	1430	3.1724	1430	2.5527	1430	2.459	1430	3.0163	1430	2.1224
1431	3.3819	1431	2.8247	1431	2.0652	1431	2.3184	1431	1.9341	1431	2.4111	1431	2.857	1431	3.1135	1431	2.5028	1431	2.4747	1431	3.0683	1431	2.1118
1432	3.3058	1432	2.8778	1432	2.0682	1432	2.283	1432	1.8569	1432	2.4919	1432	2.8515	1432	3.1445	1432	2.5906	1432	2.4444	1432	2.984	1432	2.0995
1433	3.2712	1433	2.8504	1433	2.032	1433	2.3166	1433	1.8916	1433	2.4855	1433	2.8438	1433	3.1638	1433	2.502	1433	2.4379	1433	2.9703	1433	2.0832
1434	3.2083	1434	2.8674	1434	2.0849	1434	2.3372	1434	1.8874	1434	2.4538	1434	2.8515	1434	3.0832	1434	2.5949	1434	2.4576	1434	2.9183	1434	2.0767
1435	3.279	1435	2.8542	1435	2.0383	1435	2.2826	1435	1.863	1435	2.4017	1435	2.9314	1435	3.0236	1435	2.5678	1435	2.4206	1435	2.942	1435	2.1014
1436	3.2387	1436	2.7876	1436	2.1008	1436	2.2602	1436	1.8971	1436	2.4747	1436	2.8866	1436	3.0327	1436	2.5232	1436	2.4752	1436	2.9802	1436	2.1142
1437	3.2968	1437	2.8093	1437	2.1488	1437	2.3109	1437	1.8875	1437	2.441	1437	2.8756	1437	3.0475	1437	2.5117	1437	2.5194	1437	2.9441	1437	2.0652
1438	3.255	1438	2.8068	1438	2.1891	1438	2.3192	1438	1.9228	1438	2.3862	1438	2.9048	1438	3.0173	1438	2.5848	1438	2.5029	1438	2.895	1438	2.0861
1439	3.163	1439	2.8373	1439	2.1276	1439	2.3044	1439	1.9246	1439	2.3616	1439	2.8256	1439	2.9964	1439	2.5068	1439	2.5936	1439	2.9213	1439	2.105
1440	3.1041	1440	2.7705	1440	2.2112	1440	2.3311	1440	1.8949	1440	2.3762	1440	2.8171	1440	2.9802	1440	2.523	1440	2.5762	1440	2.8716	1440	2.0971
1441	3.1106	1441	2.7707	1441	2.2315	1441	2.3287	1441	1.9023	1441	2.4428	1441	2.8205	1441	2.9477	1441	2.539	1441	2.5683	1441	2.8817	1441	2.0838
1442	3.1461	1442	2.7565	1442	2.1753	1442	2.342	1442	1.8941	1442	2.3768	1442	2.7671	1442	2.9487	1442	2.5561	1442	2.5359	1442	2.8219	1442	2.0667
1443	3.1954	1443	2.8379	1443	2.0644	1443	2.3898	1443	1.8468	1443	2.3688	1443	2.8151	1443	2.9878	1443	2.5316	1443	2.5543	1443	2.8466	1443	2.032
1444	3.2108	1444	2.7842	1444	2.02	1444	2.3443	1444	1.8914	1444	2.4207	1444	2.9254	1444	2.8399	1444	2.5515	1444	2.6273	1444	2.874	1444	2.0348
1445	3.1782	1445	2.8342	1445	2.0341	1445	2.3226	1445	1.9252	1445	2.4747	1445	2.9576	1445	2.885	1445	2.4931	1445	2.5643	1445	2.8533	1445	1.9703
1446	3.1236	1446	2.7927	1446	2.0659	1446	2.3133	1446	2.003	1446	2.4579	1446	2.8636	1446	2.93	1446	2.5067	1446	2.5227	1446	2.8458	1446	2.0332
1447	3.0717	1447	2.7469	1447	2.0866	1447	2.3439	1447	2.077	1447	2.4353	1447	2.8166	1447	2.8597	1447	2.5025	1447	2.516	1447	2.7443	1447	2.01
1448	3.1058	1448	2.7868	1448	2.0686	1448	2.3645	1448	2.0994	1448	2.4039	1448	2.8135	1448	2.8269	1448	2.5816	1448	2.6071	1448	2.8052	1448	2.0246
1449	3.1302	1449	2.7756	1449	2.0526	1449	2.3099	1449	2.1459	1449	2.4911	1449	2.7965	1449	2.8926	1449	2.6085	1449	2.6271	1449	2.8375	1449	2.002
1450	3.1145	1450	2.7502	1450	2.0511	1450	2.379	1450	2.1176	1450	2.3938	1450	2.8109	1450	2.9569	1450	2.5784	1450	2.564	1450	2.8622	1450	2.0445
1451	3.2359	1451	2.6813	1451	1.9917	1451	2.3221	1451	2.034	1451	2.391	1451	2.7863	1451	2.9999	1451	2.596	1451	2.6268	1451	2.8675	1451	2.0541
1452	3.2142	1452	2.6761	1452	1.9126	1452	2.344	1452	2.0307	1452	2.3964	1452	2.7188	1452	3.0734	1452	2.6207	1452	2.6706	1452	2.8561	1452	1.9962
1453	3.2041	1453	2.7689	1453	2.0487	1453	2.3993	1453	2.0712	1453	2.3957	1453	2.6808	1453	3.0442	1453	2.6189	1453	2.6542	1453	2.8134	1453	1.9823
1454	3.3405	1454	2.7447	1454	2.1248	1454	2.4235	1454	2.076	1454	2.4781	1454	2.6802	1454	2.9345	1454	2.587	1454	2.6696	1454	2.8406	1454	2.0064
1455	3.3102	1455	2.7466	1455	2.1247	1455	2.4318	1455	2.1589	1455	2.5429	1455	2.793	1455	2.898	1455	2.5565	1455	2.6748	1455	2.8567	1455	2.0238
1456	3.2631	1456	2.7109	1456	2.0865	1456	2.3693	1456	2.1364	1456	2.5341	1456	2.9014	1456	2.9465	1456	2.5415	1456	2.6903	1456	2.8197	1456	2.0738
1457	3.2987	1457	2.6732	1457	2.1573	1457	2.3183	1457	2.121	1457	2.4991	1457	2.967	1457	2.9179	1457	2.5022	1457	2.743	1457	2.8728	1457	2.0395
1458	3.2685	1458	2.7093	1458	2.1778	1458	2.2742	1458	2.218	1458	2.4517	1458	2.9495	1458	2.9151	1458	2.5099	1458	2.7866	1458	2.8682	1458	2.0541
1459	3.3415	1459	2.7134	1459	2.2249	1459	2.3267	1459	2.214	1459	2.4833	1459	2.9934	1459	2.8684	1459	2.5734	1459	2.7088	1459	2.8218	1459	2.0472
1460	3.2813	1460	2.7355	1460	2.1704	1460	2.4171	1460	2.1826	1460	2.4513	1460	3.0001	1460	2.8673	1460	2.5528	1460	2.7832	1460	2.8099	1460	1.9765
1461	3.3564	1461	2.6857	1461	2.1676	1461	2.3431	1461	2.1868	1461	2.5036	1461	3.0689	1461	2.8703	1461	2.5094	1461	2.7649	1461	2.8619	1461	1.949
1462	3.2541	1462	2.612	1462	2.1924	1462	2.385	1462	2.177	1462	2.4854	1462	2.9771	1462	2.833	1462	2.5077	1462	2.7623	1462	2.8142	1462	1.9711
1463	3.3252	1463	2.6353	1463	2.1779	1463	2.418	1463	2.202	1463	2.4441	1463	2.9677	1463	2.794	1463	2.4545	1463	2.7717	1463	2.8237	1463	1.9326
1464	3.4107	1464	2.7219	1464	2.1141	1464	2.4625	1464	2.2466	1464	2.5106	1464	3.0501	1464	2.8196	1464	2.5143	1464	2.6922	1464	2.8388	1464	1.9345
1465	3.4746	1465	2.8509	1465	2.0683	1465	2.4537	1465	2.221	1465	2.4664	1465	3.0366	1465	2.8497	1465	2.5862	1465	2.7209	1465	2.8137	1465	1.9145
1466	3.5012	1466	2.7485	1466	2.1251	1466	2.4364	1466	2.1703	1466	2.4647	1466	2.9358	1466	2.8572	1466	2.5697	1466	2.6727	1466	2.825	1466	2.0007
1467	3.5101	1467	2.7227	1467	2.0193	1467	2.4426	1467	2.1507	1467	2.4035	1467	3.0278	1467	2.883	1467	2.498	1467	2.6577	1467	2.8065	1467	2.0066
1468	3.5404	1468	2.7965	1468	2.0922	1468	2.3643	1468	2.162	1468	2.3744	1468	3.0488	1468	2.9045	1468	2.596	1468	2.6646	1468	2.7539	1468	1.9905
1469	3.4235	1469	2.8621	1469	2.0567	1469	2.3595	1469	2.1316	1469	2.414	1469	3.0007	1469	2.9003	1469	2.558	1469	2.6841	1469	2.7788	1469	1.9305
1470	3.3613	1470	2.9519	1470	2.0255	1470	2.2577	1470	2.1537	1470	2.5022	1470	3.0491	1470	2.8873	1470	2.5636	1470	2.7114	1470	2.8385	1470	1.8824
1471	3.4243	1471	2.8855	1471	1.9847	1471	2.2783	1471	2.1792	1471	2.4705	1471	2.967	1471	2.8404	1471	2.526	1471	2.7471	1471	2.8561	1471	1.8803
1472	3.2837	1472	2.7779	1472	1.8513	1472	2.2419	1472	2.2191	1472	2.3863	1472	2.9626	1472	2.8788	1472	2.521	1472	2.769	1472	2.8672	1472	1.9144
1473	3.2647	1473	2.7075	1473	1.9521	1473	2.2335	1473	2.2414	1473	2.4042	1473	2.9903	1473	2.8461	1473	2.5137	1473	2.8128	1473	2.9088	1473	1.9383
1474	3.1918	1474	2.6505	1474	1.9083	1474	2.2966	1474	2.2846	1474	2.434	1474	3.0521	1474	2.8772	1474	2.5318	1474	2.7284	1474	2.9117	1474	1.9616
1475	3.2613	1475	2.6498	1475	1.9099	1475	2.2943	1475	2.3122	1475	2.4079	1475	3.0717	1475	2.803	1475	2.5836	1475	2.6831	1475	2.8774	1475	1.9121
1476	3.2291	1476	2.6465	1476	1.9881	1476	2.2794	1476	2.2503	1476	2.4471	1476	3.0537	1476	2.8348	1476	2.5388	1476	2.7097	1476	2.913	1476	1.8504
1477	3.1639	1477	2.8517	1477	2.0218	1477	2.2847	1477	2.2015	1477	2.4157	1477	3.1102	1477	2.8498	1477	2.6029	1477	2.732	1477	2.9155	1477	1.9296
1478	3.0995	1478	2.8513	1478	1.9904	1478	2.2866	1478	2.1835	1478	2.4464	1478	3.0852	1478	2.8435	1478	2.5899	1478	2.7238	1478	2.9122	1478	1.9311
1479	3.0448	1479	2.7838	1479	2.0678	1479	2.1951	1479	2.2329	1479	2.3855	1479	3.1858	1479	2.8213	1479	2.6246	1479	2.7127	1479	2.8867	1479	1.9931
1480	3.0476	1480	2.7981	1480	2.1403	1480	2.2348	1480	2.1595	1480	2.3476	1480	3.193	1480	2.8326	1480	2.6994	1480	2.7364	1480	2.9187	1480	1.9381
1481	3.08	1481	2.7653	1481	2.14	1481	2.2547	1481	2.2125	1481	2.3478	1481	3.2579	1481	2.8025	1481	2.6928	1481	2.6942	1481	2.9102	1481	1.8658
1482	3.0187	1482	2.9539	1482	2.0641	1482	2.2311	1482	2.2523	1482	2.3196	1482	3.2459	1482	2.7605	1482	2.6268	1482	2.6773	1482	2.932	1482	1.9109
1483	3.0835	1483	2.9122	1483	2.0532	1483	2.1839	1483	2.241	1483	2.3074	1483	3.2023	1483	2.7984	1483	2.6483	1483	2.7203	1483	2.9665	1483	1.901
1484	3.0574	1484	3.026	1484	2.0658	1484	2.2109	1484	2.2458	1484	2.2982	1484	3.1775	1484	2.8724	1484	2.7245	1484	2.7342	1484	2.9207	1484	1.9466
1485	3.058	1485	2.9505	1485	2.0198	1485	2.2169	1485	2.2104	1485	2.3022	1485	3.2425	1485	2.8482	1485	2.8256	1485	2.6785	1485	2.9726	1485	1.9481
1486	2.9994	1486	2.9579	1486	2.029	1486	2.2222	1486	2.2228	1486	2.3894	1486	3.2089	1486	2.8569	1486	2.775	1486	2.6895	1486	2.9459	1486	1.9111
1487	3.041	1487	2.997	1487	2.0664	1487	2.3175	1487	2.2611	1487	2.3366	1487	3.1975	1487	2.8146	1487	2.7419	1487	2.7445	1487	2.9601	1487	1.9484
1488	3.0802	1488	3.0351	1488	2.0236	1488	2.3658	1488	2.264	1488	2.3007	1488	3.2093	1488	2.8878	1488	2.6681	1488	2.8037	1488	2.8943	1488	1.9305
1489	3.0562	1489	3.0617	1489	1.9867	1489	2.3419	1489	2.2287	1489	2.2612	1489	3.221	1489	2.9277	1489	2.6249	1489	2.7888	1489	2.9051	1489	1.938
1490	3.0907	1490	3.1101	1490	2.043	1490	2.4093	1490	2.2735	1490	2.3182	1490	3.2191	1490	2.8815	1490	2.6181	1490	2.7574	1490	2.9563	1490	1.9348
1491	3.1172	1491	3.1949	1491	2.0756	1491	2.4199	1491	2.2877	1491	2.2907	1491	3.2305	1491	2.8463	1491	2.6975	1491	2.8033	1491	2.9643	1491	1.9554
1492	3.1727	1492	3.2742	1492	2.0817	1492	2.4675	1492	2.2518	1492	2.311	1492	3.2435	1492	2.8992	1492	2.6625	1492	2.7469	1492	2.9907	1492	1.9693
1493	3.1673	1493	3.3103	1493	2.0714	1493	2.4066	1493	2.2165	1493	2.3413	1493	3.2275	1493	2.953	1493	2.6544	1493	2.7901	1493	2.949	1493	1.8933
1494	3.1803	1494	3.2909	1494	2.0475	1494	2.4546	1494	2.2386	1494	2.3754	1494	3.3233	1494	2.9167	1494	2.7091	1494	2.7994	1494	2.9155	1494	1.9027
1495	3.1181	1495	3.2749	1495	2.06	1495	2.4757	1495	2.2268	1495	2.3654	1495	3.2562	1495	2.8181	1495	2.717	1495	2.7823	1495	2.9282	1495	1.9168
1496	3.2125	1496	3.2582	1496	2.0486	1496	2.4558	1496	2.2328	1496	2.3306	1496	3.267	1496	2.8185	1496	2.7404	1496	2.7799	1496	2.9727	1496	1.9062
1497	3.0753	1497	3.2039	1497	2.0437	1497	2.5033	1497	2.1284	1497	2.3535	1497	3.1783	1497	2.8931	1497	2.7452	1497	2.7215	1497	2.9457	1497	1.9405
1498	3.0576	1498	3.1889	1498	2.0834	1498	2.5771	1498	2.1717	1498	2.3699	1498	3.2977	1498	2.9938	1498	2.7239	1498	2.773	1498	2.9521	1498	1.9649
1499	2.9307	1499	3.2536	1499	2.1258	1499	2.5103	1499	2.1182	1499	2.3527	1499	3.2555	1499	3.031	1499	2.709	1499	2.7465	1499	2.9746	1499	1.9982
1500	2.8533	1500	3.3118	1500	2.089	1500	2.4718	1500	2.1023	1500	2.4061	1500	3.3905	1500	3.0968	1500	2.6919	1500	2.8122	1500	3.0088	1500	2.0152
1501	2.9214	1501	3.408	1501	2.0875	1501	2.5094	1501	2.004	1501	2.4359	1501	3.3834	1501	2.9784	1501	2.7657	1501	2.7232	1501	2.9875	1501	2.0131
1502	2.8956	1502	3.461	1502	2.1086	1502	2.4503	1502	2.0636	1502	2.517	1502	3.4673	1502	2.9616	1502	2.7549	1502	2.7022	1502	2.9662	1502	1.9493
1503	2.7861	1503	3.4311	1503	2.1356	1503	2.4186	1503	2.0549	1503	2.5501	1503	3.4437	1503	3.0005	1503	2.7078	1503	2.7253	1503	2.9125	1503	1.9749
1504	2.7665	1504	3.3933	1504	2.1186	1504	2.475	1504	2.0389	1504	2.4927	1504	3.4564	1504	2.9921	1504	2.749	1504	2.6948	1504	2.8387	1504	1.9851
1505	2.7411	1505	3.4024	1505	2.0774	1505	2.576	1505	2.0604	1505	2.5148	1505	3.4457	1505	2.9738	1505	2.7568	1505	2.669	1505	2.8512	1505	2.0365
1506	2.6972	1506	3.4151	1506	2.057	1506	2.5211	1506	2.043	1506	2.4779	1506	3.3404	1506	2.9453	1506	2.7583	1506	2.7256	1506	2.8225	1506	2.0095
1507	2.6578	1507	3.4485	1507	1.9797	1507	2.5256	1507	2.0468	1507	2.4936	1507	3.2848	1507	2.8899	1507	2.7704	1507	2.7179	1507	2.8468	1507	1.965
1508	2.6881	1508	3.4449	1508	1.9257	1508	2.5064	1508	1.9888	1508	2.5502	1508	3.1499	1508	2.8432	1508	2.7801	1508	2.6261	1508	2.8475	1508	2.0166
1509	2.6431	1509	3.4449	1509	1.9004	1509	2.4821	1509	2.0627	1509	2.4793	1509	3.138	1509	2.7944	1509	2.8184	1509	2.6691	1509	2.8704	1509	2.0394
1510	2.7419	1510	3.3757	1510	2.0493	1510	2.4943	1510	2.0609	1510	2.3387	1510	3.0781	1510	2.8209	1510	2.8597	1510	2.6539	1510	2.9677	1510	2.0835
1511	2.8178	1511	3.4403	1511	2.1686	1511	2.4904	1511	2.1135	1511	2.2909	1511	2.9498	1511	2.8038	1511	2.8979	1511	2.6545	1511	2.986	1511	2.096
1512	2.652	1512	3.4129	1512	2.1337	1512	2.461	1512	2.1507	1512	2.2402	1512	2.9268	1512	2.8444	1512	2.8717	1512	2.6413	1512	2.9589	1512	2.0457
1513	2.6394	1513	3.4689	1513	2.0865	1513	2.4368	1513	2.0921	1513	2.3054	1513	2.973	1513	2.8739	1513	2.7415	1513	2.6462	1513	2.9523	1513	2.0084
1514	2.7146	1514	3.3591	1514	2.0694	1514	2.4249	1514	2.1102	1514	2.3395	1514	2.9444	1514	2.9142	1514	2.7462	1514	2.6162	1514	2.984	1514	2.0193
1515	2.656	1515	3.2416	1515	2.0957	1515	2.4606	1515	2.0876	1515	2.3178	1515	2.9196	1515	2.9204	1515	2.6972	1515	2.6084	1515	2.9616	1515	1.9969
1516	2.6467	1516	3.3569	1516	2.12	1516	2.4521	1516	2.0752	1516	2.3842	1516	3.0066	1516	2.9367	1516	2.6579	1516	2.6243	1516	3.0176	1516	1.9821
1517	2.6637	1517	3.3035	1517	2.0985	1517	2.4978	1517	2	1517	2.4501	1517	3.1074	1517	2.89	1517	2.728	1517	2.5998	1517	3.0213	1517	1.9215
1518	2.6539	1518	3.2762	1518	2.0377	1518	2.5056	1518	2.0503	1518	2.4568	1518	3.1707	1518	2.9074	1518	2.7073	1518	2.6827	1518	2.9946	1518	1.9397
1519	2.6142	1519	3.275	1519	2.0709	1519	2.5905	1519	1.996	1519	2.5076	1519	3.1973	1519	2.8627	1519	2.6509	1519	2.6663	1519	2.9686	1519	1.9425
1520	2.588	1520	3.2118	1520	2.0423	1520	2.6445	1520	1.9878	1520	2.5378	1520	3.0788	1520	2.9658	1520	2.6254	1520	2.6329	1520	2.9797	1520	1.9493
1521	2.5554	1521	3.0999	1521	2.0716	1521	2.6868	1521	2.0908	1521	2.5113	1521	3.1179	1521	2.9007	1521	2.6365	1521	2.6299	1521	3.0096	1521	2.0215
1522	2.6449	1522	3.0431	1522	2.016	1522	2.7542	1522	2.1096	1522	2.4462	1522	3.0998	1522	3.0042	1522	2.6994	1522	2.6351	1522	3.0085	1522	2.0163
1523	2.7146	1523	3.0518	1523	2.0434	1523	2.7663	1523	2.0283	1523	2.4172	1523	3.1344	1523	3.0541	1523	2.6578	1523	2.7092	1523	3.0161	1523	2.0197
1524	2.6206	1524	3.1006	1524	2.0129	1524	2.5974	1524	2.0239	1524	2.4717	1524	3.009	1524	3.0843	1524	2.6294	1524	2.6605	1524	3.0519	1524	2.0092
1525	2.5379	1525	3.0541	1525	2.0579	1525	2.6115	1525	1.9845	1525	2.491	1525	3.1004	1525	3.1386	1525	2.6308	1525	2.6649	1525	3.0138	1525	1.9991
1526	2.5301	1526	3.089	1526	2.0694	1526	2.4914	1526	1.9379	1526	2.4103	1526	3.1124	1526	3.0903	1526	2.6502	1526	2.5942	1526	3.0278	1526	1.964
1527	2.4791	1527	3.185	1527	2.1401	1527	2.5264	1527	1.9386	1527	2.4029	1527	3.091	1527	3.0298	1527	2.6586	1527	2.5924	1527	3.0812	1527	1.9764
1528	2.5086	1528	3.1576	1528	2.1182	1528	2.5649	1528	2.0194	1528	2.3358	1528	2.9869	1528	2.981	1528	2.5537	1528	2.6134	1528	3.0526	1528	1.9385
1529	2.4672	1529	3.157	1529	2.1306	1529	2.4769	1529	2.046	1529	2.3091	1529	2.9284	1529	3.0402	1529	2.5216	1529	2.6935	1529	3.0604	1529	1.9403
1530	2.4446	1530	3.1629	1530	2.1306	1530	2.5061	1530	2.057	1530	2.2899	1530	3.0019	1530	3.0398	1530	2.4665	1530	2.6608	1530	3.0057	1530	1.9396
1531	2.423	1531	3.1516	1531	2.2569	1531	2.4329	1531	2.0458	1531	2.2408	1531	2.942	1531	3.0196	1531	2.4524	1531	2.6711	1531	3.0056	1531	1.9565
1532	2.4496	1532	3.1713	1532	2.2513	1532	2.4757	1532	2.042	1532	2.3179	1532	2.892	1532	3.0868	1532	2.4614	1532	2.6885	1532	3.0175	1532	1.9985
1533	2.4086	1533	3.2169	1533	2.3685	1533	2.4731	1533	2.092	1533	2.381	1533	2.9563	1533	2.9784	1533	2.3896	1533	2.6445	1533	3.044	1533	1.9722
1534	2.4712	1534	3.2122	1534	2.3039	1534	2.437	1534	2.1077	1534	2.3188	1534	2.9487	1534	2.9455	1534	2.4367	1534	2.6899	1534	3.0145	1534	2.0318
1535	2.4549	1535	3.234	1535	2.2702	1535	2.4455	1535	2.1883	1535	2.2796	1535	2.9529	1535	2.9363	1535	2.3961	1535	2.6322	1535	2.9008	1535	1.9948
1536	2.5547	1536	3.2435	1536	2.2949	1536	2.3853	1536	2.1859	1536	2.3034	1536	2.9869	1536	2.9347	1536	2.3877	1536	2.5869	1536	2.9505	1536	1.9885
1537	2.59	1537	3.2838	1537	2.3149	1537	2.2862	1537	2.222	1537	2.2871	1537	3.0667	1537	2.9899	1537	2.3947	1537	2.5854	1537	2.9864	1537	2.0193
1538	2.6093	1538	3.2628	1538	2.3173	1538	2.3347	1538	2.1731	1538	2.2072	1538	3.0623	1538	2.954	1538	2.366	1538	2.5517	1538	2.9956	1538	1.9636
1539	2.6006	1539	3.1449	1539	2.2751	1539	2.368	1539	2.1033	1539	2.2752	1539	3.0726	1539	3.0064	1539	2.3448	1539	2.5377	1539	3.0035	1539	1.961
1540	2.7555	1540	3.0671	1540	2.2599	1540	2.3291	1540	2.141	1540	2.2321	1540	2.926	1540	3.0633	1540	2.3108	1540	2.5269	1540	2.9571	1540	2.0217
1541	2.7545	1541	3.1078	1541	2.2194	1541	2.439	1541	2.1408	1541	2.2804	1541	2.8563	1541	3.047	1541	2.48	1541	2.5624	1541	3.0089	1541	2.0533
1542	2.7871	1542	3.1367	1542	2.2282	1542	2.4181	1542	2.1316	1542	2.3574	1542	2.8283	1542	3.0374	1542	2.433	1542	2.5801	1542	3.0042	1542	1.9967
1543	2.7238	1543	3.1209	1543	2.2162	1543	2.4451	1543	2.2071	1543	2.4539	1543	2.8662	1543	3.0812	1543	2.4491	1543	2.5881	1543	2.9478	1543	2.0187
1544	2.6349	1544	3.1149	1544	2.3075	1544	2.3863	1544	2.1594	1544	2.4413	1544	2.8928	1544	3.0211	1544	2.4016	1544	2.5289	1544	2.9175	1544	2.0377
1545	2.5078	1545	3.1208	1545	2.1931	1545	2.3582	1545	2.1085	1545	2.5065	1545	2.8609	1545	3.0843	1545	2.4504	1545	2.5623	1545	2.9298	1545	2.0179
1546	2.4142	1546	3.1009	1546	2.2132	1546	2.4495	1546	2.1292	1546	2.4705	1546	2.9441	1546	3.091	1546	2.4663	1546	2.5822	1546	2.8997	1546	2.034
1547	2.4087	1547	3.0079	1547	2.1115	1547	2.3966	1547	2.1377	1547	2.5219	1547	2.9253	1547	3.1004	1547	2.5347	1547	2.5801	1547	2.9948	1547	2.0802
1548	2.5225	1548	3.0964	1548	2.1154	1548	2.4422	1548	2.1611	1548	2.5257	1548	2.9372	1548	3.0634	1548	2.5946	1548	2.6156	1548	2.9705	1548	2.0723
1549	2.466	1549	3.0585	1549	2.1248	1549	2.4937	1549	2.1373	1549	2.4477	1549	2.9131	1549	2.9975	1549	2.5173	1549	2.5584	1549	2.9728	1549	2.0556
1550	2.42	1550	3.088	1550	2.1205	1550	2.447	1550	2.0744	1550	2.5205	1550	2.8248	1550	2.9162	1550	2.5586	1550	2.5401	1550	2.9928	1550	2.1039
1551	2.4192	1551	3.1765	1551	2.0634	1551	2.3881	1551	2.1038	1551	2.4957	1551	2.8575	1551	2.9455	1551	2.4994	1551	2.4861	1551	3.0024	1551	2.0606
1552	2.4426	1552	3.1785	1552	2.0179	1552	2.3242	1552	2.1465	1552	2.5274	1552	2.9176	1552	2.9772	1552	2.5892	1552	2.4978	1552	3.0321	1552	2.0825
1553	2.3828	1553	3.2188	1553	2.0035	1553	2.4088	1553	2.1491	1553	2.5808	1553	2.8885	1553	2.9245	1553	2.5755	1553	2.5378	1553	3.0134	1553	2.0548
1554	2.5347	1554	3.1826	1554	2.1013	1554	2.3136	1554	2.1915	1554	2.6407	1554	2.8482	1554	2.9958	1554	2.6301	1554	2.5188	1554	2.9801	1554	2.0909
1555	2.567	1555	3.1879	1555	2.0762	1555	2.3756	1555	2.1944	1555	2.5833	1555	2.8794	1555	3.0138	1555	2.5487	1555	2.4048	1555	2.912	1555	2.1354
1556	2.5652	1556	3.0252	1556	1.9768	1556	2.4517	1556	2.2061	1556	2.673	1556	2.8562	1556	2.9791	1556	2.5614	1556	2.4133	1556	2.8882	1556	2.1106
1557	2.5445	1557	2.9386	1557	1.9259	1557	2.445	1557	2.1713	1557	2.6448	1557	2.9251	1557	2.9901	1557	2.5891	1557	2.444	1557	2.9301	1557	2.0968
1558	2.5494	1558	2.9713	1558	1.9293	1558	2.4877	1558	2.2509	1558	2.6009	1558	2.9176	1558	2.953	1558	2.5731	1558	2.4196	1558	2.9533	1558	2.0715
1559	2.5624	1559	2.9283	1559	1.9936	1559	2.5436	1559	2.1499	1559	2.6535	1559	2.879	1559	2.9787	1559	2.5166	1559	2.4266	1559	2.9165	1559	2.1207
1560	2.484	1560	2.7546	1560	1.9936	1560	2.5804	1560	2.1497	1560	2.5503	1560	2.8136	1560	2.9884	1560	2.6207	1560	2.4412	1560	2.9171	1560	2.1417
1561	2.4192	1561	2.8356	1561	2.0053	1561	2.5687	1561	2.0831	1561	2.5334	1561	2.6933	1561	3.0913	1561	2.6122	1561	2.4232	1561	2.9434	1561	2.0816
1562	2.4058	1562	2.7937	1562	2.0218	1562	2.5218	1562	2.0996	1562	2.4822	1562	2.5811	1562	3.0321	1562	2.6139	1562	2.3589	1562	2.9907	1562	2.0894
1563	2.3822	1563	2.8016	1563	2.0563	1563	2.5964	1563	2.0425	1563	2.4832	1563	2.6534	1563	2.9024	1563	2.5837	1563	2.3701	1563	2.9841	1563	2.0203
1564	2.4229	1564	2.8714	1564	2.1035	1564	2.5626	1564	2.1054	1564	2.5957	1564	2.6077	1564	2.9967	1564	2.5987	1564	2.396	1564	2.9689	1564	1.9937
1565	2.5202	1565	2.876	1565	1.9955	1565	2.4929	1565	2.156	1565	2.6326	1565	2.5156	1565	3.0817	1565	2.5942	1565	2.3666	1565	2.9813	1565	2.0234
1566	2.5903	1566	2.9256	1566	2.0521	1566	2.5667	1566	2.1178	1566	2.6172	1566	2.5254	1566	2.9943	1566	2.5655	1566	2.3588	1566	3.0146	1566	1.9645
1567	2.5738	1567	2.9043	1567	1.9748	1567	2.436	1567	2.1598	1567	2.5572	1567	2.5873	1567	3.0805	1567	2.5726	1567	2.3655	1567	3.006	1567	1.913
1568	2.4928	1568	2.7412	1568	1.9602	1568	2.4198	1568	2.1456	1568	2.6006	1568	2.5675	1568	2.9629	1568	2.5301	1568	2.4644	1568	2.9566	1568	1.9131
1569	2.5131	1569	2.7947	1569	1.8503	1569	2.4087	1569	2.1453	1569	2.5263	1569	2.6325	1569	2.9946	1569	2.4948	1569	2.4934	1569	2.9679	1569	1.9383
1570	2.6127	1570	2.7116	1570	1.8935	1570	2.3366	1570	2.0393	1570	2.4835	1570	2.5751	1570	2.9882	1570	2.4583	1570	2.4946	1570	3.0377	1570	1.986
1571	2.5034	1571	2.7363	1571	1.9253	1571	2.4088	1571	2.0646	1571	2.4869	1571	2.5617	1571	3.1099	1571	2.5081	1571	2.5542	1571	3.046	1571	1.9521
1572	2.5051	1572	2.6449	1572	1.8149	1572	2.4994	1572	2.146	1572	2.4065	1572	2.5995	1572	2.9921	1572	2.5043	1572	2.6054	1572	3.0274	1572	1.8977
1573	2.5332	1573	2.562	1573	1.8523	1573	2.5269	1573	2.2437	1573	2.4343	1573	2.5207	1573	3.114	1573	2.4956	1573	2.5708	1573	3.0632	1573	1.9271
1574	2.6594	1574	2.5876	1574	1.8757	1574	2.4799	1574	2.2503	1574	2.4681	1574	2.4777	1574	3.0884	1574	2.5323	1574	2.6077	1574	3.1347	1574	1.9265
1575	2.6024	1575	2.5736	1575	1.7882	1575	2.4909	1575	2.2662	1575	2.5215	1575	2.5105	1575	3.1622	1575	2.5684	1575	2.5478	1575	3.1702	1575	1.8955
1576	2.6291	1576	2.6249	1576	1.7803	1576	2.4596	1576	2.2309	1576	2.5775	1576	2.5512	1576	3.1881	1576	2.5353	1576	2.4797	1576	3.2274	1576	1.8974
1577	2.7094	1577	2.6297	1577	1.7424	1577	2.5978	1577	2.2975	1577	2.676	1577	2.4978	1577	3.1649	1577	2.5059	1577	2.4837	1577	3.2919	1577	1.8817
1578	2.8453	1578	2.6707	1578	1.8194	1578	2.5996	1578	2.3276	1578	2.6377	1578	2.5891	1578	3.2359	1578	2.5269	1578	2.5008	1578	3.1631	1578	1.912
1579	2.7587	1579	2.7135	1579	1.8157	1579	2.5304	1579	2.3077	1579	2.6559	1579	2.6348	1579	3.123	1579	2.4637	1579	2.5315	1579	3.1444	1579	1.9317
1580	2.8803	1580	2.8809	1580	1.9236	1580	2.5742	1580	2.3057	1580	2.5701	1580	2.6211	1580	3.0822	1580	2.4704	1580	2.5726	1580	3.2326	1580	1.9405
1581	2.8428	1581	2.8329	1581	1.8898	1581	2.5706	1581	2.2967	1581	2.5778	1581	2.596	1581	3.1208	1581	2.4479	1581	2.5898	1581	3.1771	1581	1.9335
1582	2.8738	1582	2.8611	1582	1.8431	1582	2.5539	1582	2.2791	1582	2.5976	1582	2.5538	1582	3.0248	1582	2.3703	1582	2.5596	1582	3.1646	1582	1.9129
1583	2.8937	1583	2.9288	1583	1.9029	1583	2.5962	1583	2.2808	1583	2.642	1583	2.4783	1583	3.0542	1583	2.4681	1583	2.5357	1583	3.2171	1583	1.9105
1584	2.8318	1584	2.9167	1584	1.9262	1584	2.6356	1584	2.2509	1584	2.4959	1584	2.5454	1584	3.1614	1584	2.4963	1584	2.493	1584	3.1396	1584	1.9117
1585	2.7179	1585	3.0158	1585	1.9128	1585	2.5682	1585	2.178	1585	2.5062	1585	2.6705	1585	3.0711	1585	2.5175	1585	2.5565	1585	3.1251	1585	1.9532
1586	2.7169	1586	3.0688	1586	1.9345	1586	2.5507	1586	2.1536	1586	2.5182	1586	2.6182	1586	3.0469	1586	2.5264	1586	2.5088	1586	3.0594	1586	1.9892
1587	2.7125	1587	3.0864	1587	1.9307	1587	2.5557	1587	2.1738	1587	2.4952	1587	2.5221	1587	3.0445	1587	2.5497	1587	2.4781	1587	3.0713	1587	2.0426
1588	2.6623	1588	3.1031	1588	1.9343	1588	2.5534	1588	2.1819	1588	2.3995	1588	2.5122	1588	3.0444	1588	2.5502	1588	2.4747	1588	3.0963	1588	2.0442
1589	2.6378	1589	3.2664	1589	1.956	1589	2.4405	1589	2.1259	1589	2.4094	1589	2.6402	1589	3.0766	1589	2.5371	1589	2.4664	1589	3.1303	1589	2.0683
1590	2.5089	1590	3.2103	1590	1.9298	1590	2.4434	1590	2.1703	1590	2.3943	1590	2.6389	1590	3.0014	1590	2.5016	1590	2.4629	1590	3.003	1590	2.0709
1591	2.4878	1591	3.1791	1591	1.9747	1591	2.4333	1591	2.2646	1591	2.3228	1591	2.6911	1591	3.0717	1591	2.5412	1591	2.4473	1591	2.9523	1591	2.0758
1592	2.394	1592	3.1256	1592	1.9367	1592	2.4755	1592	2.2466	1592	2.3041	1592	2.7101	1592	3.1094	1592	2.4868	1592	2.4433	1592	2.987	1592	1.9772
1593	2.4	1593	3.1346	1593	1.9449	1593	2.5714	1593	2.1891	1593	2.3701	1593	2.7324	1593	3.0257	1593	2.5739	1593	2.4426	1593	3.0341	1593	1.9761
1594	2.469	1594	3.2141	1594	1.9433	1594	2.4548	1594	2.2068	1594	2.3726	1594	2.7107	1594	2.9757	1594	2.6353	1594	2.4801	1594	3.0134	1594	1.9773
1595	2.5053	1595	3.0742	1595	1.9178	1595	2.4697	1595	2.1923	1595	2.448	1595	2.8349	1595	3.0602	1595	2.5433	1595	2.4884	1595	2.9921	1595	2.0068
1596	2.668	1596	3.0506	1596	1.9548	1596	2.487	1596	2.2154	1596	2.4514	1596	2.7394	1596	3.0476	1596	2.4732	1596	2.4335	1596	3.0059	1596	1.9754
1597	2.5543	1597	3.0209	1597	2.0295	1597	2.3783	1597	2.1528	1597	2.478	1597	2.7062	1597	3.0352	1597	2.5233	1597	2.4837	1597	2.9236	1597	1.9866
1598	2.617	1598	2.9521	1598	2.0813	1598	2.4831	1598	2.1299	1598	2.4484	1598	2.74	1598	3.1091	1598	2.4991	1598	2.5005	1598	3.0405	1598	1.9423
1599	2.6816	1599	2.9635	1599	2.1238	1599	2.4896	1599	2.1732	1599	2.4005	1599	2.7088	1599	3.2034	1599	2.5083	1599	2.4905	1599	3.0837	1599	1.9145
1600	2.6353	1600	2.9223	1600	2.0555	1600	2.483	1600	2.2139	1600	2.4681	1600	2.7477	1600	3.2573	1600	2.5473	1600	2.4774	1600	3.082	1600	1.8781
1601	2.5551	1601	2.8408	1601	2.0304	1601	2.4699	1601	2.2582	1601	2.5228	1601	2.7947	1601	3.3043	1601	2.5174	1601	2.5083	1601	3.0088	1601	1.8957
1602	2.6123	1602	2.8333	1602	2.1252	1602	2.4148	1602	2.221	1602	2.4062	1602	2.8168	1602	3.3108	1602	2.5398	1602	2.512	1602	3.0121	1602	1.9536
1603	2.6499	1603	2.8678	1603	2.1276	1603	2.3877	1603	2.2008	1603	2.3923	1603	2.7834	1603	3.3337	1603	2.559	1603	2.5721	1603	3.0699	1603	1.9872
1604	2.6735	1604	2.893	1604	2.1505	1604	2.2907	1604	2.2699	1604	2.4754	1604	2.8002	1604	3.3162	1604	2.5814	1604	2.5561	1604	3.0613	1604	1.9744
1605	2.7304	1605	2.8901	1605	2.1052	1605	2.3763	1605	2.2427	1605	2.4033	1605	2.8201	1605	3.2609	1605	2.4688	1605	2.4829	1605	3.033	1605	1.9776
1606	2.7674	1606	2.9633	1606	2.1171	1606	2.3413	1606	2.267	1606	2.4801	1606	2.7583	1606	3.1622	1606	2.4839	1606	2.4211	1606	3.0783	1606	1.9789
1607	2.7071	1607	2.9391	1607	2.2009	1607	2.3583	1607	2.3052	1607	2.4093	1607	2.761	1607	3.2593	1607	2.5233	1607	2.462	1607	3.0118	1607	1.9638
1608	2.6173	1608	3.0123	1608	2.2139	1608	2.3051	1608	2.3528	1608	2.4303	1608	2.6993	1608	3.2778	1608	2.5242	1608	2.4153	1608	2.956	1608	2.0104
1609	2.7409	1609	3.0732	1609	2.2641	1609	2.2794	1609	2.256	1609	2.366	1609	2.8054	1609	3.2259	1609	2.4235	1609	2.4123	1609	2.9705	1609	2.0443
1610	2.7045	1610	3.083	1610	2.2916	1610	2.3043	1610	2.2214	1610	2.3882	1610	2.8137	1610	3.1902	1610	2.5088	1610	2.3991	1610	2.9639	1610	2.0767
1611	2.684	1611	3.0664	1611	2.3108	1611	2.2431	1611	2.1784	1611	2.4009	1611	2.7937	1611	3.2711	1611	2.5166	1611	2.4005	1611	2.9351	1611	2.0655
1612	2.7175	1612	3.0427	1612	2.2755	1612	2.2296	1612	2.3235	1612	2.4251	1612	2.7797	1612	3.2944	1612	2.5795	1612	2.4099	1612	2.9642	1612	2.0288
1613	2.6649	1613	2.9496	1613	2.2355	1613	2.2053	1613	2.4063	1613	2.3742	1613	2.7584	1613	3.2872	1613	2.535	1613	2.4168	1613	2.9407	1613	2.0257
1614	2.5769	1614	2.9217	1614	2.2105	1614	2.251	1614	2.3396	1614	2.3424	1614	2.7861	1614	3.3165	1614	2.5444	1614	2.3995	1614	3.002	1614	2.0432
1615	2.5274	1615	2.8318	1615	2.1091	1615	2.2147	1615	2.3339	1615	2.3867	1615	2.7596	1615	3.2957	1615	2.4608	1615	2.3598	1615	2.9474	1615	2.0174
1616	2.4895	1616	2.8905	1616	2.0937	1616	2.1921	1616	2.4176	1616	2.3346	1616	2.8434	1616	3.2872	1616	2.48	1616	2.3721	1616	2.9723	1616	2.0623
1617	2.4423	1617	2.84	1617	2.1071	1617	2.1848	1617	2.401	1617	2.2243	1617	2.8917	1617	3.2099	1617	2.4704	1617	2.3916	1617	3.0143	1617	2.0491
1618	2.357	1618	2.7914	1618	2.0872	1618	2.2351	1618	2.3257	1618	2.3216	1618	2.9137	1618	3.0749	1618	2.4526	1618	2.3788	1618	3.1115	1618	2.1086
1619	2.4822	1619	2.7778	1619	2.0363	1619	2.1733	1619	2.3797	1619	2.3428	1619	2.9692	1619	3.0928	1619	2.4832	1619	2.3692	1619	3.0463	1619	2.0782
1620	2.5405	1620	2.8247	1620	2.0595	1620	2.2355	1620	2.3583	1620	2.2373	1620	2.9666	1620	3.0836	1620	2.4968	1620	2.3534	1620	3.0039	1620	2.1223
1621	2.4708	1621	2.9338	1621	1.9924	1621	2.1809	1621	2.2773	1621	2.2396	1621	2.9311	1621	3.1747	1621	2.4315	1621	2.3745	1621	3.057	1621	2.0809
1622	2.4989	1622	2.9087	1622	1.8458	1622	2.209	1622	2.3156	1622	2.2321	1622	3.005	1622	3.096	1622	2.4631	1622	2.3975	1622	3.0569	1622	2.0922
1623	2.5075	1623	2.9094	1623	1.8451	1623	2.2118	1623	2.2715	1623	2.2031	1623	3.0648	1623	3.18	1623	2.4885	1623	2.4043	1623	3.0693	1623	2.1097
1624	2.5102	1624	2.9127	1624	1.8616	1624	2.318	1624	2.2981	1624	2.2458	1624	3.1098	1624	3.0506	1624	2.5767	1624	2.4611	1624	3.1119	1624	2.0799
1625	2.4809	1625	2.9358	1625	1.8819	1625	2.3026	1625	2.2773	1625	2.3809	1625	3.0136	1625	3.0346	1625	2.4835	1625	2.418	1625	3.1054	1625	2.0811
1626	2.6062	1626	2.9808	1626	1.8603	1626	2.222	1626	2.2824	1626	2.3114	1626	2.9851	1626	3.0992	1626	2.4311	1626	2.4882	1626	3.051	1626	2.0601
1627	2.594	1627	2.9981	1627	1.909	1627	2.2763	1627	2.3301	1627	2.2733	1627	2.9613	1627	3.0189	1627	2.4831	1627	2.45	1627	3.0085	1627	2.0471
1628	2.5774	1628	2.9568	1628	1.9701	1628	2.1955	1628	2.4632	1628	2.3008	1628	3.0365	1628	3.1016	1628	2.4452	1628	2.4678	1628	3.0254	1628	2.0288
1629	2.5553	1629	2.9955	1629	2.0095	1629	2.1108	1629	2.4459	1629	2.3394	1629	2.9601	1629	3.1018	1629	2.4193	1629	2.4954	1629	2.983	1629	2.0357
1630	2.5465	1630	2.9366	1630	2.0377	1630	2.1452	1630	2.3561	1630	2.2845	1630	2.9706	1630	3.16	1630	2.4308	1630	2.4523	1630	3.0134	1630	2.1147
1631	2.5989	1631	2.8575	1631	2.0011	1631	2.0794	1631	2.3497	1631	2.3704	1631	2.9614	1631	3.2396	1631	2.5131	1631	2.4863	1631	3.0714	1631	2.0797
1632	2.5911	1632	2.8412	1632	1.9876	1632	2.1115	1632	2.4074	1632	2.3418	1632	2.9767	1632	3.2399	1632	2.6579	1632	2.5244	1632	3.0191	1632	2.0221
1633	2.5736	1633	2.8519	1633	1.9184	1633	2.1024	1633	2.3878	1633	2.2976	1633	2.998	1633	3.3169	1633	2.6475	1633	2.4859	1633	3.0921	1633	2.0235
1634	2.6337	1634	2.9033	1634	1.8789	1634	2.1558	1634	2.4128	1634	2.3484	1634	2.9706	1634	3.3659	1634	2.6564	1634	2.4818	1634	3.068	1634	2.052
1635	2.5944	1635	2.8312	1635	1.8605	1635	2.1935	1635	2.4738	1635	2.3961	1635	2.8959	1635	3.3669	1635	2.6318	1635	2.512	1635	3.0575	1635	2.07
1636	2.5917	1636	2.887	1636	1.8362	1636	2.1826	1636	2.4888	1636	2.3892	1636	2.8736	1636	3.46	1636	2.6254	1636	2.4325	1636	3.0168	1636	2.0637
1637	2.6111	1637	2.9279	1637	1.8354	1637	2.1993	1637	2.4322	1637	2.4012	1637	2.9203	1637	3.4879	1637	2.6439	1637	2.5077	1637	3.001	1637	2.0415
1638	2.6298	1638	2.9107	1638	1.7714	1638	2.2635	1638	2.437	1638	2.3941	1638	2.8769	1638	3.4611	1638	2.6875	1638	2.4558	1638	3.0081	1638	1.9945
1639	2.7102	1639	2.9277	1639	1.8248	1639	2.2078	1639	2.4189	1639	2.4105	1639	2.8204	1639	3.5067	1639	2.6797	1639	2.4224	1639	2.9194	1639	2.0199
1640	2.5949	1640	2.9125	1640	1.7859	1640	2.1688	1640	2.3832	1640	2.4114	1640	2.823	1640	3.539	1640	2.5707	1640	2.4233	1640	2.9309	1640	2.0304
1641	2.6335	1641	2.9575	1641	1.757	1641	2.3518	1641	2.4242	1641	2.4412	1641	2.8552	1641	3.5341	1641	2.5761	1641	2.3761	1641	2.9653	1641	2.0055
1642	2.6716	1642	2.9177	1642	1.7801	1642	2.3022	1642	2.3756	1642	2.4207	1642	2.8312	1642	3.5109	1642	2.5974	1642	2.4266	1642	2.9552	1642	1.9938
1643	2.7834	1643	2.8184	1643	1.8626	1643	2.3026	1643	2.367	1643	2.3904	1643	2.8078	1643	3.531	1643	2.618	1643	2.3931	1643	2.9705	1643	1.9445
1644	2.7242	1644	2.8127	1644	1.883	1644	2.381	1644	2.3667	1644	2.4561	1644	2.8483	1644	3.6239	1644	2.5455	1644	2.3934	1644	2.9335	1644	2.0044
1645	2.7699	1645	2.7335	1645	1.9234	1645	2.3596	1645	2.3516	1645	2.3862	1645	2.8701	1645	3.5912	1645	2.5856	1645	2.4205	1645	2.9486	1645	1.96
1646	2.7725	1646	2.7699	1646	1.8672	1646	2.3201	1646	2.321	1646	2.3989	1646	2.9146	1646	3.5483	1646	2.5575	1646	2.4327	1646	2.883	1646	1.9875
1647	2.8012	1647	2.7261	1647	1.9041	1647	2.332	1647	2.3781	1647	2.3299	1647	2.9227	1647	3.5995	1647	2.6102	1647	2.4115	1647	2.9003	1647	1.9627
1648	2.6764	1648	2.7291	1648	1.9884	1648	2.4254	1648	2.3591	1648	2.3497	1648	2.8575	1648	3.5388	1648	2.656	1648	2.4256	1648	2.9369	1648	1.9399
1649	2.7116	1649	2.6503	1649	1.8745	1649	2.3878	1649	2.2919	1649	2.3656	1649	2.8313	1649	3.5311	1649	2.5789	1649	2.3854	1649	2.8814	1649	1.8994
1650	2.6679	1650	2.6397	1650	1.9577	1650	2.4114	1650	2.2951	1650	2.4253	1650	2.7247	1650	3.4835	1650	2.6169	1650	2.394	1650	2.7883	1650	1.8716
1651	2.6727	1651	2.7224	1651	1.8715	1651	2.4295	1651	2.2624	1651	2.4	1651	2.7555	1651	3.4973	1651	2.6635	1651	2.3499	1651	2.7913	1651	2.0003
1652	2.7287	1652	2.6317	1652	1.8441	1652	2.4148	1652	2.2135	1652	2.331	1652	2.7285	1652	3.4539	1652	2.6754	1652	2.4093	1652	2.7732	1652	2.0296
1653	2.6061	1653	2.5542	1653	1.8947	1653	2.285	1653	2.1242	1653	2.3126	1653	2.7841	1653	3.4148	1653	2.6982	1653	2.4958	1653	2.8539	1653	2.0402
1654	2.6169	1654	2.5296	1654	1.9751	1654	2.245	1654	2.1131	1654	2.2989	1654	2.7771	1654	3.4425	1654	2.7076	1654	2.4869	1654	2.7735	1654	2.0649
1655	2.5691	1655	2.5437	1655	1.9747	1655	2.2667	1655	2.08	1655	2.2946	1655	2.7546	1655	3.3512	1655	2.6729	1655	2.4631	1655	2.8531	1655	2.103
1656	2.5991	1656	2.5851	1656	1.9591	1656	2.1939	1656	2.1933	1656	2.281	1656	2.7108	1656	3.3648	1656	2.5583	1656	2.4711	1656	2.8094	1656	2.0681
1657	2.5675	1657	2.4864	1657	1.9448	1657	2.1674	1657	2.264	1657	2.3242	1657	2.7677	1657	3.3968	1657	2.6044	1657	2.4676	1657	2.8239	1657	2.1142
1658	2.5266	1658	2.5835	1658	1.8898	1658	2.1809	1658	2.2924	1658	2.394	1658	2.797	1658	3.4118	1658	2.5499	1658	2.4803	1658	2.8456	1658	2.1617
1659	2.4988	1659	2.5852	1659	1.8545	1659	2.2561	1659	2.2869	1659	2.3856	1659	2.8319	1659	3.4617	1659	2.6188	1659	2.5356	1659	2.8776	1659	2.1877
1660	2.4765	1660	2.5631	1660	1.8345	1660	2.2246	1660	2.3543	1660	2.3639	1660	2.8468	1660	3.4669	1660	2.561	1660	2.5745	1660	2.8676	1660	2.1598
1661	2.5277	1661	2.5888	1661	1.88	1661	2.2694	1661	2.3578	1661	2.348	1661	2.8257	1661	3.4716	1661	2.5632	1661	2.5327	1661	2.9314	1661	2.1452
1662	2.5237	1662	2.7144	1662	1.9348	1662	2.2543	1662	2.3056	1662	2.3788	1662	2.8531	1662	3.447	1662	2.5261	1662	2.4993	1662	2.8961	1662	2.1417
1663	2.5642	1663	2.7878	1663	1.8915	1663	2.1094	1663	2.254	1663	2.4121	1663	2.8042	1663	3.4322	1663	2.5744	1663	2.4689	1663	2.903	1663	2.1321
1664	2.5627	1664	2.6415	1664	1.9141	1664	2.1177	1664	2.2656	1664	2.4271	1664	2.8139	1664	3.3856	1664	2.6325	1664	2.4694	1664	2.8844	1664	2.101
1665	2.633	1665	2.5701	1665	1.9239	1665	2.1595	1665	2.2817	1665	2.38	1665	2.8818	1665	3.38	1665	2.7211	1665	2.4194	1665	2.9039	1665	2.1395
1666	2.6226	1666	2.5019	1666	1.9558	1666	2.2495	1666	2.3566	1666	2.3769	1666	2.9454	1666	3.3261	1666	2.7206	1666	2.4512	1666	2.9348	1666	2.1398
1667	2.5832	1667	2.4939	1667	2.0323	1667	2.2832	1667	2.4024	1667	2.3227	1667	2.8951	1667	3.2729	1667	2.6806	1667	2.4345	1667	2.8906	1667	2.1532
1668	2.6714	1668	2.5615	1668	2.0096	1668	2.2756	1668	2.4325	1668	2.3059	1668	2.9222	1668	3.2865	1668	2.633	1668	2.4895	1668	2.8963	1668	2.1749
1669	2.7263	1669	2.4651	1669	1.9832	1669	2.2229	1669	2.4522	1669	2.3853	1669	2.9181	1669	3.2552	1669	2.5847	1669	2.499	1669	2.9133	1669	2.1381
1670	2.7422	1670	2.4899	1670	1.9431	1670	2.1914	1670	2.5477	1670	2.3808	1670	2.8836	1670	3.317	1670	2.6141	1670	2.4609	1670	2.9251	1670	2.1297
1671	2.69	1671	2.5167	1671	1.9908	1671	2.2142	1671	2.431	1671	2.3452	1671	2.8697	1671	3.3908	1671	2.6552	1671	2.4097	1671	2.9345	1671	2.1295
1672	2.6816	1672	2.5926	1672	2.0741	1672	2.2253	1672	2.3582	1672	2.3911	1672	2.7867	1672	3.4437	1672	2.6501	1672	2.4031	1672	2.9345	1672	2.0896
1673	2.7358	1673	2.6223	1673	2.0427	1673	2.2685	1673	2.353	1673	2.4629	1673	2.7624	1673	3.4994	1673	2.7101	1673	2.4481	1673	2.9596	1673	2.0617
1674	2.6948	1674	2.5464	1674	2.0575	1674	2.2044	1674	2.342	1674	2.4331	1674	2.729	1674	3.5296	1674	2.6219	1674	2.3897	1674	2.908	1674	2.1425
1675	2.7212	1675	2.55	1675	1.9706	1675	2.1702	1675	2.4119	1675	2.4625	1675	2.7755	1675	3.5421	1675	2.5175	1675	2.4783	1675	2.845	1675	2.2051
1676	2.5792	1676	2.6089	1676	1.8997	1676	2.1931	1676	2.4007	1676	2.4452	1676	2.7764	1676	3.5616	1676	2.4961	1676	2.4598	1676	2.8892	1676	2.1812
1677	2.6549	1677	2.5923	1677	1.8609	1677	2.2567	1677	2.2962	1677	2.4284	1677	2.7517	1677	3.6104	1677	2.4894	1677	2.4991	1677	2.8013	1677	2.1936
1678	2.6136	1678	2.5998	1678	1.7617	1678	2.266	1678	2.2526	1678	2.4403	1678	2.8162	1678	3.5432	1678	2.4988	1678	2.4873	1678	2.8254	1678	2.1529
1679	2.5847	1679	2.685	1679	1.7768	1679	2.2544	1679	2.1682	1679	2.5024	1679	2.8236	1679	3.5794	1679	2.4846	1679	2.4992	1679	2.7703	1679	2.1758
1680	2.5533	1680	2.7175	1680	1.7061	1680	2.2918	1680	2.1911	1680	2.5133	1680	2.7607	1680	3.5951	1680	2.4921	1680	2.3825	1680	2.8038	1680	2.129
1681	2.5282	1681	2.7578	1681	1.8354	1681	2.2113	1681	2.1837	1681	2.5845	1681	2.759	1681	3.5961	1681	2.5263	1681	2.3947	1681	2.8307	1681	2.1134
1682	2.4786	1682	2.6904	1682	1.8914	1682	2.2394	1682	2.2718	1682	2.527	1682	2.7983	1682	3.6183	1682	2.517	1682	2.4197	1682	2.8325	1682	2.1009
1683	2.4952	1683	2.6429	1683	1.8865	1683	2.2552	1683	2.337	1683	2.5265	1683	2.8149	1683	3.6566	1683	2.47	1683	2.4122	1683	2.8132	1683	2.1438
1684	2.5294	1684	2.6393	1684	1.8944	1684	2.2028	1684	2.3219	1684	2.5075	1684	2.8591	1684	3.6391	1684	2.5399	1684	2.425	1684	2.8151	1684	2.1797
1685	2.582	1685	2.7009	1685	1.8206	1685	2.2551	1685	2.2959	1685	2.5244	1685	2.841	1685	3.6379	1685	2.5598	1685	2.451	1685	2.7669	1685	2.1899
1686	2.6256	1686	2.8743	1686	1.8636	1686	2.198	1686	2.4063	1686	2.4921	1686	2.7843	1686	3.5907	1686	2.5134	1686	2.4007	1686	2.8046	1686	2.1853
1687	2.5876	1687	2.8788	1687	1.8794	1687	2.2036	1687	2.4215	1687	2.5479	1687	2.8317	1687	3.6388	1687	2.5881	1687	2.4122	1687	2.8158	1687	2.1462
1688	2.5997	1688	2.8729	1688	1.8832	1688	2.1596	1688	2.413	1688	2.5185	1688	2.84	1688	3.6041	1688	2.5548	1688	2.4432	1688	2.7592	1688	2.1437
1689	2.4847	1689	2.9085	1689	1.8219	1689	2.1649	1689	2.3578	1689	2.4409	1689	2.7695	1689	3.5539	1689	2.5863	1689	2.4402	1689	2.7885	1689	2.1589
1690	2.4751	1690	2.8237	1690	1.8071	1690	2.2187	1690	2.3896	1690	2.4147	1690	2.8506	1690	3.4692	1690	2.5895	1690	2.485	1690	2.7943	1690	2.1915
1691	2.5139	1691	2.8642	1691	1.8881	1691	2.0398	1691	2.3969	1691	2.4808	1691	2.8081	1691	3.5262	1691	2.6433	1691	2.4647	1691	2.8221	1691	2.172
1692	2.4883	1692	2.8562	1692	1.8982	1692	2.0319	1692	2.3893	1692	2.5115	1692	2.7406	1692	3.6049	1692	2.613	1692	2.4283	1692	2.7843	1692	2.0888
1693	2.5775	1693	2.7472	1693	1.8581	1693	2.0288	1693	2.5334	1693	2.5003	1693	2.7117	1693	3.6618	1693	2.528	1693	2.4285	1693	2.775	1693	2.098
1694	2.4316	1694	2.765	1694	1.8573	1694	2.058	1694	2.5359	1694	2.4012	1694	2.7994	1694	3.7392	1694	2.5004	1694	2.4304	1694	2.7658	1694	2.0926
1695	2.529	1695	2.7659	1695	1.8745	1695	2.0908	1695	2.5214	1695	2.4593	1695	2.8012	1695	3.6706	1695	2.4796	1695	2.4623	1695	2.7085	1695	2.1089
1696	2.5577	1696	2.7885	1696	1.8634	1696	2.0637	1696	2.5059	1696	2.344	1696	2.7953	1696	3.6828	1696	2.5608	1696	2.4789	1696	2.7271	1696	2.0318
1697	2.5023	1697	2.8904	1697	1.9807	1697	2.1378	1697	2.4774	1697	2.3548	1697	2.8974	1697	3.6461	1697	2.5392	1697	2.4996	1697	2.7456	1697	2.0657
1698	2.4244	1698	2.919	1698	1.9598	1698	2.1133	1698	2.4519	1698	2.353	1698	2.8543	1698	3.6114	1698	2.5535	1698	2.4835	1698	2.7516	1698	2.0319
1699	2.5104	1699	2.9421	1699	1.8694	1699	2.0283	1699	2.4348	1699	2.3515	1699	2.7925	1699	3.6174	1699	2.5503	1699	2.5247	1699	2.7323	1699	2.0698
1700	2.6503	1700	2.9186	1700	1.8808	1700	2.0626	1700	2.4794	1700	2.3339	1700	2.7775	1700	3.6258	1700	2.5889	1700	2.5667	1700	2.7008	1700	2.1064
1701	2.625	1701	2.9596	1701	1.9053	1701	2.0106	1701	2.4634	1701	2.3094	1701	2.719	1701	3.726	1701	2.5859	1701	2.5224	1701	2.6674	1701	1.9994
1702	2.5782	1702	3.0443	1702	1.9278	1702	2.0961	1702	2.5074	1702	2.3099	1702	2.7333	1702	3.7021	1702	2.5412	1702	2.5317	1702	2.6841	1702	2.0097
1703	2.5505	1703	3.054	1703	1.9675	1703	2.064	1703	2.454	1703	2.2799	1703	2.8159	1703	3.8211	1703	2.615	1703	2.5505	1703	2.6454	1703	1.9903
1704	2.6007	1704	3.1652	1704	2.058	1704	2.0508	1704	2.502	1704	2.2261	1704	2.8031	1704	3.7399	1704	2.6267	1704	2.5714	1704	2.623	1704	1.9972
1705	2.5525	1705	3.1412	1705	2.0739	1705	2.112	1705	2.3927	1705	2.1497	1705	2.7275	1705	3.7643	1705	2.6224	1705	2.5108	1705	2.6285	1705	2.0156
1706	2.6376	1706	3.199	1706	2.0613	1706	2.1481	1706	2.3803	1706	2.252	1706	2.6631	1706	3.7788	1706	2.6178	1706	2.5833	1706	2.6142	1706	2.015
1707	2.6767	1707	3.2208	1707	1.9294	1707	2.1789	1707	2.3649	1707	2.2388	1707	2.6664	1707	3.7537	1707	2.5977	1707	2.5426	1707	2.5959	1707	1.9984
1708	2.64	1708	3.2034	1708	1.9638	1708	2.1077	1708	2.3926	1708	2.2581	1708	2.6232	1708	3.6857	1708	2.6398	1708	2.5824	1708	2.5923	1708	1.975
1709	2.7215	1709	3.1893	1709	1.9916	1709	2.153	1709	2.3784	1709	2.2263	1709	2.6582	1709	3.7241	1709	2.6444	1709	2.6246	1709	2.6494	1709	1.9857
1710	2.6101	1710	3.173	1710	1.9246	1710	2.1332	1710	2.3819	1710	2.2459	1710	2.7202	1710	3.6065	1710	2.721	1710	2.6525	1710	2.6923	1710	1.9696
1711	2.6318	1711	3.132	1711	1.9135	1711	2.1985	1711	2.4251	1711	2.3271	1711	2.7187	1711	3.605	1711	2.666	1711	2.6317	1711	2.7747	1711	1.9995
1712	2.5657	1712	3.1411	1712	1.898	1712	2.2173	1712	2.4267	1712	2.3508	1712	2.7579	1712	3.5519	1712	2.6924	1712	2.6788	1712	2.7405	1712	1.9578
1713	2.5987	1713	3.1576	1713	1.9133	1713	2.2064	1713	2.4385	1713	2.3192	1713	2.869	1713	3.5719	1713	2.6314	1713	2.5542	1713	2.7057	1713	1.9957
1714	2.6398	1714	3.186	1714	1.9673	1714	2.1635	1714	2.3787	1714	2.3143	1714	2.8179	1714	3.5613	1714	2.6155	1714	2.5272	1714	2.7447	1714	1.9548
1715	2.591	1715	3.1629	1715	1.9973	1715	2.1391	1715	2.3739	1715	2.3432	1715	2.7855	1715	3.4706	1715	2.6161	1715	2.5699	1715	2.6976	1715	1.9746
1716	2.6188	1716	3.2106	1716	1.827	1716	2.1485	1716	2.3641	1716	2.2506	1716	2.7742	1716	3.5185	1716	2.6109	1716	2.6018	1716	2.6488	1716	1.9767
1717	2.654	1717	3.1366	1717	1.7407	1717	2.2217	1717	2.3287	1717	2.3025	1717	2.7096	1717	3.5543	1717	2.6509	1717	2.5986	1717	2.7134	1717	1.9332
1718	2.6488	1718	3.2184	1718	1.7502	1718	2.1938	1718	2.3921	1718	2.3129	1718	2.6929	1718	3.5958	1718	2.5621	1718	2.6517	1718	2.7089	1718	2.0104
1719	2.6333	1719	3.1199	1719	1.8054	1719	2.176	1719	2.3789	1719	2.2986	1719	2.7808	1719	3.6527	1719	2.5408	1719	2.605	1719	2.7404	1719	2.0086
1720	2.569	1720	3.0798	1720	1.8591	1720	2.3148	1720	2.3134	1720	2.3259	1720	2.782	1720	3.6417	1720	2.482	1720	2.644	1720	2.7838	1720	1.9738
1721	2.5746	1721	3.0914	1721	1.9024	1721	2.2394	1721	2.3286	1721	2.3266	1721	2.7994	1721	3.5197	1721	2.4539	1721	2.6108	1721	2.8587	1721	1.9899
1722	2.6544	1722	3.0278	1722	1.9099	1722	2.1946	1722	2.3115	1722	2.3414	1722	2.8347	1722	3.4984	1722	2.4538	1722	2.6695	1722	2.8655	1722	1.9976
1723	2.6053	1723	2.9328	1723	1.8853	1723	2.1775	1723	2.379	1723	2.3123	1723	2.8606	1723	3.5369	1723	2.506	1723	2.6515	1723	2.8286	1723	1.9935
1724	2.6057	1724	2.9637	1724	1.89	1724	2.2149	1724	2.3347	1724	2.3026	1724	2.8223	1724	3.5346	1724	2.5536	1724	2.6101	1724	2.789	1724	2.0119
1725	2.5927	1725	2.9455	1725	1.8642	1725	2.2429	1725	2.379	1725	2.3419	1725	2.8424	1725	3.5333	1725	2.5334	1725	2.6244	1725	2.7958	1725	1.994
1726	2.7366	1726	2.9456	1726	1.8954	1726	2.202	1726	2.3008	1726	2.3548	1726	2.8529	1726	3.5261	1726	2.4816	1726	2.6597	1726	2.7426	1726	1.967
1727	2.8138	1727	2.9092	1727	1.8572	1727	2.172	1727	2.3295	1727	2.2984	1727	2.8945	1727	3.5389	1727	2.4877	1727	2.609	1727	2.7468	1727	2.0044
1728	2.819	1728	2.834	1728	1.8243	1728	2.0747	1728	2.3927	1728	2.3391	1728	2.8302	1728	3.5768	1728	2.4363	1728	2.5698	1728	2.6924	1728	1.9571
1729	2.7962	1729	2.8298	1729	1.8569	1729	2.1209	1729	2.4074	1729	2.3725	1729	2.7693	1729	3.6112	1729	2.3592	1729	2.5716	1729	2.6874	1729	1.9546
1730	2.7973	1730	2.8837	1730	1.877	1730	2.1329	1730	2.4402	1730	2.4107	1730	2.7323	1730	3.6133	1730	2.3851	1730	2.6271	1730	2.7015	1730	1.9556
1731	2.8945	1731	2.8554	1731	1.8534	1731	2.099	1731	2.4461	1731	2.3884	1731	2.6718	1731	3.6238	1731	2.4379	1731	2.6135	1731	2.7258	1731	1.988
1732	2.8553	1732	2.9467	1732	1.78	1732	2.1771	1732	2.5116	1732	2.3495	1732	2.7127	1732	3.6691	1732	2.4091	1732	2.5606	1732	2.6979	1732	1.9864
1733	2.989	1733	2.9665	1733	1.8017	1733	2.2544	1733	2.5004	1733	2.3396	1733	2.6917	1733	3.6144	1733	2.3635	1733	2.5801	1733	2.6834	1733	1.9935
1734	2.8832	1734	3.0015	1734	1.8486	1734	2.191	1734	2.4273	1734	2.4076	1734	2.6828	1734	3.5798	1734	2.3785	1734	2.531	1734	2.7248	1734	2.0345
1735	2.9219	1735	3.0053	1735	1.8426	1735	2.222	1735	2.4769	1735	2.4435	1735	2.6453	1735	3.5698	1735	2.5026	1735	2.5041	1735	2.6679	1735	1.9844
1736	2.9174	1736	3.0506	1736	1.8701	1736	2.1905	1736	2.501	1736	2.4713	1736	2.6738	1736	3.568	1736	2.4304	1736	2.5301	1736	2.6708	1736	2.0025
1737	2.8678	1737	3.0163	1737	1.8236	1737	2.2664	1737	2.4708	1737	2.4921	1737	2.6442	1737	3.5696	1737	2.3715	1737	2.5731	1737	2.6612	1737	1.9611
1738	2.7564	1738	2.9207	1738	1.832	1738	2.2009	1738	2.5279	1738	2.5086	1738	2.6484	1738	3.5636	1738	2.4798	1738	2.5804	1738	2.696	1738	1.976
1739	2.8887	1739	2.9285	1739	1.843	1739	2.2379	1739	2.5141	1739	2.4925	1739	2.5967	1739	3.5677	1739	2.4209	1739	2.6393	1739	2.6692	1739	1.968
1740	2.8994	1740	2.9799	1740	1.9294	1740	2.247	1740	2.5699	1740	2.445	1740	2.684	1740	3.5414	1740	2.4469	1740	2.5878	1740	2.7705	1740	1.9971
1741	2.933	1741	3.0012	1741	1.8326	1741	2.2611	1741	2.5808	1741	2.5253	1741	2.6456	1741	3.5218	1741	2.4213	1741	2.5398	1741	2.8019	1741	1.9765
1742	2.9545	1742	2.9941	1742	1.8458	1742	2.2417	1742	2.5792	1742	2.4818	1742	2.714	1742	3.5601	1742	2.4337	1742	2.544	1742	2.7211	1742	1.9557
1743	2.9802	1743	2.9853	1743	1.9205	1743	2.2657	1743	2.5118	1743	2.4759	1743	2.6533	1743	3.5481	1743	2.4322	1743	2.5625	1743	2.7231	1743	1.9391
1744	2.9462	1744	3.0075	1744	1.9634	1744	2.2227	1744	2.4701	1744	2.4458	1744	2.5728	1744	3.5506	1744	2.4483	1744	2.498	1744	2.7419	1744	1.938
1745	2.9956	1745	3.073	1745	1.9505	1745	2.1897	1745	2.4648	1745	2.4234	1745	2.6657	1745	3.5191	1745	2.5269	1745	2.492	1745	2.7638	1745	1.9679
1746	2.9569	1746	3.0429	1746	1.9517	1746	2.2314	1746	2.5236	1746	2.4152	1746	2.6503	1746	3.5385	1746	2.5106	1746	2.4618	1746	2.7683	1746	2.0106
1747	2.9247	1747	3.0828	1747	2.0032	1747	2.1665	1747	2.5571	1747	2.4637	1747	2.7062	1747	3.5052	1747	2.5324	1747	2.4737	1747	2.7878	1747	1.9829
1748	2.9733	1748	3.0748	1748	2.1331	1748	2.1906	1748	2.5835	1748	2.4112	1748	2.71	1748	3.4764	1748	2.5137	1748	2.4622	1748	2.6998	1748	1.9824
1749	2.837	1749	2.9811	1749	2.0976	1749	2.2265	1749	2.4875	1749	2.4745	1749	2.7569	1749	3.569	1749	2.6112	1749	2.4373	1749	2.6881	1749	1.9756
1750	2.9177	1750	2.9594	1750	2.0991	1750	2.1368	1750	2.4951	1750	2.4727	1750	2.7533	1750	3.6441	1750	2.5699	1750	2.4793	1750	2.735	1750	1.9515
1751	2.9876	1751	2.9739	1751	2.2541	1751	2.2231	1751	2.3985	1751	2.3974	1751	2.7892	1751	3.6527	1751	2.5277	1751	2.4442	1751	2.7478	1751	2.0107
1752	2.9387	1752	2.9858	1752	2.1792	1752	2.2051	1752	2.4506	1752	2.3667	1752	2.6944	1752	3.7224	1752	2.5446	1752	2.4492	1752	2.7167	1752	1.9648
1753	3.0696	1753	2.9714	1753	2.2024	1753	2.2041	1753	2.432	1753	2.3736	1753	2.7338	1753	3.7467	1753	2.5914	1753	2.4776	1753	2.6682	1753	1.9627
1754	2.8943	1754	2.9961	1754	2.186	1754	2.173	1754	2.4207	1754	2.4384	1754	2.6292	1754	3.8089	1754	2.6006	1754	2.4717	1754	2.7102	1754	2.0119
1755	2.947	1755	2.9563	1755	2.1372	1755	2.1824	1755	2.4548	1755	2.3849	1755	2.4861	1755	3.8066	1755	2.5792	1755	2.4761	1755	2.7111	1755	2.0023
1756	2.935	1756	2.8472	1756	2.1107	1756	2.1915	1756	2.4439	1756	2.3861	1756	2.5898	1756	3.8687	1756	2.6191	1756	2.5255	1756	2.675	1756	2.0223
1757	3.0079	1757	2.7989	1757	2.1418	1757	2.1426	1757	2.5128	1757	2.3911	1757	2.5984	1757	3.7777	1757	2.5257	1757	2.4571	1757	2.7417	1757	2.0335
1758	2.9067	1758	2.745	1758	2.067	1758	2.2087	1758	2.4349	1758	2.3851	1758	2.6819	1758	3.7401	1758	2.554	1758	2.47	1758	2.7211	1758	1.9699
1759	2.9378	1759	2.8395	1759	2.0924	1759	2.1377	1759	2.4312	1759	2.3517	1759	2.6375	1759	3.732	1759	2.5105	1759	2.4594	1759	2.7042	1759	2.0326
1760	2.9389	1760	3.0088	1760	2.1248	1760	2.1317	1760	2.4167	1760	2.3525	1760	2.6818	1760	3.7118	1760	2.4977	1760	2.3979	1760	2.7663	1760	1.9292
1761	2.8859	1761	2.9546	1761	2.0938	1761	2.1527	1761	2.3883	1761	2.3256	1761	2.7191	1761	3.7488	1761	2.5027	1761	2.4944	1761	2.7199	1761	1.9325
1762	2.8676	1762	3.0006	1762	2.17	1762	2.0801	1762	2.3857	1762	2.3263	1762	2.7265	1762	3.7112	1762	2.5784	1762	2.4623	1762	2.7202	1762	1.9906
1763	2.7694	1763	2.9761	1763	2.0851	1763	2.0981	1763	2.3215	1763	2.44	1763	2.7336	1763	3.8284	1763	2.5326	1763	2.4892	1763	2.7485	1763	1.9768
1764	2.801	1764	2.8788	1764	2.1261	1764	2.2139	1764	2.2961	1764	2.4347	1764	2.6936	1764	3.7653	1764	2.4394	1764	2.4542	1764	2.7168	1764	2.0166
1765	2.7665	1765	2.978	1765	2.1278	1765	2.1768	1765	2.2664	1765	2.4801	1765	2.6277	1765	3.7411	1765	2.4314	1765	2.4523	1765	2.6763	1765	2.0012
1766	2.7627	1766	3.0218	1766	2.0992	1766	2.1699	1766	2.1705	1766	2.4722	1766	2.6507	1766	3.8517	1766	2.3921	1766	2.4146	1766	2.671	1766	1.9625
1767	2.7401	1767	2.9701	1767	2.1803	1767	2.1226	1767	2.2298	1767	2.48	1767	2.6754	1767	3.822	1767	2.4067	1767	2.3702	1767	2.741	1767	1.9759
1768	2.6256	1768	3.1016	1768	2.2557	1768	2.0998	1768	2.1737	1768	2.5381	1768	2.701	1768	3.7851	1768	2.4925	1768	2.4652	1768	2.7323	1768	1.9471
1769	2.6489	1769	3.0205	1769	2.2521	1769	2.0791	1769	2.1442	1769	2.5118	1769	2.7184	1769	3.6853	1769	2.4569	1769	2.4272	1769	2.7051	1769	2.0297
1770	2.5574	1770	2.9483	1770	2.2778	1770	2.0133	1770	2.1818	1770	2.5172	1770	2.681	1770	3.7019	1770	2.4749	1770	2.4265	1770	2.7327	1770	2.042
1771	2.5634	1771	2.9414	1771	2.2059	1771	2.0275	1771	2.1866	1771	2.5245	1771	2.7482	1771	3.6434	1771	2.4625	1771	2.3837	1771	2.7669	1771	2.0734
1772	2.6297	1772	3.0493	1772	2.1146	1772	2.0414	1772	2.193	1772	2.4974	1772	2.8233	1772	3.6853	1772	2.5692	1772	2.4495	1772	2.7926	1772	2.0321
1773	2.606	1773	2.9702	1773	2.1282	1773	2.0131	1773	2.262	1773	2.6068	1773	2.7534	1773	3.7127	1773	2.6216	1773	2.5913	1773	2.8272	1773	2.0492
1774	2.5907	1774	2.9112	1774	2.1454	1774	1.9902	1774	2.2816	1774	2.6035	1774	2.7239	1774	3.7756	1774	2.5633	1774	2.6032	1774	2.8632	1774	2.0527
1775	2.7234	1775	2.9296	1775	2.1149	1775	2.0247	1775	2.3497	1775	2.5364	1775	2.6804	1775	3.8265	1775	2.4875	1775	2.5786	1775	2.8697	1775	2.0013
1776	2.7466	1776	2.9768	1776	2.2158	1776	2.0836	1776	2.3276	1776	2.5006	1776	2.7374	1776	3.7012	1776	2.5377	1776	2.5992	1776	2.8386	1776	1.9708
1777	2.7204	1777	2.8909	1777	2.2644	1777	2.0178	1777	2.3444	1777	2.5171	1777	2.7199	1777	3.749	1777	2.5415	1777	2.529	1777	2.8117	1777	1.9835
1778	2.7756	1778	2.8605	1778	2.3593	1778	2.0853	1778	2.3554	1778	2.502	1778	2.6291	1778	3.7775	1778	2.4924	1778	2.5601	1778	2.8678	1778	1.9753
1779	2.7934	1779	2.8425	1779	2.3953	1779	2.0087	1779	2.3605	1779	2.4362	1779	2.6632	1779	3.7845	1779	2.4557	1779	2.5603	1779	2.9182	1779	1.9574
1780	2.8695	1780	2.7865	1780	2.3993	1780	2.0168	1780	2.4032	1780	2.4719	1780	2.6258	1780	3.7779	1780	2.5155	1780	2.6022	1780	2.8702	1780	1.956
1781	2.8922	1781	2.67	1781	2.3312	1781	2.0262	1781	2.311	1781	2.4863	1781	2.5852	1781	3.7656	1781	2.4581	1781	2.5932	1781	2.8927	1781	1.9407
1782	2.9186	1782	2.6744	1782	2.2688	1782	2.0809	1782	2.3173	1782	2.504	1782	2.6267	1782	3.7411	1782	2.3801	1782	2.6205	1782	2.8739	1782	1.9288
1783	2.9277	1783	2.7172	1783	2.2179	1783	2.0727	1783	2.2793	1783	2.5078	1783	2.5863	1783	3.7755	1783	2.3038	1783	2.6574	1783	2.8382	1783	1.9346
1784	2.7919	1784	2.5992	1784	2.2379	1784	2.1397	1784	2.2259	1784	2.4796	1784	2.6597	1784	3.7755	1784	2.348	1784	2.654	1784	2.8956	1784	1.9015
1785	2.8109	1785	2.6051	1785	2.126	1785	2.2079	1785	2.2162	1785	2.4688	1785	2.7202	1785	3.8301	1785	2.3533	1785	2.5609	1785	2.8853	1785	1.9095
1786	2.7841	1786	2.6858	1786	2.1193	1786	2.1588	1786	2.1907	1786	2.4249	1786	2.7798	1786	3.8232	1786	2.379	1786	2.5721	1786	2.8043	1786	1.912
1787	2.8704	1787	2.5765	1787	2.2093	1787	2.114	1787	2.263	1787	2.4322	1787	2.6821	1787	3.8655	1787	2.3644	1787	2.5944	1787	2.8255	1787	1.9686
1788	2.8363	1788	2.5787	1788	2.2213	1788	2.1568	1788	2.2687	1788	2.4695	1788	2.6103	1788	3.8584	1788	2.4238	1788	2.6534	1788	2.871	1788	1.9609
1789	2.8847	1789	2.6067	1789	2.049	1789	2.1985	1789	2.2411	1789	2.5055	1789	2.5991	1789	3.9074	1789	2.4655	1789	2.6722	1789	2.8396	1789	1.9899
1790	2.8195	1790	2.5616	1790	2.1254	1790	2.1551	1790	2.3446	1790	2.4467	1790	2.6036	1790	3.9077	1790	2.4426	1790	2.7338	1790	2.8655	1790	2.013
1791	2.8972	1791	2.4741	1791	2.1724	1791	2.1245	1791	2.3702	1791	2.4074	1791	2.5397	1791	3.8739	1791	2.3904	1791	2.664	1791	2.8303	1791	2.0171
1792	2.8995	1792	2.4747	1792	2.2171	1792	2.1547	1792	2.4067	1792	2.4469	1792	2.577	1792	3.8747	1792	2.3365	1792	2.6588	1792	2.7726	1792	2.0245
1793	2.9799	1793	2.5474	1793	2.2556	1793	2.1316	1793	2.3292	1793	2.4723	1793	2.5524	1793	3.867	1793	2.3084	1793	2.6924	1793	2.7844	1793	2.0317
1794	2.8626	1794	2.5261	1794	2.3538	1794	2.1757	1794	2.3183	1794	2.435	1794	2.5729	1794	3.8676	1794	2.3872	1794	2.6672	1794	2.8398	1794	2.0158
1795	2.882	1795	2.5053	1795	2.4096	1795	2.1774	1795	2.3251	1795	2.3823	1795	2.5833	1795	3.862	1795	2.4174	1795	2.6507	1795	2.8135	1795	2.0355
1796	2.9309	1796	2.4012	1796	2.2768	1796	2.1527	1796	2.3392	1796	2.3929	1796	2.5721	1796	3.8788	1796	2.3706	1796	2.7389	1796	2.8175	1796	2.038
1797	2.8528	1797	2.4292	1797	2.3126	1797	2.2328	1797	2.2969	1797	2.4121	1797	2.5642	1797	3.9451	1797	2.4675	1797	2.756	1797	2.8463	1797	2.0481
1798	2.838	1798	2.4966	1798	2.3848	1798	2.2548	1798	2.3833	1798	2.4366	1798	2.5206	1798	3.9131	1798	2.4097	1798	2.7608	1798	2.8554	1798	2.1009
1799	2.7642	1799	2.5028	1799	2.3376	1799	2.1824	1799	2.4153	1799	2.5133	1799	2.5124	1799	3.8634	1799	2.3902	1799	2.6793	1799	2.8978	1799	2.0525
1800	2.6886	1800	2.4685	1800	2.402	1800	2.2248	1800	2.4979	1800	2.4705	1800	2.5122	1800	3.8189	1800	2.4097	1800	2.6623	1800	2.8674	1800	2.0755
1801	2.6209	1801	2.3538	1801	2.2916	1801	2.197	1801	2.4732	1801	2.4816	1801	2.6423	1801	3.8134	1801	2.4234	1801	2.6946	1801	2.9113	1801	2.0093
1802	2.6872	1802	2.3082	1802	2.3027	1802	2.1482	1802	2.3996	1802	2.4287	1802	2.6592	1802	3.8057	1802	2.3833	1802	2.7556	1802	2.8541	1802	2.0079
1803	2.6526	1803	2.3036	1803	2.2205	1803	2.175	1803	2.3685	1803	2.376	1803	2.579	1803	3.7678	1803	2.4352	1803	2.7105	1803	2.8408	1803	2.032
1804	2.7343	1804	2.356	1804	2.262	1804	2.1818	1804	2.3913	1804	2.4126	1804	2.5834	1804	3.7571	1804	2.5122	1804	2.6934	1804	2.7914	1804	2.024
1805	2.6185	1805	2.3948	1805	2.3621	1805	2.1716	1805	2.4377	1805	2.366	1805	2.6478	1805	3.8458	1805	2.5177	1805	2.6601	1805	2.7833	1805	2.011
1806	2.6249	1806	2.3803	1806	2.2972	1806	2.203	1806	2.3927	1806	2.3892	1806	2.6532	1806	3.7816	1806	2.5306	1806	2.631	1806	2.7965	1806	2.0139
1807	2.526	1807	2.3848	1807	2.2506	1807	2.1707	1807	2.4286	1807	2.3849	1807	2.6357	1807	3.8024	1807	2.5468	1807	2.5901	1807	2.8648	1807	2.0322
1808	2.5617	1808	2.3998	1808	2.2708	1808	2.2932	1808	2.3994	1808	2.3797	1808	2.6081	1808	3.7611	1808	2.5495	1808	2.5786	1808	2.8382	1808	1.9898
1809	2.6392	1809	2.3913	1809	2.3411	1809	2.4077	1809	2.4748	1809	2.4393	1809	2.5361	1809	3.8027	1809	2.4965	1809	2.6089	1809	2.8258	1809	1.9744
1810	2.5875	1810	2.3737	1810	2.296	1810	2.3269	1810	2.4558	1810	2.4222	1810	2.5025	1810	3.8071	1810	2.5087	1810	2.6413	1810	2.8879	1810	1.9983
1811	2.5407	1811	2.4332	1811	2.2846	1811	2.3908	1811	2.4152	1811	2.3929	1811	2.463	1811	3.8351	1811	2.4431	1811	2.6214	1811	2.9062	1811	2.0104
1812	2.5643	1812	2.4219	1812	2.155	1812	2.3395	1812	2.4331	1812	2.3902	1812	2.4724	1812	3.7357	1812	2.4809	1812	2.6837	1812	2.9278	1812	1.9456
1813	2.543	1813	2.4201	1813	2.1801	1813	2.4374	1813	2.4784	1813	2.4262	1813	2.4698	1813	3.813	1813	2.4024	1813	2.645	1813	2.9143	1813	1.9262
1814	2.5141	1814	2.4389	1814	2.1125	1814	2.3957	1814	2.4695	1814	2.3125	1814	2.4367	1814	3.8575	1814	2.416	1814	2.612	1814	2.8908	1814	1.8888
1815	2.5101	1815	2.3856	1815	2.1111	1815	2.3566	1815	2.3704	1815	2.2985	1815	2.501	1815	3.8689	1815	2.4526	1815	2.5402	1815	2.8604	1815	1.8743
1816	2.4145	1816	2.3912	1816	2.1192	1816	2.4078	1816	2.4394	1816	2.4046	1816	2.4146	1816	3.8961	1816	2.5014	1816	2.5706	1816	2.8764	1816	1.9148
1817	2.3727	1817	2.4077	1817	2.1238	1817	2.3684	1817	2.442	1817	2.368	1817	2.5505	1817	3.8894	1817	2.4951	1817	2.6082	1817	2.8666	1817	1.886
1818	2.3021	1818	2.3972	1818	2.1296	1818	2.2822	1818	2.4664	1818	2.3564	1818	2.6013	1818	3.8129	1818	2.5257	1818	2.654	1818	2.9089	1818	1.8574
1819	2.3874	1819	2.4886	1819	2.1268	1819	2.259	1819	2.4398	1819	2.3791	1819	2.5916	1819	3.7884	1819	2.5147	1819	2.6669	1819	2.862	1819	1.8569
1820	2.2704	1820	2.4757	1820	2.2103	1820	2.2806	1820	2.419	1820	2.3551	1820	2.5872	1820	3.8195	1820	2.5255	1820	2.7035	1820	2.9419	1820	1.8917
1821	2.3061	1821	2.5017	1821	2.2317	1821	2.3063	1821	2.4249	1821	2.3728	1821	2.5636	1821	3.8694	1821	2.5573	1821	2.8123	1821	2.8961	1821	1.9015
1822	2.3124	1822	2.4302	1822	2.2377	1822	2.2704	1822	2.3979	1822	2.3301	1822	2.5872	1822	3.9455	1822	2.5451	1822	2.7602	1822	2.9206	1822	1.8113
1823	2.3005	1823	2.4062	1823	2.166	1823	2.3547	1823	2.402	1823	2.3891	1823	2.5175	1823	3.9029	1823	2.5431	1823	2.7914	1823	2.9326	1823	1.8008
1824	2.3066	1824	2.4217	1824	2.1478	1824	2.348	1824	2.4692	1824	2.3402	1824	2.5187	1824	3.8723	1824	2.4943	1824	2.8089	1824	2.9063	1824	1.8494
1825	2.2813	1825	2.4189	1825	2.1953	1825	2.2692	1825	2.5204	1825	2.361	1825	2.4347	1825	3.8952	1825	2.4571	1825	2.7983	1825	2.8734	1825	1.8459
1826	2.2723	1826	2.3649	1826	2.1444	1826	2.2784	1826	2.489	1826	2.3521	1826	2.5377	1826	3.9779	1826	2.38	1826	2.7997	1826	2.9429	1826	1.8154
1827	2.2971	1827	2.2837	1827	2.1624	1827	2.2792	1827	2.5362	1827	2.4282	1827	2.4656	1827	4.0348	1827	2.4043	1827	2.7903	1827	2.9688	1827	1.8147
1828	2.3039	1828	2.3618	1828	2.1617	1828	2.2648	1828	2.5115	1828	2.414	1828	2.5619	1828	3.947	1828	2.3752	1828	2.7855	1828	2.9307	1828	1.8399
1829	2.1932	1829	2.339	1829	2.1511	1829	2.2775	1829	2.5619	1829	2.3416	1829	2.507	1829	3.9823	1829	2.4016	1829	2.7398	1829	2.9635	1829	1.8838
1830	2.1706	1830	2.3292	1830	2.1104	1830	2.2721	1830	2.5568	1830	2.3863	1830	2.4957	1830	3.8999	1830	2.4762	1830	2.7852	1830	2.9349	1830	1.8978
1831	2.1496	1831	2.3719	1831	2.1389	1831	2.2706	1831	2.5169	1831	2.4345	1831	2.6126	1831	3.9414	1831	2.5133	1831	2.8469	1831	2.9174	1831	1.8976
1832	2.1649	1832	2.3693	1832	2.2776	1832	2.2536	1832	2.4822	1832	2.4008	1832	2.5344	1832	3.984	1832	2.5508	1832	2.8223	1832	2.8508	1832	1.9157
1833	2.2471	1833	2.2894	1833	2.2396	1833	2.2535	1833	2.51	1833	2.4362	1833	2.551	1833	3.9924	1833	2.5947	1833	2.8619	1833	2.8591	1833	1.9051
1834	2.2205	1834	2.244	1834	2.1832	1834	2.2347	1834	2.5091	1834	2.357	1834	2.5238	1834	3.9792	1834	2.5632	1834	2.8048	1834	2.8839	1834	1.9091
1835	2.1749	1835	2.227	1835	2.1697	1835	2.3102	1835	2.6219	1835	2.3702	1835	2.5957	1835	4.0275	1835	2.6262	1835	2.8294	1835	2.9312	1835	1.8995
1836	2.1766	1836	2.1784	1836	2.1606	1836	2.3327	1836	2.6091	1836	2.3669	1836	2.679	1836	3.9876	1836	2.6271	1836	2.8087	1836	2.9201	1836	1.9096
1837	2.2488	1837	2.2148	1837	2.1021	1837	2.2947	1837	2.6314	1837	2.4215	1837	2.7048	1837	3.868	1837	2.6103	1837	2.7649	1837	2.8957	1837	1.8875
1838	2.2574	1838	2.2027	1838	2.1137	1838	2.2694	1838	2.6523	1838	2.4452	1838	2.7139	1838	3.8034	1838	2.5656	1838	2.7702	1838	2.9088	1838	1.8721
1839	2.2886	1839	2.2507	1839	2.1664	1839	2.1928	1839	2.6394	1839	2.4326	1839	2.7497	1839	3.7738	1839	2.5578	1839	2.8103	1839	2.8859	1839	1.9151
1840	2.2237	1840	2.2536	1840	2.1539	1840	2.1655	1840	2.6294	1840	2.393	1840	2.7351	1840	3.8423	1840	2.5349	1840	2.7371	1840	2.8633	1840	1.9329
1841	2.2769	1841	2.1263	1841	2.203	1841	2.2382	1841	2.5729	1841	2.4093	1841	2.6911	1841	3.8917	1841	2.5681	1841	2.7411	1841	2.8379	1841	1.8427
1842	2.2912	1842	2.142	1842	2.1182	1842	2.2168	1842	2.6047	1842	2.4264	1842	2.7654	1842	3.7856	1842	2.575	1842	2.7379	1842	2.818	1842	1.8433
1843	2.3222	1843	2.2177	1843	2.0829	1843	2.1517	1843	2.5082	1843	2.389	1843	2.705	1843	3.7191	1843	2.6405	1843	2.7609	1843	2.8207	1843	1.8888
1844	2.2637	1844	2.1698	1844	2.1615	1844	2.1742	1844	2.4769	1844	2.4067	1844	2.7291	1844	3.7794	1844	2.6291	1844	2.7656	1844	2.8076	1844	1.9495
1845	2.2812	1845	2.0968	1845	2.1365	1845	2.2365	1845	2.4502	1845	2.334	1845	2.6974	1845	3.8226	1845	2.5567	1845	2.7412	1845	2.8337	1845	1.985
1846	2.2974	1846	2.1623	1846	2.1767	1846	2.1813	1846	2.4977	1846	2.3189	1846	2.7517	1846	3.7602	1846	2.5818	1846	2.6858	1846	2.8707	1846	2.0091
1847	2.206	1847	2.191	1847	2.1926	1847	2.2219	1847	2.4585	1847	2.3222	1847	2.7915	1847	3.7138	1847	2.5987	1847	2.7091	1847	2.7941	1847	2.018
1848	2.2033	1848	2.1406	1848	2.1542	1848	2.191	1848	2.4086	1848	2.3338	1848	2.7319	1848	3.7493	1848	2.5248	1848	2.6854	1848	2.8373	1848	2.0146
1849	2.2142	1849	2.1752	1849	2.134	1849	2.1317	1849	2.4523	1849	2.3489	1849	2.7454	1849	3.7207	1849	2.5516	1849	2.6477	1849	2.8556	1849	1.9749
1850	2.1616	1850	2.1649	1850	2.1955	1850	2.128	1850	2.44	1850	2.3083	1850	2.7135	1850	3.7548	1850	2.6208	1850	2.6534	1850	2.8687	1850	1.9877
1851	2.2203	1851	2.1081	1851	2.1921	1851	2.163	1851	2.4794	1851	2.3484	1851	2.7668	1851	3.811	1851	2.6412	1851	2.6366	1851	2.8937	1851	1.9528
1852	2.2426	1852	2.1621	1852	2.1298	1852	2.1342	1852	2.45	1852	2.4099	1852	2.7296	1852	3.769	1852	2.6336	1852	2.6246	1852	2.9586	1852	1.9606
1853	2.2812	1853	2.2153	1853	2.2167	1853	2.1497	1853	2.4648	1853	2.4362	1853	2.6936	1853	3.7766	1853	2.6306	1853	2.6868	1853	2.8948	1853	1.9568
1854	2.3754	1854	2.262	1854	2.2701	1854	2.15	1854	2.3623	1854	2.389	1854	2.6861	1854	3.7773	1854	2.5778	1854	2.6637	1854	2.833	1854	1.9677
1855	2.3265	1855	2.1892	1855	2.261	1855	2.1797	1855	2.4181	1855	2.494	1855	2.6052	1855	3.807	1855	2.6038	1855	2.6861	1855	2.8651	1855	1.9438
1856	2.3792	1856	2.105	1856	2.1873	1856	2.1917	1856	2.4803	1856	2.4768	1856	2.5366	1856	3.811	1856	2.7306	1856	2.6788	1856	2.8734	1856	1.975
1857	2.3131	1857	2.1292	1857	2.2309	1857	2.2089	1857	2.4425	1857	2.4964	1857	2.5343	1857	3.7855	1857	2.7432	1857	2.659	1857	2.8839	1857	1.957
1858	2.3379	1858	2.2521	1858	2.1757	1858	2.2859	1858	2.5445	1858	2.5109	1858	2.5625	1858	3.7591	1858	2.7268	1858	2.6627	1858	2.9344	1858	1.9462
1859	2.3204	1859	2.2098	1859	2.2698	1859	2.2562	1859	2.5416	1859	2.4943	1859	2.6095	1859	3.6905	1859	2.7366	1859	2.5497	1859	2.9022	1859	1.9495
1860	2.3413	1860	2.1551	1860	2.2197	1860	2.2531	1860	2.5741	1860	2.5016	1860	2.6458	1860	3.7852	1860	2.8128	1860	2.4825	1860	2.8535	1860	1.9784
1861	2.4587	1861	2.103	1861	2.2511	1861	2.2151	1861	2.5317	1861	2.4664	1861	2.6611	1861	3.7402	1861	2.8173	1861	2.5038	1861	2.825	1861	1.9761
1862	2.3097	1862	2.1843	1862	2.2105	1862	2.2221	1862	2.5068	1862	2.4862	1862	2.7046	1862	3.8182	1862	2.7997	1862	2.551	1862	2.7905	1862	2.0361
1863	2.3301	1863	2.1228	1863	2.2441	1863	2.2247	1863	2.6084	1863	2.4407	1863	2.7429	1863	3.8299	1863	2.8077	1863	2.5924	1863	2.8881	1863	2.0344
1864	2.4317	1864	2.1668	1864	2.1947	1864	2.2076	1864	2.6282	1864	2.4199	1864	2.8092	1864	3.8004	1864	2.8877	1864	2.5743	1864	2.9221	1864	2.1021
1865	2.3929	1865	2.1459	1865	2.2712	1865	2.169	1865	2.6234	1865	2.4079	1865	2.8207	1865	3.798	1865	2.9101	1865	2.6112	1865	2.9148	1865	2.0789
1866	2.419	1866	2.1238	1866	2.226	1866	2.2285	1866	2.6224	1866	2.4812	1866	2.8486	1866	3.8588	1866	2.9621	1866	2.658	1866	2.9269	1866	2.0877
1867	2.2857	1867	2.1217	1867	2.2714	1867	2.1958	1867	2.6741	1867	2.4404	1867	2.8574	1867	3.8551	1867	2.9366	1867	2.6259	1867	3.0147	1867	2.0763
1868	2.323	1868	2.138	1868	2.1344	1868	2.1614	1868	2.6827	1868	2.3812	1868	2.8716	1868	3.8975	1868	2.8836	1868	2.6462	1868	3.0163	1868	2.0754
1869	2.3149	1869	2.1433	1869	2.1503	1869	2.2144	1869	2.6108	1869	2.3555	1869	2.8157	1869	3.8868	1869	2.8875	1869	2.5816	1869	2.9718	1869	2.0011
1870	2.4175	1870	2.1844	1870	2.2041	1870	2.2141	1870	2.6344	1870	2.3677	1870	2.8067	1870	3.8585	1870	2.9897	1870	2.5434	1870	2.9482	1870	2.0472
1871	2.4433	1871	2.152	1871	2.189	1871	2.1871	1871	2.6527	1871	2.3859	1871	2.775	1871	3.8401	1871	2.9231	1871	2.5562	1871	2.9337	1871	2.092
1872	2.3261	1872	2.1228	1872	2.2509	1872	2.1764	1872	2.6616	1872	2.3368	1872	2.8355	1872	3.7712	1872	2.912	1872	2.5957	1872	2.9286	1872	2.0776
1873	2.3882	1873	2.1814	1873	2.2103	1873	2.1407	1873	2.5954	1873	2.3059	1873	2.8405	1873	3.7399	1873	2.8374	1873	2.5262	1873	2.95	1873	2.0991
1874	2.3593	1874	2.2331	1874	2.2213	1874	2.1025	1874	2.6898	1874	2.2568	1874	2.7943	1874	3.7433	1874	2.8026	1874	2.5888	1874	2.9776	1874	2.1733
1875	2.3496	1875	2.1327	1875	2.1345	1875	2.1654	1875	2.6456	1875	2.2907	1875	2.8851	1875	3.7167	1875	2.7925	1875	2.5664	1875	2.9067	1875	2.1963
1876	2.374	1876	2.0678	1876	2.0171	1876	2.1884	1876	2.6822	1876	2.3216	1876	2.7463	1876	3.7338	1876	2.8726	1876	2.5467	1876	2.8467	1876	2.2097
1877	2.3983	1877	2.1219	1877	2.0485	1877	2.2466	1877	2.6488	1877	2.3229	1877	2.7125	1877	3.7309	1877	2.8782	1877	2.5184	1877	2.8311	1877	2.2825
1878	2.3655	1878	2.117	1878	2.0176	1878	2.3333	1878	2.6889	1878	2.3192	1878	2.7699	1878	3.7339	1878	2.8835	1878	2.5399	1878	2.841	1878	2.2906
1879	2.367	1879	2.13	1879	2.0224	1879	2.3045	1879	2.7736	1879	2.4191	1879	2.822	1879	3.722	1879	2.8646	1879	2.5346	1879	2.8445	1879	2.1995
1880	2.4945	1880	2.0525	1880	2.0253	1880	2.319	1880	2.7685	1880	2.3753	1880	2.8632	1880	3.7136	1880	2.8962	1880	2.5361	1880	2.8759	1880	2.2164
1881	2.4422	1881	2.0984	1881	1.9228	1881	2.3166	1881	2.7577	1881	2.3781	1881	2.8063	1881	3.6439	1881	2.9393	1881	2.5041	1881	2.9233	1881	2.2136
1882	2.4512	1882	2.1101	1882	1.9452	1882	2.3164	1882	2.7141	1882	2.4645	1882	2.7434	1882	3.728	1882	2.9626	1882	2.493	1882	2.8813	1882	2.2113
1883	2.4191	1883	2.0117	1883	2.089	1883	2.3556	1883	2.7252	1883	2.3962	1883	2.8681	1883	3.7449	1883	2.8988	1883	2.5102	1883	2.9152	1883	2.2121
1884	2.3765	1884	2.0375	1884	2.0071	1884	2.4223	1884	2.7122	1884	2.3311	1884	2.8503	1884	3.6423	1884	2.7869	1884	2.4429	1884	2.9461	1884	2.1744
1885	2.3781	1885	2.064	1885	2.0903	1885	2.375	1885	2.7279	1885	2.2887	1885	2.7836	1885	3.742	1885	2.7647	1885	2.5289	1885	2.9562	1885	2.2164
1886	2.4516	1886	2.0515	1886	2.0992	1886	2.4303	1886	2.7151	1886	2.2882	1886	2.7815	1886	3.7039	1886	2.8633	1886	2.5589	1886	2.9119	1886	2.1965
1887	2.4561	1887	2.0084	1887	2.0718	1887	2.3848	1887	2.6705	1887	2.2894	1887	2.6615	1887	3.6958	1887	2.8038	1887	2.5515	1887	2.8531	1887	2.189
1888	2.4415	1888	2.0303	1888	2.1087	1888	2.3575	1888	2.6371	1888	2.2581	1888	2.6582	1888	3.6626	1888	2.8373	1888	2.5363	1888	2.8368	1888	2.2027
1889	2.5773	1889	2.0312	1889	2.0862	1889	2.3429	1889	2.5901	1889	2.2834	1889	2.6245	1889	3.6449	1889	2.849	1889	2.4336	1889	2.7962	1889	2.176
1890	2.6009	1890	2.1196	1890	2.0877	1890	2.3929	1890	2.6378	1890	2.3275	1890	2.6755	1890	3.6253	1890	2.7013	1890	2.4209	1890	2.8284	1890	2.1166
1891	2.5592	1891	2.1368	1891	2.1011	1891	2.4306	1891	2.5835	1891	2.3616	1891	2.6489	1891	3.621	1891	2.6576	1891	2.4164	1891	2.8705	1891	2.1433
1892	2.5581	1892	2.1066	1892	2.0396	1892	2.4573	1892	2.5781	1892	2.3502	1892	2.6422	1892	3.6409	1892	2.5844	1892	2.4341	1892	2.8812	1892	2.1235
1893	2.4983	1893	2.1634	1893	2.134	1893	2.3869	1893	2.5354	1893	2.4111	1893	2.5825	1893	3.5812	1893	2.5648	1893	2.4191	1893	2.8343	1893	2.1579
1894	2.5468	1894	2.2331	1894	2.1339	1894	2.3346	1894	2.6062	1894	2.427	1894	2.6951	1894	3.5188	1894	2.5883	1894	2.4398	1894	2.8263	1894	2.1272
1895	2.5308	1895	2.215	1895	2.1838	1895	2.2781	1895	2.5996	1895	2.378	1895	2.7696	1895	3.5422	1895	2.5912	1895	2.4257	1895	2.9022	1895	2.138
1896	2.5305	1896	2.2559	1896	2.0857	1896	2.3107	1896	2.6679	1896	2.2417	1896	2.7824	1896	3.5841	1896	2.5492	1896	2.4095	1896	2.9493	1896	2.1471
1897	2.5073	1897	2.15	1897	2.0657	1897	2.3349	1897	2.6851	1897	2.2425	1897	2.6915	1897	3.5476	1897	2.5195	1897	2.3565	1897	2.8994	1897	2.1373
1898	2.4816	1898	2.0594	1898	2.1127	1898	2.3313	1898	2.6857	1898	2.1923	1898	2.6677	1898	3.509	1898	2.4715	1898	2.4061	1898	2.9068	1898	2.2023
1899	2.4717	1899	2.1338	1899	2.027	1899	2.319	1899	2.6901	1899	2.2742	1899	2.6258	1899	3.4683	1899	2.4677	1899	2.4524	1899	2.8764	1899	2.2395
1900	2.4183	1900	2.1669	1900	1.985	1900	2.2487	1900	2.7442	1900	2.2732	1900	2.5809	1900	3.4775	1900	2.4513	1900	2.4058	1900	2.8547	1900	2.1557
1901	2.426	1901	2.2467	1901	1.9807	1901	2.2847	1901	2.7311	1901	2.2153	1901	2.5465	1901	3.4073	1901	2.5019	1901	2.3658	1901	2.8523	1901	2.1329
1902	2.3928	1902	2.2563	1902	2.0234	1902	2.3348	1902	2.7002	1902	2.2337	1902	2.576	1902	3.4466	1902	2.5485	1902	2.3853	1902	2.8127	1902	2.1678
1903	2.4692	1903	2.3507	1903	1.9843	1903	2.3146	1903	2.7792	1903	2.181	1903	2.4322	1903	3.5168	1903	2.6053	1903	2.45	1903	2.9045	1903	2.2167
1904	2.3793	1904	2.3118	1904	2.0323	1904	2.3473	1904	2.8043	1904	2.1697	1904	2.4028	1904	3.5316	1904	2.6362	1904	2.4524	1904	2.8991	1904	2.1843
1905	2.3075	1905	2.3226	1905	2.1494	1905	2.3258	1905	2.6985	1905	2.235	1905	2.5468	1905	3.5753	1905	2.6841	1905	2.3957	1905	2.9017	1905	2.2198
1906	2.2578	1906	2.2852	1906	2.1296	1906	2.3719	1906	2.6284	1906	2.284	1906	2.5695	1906	3.5604	1906	2.6754	1906	2.4131	1906	2.9122	1906	2.2065
1907	2.2834	1907	2.125	1907	2.2063	1907	2.296	1907	2.5704	1907	2.3116	1907	2.6026	1907	3.504	1907	2.6957	1907	2.3611	1907	2.9484	1907	2.1791
1908	2.3198	1908	2.2075	1908	2.144	1908	2.2715	1908	2.6485	1908	2.2914	1908	2.5346	1908	3.5257	1908	2.6769	1908	2.406	1908	2.9398	1908	2.221
1909	2.4279	1909	2.1801	1909	2.0098	1909	2.3368	1909	2.6715	1909	2.2736	1909	2.5029	1909	3.5198	1909	2.6903	1909	2.2928	1909	2.9112	1909	2.1601
1910	2.3659	1910	2.135	1910	2.0206	1910	2.2917	1910	2.7192	1910	2.3046	1910	2.5774	1910	3.5046	1910	2.726	1910	2.342	1910	2.8745	1910	2.133
1911	2.3641	1911	2.1773	1911	2.0323	1911	2.2388	1911	2.7094	1911	2.325	1911	2.5959	1911	3.4506	1911	2.8123	1911	2.4086	1911	2.9043	1911	2.1081
1912	2.4056	1912	2.182	1912	2.0192	1912	2.1991	1912	2.679	1912	2.3193	1912	2.6228	1912	3.3956	1912	2.8809	1912	2.3977	1912	2.8652	1912	2.1322
1913	2.3991	1913	2.1796	1913	1.9518	1913	2.2725	1913	2.6666	1913	2.2748	1913	2.613	1913	3.3898	1913	2.8528	1913	2.4019	1913	2.9185	1913	2.1967
1914	2.3409	1914	2.1055	1914	1.8975	1914	2.267	1914	2.6693	1914	2.2475	1914	2.5743	1914	3.4198	1914	2.8562	1914	2.424	1914	2.8852	1914	2.1298
1915	2.3123	1915	2.1207	1915	1.9154	1915	2.3131	1915	2.6941	1915	2.2311	1915	2.5897	1915	3.4573	1915	2.8878	1915	2.3898	1915	2.8469	1915	2.1859
1916	2.4041	1916	2.1443	1916	1.9303	1916	2.2875	1916	2.7349	1916	2.283	1916	2.5888	1916	3.5492	1916	2.8685	1916	2.4356	1916	2.8135	1916	2.2314
1917	2.3569	1917	2.0945	1917	1.9363	1917	2.3039	1917	2.7742	1917	2.273	1917	2.6315	1917	3.5475	1917	2.8857	1917	2.4238	1917	2.8761	1917	2.2623
1918	2.3569	1918	2.1942	1918	1.9191	1918	2.266	1918	2.7657	1918	2.2254	1918	2.5824	1918	3.4478	1918	2.9347	1918	2.3462	1918	2.7891	1918	2.246
1919	2.4206	1919	2.1893	1919	1.9115	1919	2.2415	1919	2.8193	1919	2.2401	1919	2.5907	1919	3.5314	1919	2.9463	1919	2.3916	1919	2.7604	1919	2.2115
1920	2.4562	1920	2.1447	1920	1.9416	1920	2.206	1920	2.8046	1920	2.2703	1920	2.6455	1920	3.5035	1920	2.964	1920	2.3335	1920	2.7544	1920	2.1893
1921	2.4808	1921	2.1438	1921	1.9568	1921	2.1924	1921	2.7039	1921	2.2858	1921	2.5776	1921	3.6145	1921	2.9214	1921	2.2912	1921	2.6716	1921	2.2454
1922	2.5358	1922	2.1311	1922	1.9974	1922	2.2316	1922	2.7426	1922	2.2088	1922	2.583	1922	3.5103	1922	2.9229	1922	2.2179	1922	2.7278	1922	2.2328
1923	2.5106	1923	2.0777	1923	2.0603	1923	2.2672	1923	2.7479	1923	2.2644	1923	2.5159	1923	3.4556	1923	2.9735	1923	2.1559	1923	2.6932	1923	2.2345
1924	2.4074	1924	2.0752	1924	2.207	1924	2.3295	1924	2.7289	1924	2.2338	1924	2.5849	1924	3.4302	1924	3.0014	1924	2.1605	1924	2.6682	1924	2.2612
1925	2.3397	1925	2.0241	1925	2.2578	1925	2.3734	1925	2.7838	1925	2.2555	1925	2.5688	1925	3.4373	1925	2.98	1925	2.1618	1925	2.676	1925	2.2278
1926	2.2553	1926	2.0557	1926	2.1214	1926	2.3716	1926	2.7605	1926	2.2827	1926	2.5351	1926	3.3887	1926	3.0705	1926	2.1799	1926	2.6935	1926	2.2311
1927	2.2439	1927	2.0065	1927	2.0596	1927	2.2986	1927	2.775	1927	2.3085	1927	2.4639	1927	3.4176	1927	3.1015	1927	2.3106	1927	2.778	1927	2.2621
1928	2.3414	1928	1.9831	1928	1.9189	1928	2.3059	1928	2.8466	1928	2.2696	1928	2.5189	1928	3.3523	1928	3.2014	1928	2.3491	1928	2.7563	1928	2.2658
1929	2.4338	1929	1.9765	1929	1.94	1929	2.2676	1929	2.8736	1929	2.3454	1929	2.4571	1929	3.3565	1929	3.2266	1929	2.3839	1929	2.7297	1929	2.2381
1930	2.4039	1930	2.0682	1930	1.9475	1930	2.2814	1930	2.908	1930	2.3522	1930	2.4781	1930	3.3838	1930	3.2629	1930	2.2966	1930	2.7303	1930	2.3026
1931	2.3907	1931	2.1396	1931	1.9765	1931	2.3115	1931	2.8635	1931	2.3461	1931	2.4909	1931	3.4133	1931	3.2345	1931	2.2881	1931	2.7285	1931	2.247
1932	2.3869	1932	2.1537	1932	1.9482	1932	2.2395	1932	2.9143	1932	2.3351	1932	2.5131	1932	3.4571	1932	3.3177	1932	2.3175	1932	2.6766	1932	2.2328
1933	2.3623	1933	2.1537	1933	1.9529	1933	2.2134	1933	2.9042	1933	2.3601	1933	2.5091	1933	3.4399	1933	3.2881	1933	2.2857	1933	2.6661	1933	2.3019
1934	2.3009	1934	2.124	1934	1.9762	1934	2.2635	1934	2.9437	1934	2.2426	1934	2.481	1934	3.4316	1934	3.2543	1934	2.2908	1934	2.6341	1934	2.2749
1935	2.4089	1935	2.1846	1935	1.9856	1935	2.3083	1935	2.94	1935	2.2182	1935	2.4732	1935	3.4866	1935	3.2379	1935	2.3477	1935	2.7158	1935	2.3181
1936	2.3559	1936	2.1534	1936	2.03	1936	2.2623	1936	2.9489	1936	2.1621	1936	2.4072	1936	3.4484	1936	3.2836	1936	2.3718	1936	2.7326	1936	2.3052
1937	2.3197	1937	2.2106	1937	1.9899	1937	2.3229	1937	3.0145	1937	2.1537	1937	2.4293	1937	3.474	1937	3.2905	1937	2.4298	1937	2.7316	1937	2.2209
1938	2.3658	1938	2.2214	1938	1.9605	1938	2.346	1938	3.0175	1938	2.2372	1938	2.4078	1938	3.4344	1938	3.2784	1938	2.4581	1938	2.7574	1938	2.2975
1939	2.419	1939	2.2529	1939	2.0609	1939	2.3806	1939	3.0834	1939	2.2231	1939	2.4336	1939	3.3591	1939	3.2382	1939	2.44	1939	2.7155	1939	2.237
1940	2.3781	1940	2.2077	1940	1.9729	1940	2.3706	1940	2.995	1940	2.2073	1940	2.4383	1940	3.3495	1940	3.1913	1940	2.367	1940	2.7063	1940	2.2249
1941	2.4376	1941	2.247	1941	1.9296	1941	2.3649	1941	3.0334	1941	2.2532	1941	2.4227	1941	3.2458	1941	3.2701	1941	2.3397	1941	2.664	1941	2.202
1942	2.3637	1942	2.2186	1942	1.9427	1942	2.3761	1942	2.9386	1942	2.2886	1942	2.4158	1942	3.29	1942	3.2741	1942	2.3284	1942	2.7016	1942	2.1548
1943	2.389	1943	2.2541	1943	2.033	1943	2.2717	1943	2.9249	1943	2.2774	1943	2.4263	1943	3.2498	1943	3.202	1943	2.3603	1943	2.663	1943	2.2304
1944	2.4207	1944	2.2592	1944	2.0895	1944	2.3044	1944	2.9781	1944	2.3339	1944	2.4687	1944	3.2579	1944	3.2176	1944	2.3513	1944	2.629	1944	2.2468
1945	2.4581	1945	2.2926	1945	2.123	1945	2.3779	1945	2.9666	1945	2.3422	1945	2.5159	1945	3.2443	1945	3.2667	1945	2.383	1945	2.6589	1945	2.2337
1946	2.493	1946	2.228	1946	2.0306	1946	2.3562	1946	2.9694	1946	2.3791	1946	2.5191	1946	3.3042	1946	3.2782	1946	2.4344	1946	2.6987	1946	2.2366
1947	2.3685	1947	2.1584	1947	2.0434	1947	2.3029	1947	2.9397	1947	2.4408	1947	2.5264	1947	3.2476	1947	3.3567	1947	2.4196	1947	2.7043	1947	2.2549
1948	2.347	1948	2.1733	1948	2.0503	1948	2.3292	1948	2.9212	1948	2.3203	1948	2.4783	1948	3.258	1948	3.3099	1948	2.4056	1948	2.6988	1948	2.2002
1949	2.3082	1949	2.1593	1949	2.0909	1949	2.3401	1949	2.9464	1949	2.3273	1949	2.5061	1949	3.2835	1949	3.287	1949	2.4143	1949	2.6655	1949	2.2403
1950	2.4117	1950	2.1648	1950	2.0427	1950	2.3339	1950	2.9102	1950	2.4103	1950	2.5873	1950	3.2134	1950	3.2558	1950	2.4491	1950	2.6789	1950	2.2182
1951	2.3593	1951	2.1821	1951	2.0655	1951	2.2702	1951	2.8734	1951	2.4243	1951	2.5312	1951	3.2338	1951	3.252	1951	2.3891	1951	2.6943	1951	2.1718
1952	2.3689	1952	2.1749	1952	2.0216	1952	2.3356	1952	2.8547	1952	2.468	1952	2.5466	1952	3.1533	1952	3.2239	1952	2.4091	1952	2.7878	1952	2.1533
1953	2.3645	1953	2.1601	1953	2.0566	1953	2.2785	1953	2.8515	1953	2.4388	1953	2.5487	1953	3.1506	1953	3.2616	1953	2.4244	1953	2.7969	1953	2.2033
1954	2.384	1954	2.193	1954	2.0652	1954	2.3246	1954	2.8429	1954	2.457	1954	2.5115	1954	3.1863	1954	3.2924	1954	2.4428	1954	2.8207	1954	2.2339
1955	2.3362	1955	2.2288	1955	1.9146	1955	2.2987	1955	2.8536	1955	2.4111	1955	2.5793	1955	3.2339	1955	3.2928	1955	2.4424	1955	2.8308	1955	2.2258
1956	2.3162	1956	2.2357	1956	1.8952	1956	2.2358	1956	2.8105	1956	2.4868	1956	2.4957	1956	3.2084	1956	3.3365	1956	2.4542	1956	2.7923	1956	2.2217
1957	2.2723	1957	2.2898	1957	1.8801	1957	2.1821	1957	2.9422	1957	2.3775	1957	2.4386	1957	3.2285	1957	3.2696	1957	2.4424	1957	2.85	1957	2.2024
1958	2.2196	1958	2.4122	1958	1.8532	1958	2.2441	1958	2.8305	1958	2.3366	1958	2.466	1958	3.2466	1958	3.213	1958	2.4436	1958	2.9036	1958	2.1722
1959	2.2068	1959	2.3997	1959	1.8052	1959	2.2289	1959	2.8389	1959	2.3188	1959	2.451	1959	3.2654	1959	3.2303	1959	2.4402	1959	2.9083	1959	2.1694
1960	2.2511	1960	2.3591	1960	1.8077	1960	2.2665	1960	2.8408	1960	2.3592	1960	2.3778	1960	3.2815	1960	3.3051	1960	2.4376	1960	2.9463	1960	2.2438
1961	2.1816	1961	2.3901	1961	1.83	1961	2.1561	1961	2.8078	1961	2.4502	1961	2.4693	1961	3.388	1961	3.3107	1961	2.4568	1961	2.9381	1961	2.2486
1962	2.1468	1962	2.3309	1962	1.874	1962	2.1591	1962	2.7822	1962	2.429	1962	2.4073	1962	3.3272	1962	3.3765	1962	2.4337	1962	2.8646	1962	2.2166
1963	2.177	1963	2.279	1963	1.8959	1963	2.1686	1963	2.7227	1963	2.4567	1963	2.3785	1963	3.3143	1963	3.4388	1963	2.4781	1963	2.885	1963	2.1981
1964	2.2349	1964	2.2704	1964	1.9275	1964	2.1984	1964	2.7491	1964	2.4163	1964	2.4716	1964	3.3646	1964	3.5008	1964	2.4139	1964	2.8253	1964	2.2192
1965	2.2307	1965	2.318	1965	1.9749	1965	2.2191	1965	2.7074	1965	2.4606	1965	2.4101	1965	3.3893	1965	3.5067	1965	2.3626	1965	2.8135	1965	2.2508
1966	2.1634	1966	2.3197	1966	1.8788	1966	2.218	1966	2.6854	1966	2.3899	1966	2.4694	1966	3.3694	1966	3.4939	1966	2.347	1966	2.7919	1966	2.2481
1967	2.0899	1967	2.3591	1967	1.9369	1967	2.2447	1967	2.7097	1967	2.3772	1967	2.4272	1967	3.3697	1967	3.5787	1967	2.3786	1967	2.7824	1967	2.2152
1968	2.1285	1968	2.3761	1968	1.9135	1968	2.2355	1968	2.7044	1968	2.3903	1968	2.4209	1968	3.3537	1968	3.5566	1968	2.3876	1968	2.8269	1968	2.2647
1969	2.0776	1969	2.3432	1969	1.9812	1969	2.1628	1969	2.6686	1969	2.3939	1969	2.4556	1969	3.4125	1969	3.5036	1969	2.4478	1969	2.8246	1969	2.2885
1970	2.1146	1970	2.3391	1970	1.9781	1970	2.2867	1970	2.6543	1970	2.404	1970	2.3601	1970	3.4123	1970	3.4771	1970	2.3529	1970	2.7942	1970	2.3252
1971	2.0734	1971	2.3226	1971	1.861	1971	2.3255	1971	2.6301	1971	2.3856	1971	2.3516	1971	3.4129	1971	3.5076	1971	2.3929	1971	2.8299	1971	2.2419
1972	2.1298	1972	2.3312	1972	1.8339	1972	2.3653	1972	2.6576	1972	2.4138	1972	2.3471	1972	3.3571	1972	3.4733	1972	2.4047	1972	2.8155	1972	2.1756
1973	2.1066	1973	2.4097	1973	1.7938	1973	2.2868	1973	2.7049	1973	2.42	1973	2.3985	1973	3.3282	1973	3.4016	1973	2.3743	1973	2.8804	1973	2.164
1974	2.0762	1974	2.4484	1974	1.9029	1974	2.3561	1974	2.6411	1974	2.4824	1974	2.469	1974	3.3987	1974	3.3643	1974	2.3567	1974	2.8258	1974	2.1237
1975	2.0216	1975	2.4095	1975	1.9243	1975	2.429	1975	2.7073	1975	2.4791	1975	2.5143	1975	3.4365	1975	3.3354	1975	2.3774	1975	2.8035	1975	2.1447
1976	2.0594	1976	2.4593	1976	1.9411	1976	2.4268	1976	2.6695	1976	2.5152	1976	2.4832	1976	3.4044	1976	3.3742	1976	2.4076	1976	2.8168	1976	2.1343
1977	2.028	1977	2.404	1977	1.9008	1977	2.3681	1977	2.6747	1977	2.5732	1977	2.5541	1977	3.4131	1977	3.3407	1977	2.4071	1977	2.8598	1977	2.1583
1978	1.9385	1978	2.4283	1978	1.8283	1978	2.3417	1978	2.6396	1978	2.6251	1978	2.4926	1978	3.3844	1978	3.3586	1978	2.4159	1978	2.8834	1978	2.044
1979	1.9744	1979	2.4402	1979	1.7777	1979	2.3177	1979	2.6962	1979	2.5537	1979	2.4976	1979	3.4198	1979	3.3777	1979	2.4035	1979	2.9574	1979	2.1799
1980	2.0404	1980	2.4695	1980	1.7388	1980	2.2767	1980	2.725	1980	2.5999	1980	2.4869	1980	3.414	1980	3.3649	1980	2.3992	1980	2.9424	1980	2.194
1981	1.9766	1981	2.5175	1981	1.7886	1981	2.2445	1981	2.8134	1981	2.5669	1981	2.5035	1981	3.3896	1981	3.3172	1981	2.4036	1981	2.8524	1981	2.183
1982	2.0193	1982	2.4633	1982	1.8082	1982	2.2017	1982	2.9349	1982	2.4576	1982	2.5474	1982	3.3437	1982	3.3739	1982	2.4274	1982	2.8366	1982	2.2136
1983	2.0919	1983	2.4512	1983	1.8393	1983	2.2223	1983	2.891	1983	2.5576	1983	2.5768	1983	3.3632	1983	3.3002	1983	2.462	1983	2.8612	1983	2.1989
1984	2.0535	1984	2.3911	1984	1.8212	1984	2.1938	1984	2.8971	1984	2.5705	1984	2.6298	1984	3.3663	1984	3.3878	1984	2.4413	1984	2.8124	1984	2.2873
1985	2.0657	1985	2.4519	1985	1.7797	1985	2.2087	1985	2.9322	1985	2.5706	1985	2.681	1985	3.3168	1985	3.3293	1985	2.4348	1985	2.8122	1985	2.2736
1986	2.0799	1986	2.441	1986	1.7643	1986	2.1723	1986	2.8163	1986	2.5528	1986	2.6775	1986	3.3337	1986	3.3037	1986	2.4307	1986	2.7367	1986	2.2211
1987	2.1027	1987	2.3435	1987	1.7127	1987	2.2288	1987	2.8641	1987	2.6334	1987	2.6522	1987	3.2145	1987	3.3017	1987	2.4045	1987	2.7231	1987	2.1708
1988	2.1826	1988	2.4373	1988	1.7602	1988	2.256	1988	2.9418	1988	2.559	1988	2.673	1988	3.2449	1988	3.3158	1988	2.3938	1988	2.663	1988	2.181
1989	2.1795	1989	2.4036	1989	1.7872	1989	2.2396	1989	2.9321	1989	2.6456	1989	2.6232	1989	3.2921	1989	3.2763	1989	2.4041	1989	2.6636	1989	2.22
1990	2.2227	1990	2.3957	1990	1.8142	1990	2.1711	1990	2.9668	1990	2.5927	1990	2.5816	1990	3.2535	1990	3.3084	1990	2.3555	1990	2.6781	1990	2.2263
1991	2.2385	1991	2.4179	1991	1.7754	1991	2.2043	1991	2.9333	1991	2.6457	1991	2.6346	1991	3.2044	1991	3.2752	1991	2.3218	1991	2.6977	1991	2.3148
1992	2.2355	1992	2.439	1992	1.817	1992	2.1748	1992	2.9292	1992	2.6151	1992	2.7225	1992	3.2065	1992	3.3489	1992	2.3573	1992	2.7095	1992	2.2739
1993	2.2629	1993	2.4907	1993	1.8835	1993	2.1557	1993	2.9755	1993	2.5784	1993	2.7817	1993	3.2148	1993	3.3	1993	2.3581	1993	2.7699	1993	2.2839
1994	2.3734	1994	2.4253	1994	1.9506	1994	2.1756	1994	2.9759	1994	2.5695	1994	2.7096	1994	3.1912	1994	3.3655	1994	2.3488	1994	2.7018	1994	2.2634
1995	2.281	1995	2.4363	1995	1.9751	1995	2.2045	1995	2.9897	1995	2.5686	1995	2.6584	1995	3.2239	1995	3.3972	1995	2.4029	1995	2.6836	1995	2.145
[truncated: 58,010 more rows]
[truncated: 24 more columns]
