# Supplementary material for: Archaeal chromatin ‘slinkies’ are inherently dynamic complexes with deflected DNA wrapping pathways
Source: eLife. 2021 Mar 2;10:e65587. doi: 10.7554/eLife.65587 (PMC7990501; doi:10.7554/eLife.65587)
Supplement: Figure 3—source data 1. [file elife-65587-fig3-data1.csv]

Arc120						Arc120-G17D
Replica1		Replica2		Replica3		Replica1		Replica2		Replica3
Frame	SASA	Frame	SASA	Frame	SASA	Frame	SASA	Frame	SASA	Frame	SASA
10010	57710.9551	10010	57645.8559	10010	56758.7892	10010	58021.2843	10010	59019.3983	10010	58745.0063
10020	57237.0854	10020	57346.7816	10020	57546.3893	10020	57918.8592	10020	58565.8049	10020	58984.8616
10030	57313.2339	10030	57316.5775	10030	57280.648	10030	57284.446	10030	58820.9268	10030	58142.2264
10040	57351.6436	10040	57783.9345	10040	57174.3206	10040	57553.3794	10040	59014.8583	10040	58204.6703
10050	57713.0167	10050	57929.2286	10050	57045.9282	10050	58108.1198	10050	58675.748	10050	58561.3907
10060	57159.5795	10060	57715.6377	10060	57782.0743	10060	57994.1599	10060	59045.7827	10060	57956.7326
10070	57171.9127	10070	57907.2036	10070	57390.0671	10070	57572.2714	10070	59005.5326	10070	58321.472
10080	57220.2805	10080	57938.8911	10080	56842.4426	10080	57110.6976	10080	58462.8637	10080	58702.3419
10090	57520.412	10090	57360.0876	10090	57619.9265	10090	57341.8538	10090	59070.864	10090	58730.8842
10100	57484.4386	10100	57668.4476	10100	57232.236	10100	57370.5164	10100	59049.0138	10100	58438.5759
10110	57594.1505	10110	57436.897	10110	56863.1121	10110	57424.8529	10110	58743.7423	10110	58535.6387
10120	57169.8681	10120	57620.6336	10120	56571.1011	10120	57643.2891	10120	58204.0257	10120	59209.0687
10130	57174.3801	10130	57904.9732	10130	56988.3867	10130	57825.857	10130	58527.0345	10130	59066.0771
10140	57082.1149	10140	57338.0951	10140	57007.0798	10140	57649.7503	10140	58336.9332	10140	59022.4086
10150	56677.5189	10150	57437.8675	10150	57026.2084	10150	57077.2138	10150	58812.6468	10150	59221.322
10160	57245.5171	10160	57555.232	10160	56877.512	10160	57591.8461	10160	58664.2402	10160	59023.608
10170	57602.6387	10170	57276.9399	10170	56801.9646	10170	57440.1262	10170	58790.8193	10170	58710.5748
10180	57244.2893	10180	58083.3074	10180	57160.3983	10180	57299.8225	10180	58811.8975	10180	59005.8058
10190	57694.2995	10190	58144.9393	10190	56809.6544	10190	57090.8449	10190	59404.7846	10190	59147.38
10200	57518.2246	10200	57828.3851	10200	57044.1374	10200	57586.1598	10200	59236.1383	10200	58956.4521
10210	57269.9462	10210	58077.1165	10210	56680.3439	10210	57633.6217	10210	59112.7288	10210	58811.4899
10220	57574.7229	10220	57713.3005	10220	56840.9738	10220	57185.0405	10220	58760.545	10220	59022.2445
10230	58134.4806	10230	57386.1238	10230	57057.1681	10230	57391.7235	10230	58562.665	10230	59153.8646
10240	57830.7388	10240	57868.5369	10240	57054.0011	10240	57717.0445	10240	58869.4238	10240	59067.2635
10250	58043.8136	10250	58000.9041	10250	56627.5057	10250	57755.9619	10250	58766.5158	10250	59155.8708
10260	57268.6445	10260	57619.2079	10260	56862.9741	10260	57883.3037	10260	58624.6811	10260	59627.1274
10270	57735.9366	10270	57648.0944	10270	57011.0194	10270	57916.1265	10270	58422.6521	10270	59742.3852
10280	57620.6643	10280	57723.9776	10280	56844.8104	10280	58086.3882	10280	58760.3842	10280	59098.7809
10290	58123.2439	10290	57390.1341	10290	57561.9401	10290	57887.3929	10290	59121.7375	10290	59367.7663
10300	57788.328	10300	57409.1219	10300	56864.4351	10300	57634.9225	10300	58318.9853	10300	59114.0734
10310	57400.3717	10310	57136.8051	10310	56837.6048	10310	58046.1259	10310	58718.3547	10310	59173.51
10320	57593.1456	10320	56930.4464	10320	56851.7527	10320	58059.6822	10320	58788.4914	10320	59321.9837
10330	57456.785	10330	57073.3144	10330	57246.9513	10330	57976.45	10330	58412.4337	10330	59174.72
10340	57980.8005	10340	57308.5009	10340	57295.9411	10340	57383.8635	10340	58829.2714	10340	58837.0185
10350	57677.7338	10350	56811.2208	10350	57323.779	10350	57656.9099	10350	58444.1235	10350	58624.4019
10360	58059.6906	10360	56804.1336	10360	56988.4495	10360	57767.9711	10360	58127.0137	10360	58559.649
10370	57668.5194	10370	56765.4904	10370	57269.536	10370	57270.9314	10370	58492.6228	10370	58359.6652
10380	58238.2873	10380	56616.8023	10380	57391.7011	10380	57518.0877	10380	58137.1158	10380	58896.1766
10390	58081.8413	10390	56686.4444	10390	57344.5433	10390	57897.4155	10390	58323.0148	10390	58596.2035
10400	58074.0092	10400	57091.2615	10400	57014.1849	10400	56953.7691	10400	58593.0643	10400	58513.1185
10410	57568.1023	10410	57425.9094	10410	56844.525	10410	57720.1875	10410	58549.2972	10410	58880.1047
10420	57988.8847	10420	57260.2455	10420	56792.9169	10420	57813.4737	10420	58064.619	10420	59004.2531
10430	57485.8916	10430	56997.4883	10430	57042.8721	10430	57415.861	10430	58876.4542	10430	58783.8108
10440	58226.8045	10440	57181.3839	10440	57110.9691	10440	57648.0932	10440	57899.1213	10440	58627.8642
10450	57267.6772	10450	56537.5026	10450	57220.3649	10450	57361.8669	10450	58289.545	10450	59269.4257
10460	57530.3072	10460	57024.3937	10460	57081.602	10460	58141.4296	10460	58791.4831	10460	58772.8
10470	57649.1137	10470	57046.1318	10470	57486.293	10470	57056.4754	10470	58195.7277	10470	58932.108
10480	57978.575	10480	57266.2708	10480	57644.2132	10480	57578.244	10480	58611.3669	10480	59056.8845
10490	57792.8536	10490	57215.7709	10490	57327.549	10490	57914.6591	10490	58531.5393	10490	59347.1516
10500	57970.272	10500	57394.0294	10500	56777.9697	10500	57998.7316	10500	58229.4103	10500	59260.2875
10510	57956.2678	10510	57267.6706	10510	56545.8193	10510	57668.4382	10510	58136.0606	10510	59256.7962
10520	58042.1317	10520	57479.5941	10520	57036.9053	10520	57554.4071	10520	58203.7792	10520	59367.9694
10530	58299.9161	10530	57052.3425	10530	57151.1101	10530	57948.4847	10530	58250.8939	10530	59500.2126
10540	58269.0127	10540	57467.2165	10540	56866.9685	10540	57469.5149	10540	58106.3586	10540	59182.1058
10550	57968.6994	10550	57349.6738	10550	56847.6961	10550	57590.3253	10550	58116.6364	10550	59219.5953
10560	58171.0726	10560	57039.1499	10560	56924.4595	10560	57902.154	10560	57421.7417	10560	59178.0258
10570	58737.701	10570	57026.6384	10570	57160.9762	10570	57648.7562	10570	58127.4305	10570	59001.7784
10580	58680.452	10580	57275.2959	10580	57028.2467	10580	57448.0168	10580	58416.8307	10580	58486.7317
10590	58392.6203	10590	57084.095	10590	57244.2968	10590	57810.3283	10590	58357.4853	10590	58660.1662
10600	58136.7748	10600	56974.5596	10600	57403.9857	10600	57795.1189	10600	58795.413	10600	58669.8919
10610	58159.6238	10610	57128.9414	10610	56617.3287	10610	57330.5666	10610	58539.0009	10610	59113.085
10620	57713.4098	10620	57145.5449	10620	56931.8392	10620	57649.2231	10620	58086.4345	10620	58572.1898
10630	58132.4257	10630	56977.4349	10630	56762.4086	10630	57287.1099	10630	58497.9003	10630	58826.3533
10640	58087.6729	10640	56627.9979	10640	56516.5197	10640	57686.5028	10640	58630.8856	10640	59100.105
10650	58332.108	10650	56875.3304	10650	56892.1103	10650	57378.7907	10650	58567.2023	10650	58232.6451
10660	58144.0334	10660	57073.7359	10660	56992.2415	10660	57554.0282	10660	59166.3942	10660	58633.2313
10670	58349.3382	10670	57152.3323	10670	57254.5856	10670	57882.7888	10670	59235.2177	10670	58777.1072
10680	57799.4895	10680	57071.664	10680	57091.4521	10680	57876.4125	10680	59154.5046	10680	58972.8682
10690	57515.0298	10690	57068.4616	10690	57040.5129	10690	57644.2727	10690	58919.071	10690	58896.5761
10700	58131.3905	10700	56657.9548	10700	56911.9566	10700	57432.6217	10700	58932.3931	10700	58834.0238
10710	57516.1169	10710	56997.6502	10710	57171.9968	10710	57496.7424	10710	58880.9408	10710	59020.2239
10720	57996.5069	10720	57400.0957	10720	57149.8021	10720	58003.8805	10720	59385.147	10720	59098.3113
10730	57913.6146	10730	56678.4265	10730	57337.5549	10730	57826.6048	10730	59169.5981	10730	58475.7913
10740	58307.4482	10740	57188.7915	10740	56890.0884	10740	57890.3169	10740	58497.7734	10740	59186.4422
10750	57873.4898	10750	57157.0807	10750	56651.9206	10750	58084.2883	10750	58604.5388	10750	58600.9787
10760	58016.8935	10760	56927.9021	10760	57134.4228	10760	57484.7253	10760	57722.9505	10760	58899.4968
10770	57800.4933	10770	56701.4222	10770	56257.3657	10770	57660.7454	10770	58263.3212	10770	58864.6877
10780	57667.2863	10780	56643.7188	10780	56762.8895	10780	57900.3114	10780	57967.1301	10780	58871.7851
10790	58672.2762	10790	56931.1699	10790	57204.303	10790	57852.9236	10790	57835.8725	10790	58592.1855
10800	57993.9038	10800	56920.7313	10800	56686.8988	10800	57932.8503	10800	58130.0224	10800	58975.3555
10810	57774.733	10810	57171.5924	10810	56961.3633	10810	57612.6015	10810	58577.2891	10810	58585.0686
10820	58328.8927	10820	57137.4537	10820	57328.3036	10820	58276.8124	10820	58223.3026	10820	58505.7845
10830	57730.0175	10830	56951.5639	10830	57101.3443	10830	57750.2426	10830	58524.6737	10830	58634.5983
10840	57825.9409	10840	57325.1249	10840	56640.7329	10840	57617.1169	10840	58191.1161	10840	59193.7181
10850	57941.8027	10850	57039.876	10850	56654.5019	10850	58048.4502	10850	58498.6413	10850	59252.9131
10860	58184.3507	10860	57267.8655	10860	56761.7037	10860	57480.5081	10860	58136.4255	10860	58791.2929
10870	58032.1466	10870	57047.7277	10870	56372.3186	10870	58081.1798	10870	57874.1559	10870	58342.4863
10880	57859.8583	10880	57098.7047	10880	56837.76	10880	57862.8874	10880	57806.5916	10880	58361.9101
10890	58041.1787	10890	57165.2363	10890	56884.847	10890	57726.8681	10890	57653.6346	10890	58492.8947
10900	57854.8783	10900	56882.0804	10900	57171.9461	10900	58142.4937	10900	58749.7135	10900	58460.7893
10910	57746.4782	10910	56664.2769	10910	57357.9114	10910	57998.719	10910	57802.6361	10910	58467.2634
10920	58482.8965	10920	57200.0103	10920	56788.2796	10920	58636.7447	10920	57943.6018	10920	58377.5314
10930	58117.9298	10930	57663.2109	10930	56873.5213	10930	58317.9407	10930	58164.6162	10930	58753.0007
10940	58342.6937	10940	57437.389	10940	56695.987	10940	58693.3964	10940	57947.8258	10940	59145.053
10950	57811.1917	10950	57875.2523	10950	57133.5185	10950	58263.0328	10950	57624.8806	10950	58792.2228
10960	57649.4221	10960	57614.1535	10960	57217.2321	10960	58962.3895	10960	58055.5418	10960	58593.1951
10970	57479.3687	10970	58074.7359	10970	57358.4672	10970	58307.2066	10970	58178.8234	10970	58619.0869
10980	57896.8025	10980	57366.0992	10980	57655.4608	10980	58659.8181	10980	58043.8738	10980	58701.2259
10990	57892.9953	10990	57597.2243	10990	57263.487	10990	58294.035	10990	58531.151	10990	58772.2203
11000	57433.2851	11000	57712.7216	11000	57470.7381	11000	58301.1288	11000	58759.3173	11000	59063.5063
11010	57987.3393	11010	57608.1771	11010	57433.675	11010	58100.7689	11010	58332.2866	11010	58637.2639
11020	57880.0366	11020	57534.3833	11020	57572.8109	11020	57640.5939	11020	58548.7053	11020	58690.4696
11030	57655.6788	11030	57875.0933	11030	57862.3352	11030	58416.0527	11030	58049.7194	11030	59017.1141
11040	57681.6239	11040	57580.6741	11040	57881.8604	11040	58568.3578	11040	58124.8885	11040	58805.902
11050	57752.4719	11050	57911.0982	11050	57123.8837	11050	58148.2057	11050	58283.831	11050	58520.8008
11060	58320.6127	11060	57094.3484	11060	57093.8501	11060	58310.4538	11060	58408.087	11060	58993.6202
11070	57775.3895	11070	57194.7828	11070	57244.6568	11070	58430.363	11070	58278.0883	11070	58993.5052
11080	58777.061	11080	57455.3842	11080	57288.06	11080	58523.6727	11080	58759.2121	11080	58262.096
11090	57641.4669	11090	57633.1392	11090	56917.3741	11090	58097.8542	11090	58408.2621	11090	58778.518
11100	57751.4029	11100	57664.6851	11100	57521.5898	11100	58771.5011	11100	58524.5005	11100	58912.7353
11110	57940.7536	11110	58381.2707	11110	57443.4116	11110	58343.5981	11110	58623.9184	11110	58604.1455
11120	58331.7777	11120	58176.1526	11120	56923.2572	11120	58285.0979	11120	58909.415	11120	59085.5951
11130	57718.7828	11130	57789.5156	11130	57651.0098	11130	58441.8516	11130	58962.7983	11130	58847.423
11140	57894.7891	11140	58134.9379	11140	57420.5628	11140	58332.9008	11140	58913.0228	11140	58267.2747
11150	57711.8516	11150	57739.1858	11150	57801.1464	11150	58591.9854	11150	58836.0951	11150	59002.5709
11160	57386.2131	11160	57548.9883	11160	57747.3384	11160	58558.6535	11160	58390.4034	11160	58603.4583
11170	58013.5341	11170	57645.6935	11170	58299.8091	11170	58316.8147	11170	58318.8251	11170	58367.9476
11180	57747.516	11180	57427.4044	11180	57501.0118	11180	57606.9878	11180	58513.3976	11180	57801.7911
11190	57367.0323	11190	57487.3043	11190	57668.3734	11190	58071.0574	11190	58300.7854	11190	58496.0973
11200	58091.5703	11200	57201.6299	11200	57430.8383	11200	58280.904	11200	58571.3069	11200	58339.4043
11210	57607.5581	11210	57754.3224	11210	57755.3497	11210	58131.1578	11210	58131.9373	11210	58489.7695
11220	56965.449	11220	57743.5202	11220	57890.1189	11220	57988.118	11220	58422.6016	11220	58692.6282
11230	58045.6525	11230	57823.1051	11230	57719.636	11230	58178.1865	11230	58325.0454	11230	58532.5531
11240	57902.3704	11240	57620.7414	11240	57681.2168	11240	58139.796	11240	58373.1385	11240	58969.0659
11250	57519.0057	11250	57660.9062	11250	57420.4489	11250	58522.4085	11250	58390.7713	11250	58487.9169
11260	57813.8029	11260	57812.8447	11260	57884.4624	11260	57748.031	11260	58224.9611	11260	58940.1117
11270	58229.9702	11270	57807.3013	11270	57320.6106	11270	58019.3225	11270	58583.3114	11270	58696.1203
11280	58060.7244	11280	57868.2734	11280	57647.1048	11280	58030.9535	11280	58887.2607	11280	58913.1681
11290	57485.6297	11290	57879.6355	11290	57026.5431	11290	58400.3194	11290	58599.5776	11290	59104.1966
11300	57926.5427	11300	58002.9938	11300	57512.3075	11300	57694.6462	11300	58721.515	11300	58949.5569
11310	57918.2504	11310	57590.0611	11310	57386.3198	11310	58125.3483	11310	59000.4238	11310	59030.4032
11320	57152.0442	11320	57595.0866	11320	57552.6737	11320	57823.3128	11320	58485.3767	11320	58942.7481
11330	57974.7359	11330	57379.5625	11330	57487.7845	11330	57799.9345	11330	58094.4808	11330	58724.1664
11340	57688.8839	11340	57506.6413	11340	57264.1767	11340	57894.8305	11340	58168.5993	11340	58095.5964
11350	57778.6162	11350	57693.1006	11350	57276.4386	11350	58065.5056	11350	57686.1945	11350	58063.7916
11360	57822.3735	11360	57208.3592	11360	57040.4592	11360	57770.9568	11360	58335.1256	11360	58858.3302
11370	57935.6475	11370	57679.169	11370	56827.5848	11370	58188.2698	11370	58150.0504	11370	58555.4783
11380	56911.5809	11380	57323.0446	11380	57612.6062	11380	57763.5779	11380	58749.1689	11380	58927.3099
11390	57981.9987	11390	57963.3958	11390	57362.2186	11390	58875.8085	11390	58662.5973	11390	58206.7612
11400	57529.6494	11400	57228.2338	11400	57309.0358	11400	58701.8511	11400	58301.6391	11400	58626.8175
11410	57205.5548	11410	57581.9518	11410	57034.8632	11410	58443.5042	11410	58275.6036	11410	58699.9154
11420	57876.3532	11420	57575.391	11420	57520.6193	11420	58251.4788	11420	58640.9815	11420	58827.2842
11430	57469.4214	11430	57432.9999	11430	57142.1252	11430	58537.4747	11430	57982.3174	11430	58502.8806
11440	57879.2627	11440	57016.0183	11440	57170.6634	11440	58457.5719	11440	58398.2238	11440	58850.4913
11450	58085.1988	11450	57027.7694	11450	57013.3555	11450	58624.85	11450	58629.8887	11450	58912.138
11460	58296.092	11460	56773.1049	11460	56767.4424	11460	58448.2117	11460	59080.0992	11460	59295.7801
11470	58485.2898	11470	56541.132	11470	57374.662	11470	58669.6697	11470	59074.2357	11470	58595.0571
11480	57824.6121	11480	57151.2436	11480	57331.2049	11480	58381.3973	11480	58943.2245	11480	58463.8543
11490	57854.8298	11490	58080.0375	11490	56974.069	11490	58030.9449	11490	58760.4201	11490	58498.8199
11500	57372.4028	11500	57568.2746	11500	56491.3361	11500	58751.053	11500	58584.4267	11500	58957.7803
11510	57689.3043	11510	57334.5164	11510	57033.291	11510	58713.1302	11510	58740.2413	11510	59130.552
11520	57953.8585	11520	58061.0416	11520	57046.044	11520	58075.069	11520	58353.684	11520	59098.4599
11530	58112.334	11530	57610.6386	11530	57057.7	11530	58040.6022	11530	59027.6468	11530	58963.9874
11540	57635.8669	11540	57324.7856	11540	57130.5139	11540	58013.9296	11540	58723.7621	11540	59249.1498
11550	57970.5012	11550	57081.2643	11550	56966.5602	11550	57884.1466	11550	58845.4719	11550	58959.5453
11560	57346.7493	11560	57512.7968	11560	57101.988	11560	58143.5897	11560	58392.5679	11560	58991.9706
11570	57662.5815	11570	56987.317	11570	57604.598	11570	58408.6308	11570	58476.5803	11570	58717.7298
11580	57505.8729	11580	57166.3956	11580	57507.6086	11580	58006.813	11580	59059.9402	11580	59000.2388
11590	58072.6253	11590	56941.5025	11590	57092.6187	11590	57732.2725	11590	58881.2865	11590	59004.9806
11600	57741.1949	11600	56833.8857	11600	56727.5458	11600	58369.5184	11600	58974.5176	11600	59341.6496
11610	57281.5387	11610	57581.9523	11610	57065.0216	11610	57752.0868	11610	58914.4244	11610	59043.1885
11620	57751.8648	11620	56963.7012	11620	56584.8319	11620	58105.294	11620	58651.7945	11620	58643.8903
11630	57859.7678	11630	57297.5414	11630	57367.7791	11630	57966.0859	11630	58900.3353	11630	59112.7773
11640	57954.6379	11640	57279.8732	11640	57000.1701	11640	57997.0844	11640	58893.5602	11640	59411.3316
11650	57698.699	11650	57768.6521	11650	56848.6351	11650	57911.9099	11650	59163.3968	11650	58976.3782
11660	57242.9636	11660	57813.1103	11660	56653.7684	11660	58527.1947	11660	59258.159	11660	58893.7668
11670	57081.3295	11670	57082.1287	11670	56295.368	11670	57965.321	11670	59269.6403	11670	58889.1815
11680	57881.7301	11680	56773.4828	11680	56077.1332	11680	57439.2339	11680	59462.1649	11680	59281.4019
11690	57287.6234	11690	56922.1212	11690	56349.3582	11690	57744.7826	11690	58864.6597	11690	58862.5286
11700	57929.5262	11700	56957.6949	11700	56755.8185	11700	57539.6034	11700	58827.4094	11700	58504.5427
11710	57195.1885	11710	57052.5295	11710	56750.3427	11710	57756.1666	11710	58905.9475	11710	58324.077
11720	56892.3179	11720	56798.8773	11720	56560.1266	11720	58076.4449	11720	59436.3317	11720	58564.9671
11730	57383.5684	11730	56812.9528	11730	55937.1708	11730	57688.5668	11730	58952.0471	11730	58787.2397
11740	57610.5027	11740	57155.4512	11740	56593.7734	11740	58208.3267	11740	58826.6885	11740	58669.3132
11750	57701.1534	11750	56871.3632	11750	56828.0122	11750	57836.887	11750	58772.5242	11750	58516.3409
11760	57298.3225	11760	56820.9067	11760	56564.7732	11760	58235.6378	11760	58797.3993	11760	58984.9432
11770	57552.7769	11770	57186.1804	11770	56344.072	11770	58287.8822	11770	58659.0389	11770	58766.6442
11780	57730.9941	11780	57275.8832	11780	56769.5519	11780	58598.6711	11780	58834.6594	11780	58848.7956
11790	57378.6466	11790	58101.6381	11790	56374.5785	11790	58083.6141	11790	59052.0294	11790	58591.3085
11800	57526.4865	11800	57616.1535	11800	57329.8675	11800	58314.454	11800	59072.7668	11800	58070.1339
11810	57425.4212	11810	57837.531	11810	56826.1719	11810	57770.8391	11810	59417.4067	11810	58399.5073
11820	57742.7885	11820	57953.7878	11820	56543.8908	11820	58125.4291	11820	59168.3581	11820	58118.5591
11830	58065.7186	11830	57816.4828	11830	57057.4152	11830	57876.7756	11830	58914.0253	11830	58869.3346
11840	57309.8159	11840	57969.5878	11840	56416.2239	11840	57854.8285	11840	59125.1153	11840	58776.3094
11850	57536.3883	11850	58254.3926	11850	56707.1703	11850	57811.9505	11850	58723.2988	11850	57888.7795
11860	57478.0714	11860	57260.319	11860	56589.4622	11860	57479.0845	11860	59014.5646	11860	58485.3118
11870	57280.4686	11870	57110.2107	11870	56343.9413	11870	57940.6027	11870	58679.2713	11870	58045.8466
11880	56604.279	11880	57262.9247	11880	56188.8332	11880	57680.421	11880	58759.8938	11880	57967.0813
11890	57763.3487	11890	57286.9311	11890	56192.2355	11890	57608.8852	11890	58974.6814	11890	58329.0899
11900	57583.9132	11900	57764.7137	11900	56456.2699	11900	57250.5372	11900	59119.6723	11900	58285.6996
11910	57222.9577	11910	57484.3415	11910	56284.0208	11910	57799.3541	11910	59783.655	11910	58252.8133
11920	57114.8505	11920	57729.8266	11920	56256.5523	11920	57616.035	11920	59294.1604	11920	58125.5029
11930	57218.8028	11930	57637.1984	11930	56876.8177	11930	57328.9752	11930	59312.0298	11930	58325.8098
11940	57522.3847	11940	57700.3997	11940	56748.8912	11940	57762.7108	11940	58810.0307	11940	58034.6064
11950	57169.8393	11950	57223.2091	11950	56373.2995	11950	57830.8227	11950	58577.777	11950	58027.7366
11960	57117.6748	11960	57734.227	11960	56381.4055	11960	58288.7342	11960	58767.354	11960	58778.6478
11970	56861.4254	11970	57811.4622	11970	56430.2047	11970	57557.666	11970	58617.6843	11970	58526.657
11980	57338.4515	11980	57339.1043	11980	56783.5377	11980	57757.005	11980	59018.8254	11980	58654.9701
11990	57075.5804	11990	56910.1575	11990	56653.4021	11990	57655.6243	11990	58675.9867	11990	58479.375
12000	57439.7961	12000	56957.2482	12000	56226.212	12000	57501.1173	12000	58951.506	12000	58487.1357
12010	57509.484	12010	56686.5611	12010	56400.5479	12010	57357.1216	12010	59286.9109	12010	58480.6489
12020	57583.0796	12020	57379.9696	12020	57051.1373	12020	57882.6923	12020	59181.9435	12020	57903.3135
12030	57494.4391	12030	57327.7005	12030	56728.6363	12030	58053.1416	12030	59159.8335	12030	58623.8138
12040	57411.2791	12040	57367.4529	12040	56715.7566	12040	57590.2277	12040	59162.2936	12040	58267.1263
12050	57137.4571	12050	57958.4666	12050	56564.8539	12050	57627.5983	12050	58774.5347	12050	58934.5014
12060	57702.7296	12060	57720.6535	12060	56692.3098	12060	57602.7168	12060	59326.6563	12060	58740.1422
12070	57969.6786	12070	57816.4171	12070	57111.0376	12070	57275.0377	12070	59023.211	12070	59317.8243
12080	57838.3254	12080	57100.7403	12080	57070.94	12080	56989.9186	12080	59470.2784	12080	58697.7747
12090	57906.5372	12090	57235.1106	12090	57107.197	12090	56971.8383	12090	59399.0065	12090	58268.9356
12100	57697.947	12100	57437.09	12100	57053.932	12100	57809.2635	12100	58316.7025	12100	58260.5671
12110	57458.834	12110	57523.2892	12110	56980.5529	12110	56950.7817	12110	59379.7228	12110	58476.3261
12120	57404.8142	12120	57146.0955	12120	56752.3881	12120	57324.2078	12120	58664.9753	12120	57959.2123
12130	57511.3099	12130	56846.8045	12130	57118.7378	12130	57390.8722	12130	58752.9226	12130	58724.3684
12140	57349.1309	12140	56962.3832	12140	56747.5952	12140	57312.2869	12140	58897.9515	12140	58710.3398
12150	57087.4584	12150	56922.2711	12150	56488.0553	12150	56948.4045	12150	58276.0564	12150	58254.4448
12160	57520.5072	12160	57366.4143	12160	56814.4235	12160	57227.5995	12160	58368.7364	12160	58531.1646
12170	57099.5923	12170	57386.0755	12170	56888.8553	12170	56777.9424	12170	58031.5844	12170	58661.0593
12180	57618.2211	12180	57167.3567	12180	56551.6408	12180	57461.4803	12180	58784.2701	12180	58494.292
12190	57480.4815	12190	57141.408	12190	56713.2949	12190	57164.1539	12190	58961.6091	12190	58392.1935
12200	57287.3939	12200	57612.8959	12200	56619.4074	12200	57431.4847	12200	59250.5062	12200	58354.8891
12210	57220.1091	12210	57179.4679	12210	57131.2336	12210	57562.3285	12210	59075.2432	12210	58311.4843
12220	57689.4603	12220	57304.7487	12220	56570.8067	12220	57159.5177	12220	58869.8758	12220	57674.0727
12230	57609.4099	12230	57079.6314	12230	56712.4438	12230	57268.8083	12230	58871.7075	12230	57664.6413
12240	57152.4064	12240	57120.6469	12240	56629.4981	12240	57314.1651	12240	58848.6028	12240	58210.3111
12250	57113.7313	12250	57800.7677	12250	56770.7893	12250	57119.8849	12250	58862.8864	12250	57829.4062
12260	56712.8515	12260	57309.2463	12260	57080.3767	12260	57110.1994	12260	58887.495	12260	58472.6739
12270	56879.3069	12270	56798.9369	12270	56520.5287	12270	57772.1007	12270	58422.1121	12270	58624.5768
12280	56734.0302	12280	57178.0713	12280	56735.0665	12280	57348.4541	12280	58610.7876	12280	58765.7838
12290	57408.7289	12290	57504.258	12290	56830.0381	12290	57570.2966	12290	58536.5568	12290	59161.0098
12300	57274.7056	12300	57239.1652	12300	56790.7164	12300	57333.5523	12300	58523.2757	12300	59050.2218
12310	57702.4823	12310	57338.2983	12310	57041.7928	12310	57189.4003	12310	58360.5596	12310	58104.2025
12320	57354.9599	12320	57286.6354	12320	56807.0841	12320	57362.4548	12320	58621.6184	12320	58376.3233
12330	57139.1039	12330	57454.1128	12330	57035.6755	12330	57054.7914	12330	58410.3504	12330	58548.8372
12340	57012.1175	12340	56874.4154	12340	56864.3814	12340	57468.3511	12340	58386.4508	12340	58492.7419
12350	56567.7218	12350	57164.3948	12350	56483.0723	12350	57010.8686	12350	59184.9101	12350	58795.1581
12360	56416.6021	12360	58079.5008	12360	56318.2744	12360	57410.1009	12360	58553.9146	12360	58727.9713
12370	56963.4203	12370	57499.5109	12370	56610.2987	12370	57177.7518	12370	59132.7711	12370	58472.261
12380	57023.7297	12380	57054.1026	12380	56102.6245	12380	57060.002	12380	58499.9574	12380	58592.6338
12390	57068.4686	12390	57511.6973	12390	56829.3297	12390	57699.9941	12390	58793.1779	12390	57605.3217
12400	57198.2465	12400	57219.5479	12400	57137.4013	12400	57262.4046	12400	58748.1781	12400	57721.3247
12410	57255.3459	12410	57051.7828	12410	56626.7001	12410	57258.0143	12410	58032.0428	12410	57655.7664
12420	57381.5219	12420	56767.0084	12420	57200.938	12420	56999.8033	12420	58375.5382	12420	58311.2657
12430	57003.2721	12430	57046.9848	12430	57289.4256	12430	56885.8033	12430	58781.0726	12430	57954.5531
12440	56983.9094	12440	57365.3878	12440	56772.6125	12440	57572.1511	12440	58358.3854	12440	58522.3783
12450	56806.8963	12450	57209.1421	12450	56721.7715	12450	57367.5415	12450	58502.7773	12450	58069.0577
12460	57505.7011	12460	57010.6555	12460	56885.0446	12460	56941.0217	12460	58551.0394	12460	58314.5997
12470	57365.6692	12470	57083.947	12470	57210.0467	12470	57397.2635	12470	58813.8163	12470	57874.8934
12480	57380.4947	12480	56774.1665	12480	56556.2113	12480	57227.247	12480	58876.7823	12480	57845.4796
12490	57367.1048	12490	57180.4779	12490	56381.9952	12490	57070.946	12490	58604.8904	12490	58485.0593
12500	57928.0843	12500	57091.8366	12500	56512.9725	12500	57145.2735	12500	58866.0237	12500	58404.2851
12510	57821.3766	12510	57236.1977	12510	56655.9692	12510	57374.983	12510	58707.9038	12510	58405.9454
12520	57625.1727	12520	57053.254	12520	57029.4516	12520	57495.421	12520	58593.005	12520	58589.9457
12530	57752.3219	12530	57352.298	12530	56773.31	12530	56880.6259	12530	58827.0093	12530	57732.7463
12540	57190.82	12540	57456.5374	12540	56144.2417	12540	56809.3991	12540	59051.3591	12540	58290.8769
12550	57546.0239	12550	56817.3538	12550	56608.5953	12550	56948.4924	12550	59237.726	12550	57897.4479
12560	57005.469	12560	57395.0869	12560	56272.3986	12560	57235.6852	12560	59183.6346	12560	58141.0575
12570	57437.4524	12570	57763.628	12570	56867.1663	12570	57460.5413	12570	58674.181	12570	58388.9143
12580	57736.9446	12580	57119.6711	12580	56950.6364	12580	57426.5306	12580	58877.2579	12580	58607.4218
12590	57562.712	12590	57068.5846	12590	56465.2072	12590	57023.3556	12590	58843.9305	12590	58316.6223
12600	57993.1089	12600	56927.2781	12600	56275.1726	12600	57673.734	12600	58749.6401	12600	58619.6669
12610	57727.8721	12610	57033.7428	12610	56811.0094	12610	57139.9158	12610	58860.4265	12610	58521.7168
12620	57637.2623	12620	57278.2251	12620	56915.7476	12620	57786.3462	12620	58633.575	12620	58680.8107
12630	57842.5062	12630	57537.9253	12630	56832.3824	12630	57528.3673	12630	58819.2623	12630	59227.4895
12640	57453.6304	12640	57509.9096	12640	56842.979	12640	57891.3758	12640	58302.7759	12640	58955.388
12650	57934.772	12650	57175.8029	12650	57233.574	12650	57801.7611	12650	58684.6296	12650	58668.1928
12660	57562.0552	12660	57585.3319	12660	57263.0776	12660	57799.7692	12660	58602.4811	12660	58857.7049
12670	57591.5487	12670	57152.2992	12670	57197.7773	12670	58032.7198	12670	58775.9285	12670	59455.7699
12680	58001.1351	12680	57160.3496	12680	57302.3672	12680	57901.6899	12680	58184.3463	12680	58570.7465
12690	57768.7994	12690	57109.4434	12690	57065.211	12690	57747.6563	12690	58674.8399	12690	59035.734
12700	57539.1912	12700	56947.4598	12700	57412.1688	12700	57839.3079	12700	59548.6858	12700	59207.3059
12710	57109.2454	12710	57046.312	12710	56914.3957	12710	57777.1868	12710	59439.6584	12710	58459.7746
12720	57939.4301	12720	56950.774	12720	57067.8892	12720	57834.7955	12720	58867.9815	12720	58142.6422
12730	57777.8746	12730	56865.4549	12730	57151.6431	12730	57389.3953	12730	59610.196	12730	58425.0646
12740	57929.4319	12740	56900.368	12740	56926.0923	12740	57587.8495	12740	58679.0677	12740	58765.6867
12750	57364.2808	12750	57005.0219	12750	57323.8575	12750	58054.6062	12750	58227.1742	12750	58899.1288
12760	57623.3638	12760	56646.9177	12760	57161.2769	12760	57566.2593	12760	58350.992	12760	58511.7409
12770	57588.3706	12770	56654.3364	12770	56695.9096	12770	58500.5157	12770	58482.1301	12770	58810.6299
12780	57883.7789	12780	56395.2282	12780	57199.835	12780	57967.8691	12780	59029.4215	12780	58528.6039
12790	58060.8701	12790	56899.364	12790	56562.0879	12790	57535.1726	12790	58693.8729	12790	59063.6403
12800	57591.9889	12800	57021.7732	12800	57105.6843	12800	57758.1893	12800	58867.3715	12800	59342.4255
12810	57685.5588	12810	57115.4407	12810	57491.3574	12810	57725.8142	12810	58884.2428	12810	59123.8586
12820	57856.8382	12820	56570.2005	12820	57485.1305	12820	58019.6967	12820	58561.4718	12820	58508.2744
12830	57493.4672	12830	57410.5206	12830	57403.6274	12830	57725.9107	12830	58781.4944	12830	58473.5417
12840	57534.638	12840	57536.8738	12840	57223.2655	12840	57447.3379	12840	58864.3164	12840	58324.5664
12850	57190.2369	12850	56902.3343	12850	56931.9144	12850	57934.4477	12850	58976.4164	12850	58797.2294
12860	57273.4473	12860	57294.9603	12860	57436.7449	12860	58023.1332	12860	58701.974	12860	58657.6083
12870	57462.7069	12870	57044.9053	12870	57360.5764	12870	57736.7322	12870	58613.6256	12870	58642.6605
12880	57072.5592	12880	57290.4398	12880	56952.3823	12880	57947.7194	12880	58516.2207	12880	58335.667
12890	56975.1565	12890	57252.7226	12890	57463.2897	12890	58011.7723	12890	58567.944	12890	58067.4295
12900	57126.5289	12900	56693.5418	12900	57130.6649	12900	57658.3143	12900	58645.4539	12900	58647.4361
12910	56948.5457	12910	57356.9674	12910	57116.2791	12910	57697.1414	12910	58754.6763	12910	58643.8971
12920	57978.0006	12920	57106.9566	12920	56991.8869	12920	57655.0194	12920	59252.4775	12920	58604.5846
12930	57589.7266	12930	57255.1182	12930	57550.1272	12930	57770.499	12930	58820.1401	12930	58663.4861
12940	57539.1259	12940	57302.4553	12940	56728.2423	12940	57799.832	12940	58647.1411	12940	58636.6807
12950	57224.7395	12950	57579.4001	12950	56535.7638	12950	57620.4287	12950	59552.992	12950	58514.506
12960	57952.4838	12960	57223.0465	12960	56713.8519	12960	57345.8766	12960	58759.9367	12960	58919.1302
12970	57398.9753	12970	57537.1994	12970	56584.0131	12970	57331.0229	12970	58845.2104	12970	58378.9799
12980	57154.2988	12980	57058.0767	12980	57033.0244	12980	57482.4015	12980	59108.9019	12980	58701.6222
12990	57361.4232	12990	57157.5185	12990	56820.7951	12990	57458.3855	12990	58542.3043	12990	58504.1098
13000	57270.8429	13000	56998.6014	13000	56841.2908	13000	57375.5168	13000	58906.5216	13000	58473.1902
13010	57549.3272	13010	56689.0715	13010	57049.1607	13010	57631.7427	13010	58913.9014	13010	58910.8326
13020	57674.6255	13020	56698.3997	13020	57150.2128	13020	56964.7996	13020	58994.3804	13020	58338.9943
13030	57719.5075	13030	57143.2295	13030	56944.3135	13030	57284.0984	13030	58435.1321	13030	58815.2995
13040	57364.455	13040	56977.0468	13040	56970.8792	13040	57641.44	13040	58368.0704	13040	58812.3752
13050	57478.3145	13050	57518.975	13050	57025.4261	13050	57136.4588	13050	58240.3917	13050	58487.4005
13060	57592.1765	13060	57292.9594	13060	56650.6536	13060	57300.9633	13060	58632.9466	13060	58703.5675
13070	57715.8012	13070	57148.8197	13070	57179.9839	13070	58004.5797	13070	58658.7094	13070	58825.1317
13080	57722.1361	13080	56908.226	13080	56865.9149	13080	57533.3813	13080	58563.7915	13080	59020.1362
13090	57651.5699	13090	57703.4699	13090	57036.8319	13090	57331.7404	13090	58854.5575	13090	58718.1088
13100	57192.3749	13100	57275.0371	13100	56286.4409	13100	58056.47	13100	58983.8777	13100	58529.0862
13110	57641.488	13110	57747.9149	13110	56854.1508	13110	57883.7455	13110	58073.3013	13110	58570.8003
13120	57343.2323	13120	57265.2431	13120	57070.5841	13120	57988.2174	13120	58116.0887	13120	58025.672
13130	57139.91	13130	57220.9881	13130	57422.111	13130	57685.2066	13130	58801.8349	13130	58591.5685
13140	57460.8844	13140	57322.8048	13140	57445.424	13140	57544.7102	13140	59327.3052	13140	58539.1723
13150	57622.2307	13150	57318.8501	13150	56738.5317	13150	57305.9041	13150	58285.6984	13150	59086.0807
13160	57095.6003	13160	57610.03	13160	56536.6283	13160	57419.8949	13160	58651.0049	13160	59174.9452
13170	57349.5881	13170	57026.9847	13170	57114.6402	13170	57734.5843	13170	58854.2273	13170	58604.7685
13180	57516.6496	13180	57176.0786	13180	57110.2719	13180	57485.6591	13180	58689.6682	13180	58431.4242
13190	57344.1485	13190	57063.1705	13190	57117.7794	13190	57292.0547	13190	58583.0294	13190	58765.12
13200	57593.4253	13200	56815.862	13200	57117.3475	13200	57902.5705	13200	58565.7189	13200	58661.5918
13210	57552.9377	13210	56869.323	13210	56979.0951	13210	57411.3124	13210	58833.5911	13210	58798.4188
13220	58002.0734	13220	57506.7627	13220	57350.1124	13220	57576.3628	13220	58623.0945	13220	59029.4145
13230	57823.8196	13230	56855.2351	13230	56994.8642	13230	57290.3644	13230	58744.9518	13230	59279.3516
13240	57369.4206	13240	56815.7357	13240	57775.197	13240	57623.0314	13240	58692.0336	13240	58897.2585
13250	57443.0215	13250	57133.8306	13250	57020.2548	13250	57519.1213	13250	58946.7046	13250	59123.7985
13260	56791.785	13260	56700.9352	13260	56812.1526	13260	57875.1927	13260	58670.3966	13260	59020.509
13270	56978.6887	13270	57138.2718	13270	56662.9745	13270	57111.2143	13270	59195.4425	13270	58825.1655
13280	56871.1772	13280	57326.864	13280	56921.9818	13280	57392.7614	13280	58706.3522	13280	58659.3571
13290	57265.0699	13290	57100.6195	13290	57135.2726	13290	58102.2737	13290	58922.408	13290	59023.3306
13300	56969.494	13300	56918.7844	13300	56803.9619	13300	57487.4027	13300	58833.0832	13300	58414.698
13310	57050.3463	13310	57417.9983	13310	56660.5492	13310	57469.4469	13310	58744.3788	13310	58171.4358
13320	56705.9043	13320	56951.8501	13320	56689.0027	13320	58221.4312	13320	58576.1869	13320	58174.6905
13330	56468.1448	13330	57377.0111	13330	56899.2202	13330	57563.3246	13330	59155.2628	13330	58490.1978
13340	57290.0827	13340	57059.6101	13340	57299.4435	13340	57935.2168	13340	58809.7313	13340	58022.1111
13350	57169.1696	13350	57018.0587	13350	57075.6039	13350	58090.1236	13350	58294.2894	13350	58376.4574
13360	57158.1383	13360	57449.7023	13360	56942.8749	13360	57454.2817	13360	58447.6679	13360	58700.2033
13370	56755.6663	13370	57317.1372	13370	56825.8029	13370	57031.7802	13370	58437.5436	13370	58351.7888
13380	57406.2048	13380	57057.7053	13380	57297.2547	13380	57472.2392	13380	59057.4189	13380	58700.8787
13390	56975.6441	13390	57025.9685	13390	57268.4786	13390	57504.8957	13390	58513.0467	13390	58355.3183
13400	57165.1061	13400	57045.8855	13400	56912.6113	13400	57159.124	13400	58393.4366	13400	58591.8788
13410	57508.583	13410	56848.5179	13410	57351.5464	13410	57314.3128	13410	58446.6971	13410	58319.451
13420	57347.0282	13420	57292.2342	13420	57629.8671	13420	57176.7789	13420	58457.8676	13420	57905.4089
13430	57737.8307	13430	57812.0052	13430	57442.4568	13430	57692.8161	13430	58278.2716	13430	57946.6688
13440	57614.5333	13440	57760.1486	13440	56975.7101	13440	57504.7456	13440	58068.9532	13440	58391.5545
13450	57879.5177	13450	58138.9605	13450	57218.8004	13450	57719.9605	13450	58267.0817	13450	58234.8384
13460	57945.7175	13460	57546.2346	13460	56950.9355	13460	57471.6691	13460	58004.2499	13460	57712.7039
13470	57870.5549	13470	57280.0173	13470	57377.3012	13470	57399.1238	13470	58814.8312	13470	57992.1874
13480	57516.8967	13480	57141.2665	13480	56755.566	13480	57629.2647	13480	58833.6709	13480	58108.0753
13490	57132.7291	13490	57275.9677	13490	57625.5766	13490	57754.3831	13490	59255.8788	13490	58365.6659
13500	57445.1156	13500	57053.8871	13500	57062.1269	13500	57627.3295	13500	58856.1612	13500	57792.3706
13510	57274.2911	13510	57186.3451	13510	56787.655	13510	57692.9824	13510	58903.8724	13510	58510.4281
13520	57456.7073	13520	57233.0937	13520	56843.2823	13520	58162.4048	13520	58798.582	13520	58568.6611
13530	57365.1556	13530	56973.6122	13530	56333.8235	13530	58082.7807	13530	58967.8973	13530	58388.9124
13540	57430.5444	13540	57841.0484	13540	57111.9317	13540	57797.5682	13540	59211.7372	13540	58334.3047
13550	57526.6004	13550	57512.523	13550	56440.0756	13550	57803.087	13550	59419.4372	13550	58999.8436
13560	57502.8543	13560	57830.1932	13560	56655.5843	13560	58376.5628	13560	58846.2815	13560	58567.6833
13570	57239.1205	13570	56518.7588	13570	57034.1218	13570	57605.3431	13570	58817.2059	13570	58662.317
13580	57882.2444	13580	57497.391	13580	56755.3486	13580	58153.3784	13580	58839.1164	13580	58744.4268
13590	57311.5441	13590	57401.763	13590	56937.7686	13590	57216.598	13590	58548.4542	13590	58403.2774
13600	57290.0014	13600	57336.0799	13600	57300.5681	13600	57510.9657	13600	58254.2177	13600	58840.2293
13610	57257.9448	13610	57404.1331	13610	57045.7117	13610	57496.1237	13610	58175.6415	13610	58949.0716
13620	57781.4498	13620	57082.2871	13620	57216.4861	13620	57673.3897	13620	59164.608	13620	59336.8629
13630	57356.1731	13630	57625.4507	13630	56905.2273	13630	57730.1834	13630	58843.9865	13630	58735.3707
13640	57542.8876	13640	57110.3818	13640	56611.6655	13640	57964.0009	13640	58723.8491	13640	58865.8967
13650	57565.2791	13650	57394.9987	13650	57300.8531	13650	57637.407	13650	58382.9155	13650	58963.7836
13660	57785.5916	13660	57482.988	13660	57172.4082	13660	57686.5947	13660	59152.5458	13660	58841.1365
13670	57957.8826	13670	57105.0296	13670	57441.2784	13670	57321.0416	13670	59161.736	13670	58703.7989
13680	57976.3261	13680	56905.9128	13680	57197.6418	13680	57944.4498	13680	59150.1722	13680	58949.6894
13690	57142.5348	13690	56349.8118	13690	56990.6216	13690	57948.854	13690	58984.6828	13690	58804.9686
13700	57533.4995	13700	56726.5851	13700	56742.6922	13700	57654.7457	13700	58844.7867	13700	58650.6769
13710	57591.5964	13710	56747.7354	13710	57549.5642	13710	57218.7934	13710	58977.1516	13710	58930.8062
13720	58012.9681	13720	57167.9444	13720	57148.1514	13720	57983.5086	13720	58385.418	13720	58739.416
13730	57956.8193	13730	57422.9356	13730	57029.5155	13730	57692.8207	13730	58579.4325	13730	58510.172
13740	57601.7876	13740	56916.4168	13740	57056.8007	13740	57760.3133	13740	58606.7862	13740	58780.3383
13750	57378.7496	13750	56595.8488	13750	57377.927	13750	57513.3828	13750	58897.2765	13750	58996.4265
13760	57655.0034	13760	57203.3083	13760	56839.7564	13760	57497.5809	13760	58629.9498	13760	58541.7378
13770	57649.575	13770	57404.829	13770	56751.2404	13770	57747.3702	13770	58823.6972	13770	58145.8156
13780	57275.8668	13780	57044.4255	13780	57128.0451	13780	58078.4752	13780	59148.0838	13780	58305.2892
13790	57754.2279	13790	56530.0495	13790	56936.4826	13790	57427.3608	13790	58622.3868	13790	58719.5178
13800	57912.8119	13800	56955.8542	13800	56712.6038	13800	57451.3834	13800	58970.999	13800	58726.2389
13810	58073.1535	13810	56963.4082	13810	56771.0326	13810	57290.6026	13810	58746.5562	13810	58505.3725
13820	57583.0595	13820	56825.2599	13820	57255.0071	13820	56787.8842	13820	58890.4446	13820	58387.8915
13830	57452.936	13830	56837.9159	13830	57421.1549	13830	57316.9321	13830	58739.7555	13830	58555.2397
13840	57704.0972	13840	56875.7265	13840	56891.6526	13840	57595.7849	13840	58981.346	13840	58723.0071
13850	57770.5879	13850	57001.7506	13850	57290.1891	13850	57189.2851	13850	58991.013	13850	58511.7787
13860	57989.8736	13860	57072.9824	13860	57349.1253	13860	57247.0439	13860	58377.8772	13860	57935.1153
13870	58093.2431	13870	57006.2902	13870	57055.2827	13870	57245.2305	13870	58850.8791	13870	58127.0434
13880	57579.9403	13880	56907.0668	13880	57254.1937	13880	57894.116	13880	58603.5029	13880	58306.1694
13890	57806.8025	13890	57141.2767	13890	57379.923	13890	56849.6098	13890	58777.8533	13890	58534.0979
13900	58236.8258	13900	56670.8666	13900	57172.5756	13900	57750.9106	13900	58650.2256	13900	58619.5966
13910	58259.6596	13910	56867.0399	13910	56947.9699	13910	57643.9726	13910	59109.0046	13910	58347.0415
13920	57955.0554	13920	57060.1163	13920	56749.9138	13920	57245.7209	13920	58872.0126	13920	58384.2043
13930	57710.5444	13930	57149.688	13930	57104.0586	13930	57661.0087	13930	58708.5697	13930	58049.766
13940	57950.4316	13940	57322.053	13940	57469.6595	13940	57194.1411	13940	59020.4533	13940	58355.5964
13950	57937.755	13950	57098.8521	13950	57312.0472	13950	57539.0353	13950	58842.1495	13950	58671.9098
13960	57307.3809	13960	56598.6757	13960	57142.1824	13960	57569.4313	13960	59149.0161	13960	58349.6786
13970	58290.4007	13970	57578.2493	13970	57341.2139	13970	57490.3503	13970	59249.9853	13970	58278.628
13980	57584.0054	13980	57003.6529	13980	57212.8503	13980	57951.9366	13980	59109.6601	13980	58188.1228
13990	57958.8562	13990	56737.2934	13990	57513.5106	13990	57612.2541	13990	59666.408	13990	58280.7331
14000	57386.6513	14000	56359.0069	14000	57460.3169	14000	57813.0951	14000	58813.4982	14000	58160.0747
14010	58142.2297	14010	56991.7893	14010	57107.0748	14010	57566.7229	14010	58940.8521	14010	58363.9934
14020	57839.2486	14020	57426.4412	14020	57298.9823	14020	57530.2296	14020	58850.8888	14020	58457.9068
14030	57633.4557	14030	56767.7679	14030	57007.9363	14030	56913.5589	14030	59476.3464	14030	58830.3723
14040	58024.0309	14040	57430.8691	14040	56852.214	14040	57312.5082	14040	59549.7918	14040	58501.8565
14050	57282.9965	14050	57260.0724	14050	56943.3594	14050	57515.6003	14050	59468.4892	14050	58597.0435
14060	58136.2103	14060	57128.1722	14060	56930.207	14060	57986.253	14060	59914.4956	14060	58714.2461
14070	57220.695	14070	57058.6571	14070	56733.4416	14070	57153.9274	14070	59995.2385	14070	57991.2217
14080	57349.5887	14080	57030.1765	14080	57261.0149	14080	57399.7615	14080	59660.2517	14080	58081.5984
14090	57256.5522	14090	57352.3617	14090	57039.7482	14090	57054.3556	14090	59571.2254	14090	58159.1916
14100	57080.6296	14100	57288.0681	14100	57064.4177	14100	57094.4221	14100	59246.0939	14100	57951.9462
14110	57169.6367	14110	57703.3484	14110	57401.14	14110	56719.6372	14110	58910.2933	14110	58181.2061
14120	57248.0788	14120	57167.5846	14120	57165.5818	14120	56926.3517	14120	59618.8549	14120	58132.2289
14130	57364.7136	14130	57457.4151	14130	57020.2479	14130	57353.4219	14130	59314.3492	14130	58783.4571
14140	57463.1863	14140	57163.1141	14140	57141.0442	14140	57522.2603	14140	59181.5366	14140	58820.3612
14150	57503.1522	14150	57031.2399	14150	56533.5476	14150	57101.279	14150	59113.9349	14150	58766.386
14160	57437.3609	14160	56859.9967	14160	57240.4477	14160	57463.8596	14160	59064.5284	14160	58451.2908
14170	57106.5665	14170	57007.507	14170	57190.9715	14170	57424.238	14170	59142.8449	14170	58772.4168
14180	56675.9314	14180	57950.3568	14180	57250.6777	14180	57746.0721	14180	59141.5409	14180	58782.7626
14190	56727.9896	14190	57547.9079	14190	57269.9723	14190	57754.9302	14190	59024.6032	14190	58786.2128
14200	57114.9836	14200	57835.0652	14200	56379.6082	14200	57796.3267	14200	59001.2059	14200	58169.5026
14210	56814.9006	14210	58059.0153	14210	56891.9356	14210	57476.5142	14210	58942.4117	14210	58552.6157
14220	57438.4046	14220	58101.126	14220	57281.4013	14220	57999.744	14220	59270.8819	14220	58287.1598
14230	56969.7927	14230	57776.6776	14230	57053.479	14230	57930.0292	14230	59091.6381	14230	58862.254
14240	56808.3883	14240	58119.0104	14240	56737.07	14240	57619.2044	14240	58513.995	14240	58971.2057
14250	56917.1787	14250	57601.9131	14250	56802.9622	14250	57897.4471	14250	58527.7694	14250	58897.2936
14260	56935.674	14260	57349.4612	14260	57315.1168	14260	57260.3172	14260	58607.6795	14260	58900.1125
14270	57105.9491	14270	57492.2095	14270	57392.4632	14270	57584.7346	14270	58750.2715	14270	58853.5187
14280	56852.0084	14280	57793.5693	14280	57476.3035	14280	57421.7868	14280	59256.3059	14280	58690.0824
14290	57352.0329	14290	57229.5283	14290	57180.9216	14290	57201.186	14290	58672.2458	14290	58646.5714
14300	57794.9931	14300	57468.8715	14300	57477.3531	14300	56947.3372	14300	59302.1712	14300	58424.8851
14310	57479.7533	14310	57052.0835	14310	57396.1678	14310	57501.6544	14310	59099.8985	14310	58696.3381
14320	57937.152	14320	57143.6019	14320	57173.6693	14320	57039.4045	14320	58723.7214	14320	58620.9322
14330	56927.3949	14330	57500.73	14330	57243.9294	14330	57476.734	14330	58332.2865	14330	58351.0286
14340	56727.9511	14340	57840.1818	14340	57205.292	14340	57524.7082	14340	58622.4162	14340	58758.6886
14350	57170.3518	14350	57933.28	14350	57213.3973	14350	57710.9783	14350	58548.0279	14350	58724.3149
14360	57312.47	14360	57701.4457	14360	57795.2884	14360	57278.6355	14360	58829.6423	14360	58362.5059
14370	56866.9191	14370	57945.9614	14370	57332.3093	14370	57693.7632	14370	58996.7597	14370	58921.3045
14380	57414.2882	14380	57568.2697	14380	56737.379	14380	57416.6339	14380	58760.8307	14380	58559.2625
14390	57287.9185	14390	58425.2334	14390	57001.2733	14390	57111.5572	14390	58970.7918	14390	58601.6945
14400	57180.7522	14400	57598.077	14400	58123.1766	14400	57051.5084	14400	59110.0359	14400	58074.7913
14410	56988.3319	14410	57713.8359	14410	57547.0872	14410	56975.2339	14410	59002.4803	14410	58318.4335
14420	57226.7707	14420	57666.5712	14420	57193.4462	14420	56770.3185	14420	59064.9892	14420	58406.1768
14430	56752.3582	14430	57946.259	14430	57192.3309	14430	57244.5401	14430	59372.9714	14430	58808.3757
14440	57022.0054	14440	57798.4166	14440	57438.6563	14440	56736.405	14440	59032	14440	58736.1681
14450	56665.6055	14450	57680.1542	14450	57200.8645	14450	56898.7383	14450	58649.5198	14450	58492.9187
14460	57137.4948	14460	57809.5357	14460	58042.1799	14460	57257.1211	14460	59298.8529	14460	59176.4047
14470	56829.6348	14470	57934.1197	14470	57643.2595	14470	57483.7728	14470	59161.4356	14470	58845.3175
14480	56771.1415	14480	57456.3373	14480	57416.2717	14480	56702.6474	14480	59399.8371	14480	58821.3276
14490	57441.6447	14490	57828.0719	14490	57608.7561	14490	57411.5501	14490	59469.1898	14490	58677.5248
14500	57656.9683	14500	57758.4622	14500	57852.1368	14500	57685.5598	14500	59534.5825	14500	58645.9147
14510	57135.8974	14510	57738.0391	14510	57116.5134	14510	57779.8486	14510	59248.3919	14510	58534.3153
14520	56758.3065	14520	57666.9648	14520	57531.7895	14520	57121.2648	14520	59463.4494	14520	58713.0693
14530	56900.374	14530	57462.8646	14530	58003.822	14530	57655.9007	14530	59336.1909	14530	58483.0487
14540	57249.7624	14540	57895.3838	14540	58094.9924	14540	57201.8936	14540	59576.6893	14540	58445.4957
14550	57074.7961	14550	57829.5916	14550	57783.6148	14550	57719.9002	14550	59370.2196	14550	59140.3539
14560	57594.8754	14560	57842.0791	14560	57149.7943	14560	57888.5479	14560	59696.6738	14560	59075.3227
14570	57333.2628	14570	57659.1847	14570	57589.4805	14570	57290.4164	14570	59735.1785	14570	58671.9955
14580	57638.3953	14580	58026.0434	14580	57604.0504	14580	57260.239	14580	59494.1433	14580	58434.7043
14590	57930.4777	14590	57690.6778	14590	57854.8279	14590	57814.3443	14590	59751.5977	14590	58970.7972
14600	57179.4996	14600	58132.4695	14600	57610.8201	14600	58143.3209	14600	59638.0328	14600	58812.8285
14610	57660.3218	14610	57558.0622	14610	58344.0195	14610	57740.1689	14610	59366.7632	14610	58591.1154
14620	57703.0802	14620	57949.8945	14620	57481.6509	14620	57088.1998	14620	59314.8296	14620	59188.6385
14630	57417.3838	14630	57472.4548	14630	58223.3727	14630	57440.6831	14630	59379.9032	14630	58724.6095
14640	57928.7884	14640	57451.2012	14640	57432.9075	14640	57549.3523	14640	59705.7216	14640	58797.585
14650	57627.4485	14650	57663.8742	14650	57785.7289	14650	57568.8127	14650	59990.1654	14650	59787.1927
14660	57281.3816	14660	57440.5101	14660	57549.1794	14660	57535.4257	14660	59608.1309	14660	59018.3129
14670	57767.1551	14670	57792.4521	14670	57705.2722	14670	57692.9295	14670	59053.9484	14670	59560.0958
14680	58013.1614	14680	57583.2792	14680	57819.7891	14680	57845.1977	14680	59124.5551	14680	59138.0822
14690	57595.1497	14690	57268.4894	14690	57600.9878	14690	57863.1752	14690	59106.544	14690	59143.2449
14700	57647.8918	14700	57801.7631	14700	57608.4309	14700	57906.5104	14700	59362.737	14700	59971.8294
14710	57313.2738	14710	57042.8816	14710	57877.4804	14710	57802.236	14710	59521.9726	14710	59290.3706
14720	57768.8313	14720	57918.2744	14720	56932.5746	14720	57195.08	14720	59139.4038	14720	59206.5161
14730	57393.3666	14730	57392.6329	14730	57467.2295	14730	57334.2582	14730	59754.9531	14730	59321.1769
14740	57610.4366	14740	57601.4989	14740	57678.6425	14740	57698.5875	14740	59757.9688	14740	59176.2694
14750	56788.4056	14750	56857.993	14750	57341.9957	14750	57729.6409	14750	59341.8557	14750	58892.8886
14760	57477.5714	14760	56844.9267	14760	57449.7735	14760	57496.7417	14760	59412.6615	14760	59181.6891
14770	57791.3472	14770	57540.0719	14770	57744.5211	14770	57423.383	14770	59448.926	14770	59117.491
14780	57315.911	14780	57309.6065	14780	57158.9684	14780	57622.6284	14780	59635.39	14780	58956.2381
14790	57002.0614	14790	57317.8632	14790	57015.0017	14790	57495.0571	14790	59254.0369	14790	59348.8717
14800	57761.9755	14800	57278.9545	14800	57694.6545	14800	57573.028	14800	59264.0366	14800	59460.6466
14810	56894.6539	14810	57229.8379	14810	57174.5286	14810	57419.5349	14810	59259.7103	14810	59081.6559
14820	57221.2592	14820	57684.5046	14820	57256.6366	14820	57542.1026	14820	58958.1841	14820	58985.2892
14830	57287.4628	14830	57539.5863	14830	57158.0536	14830	57714.7031	14830	59002.3823	14830	59128.7049
14840	57474.8501	14840	57615.8531	14840	56909.0366	14840	57749.8643	14840	58992.1028	14840	59128.4685
14850	57286.6536	14850	57222.4407	14850	56749.171	14850	57792.5837	14850	58588.4717	14850	59320.524
14860	57305.7995	14860	58215.5219	14860	57664.5493	14860	57677.4463	14860	59409.4676	14860	59016.4475
14870	57705.7663	14870	57466.1911	14870	57348.2181	14870	57824.2781	14870	58681.1091	14870	58950.1719
14880	58313.5246	14880	57238.1162	14880	57318.4009	14880	57736.4142	14880	59072.8393	14880	59399.3331
14890	57269.0488	14890	57209.1982	14890	57069.4931	14890	57218.8308	14890	59216.0963	14890	59511.9805
14900	57539.9978	14900	57183.3899	14900	56976.4229	14900	57534.4945	14900	59273.3628	14900	60043.3434
14910	57752.2847	14910	57380.8009	14910	56976.7886	14910	57281.102	14910	59622.3797	14910	59252.2037
14920	57961.8965	14920	56810.6148	14920	56937.4301	14920	57503.6773	14920	58936.7539	14920	59337.857
14930	57866.413	14930	57271.3653	14930	56599.7804	14930	57456.2407	14930	59347.1894	14930	59354.6143
14940	57516.5028	14940	57248.2612	14940	57187.3447	14940	57258.0434	14940	59156.6769	14940	60036.0937
14950	57853.8643	14950	57026.3273	14950	57323.7482	14950	57271.2936	14950	58821.466	14950	59723.2311
14960	57512.3255	14960	56750.168	14960	56906.1802	14960	57429.821	14960	59063.164	14960	59419.1741
14970	57349.8427	14970	56858.6076	14970	56778.456	14970	57542.7436	14970	59290.2854	14970	59399.8013
14980	57622.655	14980	57166.545	14980	57334.2172	14980	57631.5821	14980	58289.6099	14980	59308.3038
14990	57021.4362	14990	57067.2326	14990	57225.775	14990	57616.5165	14990	58329.17	14990	60041.4781
15000	56922.2362	15000	57019.6311	15000	57484.0301	15000	57597.7374	15000	58259.5409	15000	59792.5508
15010	57387.3506	15010	57197.8261	15010	57282.2519	15010	57871.4688	15010	58215.1596	15010	59633.2613
15020	57726.9794	15020	57189.0543	15020	57559.8559	15020	57569.727	15020	58276.4158	15020	59669.5295
15030	57837.7616	15030	57340.2251	15030	57340.816	15030	58018.5922	15030	58150.3648	15030	59307.2754
15040	57653.5557	15040	57256.1764	15040	56880.7965	15040	57534.9817	15040	58305.0823	15040	59304.1321
15050	57937.4002	15050	57711.3114	15050	57105.9472	15050	57285.0944	15050	58397.6628	15050	59745.4755
15060	57792.7546	15060	57331.8866	15060	57531.573	15060	58073.3937	15060	58579.3766	15060	59404.7981
15070	57839.6775	15070	57455.0519	15070	57377.486	15070	57409.6604	15070	58821.1902	15070	59251.8304
15080	58034.6723	15080	57409.9022	15080	57017.7783	15080	57200.8188	15080	58749.1688	15080	59558.1939
15090	57439.01	15090	57373.6068	15090	57143.6994	15090	57421.4702	15090	58041.704	15090	59945.2686
15100	57287.6987	15100	57393.8361	15100	57094.3754	15100	57796.1568	15100	58135.6632	15100	59740.687
15110	58307.9295	15110	56918.5284	15110	57105.2279	15110	57519.9663	15110	58077.0854	15110	59955.513
15120	57979.4882	15120	57462.7168	15120	56544.9292	15120	57638.5404	15120	58658.0015	15120	59623.0003
15130	57770.5673	15130	57494.4076	15130	56636.8206	15130	58059.3867	15130	58574.8151	15130	59330.5622
15140	58529.3908	15140	57513.9998	15140	56851.2791	15140	57639.6338	15140	58753.9031	15140	59850.9766
15150	58232.3457	15150	57465.8557	15150	56174.3229	15150	57833.501	15150	58714.2079	15150	59622.8562
15160	57840.2622	15160	57383.9153	15160	56707.6056	15160	58088.523	15160	58535.828	15160	59742.7117
15170	57308.7315	15170	57460.6606	15170	56974.2643	15170	57616.7811	15170	58525.7776	15170	59046.4134
15180	56980.2163	15180	57495.1419	15180	56837.0952	15180	57432.2488	15180	58581.2329	15180	58709.0518
15190	57499.3363	15190	57050.1017	15190	57322.9072	15190	57889.0774	15190	58123.9671	15190	59577.8172
15200	57640.4736	15200	57389.5743	15200	57038.7684	15200	57762.7046	15200	58562.4	15200	59010.3937
15210	57787.0799	15210	56742.4056	15210	56850.9556	15210	58142.3563	15210	58859.4013	15210	58687.6107
15220	57241.0107	15220	57575.8449	15220	57353.2576	15220	57852.1507	15220	58410.5939	15220	59221.9041
15230	57980.5898	15230	57606.9255	15230	58056.8505	15230	57999.9115	15230	58423.6285	15230	58987.879
15240	57652.4844	15240	57458.7949	15240	57614.0391	15240	58191.5383	15240	58797.4493	15240	58671.7768
15250	57332.2693	15250	57121.5665	15250	57226.7403	15250	57883.3285	15250	58415.8288	15250	59137.9538
15260	57402.969	15260	57414.2836	15260	57022.3264	15260	58461.724	15260	58861.431	15260	58588.6793
15270	57801.5495	15270	57024.9414	15270	56785.4634	15270	58069.284	15270	58584.3631	15270	59189.1016
15280	57548.2315	15280	57465.6007	15280	56436.3419	15280	58022.7866	15280	59407.8037	15280	59520.9291
15290	57295.6493	15290	57511.7119	15290	56680.4829	15290	58254.3499	15290	58731.1609	15290	59142.9925
15300	57615.5096	15300	57907.0806	15300	56206.4927	15300	57986.2373	15300	58951.8267	15300	58694.8025
15310	58018.0485	15310	57457.3397	15310	56022.5194	15310	58109.2671	15310	58959.5505	15310	58935.3554
15320	57947.8931	15320	57340.4079	15320	56310.9673	15320	57621.2548	15320	58731.7604	15320	58598.9549
15330	57708.2633	15330	57296.1767	15330	56310.439	15330	57818.1784	15330	59614.4872	15330	59011.5478
15340	57658.8768	15340	57462.0189	15340	56908.5944	15340	58328.9494	15340	58963.2574	15340	58540.845
15350	57732.4802	15350	57511.503	15350	56621.9667	15350	58247.38	15350	58934.8104	15350	58905.262
15360	57872.0405	15360	57488.2445	15360	56618.1417	15360	57917.8825	15360	59031.1734	15360	58786.2039
15370	57424.9204	15370	57168.545	15370	56829.3034	15370	58318.8268	15370	58875.62	15370	58642.4215
15380	57896.995	15380	57713.0732	15380	57114.6311	15380	58402.5684	15380	58489.8531	15380	58877.0113
15390	57665.5519	15390	56982.1308	15390	57002.3705	15390	58252.6258	15390	59068.6956	15390	59000.0653
15400	58566.5717	15400	57723.0253	15400	56713.6581	15400	57869.5112	15400	59039.5468	15400	58893.6617
15410	57603.8666	15410	57819.0126	15410	56604.7815	15410	58049.291	15410	59309.7073	15410	59248.4245
15420	58026.0809	15420	58079.2732	15420	56873.3872	15420	58091.8122	15420	58263.2303	15420	58772.4857
15430	58704.7528	15430	57797.9381	15430	56683.3945	15430	58272.5944	15430	58531.0403	15430	59006.8807
15440	58515.4681	15440	57528.5784	15440	56368.163	15440	58460.9068	15440	58696.6653	15440	59203.492
15450	58005.6022	15450	57301.3903	15450	56463.1953	15450	57924.466	15450	58769.3191	15450	59164.2835
15460	58361.4908	15460	57444.8576	15460	56398.8115	15460	58068.3681	15460	58973.9161	15460	59522.3025
15470	57796.0532	15470	57177.0451	15470	56445.7806	15470	58006.2586	15470	59010.5052	15470	59535.5868
15480	58219.235	15480	57477.3874	15480	56703.8751	15480	57636.7196	15480	59113.3463	15480	59246.841
15490	58019.4796	15490	57009.3769	15490	56267.509	15490	58163.1534	15490	58599.6704	15490	59395.422
15500	58187.0341	15500	57220.5857	15500	56297.8719	15500	57775.4971	15500	58774.1559	15500	59899.6687
15510	57605.9331	15510	56380.1945	15510	56009.4089	15510	58191.427	15510	58530.7293	15510	59692.295
15520	57829.083	15520	56683.8982	15520	55912.2027	15520	58057.8305	15520	58191.1623	15520	59905.6634
15530	58189.8696	15530	57110.8268	15530	56734.9339	15530	58278.3805	15530	58462.4864	15530	59434.0606
15540	57399.661	15540	56624.457	15540	56940.4066	15540	58333.9863	15540	58804.9454	15540	59413.2213
15550	57299.2827	15550	56576.2137	15550	56690.03	15550	58442.7446	15550	58752.4881	15550	59830.5947
15560	57256.7856	15560	57312.809	15560	56940.749	15560	58675.8485	15560	58880.251	15560	59389.3606
15570	57439.2888	15570	57067.4783	15570	57070.3606	15570	58097.4498	15570	58360.5482	15570	59046.745
15580	58039.152	15580	57221.749	15580	56733.5531	15580	58263.3497	15580	58593.9407	15580	59509.6989
15590	58163.2152	15590	57536.8177	15590	57016.0842	15590	58153.5957	15590	58372.5138	15590	59417.1992
15600	57706.8912	15600	57154.6337	15600	56779.1986	15600	58688.554	15600	58398.1216	15600	58926.1062
15610	57792.4894	15610	57810.5714	15610	56870.3943	15610	58422.9691	15610	58186.9859	15610	58992.3705
15620	57283.4799	15620	56961.9499	15620	56677.0321	15620	57840.7308	15620	57732.6642	15620	59357.2033
15630	57799.174	15630	56916.937	15630	56627.5627	15630	57962.179	15630	58177.9313	15630	59138.6029
15640	57827.8592	15640	56929.9223	15640	56882.3259	15640	58093.0235	15640	57912.4764	15640	58778.9823
15650	58138.4125	15650	57141.374	15650	56857.9155	15650	57701.2029	15650	58601.7009	15650	59077.2696
15660	57615.1363	15660	57561.2992	15660	56780.6006	15660	58318.3136	15660	58785.1008	15660	58893.0577
15670	57821.5712	15670	57136.8814	15670	56903.7902	15670	58042.0343	15670	58078.455	15670	58663.5492
15680	57720.3718	15680	56885.0386	15680	56764.0128	15680	58158.2205	15680	58121.9269	15680	58658.0419
15690	57878.7297	15690	56920.6608	15690	56483.2872	15690	58351.9926	15690	58614.7898	15690	58866.5451
15700	57655.5505	15700	56974.4908	15700	56739.6691	15700	57921.6463	15700	58131.6207	15700	59015.6335
15710	57384.4341	15710	57411.1295	15710	56697.3956	15710	57965.2753	15710	57924.6615	15710	58616.5277
15720	57724.0688	15720	57784.1917	15720	56751.4737	15720	57789.9133	15720	58095.9476	15720	58574.2376
15730	57825.7364	15730	57103.016	15730	57052.474	15730	58222.2808	15730	58736.6886	15730	58162.6966
15740	57794.4249	15740	57487.4578	15740	57274.723	15740	58275.2739	15740	58318.5908	15740	58549.5908
15750	57549.2291	15750	57531.4737	15750	57259.2355	15750	57512.4949	15750	58324.4762	15750	58457.1976
15760	57572.8903	15760	57505.6056	15760	57200.5058	15760	57565.3629	15760	58818.0051	15760	58535.3402
15770	57489.6626	15770	57641.0648	15770	56748.419	15770	57980.8086	15770	58474.8063	15770	59336.6958
15780	57974.6598	15780	57191.1892	15780	56844.1808	15780	58128.898	15780	58720.3563	15780	58604.2096
15790	57496.7926	15790	56676.3226	15790	57265.8331	15790	58239.98	15790	58659.2139	15790	58768.7468
15800	57489.0339	15800	57222.27	15800	56836.0348	15800	58091.6483	15800	58313.2182	15800	58959.4649
15810	57840.9331	15810	57407.0714	15810	57249.4463	15810	58257.1004	15810	58705.0155	15810	58326.075
15820	57105.625	15820	57290.7522	15820	57020.0412	15820	58330.4935	15820	58213.3645	15820	59217.6337
15830	57316.1831	15830	57031.6013	15830	57036.9852	15830	58103.0347	15830	58673.3691	15830	58998.3123
15840	57931.7416	15840	57083.2198	15840	57578.7188	15840	58272.5468	15840	58732.4191	15840	58220.7706
15850	57512.7827	15850	57535.4873	15850	57521.6081	15850	58220.5445	15850	58966.221	15850	58456.4302
15860	57737.5309	15860	57206.561	15860	57959.7325	15860	58632.2163	15860	58438.5765	15860	58639.9506
15870	58013.2293	15870	57428.1371	15870	57126.5843	15870	58548.6587	15870	58354.6538	15870	58675.2366
15880	57710.9333	15880	57474.3937	15880	57423.7018	15880	58547.0176	15880	58255.9562	15880	59023.7182
15890	57576.0349	15890	57626.7466	15890	57537.4565	15890	57957.8255	15890	58296.7382	15890	57947.4997
15900	57624.6305	15900	57003.4766	15900	57446.5917	15900	58028.2231	15900	58715.0761	15900	58598.2428
15910	57477.7873	15910	56924.6414	15910	56967.1629	15910	58175.7797	15910	58526.612	15910	58618.533
15920	57885.0269	15920	57056.1956	15920	57373.4356	15920	58353.3105	15920	58658.6432	15920	58073.5123
15930	58161.675	15930	56892.2854	15930	57026.6222	15930	58096.9685	15930	58541.9033	15930	58126.0718
15940	57868.6879	15940	56893.2925	15940	57176.549	15940	58482.4595	15940	58309.4172	15940	58634.0614
15950	58033.7369	15950	56897.1691	15950	57603.4241	15950	58384.388	15950	58458.5541	15950	58415.3259
15960	57607.741	15960	57163.2334	15960	57023.4913	15960	58420.7224	15960	58335.9123	15960	58835.2656
15970	57671.4609	15970	56824.6301	15970	57082.8604	15970	57979.3021	15970	58324.2375	15970	58245.453
15980	57642.2598	15980	57371.9715	15980	56769.572	15980	58251.1665	15980	58112.2077	15980	58219.2678
15990	58179.6315	15990	57447.786	15990	56865.2902	15990	58679.6001	15990	58833.8257	15990	58264.6624
16000	57926.7164	16000	57394.5515	16000	57204.2273	16000	58264.8959	16000	58209.8067	16000	58952.9654
16010	57671.9775	16010	57086.908	16010	56759.3946	16010	57866.9259	16010	59204.4377	16010	58714.6132
16020	58085.0391	16020	56935.1095	16020	56881.3953	16020	57471.7657	16020	58446.6654	16020	58943.6434
16030	58963.9831	16030	57418.3811	16030	56866.6597	16030	57673.8204	16030	58606.0864	16030	58501.0224
16040	58406.8892	16040	57348.3572	16040	56897.9098	16040	58413.0061	16040	58170.6491	16040	58903.0152
16050	57799.8534	16050	56956.0239	16050	57275.0974	16050	57810.1905	16050	58088.8185	16050	59178.2692
16060	58177.1981	16060	57251.2613	16060	57004.3387	16060	57516.0193	16060	58535.1523	16060	58909.306
16070	57868.0553	16070	56856.484	16070	57004.0018	16070	57798.6178	16070	58601.8669	16070	58807.3973
16080	57724.6417	16080	57624.0773	16080	57154.0408	16080	57465.3721	16080	58732.0637	16080	58818.0283
16090	57802.4475	16090	57168.7196	16090	57020.2458	16090	57941.4479	16090	58610.9395	16090	58533.6996
16100	57452.8332	16100	56888.7087	16100	56506.0621	16100	57732.9736	16100	58572.8284	16100	58732.3738
16110	57672.4845	16110	57144.8203	16110	57226.8983	16110	57716.4677	16110	58576.1568	16110	58947.6472
16120	58536.5546	16120	56908.4833	16120	57040.7318	16120	57688.8239	16120	58592.0324	16120	58861.1085
16130	58152.4722	16130	57036.0696	16130	57082.8462	16130	58110.0332	16130	58853.751	16130	58536.4679
16140	58225.9702	16140	57144.2606	16140	57106.4492	16140	57760.6594	16140	58768.0295	16140	58591.1978
16150	58126.459	16150	57039.2145	16150	56630.4861	16150	58328.5276	16150	59057.7218	16150	58710.3129
16160	58095.8425	16160	57430.9679	16160	57070.5427	16160	58504.406	16160	59032.5825	16160	59311.5069
16170	57942.1247	16170	57301.4746	16170	56417.8029	16170	57906.9918	16170	58861.5917	16170	58590.3983
16180	57921.9776	16180	57163.8649	16180	56532.1646	16180	58012.2505	16180	58886.8429	16180	58762.9968
16190	57946.9523	16190	56899.8989	16190	57159.9407	16190	58103.4477	16190	58711.4619	16190	58917.4888
16200	57940.5925	16200	57059.7061	16200	56609.2284	16200	57754.9705	16200	58893.4397	16200	58765.9367
16210	57824.7484	16210	56711.901	16210	56760.0222	16210	58583.6075	16210	59074.4461	16210	58661.8721
16220	58115.8754	16220	56811.6079	16220	56988.7464	16220	58163.4889	16220	58406.6381	16220	58546.0088
16230	57374.2032	16230	57206.2623	16230	56863.1267	16230	58073.1211	16230	58833.7747	16230	58481.5215
16240	57611.3682	16240	57240.7481	16240	56877.6316	16240	58066.9568	16240	59114.4338	16240	58819.8288
16250	58168.9921	16250	57582.9552	16250	57000.076	16250	57768.0242	16250	58872.7396	16250	58239.3367
16260	57997.3536	16260	57201.5182	16260	57318.7287	16260	57845.261	16260	58648.2323	16260	59190.0861
16270	58001.3112	16270	57670.6367	16270	57048.0039	16270	58032.3541	16270	58859.7834	16270	58765.6073
16280	57866.01	16280	56930.5595	16280	57657.7721	16280	57864.4131	16280	58672.5546	16280	58782.4028
16290	58193.1846	16290	57743.5063	16290	57292.321	16290	58109.901	16290	58459.3005	16290	58760.2412
16300	57684.8257	16300	57628.385	16300	57167.8622	16300	57988.768	16300	58574.4362	16300	58806.1018
16310	57946.9545	16310	57143.2256	16310	56940.6784	16310	58003.8522	16310	58457.6353	16310	58360.0352
16320	57558.0962	16320	57757.7513	16320	57001.3382	16320	58125.7705	16320	58317.6442	16320	58600.7494
16330	57365.1892	16330	57301.1615	16330	57379.9812	16330	57827.6263	16330	58389.6943	16330	58449.1531
16340	57675.586	16340	57369.896	16340	56957.7808	16340	58415.5465	16340	58571.6919	16340	58503.2969
16350	57802.6354	16350	57448.9841	16350	57017.3925	16350	58042.1398	16350	58916.3713	16350	58695.4855
16360	57541.5399	16360	57745.3965	16360	56390.3409	16360	58154.1157	16360	58668.6855	16360	58810.633
16370	57346.0537	16370	57204.0751	16370	56590.4254	16370	57897.0461	16370	58261.949	16370	58724.9493
16380	57513.0231	16380	57660.6976	16380	56543.5776	16380	57845.102	16380	58730.0203	16380	58721.7811
16390	57687.2715	16390	57812.0985	16390	56736.2109	16390	57688.3468	16390	58349.1127	16390	59111.7944
16400	57064.2371	16400	57858.2242	16400	57024.4449	16400	58195.4566	16400	58574.3453	16400	58955.1091
16410	57760.5072	16410	57370.0309	16410	57176.1724	16410	57632.8851	16410	58561.36	16410	58838.5157
16420	57750.698	16420	57492.0527	16420	56913.0328	16420	58013.0416	16420	58418.8178	16420	57993.0068
16430	57355.6543	16430	57282.9987	16430	57121.0216	16430	58229.9527	16430	59162.9965	16430	58357.8349
16440	57362.4523	16440	57389.2653	16440	57202.2361	16440	58043.64	16440	58711.5773	16440	58853.4604
16450	57274.3623	16450	57481.3231	16450	56745.4319	16450	57790.7657	16450	58319.938	16450	58951.4538
16460	57659.8758	16460	57392.0225	16460	57080.51	16460	58539.6281	16460	58575.5813	16460	58772.648
16470	57527.4385	16470	57414.8535	16470	57037.0661	16470	58119.8151	16470	58605.1403	16470	58649.6843
16480	57064.2758	16480	57368.2426	16480	57079.15	16480	58336.6927	16480	58424.0888	16480	58753.5888
16490	57121.7749	16490	56820.0937	16490	56961.9205	16490	58271.5765	16490	58776.7117	16490	58448.8015
16500	57436.8632	16500	56790.1699	16500	57372.8184	16500	58215.4361	16500	58495.8886	16500	58509.542
16510	57491.9147	16510	57200.6897	16510	56997.1678	16510	58232.749	16510	58176.6648	16510	58588.0578
16520	57528.3288	16520	57348.7796	16520	57569.8396	16520	58028.6361	16520	58583.8999	16520	58438.9952
16530	57791.8213	16530	57399.377	16530	56498.1972	16530	58391.5835	16530	58328.0816	16530	58947.0965
16540	57679.7444	16540	57200.669	16540	57526.6079	16540	58049.5488	16540	58475.0946	16540	58599.6267
16550	57715.8304	16550	57250.6186	16550	57633.4191	16550	58689.2084	16550	58913.0262	16550	58204.3735
16560	57735.5348	16560	57005.7296	16560	57192.3541	16560	58524.3397	16560	58812.7705	16560	58380.1652
16570	58047.3588	16570	57366.8181	16570	57271.0232	16570	58072.0614	16570	58788.8585	16570	58784.467
16580	58338.416	16580	57845.2003	16580	57274.994	16580	57848.7737	16580	58501.2126	16580	58832.138
16590	58232.2316	16590	57295.8838	16590	57110.9292	16590	58135.9601	16590	58678.4873	16590	58754.402
16600	57934.0203	16600	57547.9149	16600	56513.2827	16600	58548.9382	16600	58534.5559	16600	58809.0079
16610	58029.7347	16610	57570.8924	16610	57037.3912	16610	58709.9493	16610	58412.2076	16610	58898.9965
16620	57929.9291	16620	57833.861	16620	56757.8973	16620	58111.7477	16620	59110.8603	16620	58748.6484
16630	58028.6124	16630	57920.5964	16630	57112.5523	16630	57942.1404	16630	58792.0732	16630	59038.7291
16640	57853.881	16640	57186.8492	16640	57035.0517	16640	58009.1787	16640	59214.9044	16640	58272.6757
16650	57792.1228	16650	57288.1789	16650	56959.8982	16650	58501.5755	16650	58724.0112	16650	58404.072
16660	58134.5301	16660	57361.0102	16660	57415.1474	16660	58551.9648	16660	59111.166	16660	59000.1807
16670	57781.1351	16670	56977.7767	16670	57319.0675	16670	58762.9019	16670	59055.8496	16670	58839.3309
16680	57910.2535	16680	57498.8604	16680	57055.1862	16680	58612.9915	16680	58506.5123	16680	58366.5053
16690	58074.6875	16690	57824.0505	16690	57567.7455	16690	58543.6595	16690	58774.6037	16690	58844.0605
16700	58063.4967	16700	57350.9988	16700	57355.5807	16700	58094.524	16700	58826.4075	16700	58908.7382
16710	58093.4989	16710	57199.7593	16710	57530.6101	16710	58561.6675	16710	58953.3261	16710	58745.7592
16720	57964.3181	16720	57244.7388	16720	57814.7622	16720	58703.1526	16720	58377.276	16720	58679.8322
16730	58032.5572	16730	56878.9774	16730	57344.4381	16730	58346.9735	16730	58588.6266	16730	58385.6872
16740	57720.7839	16740	57333.8959	16740	56770.3703	16740	58576.2006	16740	59145.6122	16740	58558.644
16750	58347.3386	16750	57660.8247	16750	56921.4793	16750	58634.4741	16750	59207.6283	16750	58484.4271
16760	57815.15	16760	57296.4388	16760	56890.181	16760	58394.1524	16760	59051.5948	16760	58719.306
16770	57745.2804	16770	57255.1952	16770	56769.5045	16770	57900.2613	16770	58864.0929	16770	58842.9924
16780	57884.3706	16780	57651.3458	16780	56756.0012	16780	57811.2225	16780	59688.0012	16780	58714.7251
16790	57884.1756	16790	56901.3888	16790	57065.621	16790	58215.3546	16790	59067.771	16790	58711.7758
16800	57642.3827	16800	57267.7792	16800	56730.7465	16800	58346.9465	16800	59195.0757	16800	58936.1695
16810	58049.2351	16810	57413.5156	16810	56365.0001	16810	58151.4276	16810	59019.4853	16810	58652.5801
16820	58238.4535	16820	57371.9053	16820	56321.938	16820	58180.2997	16820	59114.8133	16820	59113.7707
16830	57608.2466	16830	57066.1934	16830	56676.9981	16830	58804.8663	16830	58362.4481	16830	58742.8535
16840	58122.8715	16840	57823.439	16840	56728.5515	16840	58614.4911	16840	58809.4241	16840	58711.8841
16850	58023.6524	16850	57319.714	16850	56316.537	16850	58850.8767	16850	58797.6243	16850	58500.2141
16860	57926.8775	16860	57232.1281	16860	57167.1354	16860	58033.4909	16860	58480.1772	16860	59193.5019
16870	58293.7431	16870	56883.7227	16870	56848.2044	16870	58366.925	16870	58634.4439	16870	58393.6048
16880	58452.6728	16880	57253.4862	16880	56482.9995	16880	58346.1507	16880	59278.1791	16880	58473.5536
16890	57811.6289	16890	57933.7519	16890	56493.7421	16890	57724.7329	16890	58854.988	16890	58501.1504
16900	57647.6387	16900	57725.9217	16900	56408.8578	16900	58035.9526	16900	58981.138	16900	57566.7296
16910	57972.962	16910	57464.4918	16910	56531.3574	16910	57970.3867	16910	59275.7498	16910	58368.5349
16920	58249.7135	16920	57381.2709	16920	56890.655	16920	58360.525	16920	59115.4918	16920	58535.9158
16930	57485.0461	16930	57380.7252	16930	56614.6239	16930	58037.3444	16930	58710.7125	16930	58695.6071
16940	57835.2716	16940	56859.471	16940	56478.9974	16940	58367.0838	16940	59029.4712	16940	58347.4182
16950	57762.7609	16950	57037.6315	16950	57022.7753	16950	58626.3579	16950	59273.3163	16950	58087.9778
16960	58446.8847	16960	58078.7775	16960	56108.3015	16960	58440.8366	16960	59084.4776	16960	58363.0159
16970	57992.0894	16970	57379.7566	16970	56525.8352	16970	58081.3649	16970	59205.9176	16970	58680.7278
16980	57837.2517	16980	57317.3465	16980	57041.5461	16980	58564.0116	16980	59396.7815	16980	58251.0974
16990	58273.5368	16990	57375.3729	16990	57152.4772	16990	58650.5251	16990	58915.0683	16990	58896.7923
17000	58452.3098	17000	57353.2447	17000	56708.7902	17000	58447.8609	17000	58995.2663	17000	58811.6373
17010	57840.94	17010	57533.3443	17010	56560.1186	17010	57631.1571	17010	58905.0485	17010	58734.3574
17020	58291.4704	17020	57487.0032	17020	56985.3588	17020	58032.5565	17020	59001.0261	17020	58740.5648
17030	58103.0965	17030	56853.5149	17030	56595.2876	17030	57672.7718	17030	58666.1652	17030	58877.8741
17040	58517.3942	17040	57361.4287	17040	56830.1433	17040	57907.9676	17040	59103.4043	17040	58358.1916
17050	58641.757	17050	57198.8933	17050	57196.2046	17050	57932.749	17050	58442.0108	17050	58298.4895
17060	57886.2695	17060	57238.3991	17060	56952.3102	17060	57840.5128	17060	58675.1912	17060	58268.6871
17070	57936.5571	17070	57109.6541	17070	57055.7168	17070	57977.0737	17070	58369.5169	17070	58692.9319
17080	58306.2515	17080	57129.2907	17080	56510.7865	17080	57796.4422	17080	59033.8851	17080	58987.5062
17090	57913.2749	17090	56997.3613	17090	56918.0793	17090	58387.8887	17090	58582.0559	17090	58792.5305
17100	58298.139	17100	57217.6774	17100	56670.2253	17100	58107.2733	17100	58354.7123	17100	58911.6651
17110	58085.7586	17110	57121.6615	17110	56804.3998	17110	58219.5514	17110	58915.146	17110	58383.3941
17120	57829.8173	17120	57345.2221	17120	56835.7605	17120	58263.958	17120	59252.1219	17120	58668.6192
17130	58506.7019	17130	57531.939	17130	57318.7354	17130	57690.1338	17130	58918.8185	17130	58553.1275
17140	58176.6886	17140	57188.2344	17140	56528.4007	17140	58343.4482	17140	57930.2522	17140	58375.3889
17150	57896.2113	17150	57227.2314	17150	57236.3838	17150	57687.2058	17150	58176.0206	17150	58601.5451
17160	58070.3458	17160	57370.3171	17160	56904.672	17160	58068.295	17160	58780.3459	17160	58756.1818
17170	57916.0844	17170	57603.026	17170	57136.7386	17170	58079.0493	17170	58202.2529	17170	58421.3768
17180	58208.2719	17180	57500.0128	17180	56990.2551	17180	58168.1183	17180	58246.2929	17180	58082.4447
17190	57843.1598	17190	57345.5613	17190	56262.391	17190	58358.3133	17190	58898.0229	17190	58710.6739
17200	57725.8438	17200	57547.0563	17200	56599.4835	17200	58004.7241	17200	58575.2674	17200	58613.6309
17210	57709.8237	17210	57290.3336	17210	56353.1332	17210	58229.8451	17210	58744.5986	17210	58413.9382
17220	57784.6126	17220	57004.9531	17220	56935.5301	17220	57881.7581	17220	59107.7708	17220	58368.3648
17230	58229.9022	17230	57443.2874	17230	57000.2109	17230	57409.2159	17230	58840.5191	17230	58850.0651
17240	57695.2398	17240	57712.6652	17240	56320.8377	17240	58168.6008	17240	58710.4496	17240	58841.3998
17250	57942.9979	17250	57635.7128	17250	56644.6736	17250	58277.3753	17250	58855.9226	17250	58736.3648
17260	57672.5911	17260	57363.5689	17260	56422.4915	17260	57692.8913	17260	58692.9961	17260	58786.1388
17270	57658.9986	17270	57586.0526	17270	57036.5448	17270	58299.1978	17270	59137.5474	17270	59142.4391
17280	57475.6235	17280	57664.4725	17280	56609.9626	17280	58252.5012	17280	59014.4094	17280	58719.5557
17290	57692.0156	17290	57647.6113	17290	56841.9983	17290	57784.2994	17290	59127.2021	17290	58499.1499
17300	57914.1572	17300	57523.3619	17300	56426.1235	17300	58350.1236	17300	58758.388	17300	58460.5033
17310	57482.4047	17310	57126.9063	17310	57075.8783	17310	58078.8634	17310	58957.7725	17310	58460.2469
17320	57413.3271	17320	57585.999	17320	56498.9689	17320	58378.1204	17320	58972.5332	17320	59159.4631
17330	57555.515	17330	57238.2412	17330	56590.19	17330	57427.5039	17330	58830.4224	17330	59000.0472
17340	57332.7787	17340	57204.234	17340	56699.9066	17340	57924.4993	17340	59216.4428	17340	58641.7237
17350	57123.8205	17350	57139.4323	17350	57014.5848	17350	58268.3293	17350	59060.3231	17350	58950.8101
17360	57847.8108	17360	57089.6203	17360	57250.6791	17360	58108.0087	17360	59101.8772	17360	59300.4944
17370	57828.7412	17370	57334.914	17370	56323.1055	17370	57799.2911	17370	58620.6111	17370	59006.6156
17380	57535.6115	17380	56538.4304	17380	56327.2405	17380	58270.5351	17380	58695.946	17380	58626.8657
17390	57250.725	17390	56250.1677	17390	56288.1112	17390	57768.3979	17390	59053.3016	17390	59709.4071
17400	57654.7912	17400	56930.2386	17400	56730.012	17400	57876.9933	17400	59005.5483	17400	59273.6084
17410	57399.9047	17410	57349.0963	17410	56400.5454	17410	57861.9292	17410	59053.4525	17410	58983.9547
17420	57519.6704	17420	56853.4522	17420	56127.6942	17420	58467.1577	17420	58865.2594	17420	59431.9865
17430	57278.4114	17430	56951.2835	17430	56284.3955	17430	57931.1474	17430	58830.1957	17430	59653.4836
17440	57518.2304	17440	56492.9741	17440	56500.6396	17440	57760.5136	17440	58604.2532	17440	59104.5927
17450	57408.8251	17450	57010.7916	17450	56938.0293	17450	57565.5484	17450	58335.6629	17450	59143.6727
17460	57146.9729	17460	56569.4147	17460	56649.0307	17460	57591.1053	17460	58735.1698	17460	58688.6189
17470	56908.3002	17470	57256.2765	17470	56622.5716	17470	58062.7653	17470	59015.0621	17470	59347.2983
17480	56890.2397	17480	57042.7252	17480	56447.0529	17480	57585.7805	17480	58638.5491	17480	59114.0205
17490	57451.4539	17490	56804.7998	17490	57106.4999	17490	57046.4549	17490	58123.0974	17490	59164.6507
17500	58063.0993	17500	56646.3465	17500	57390.2587	17500	57665.5402	17500	58388.5449	17500	59194.5362
17510	57512.771	17510	57160.5145	17510	56897.224	17510	58399.813	17510	58542.4734	17510	58999.1147
17520	57930.5232	17520	57394.43	17520	56661.3016	17520	57839.4635	17520	58257.7445	17520	59250.6946
17530	57924.3137	17530	57028.8328	17530	56310.3409	17530	58044.5328	17530	58112.3586	17530	58668.2489
17540	57749.4082	17540	57189.1169	17540	56799.8415	17540	57850.7017	17540	58572.9234	17540	59184.3458
17550	57538.7704	17550	57029.9196	17550	56232.2328	17550	58547.8689	17550	58177.7401	17550	58871.2828
17560	57625.1076	17560	56665.6313	17560	56635.272	17560	58047.7758	17560	58585.4184	17560	58825.8967
17570	57413.0958	17570	57387.1438	17570	57060.1106	17570	58296.6298	17570	58878.2035	17570	58762.4496
17580	57638.8943	17580	57611.0474	17580	56905.2238	17580	58140.9879	17580	58130.8656	17580	58632.9152
17590	57441.5131	17590	57350.2002	17590	56927.7949	17590	58202.2743	17590	59074.3453	17590	58986.5619
17600	57653.8305	17600	57299.9595	17600	56883.3216	17600	58098.6283	17600	58321.8178	17600	59106.4716
17610	57707.4323	17610	56750.5039	17610	57375.0638	17610	58190.579	17610	58910.6869	17610	59050.1207
17620	57408.5655	17620	56987.0128	17620	56800.0559	17620	58298.6953	17620	58654.197	17620	59233.3406
17630	57954.14	17630	56395.055	17630	56802.1043	17630	58072.7582	17630	58404.6416	17630	59549.8773
17640	57580.8277	17640	56987.4411	17640	56645.0308	17640	57463.8677	17640	58561.6791	17640	59100.9322
17650	57790.5501	17650	56477.1315	17650	56849.1857	17650	57738.883	17650	58823.7385	17650	59437.8544
17660	57790.8067	17660	57078.7068	17660	57099.4685	17660	58179.1629	17660	58762.5525	17660	59297.0888
17670	58248.5427	17670	57013.5605	17670	57354.4009	17670	57974.7735	17670	58087.5802	17670	59645.5982
17680	58006.4201	17680	56954.5346	17680	56876.0874	17680	57425.3621	17680	58465.6713	17680	59575.31
17690	57706.6032	17690	57017.9945	17690	56570.0342	17690	57931.3698	17690	58410.4618	17690	59358.3388
17700	57378.8153	17700	57066.0829	17700	56836.395	17700	57792.4875	17700	57950.4154	17700	59561.8139
17710	57570.1409	17710	57204.5211	17710	56973.6518	17710	58101.4113	17710	58593.7366	17710	59293.7575
17720	57240.2146	17720	57336.7023	17720	57480.6254	17720	57708.1131	17720	58413.7859	17720	59505.797
17730	57786.9699	17730	56854.0244	17730	56778.8384	17730	58464.5145	17730	58161.6923	17730	59109.6908
17740	58093.6723	17740	57288.5858	17740	57396.7757	17740	58040.9374	17740	58225.6205	17740	59241.5211
17750	57593.0351	17750	57367.0226	17750	56670.1071	17750	57296.9906	17750	58225.4036	17750	58917.166
17760	57672.3733	17760	57501.4175	17760	57385.3832	17760	57864.4866	17760	58514.3313	17760	58840.182
17770	57711.5536	17770	56989.7416	17770	56897.1652	17770	57689.0816	17770	58362.7859	17770	59152.3939
17780	57234.9784	17780	57100.9929	17780	56677.0042	17780	58001.5481	17780	58965.4546	17780	58649.2356
17790	57993.9244	17790	56698.6433	17790	57353.1297	17790	57624.2488	17790	58133.129	17790	58418.2564
17800	57839.6704	17800	57392.5129	17800	57026.3601	17800	57514.0565	17800	58282.7954	17800	58779.0686
17810	57790.3663	17810	56763.9162	17810	58014.5995	17810	57901.6131	17810	59169.6205	17810	58636.7731
17820	57736.2813	17820	57126.6453	17820	56902.6252	17820	57899.1868	17820	58902.4135	17820	58966.1554
17830	57550.2321	17830	56947.6515	17830	57085.0594	17830	57866.7016	17830	59215.0206	17830	58809.7982
17840	57540.5843	17840	57192.2704	17840	57330.8921	17840	57350.3734	17840	58634.4952	17840	58529.5635
17850	57719.7422	17850	57410.5041	17850	57989.7116	17850	57179.8571	17850	59075.999	17850	58718.2877
17860	57869.4838	17860	56867.4275	17860	57222.1176	17860	57304.2915	17860	59046.6026	17860	58487.2332
17870	57665.5457	17870	56393.8655	17870	57524.6191	17870	58098.6457	17870	58752.4404	17870	58350.8602
17880	57210.9783	17880	57221.0136	17880	57018.7785	17880	57436.3018	17880	58565.9818	17880	58854.8766
17890	57001.6196	17890	56838.2403	17890	57638.2961	17890	57806.1478	17890	58802.1306	17890	58819.2826
17900	58030.1597	17900	57448.173	17900	56827.1424	17900	58237.4909	17900	58671.3981	17900	58797.236
17910	57331.8866	17910	56986.1379	17910	57679.0747	17910	57836.6766	17910	58124.242	17910	59547.2054
17920	57470.7455	17920	56932.1258	17920	57011.0103	17920	57878.7261	17920	58439.0724	17920	58984.882
17930	57363.4468	17930	57120.4058	17930	57783.9235	17930	56988.878	17930	58261.7623	17930	59406.3421
17940	57881.3473	17940	57250.1108	17940	57578.3798	17940	57892.0545	17940	58768.845	17940	59512.7326
17950	57725.6416	17950	57134.2185	17950	57633.5485	17950	57656.5041	17950	59021.8532	17950	59898.8714
17960	57695.415	17960	56835.829	17960	57844.0304	17960	57337.1222	17960	58470.0629	17960	59368.7362
17970	57435.8114	17970	57018.8954	17970	58017.3263	17970	57761.9855	17970	58999.2388	17970	58937.4254
17980	57543.8739	17980	56686.1464	17980	57513.0972	17980	57349.7194	17980	58511.1326	17980	59006.7922
17990	57231.5263	17990	56546.4498	17990	57932.0889	17990	57517.3575	17990	58342.3725	17990	59179.7324
18000	57322.2604	18000	56891.5594	18000	57550.8482	18000	57267.0166	18000	58784.4676	18000	59347.0717
18010	57247.6117	18010	57058.1459	18010	57406.6072	18010	57532.6652	18010	58991.8455	18010	59642.496
18020	57160.9665	18020	56969.929	18020	57731.8577	18020	57342.2791	18020	59065.1579	18020	58720.5125
18030	57697.9732	18030	57247.0063	18030	57970.4741	18030	57628.7811	18030	59004.7279	18030	58964.3755
18040	57833.5378	18040	57322.5893	18040	57280.3846	18040	57867.3988	18040	59014.1968	18040	58654.5654
18050	57850.3086	18050	57327.7138	18050	57030.1672	18050	57222.7784	18050	58689.6785	18050	59485.2446
18060	57597.703	18060	57311.8569	18060	57350.7966	18060	57942.0618	18060	58906.3579	18060	59088.2298
18070	57246.1651	18070	57672.6964	18070	57744.725	18070	57666.3316	18070	58813.6377	18070	58773.9441
18080	57815.5272	18080	57220.7666	18080	57634.8202	18080	57491.669	18080	58999.1406	18080	59024.5119
18090	57717.8316	18090	57539.3597	18090	57149.415	18090	57913.0814	18090	58853.3327	18090	59003.4723
18100	57453.8253	18100	57381.8543	18100	57760.2413	18100	58205.9373	18100	59055.2997	18100	58985.872
18110	57405.1429	18110	57604.6291	18110	57466.0417	18110	57740.0921	18110	59104.3519	18110	59391.3966
18120	57055.3455	18120	57333.9046	18120	57286.9073	18120	58197.2278	18120	59152.5552	18120	59141.1152
18130	57515.9843	18130	57214.7114	18130	56951.1452	18130	57557.0172	18130	59053.0578	18130	59455.7806
18140	57419.8214	18140	57305.2279	18140	57174.5945	18140	57824.3051	18140	59094.7779	18140	58911.8402
18150	57616.7698	18150	57698.4921	18150	57503.3124	18150	57862.661	18150	58830.2785	18150	58860.3953
18160	57545.9413	18160	57711.0566	18160	58060.4804	18160	57546.7504	18160	59157.7615	18160	58884.2195
18170	57327.2165	18170	57818.7999	18170	57892.9263	18170	58086.6675	18170	59421.0077	18170	58781.7397
18180	57504.1646	18180	57019.0787	18180	57362.5578	18180	57765.7843	18180	58920.0429	18180	59049.5945
18190	57796.164	18190	57307.4896	18190	57187.5028	18190	57887.2501	18190	58704.4165	18190	58998.9325
18200	57639.879	18200	57197.5233	18200	57344.7834	18200	57929.1149	18200	58968.8851	18200	58888.8187
18210	57828.2418	18210	57175.8702	18210	57782.8702	18210	58405.911	18210	58924.0514	18210	58597.6514
18220	57447.4514	18220	57315.9888	18220	57576.9037	18220	57972.7226	18220	58557.1168	18220	58981.5085
18230	57483.1343	18230	57470.3044	18230	57984.6908	18230	57987.4299	18230	58725.5704	18230	58721.8379
18240	57265.3433	18240	57657.6195	18240	57697.8933	18240	58243.3475	18240	58953.2442	18240	58495.5315
18250	56907.5026	18250	57289.4002	18250	57621.0932	18250	57936.1977	18250	58533.2897	18250	58879.2084
18260	56774.1799	18260	57032.8344	18260	57586.1541	18260	58098.6595	18260	58781.0404	18260	58477.2026
18270	57413.9532	18270	57355.2705	18270	57411.8992	18270	58197.4111	18270	58832.3855	18270	58544.8575
18280	57174.7563	18280	56954.4645	18280	57429.1606	18280	58309.663	18280	58794.261	18280	59452.9604
18290	57488.8704	18290	56677.9932	18290	57221.3162	18290	57672.1877	18290	59042.5589	18290	58872.4251
18300	57143.3192	18300	57012.1351	18300	57482.0754	18300	57548.0319	18300	59039.2463	18300	58760.0239
18310	57669.5871	18310	56659.6408	18310	57715.3339	18310	57734.2712	18310	59050.443	18310	58866.7856
18320	57669.1858	18320	56786.1865	18320	57045.7028	18320	57229.0869	18320	58555.2335	18320	58568.9078
18330	57650.4871	18330	56573.5869	18330	57724.9478	18330	58323.2965	18330	59034.9265	18330	58673.3382
18340	57419.3774	18340	56314.3116	18340	57238.9128	18340	57622.181	18340	58942.0623	18340	58928.708
18350	57591.1247	18350	56811.4676	18350	56802.1496	18350	58022.3154	18350	58188.4243	18350	58539.7879
18360	56802.9981	18360	56703.6926	18360	57244.8549	18360	57768.3497	18360	59080.3277	18360	58520.8356
18370	57212.2089	18370	56602.0836	18370	57039.3536	18370	57695.7464	18370	58703.5155	18370	58422.5319
18380	57331.3401	18380	56402.884	18380	56629.0049	18380	57499.6157	18380	59057.7047	18380	59071.3622
18390	57483.675	18390	57149.195	18390	57066.1904	18390	57737.9484	18390	59145.2238	18390	58566.6384
18400	57174.2599	18400	57175.3969	18400	57038.4525	18400	57438.8252	18400	58983.6729	18400	58532.0239
18410	57825.5908	18410	57267.1871	18410	57169.1689	18410	58087.8845	18410	59177.7235	18410	58692.7039
18420	57890.7109	18420	57095.9743	18420	57149.7725	18420	57893.4225	18420	58624.2252	18420	59109.3258
18430	58024.4352	18430	57243.9741	18430	56732.661	18430	58040.0024	18430	58602.8947	18430	59300.0148
18440	57643.8299	18440	56808.2705	18440	57624.8897	18440	57840.8275	18440	59197.5886	18440	58582.0904
18450	57973.1313	18450	56832.5673	18450	57314.9134	18450	57731.3362	18450	58861.3837	18450	58731.389
18460	57458.9293	18460	56852.7232	18460	56722.6113	18460	57600.5139	18460	58953.7063	18460	58727.0515
18470	57966.1827	18470	56508.1871	18470	57030.3987	18470	57772.0107	18470	59081.0638	18470	58668.8042
18480	58114.8975	18480	56764.4275	18480	57009.8073	18480	57649.333	18480	59097.8566	18480	58134.4915
18490	57973.8538	18490	57141.491	18490	56846.9893	18490	57498.4892	18490	58642.9988	18490	58163.3826
18500	57829.2767	18500	56787.6192	18500	57059.7521	18500	57308.3737	18500	58953.5759	18500	58466.1182
18510	57783.9974	18510	56716.4023	18510	57201.2976	18510	57488.1807	18510	58788.4477	18510	58199.797
18520	57671.7964	18520	56829.8271	18520	57944.4164	18520	58273.3171	18520	58674.4046	18520	57758.7867
18530	57942.1886	18530	56847.5775	18530	57557.1729	18530	57676.1226	18530	58595.5335	18530	57783.0343
18540	57897.4978	18540	56996.6886	18540	56527.1605	18540	57874.749	18540	59117.4827	18540	58499.5788
18550	58120.562	18550	56657.5531	18550	56750.7789	18550	57483.5037	18550	58813.8097	18550	58617.6592
18560	57851.2983	18560	56843.4938	18560	57038.5261	18560	57938.2526	18560	58103.4806	18560	58475.418
18570	57809.5169	18570	57367.2648	18570	57134.3624	18570	58000.061	18570	58277.5616	18570	57788.5182
18580	58412.2892	18580	56733.9175	18580	57025.8424	18580	57612.4408	18580	58867.8963	18580	58498.2626
18590	58060.2761	18590	56671.5663	18590	57167.8027	18590	57682.5509	18590	58426.6974	18590	58454.0285
18600	57672.1098	18600	57186.463	18600	57332.0295	18600	58279.0428	18600	58451.0079	18600	58616.4429
18610	58143.1084	18610	56906.0045	18610	57701.5301	18610	58344.4325	18610	58443.0618	18610	58416.0249
18620	58127.0171	18620	57039.5916	18620	56767.9514	18620	57792.6611	18620	58796.4441	18620	58649.5389
18630	58115.2713	18630	57061.8762	18630	57481.9555	18630	57406.4925	18630	59040.5572	18630	58264.3084
18640	58235.486	18640	57326.545	18640	57017.088	18640	57561.083	18640	59313.1333	18640	58692.9097
18650	57992.8197	18650	57341.2546	18650	57804.4243	18650	57517.5318	18650	59050.2801	18650	58187.1559
18660	57708.7517	18660	57475.5399	18660	57351.0277	18660	58308.8973	18660	59482.8196	18660	57635.1625
18670	57740.6036	18670	57535.3376	18670	57245.2105	18670	57781.9409	18670	59120.5199	18670	58098.2904
18680	57932.7281	18680	57626.1727	18680	57009.1887	18680	57618.8937	18680	59084.0388	18680	58228.8642
18690	57660.323	18690	57209.0667	18690	57409.5737	18690	57736.2225	18690	59113.465	18690	58652.3011
18700	58104.0588	18700	57174.0473	18700	57611.1796	18700	57200.5821	18700	59300.1336	18700	58618.276
18710	58086.0284	18710	57096.8752	18710	57219.6678	18710	58128.6546	18710	59661.4659	18710	58230.6835
18720	57669.5998	18720	57198.4888	18720	57512.4833	18720	57514.0228	18720	59106.0988	18720	58497.4574
18730	57853.7236	18730	57094.4589	18730	57231.0116	18730	57924.9177	18730	59056.1301	18730	58654.3438
18740	57826.3646	18740	56716.8803	18740	57684.3047	18740	58032.6727	18740	59046.227	18740	58259.2602
18750	58023.8776	18750	57441.0287	18750	56982.829	18750	57499.0041	18750	58930.4083	18750	58029.6869
18760	58187.1774	18760	56847.5864	18760	57338.6549	18760	57708.7626	18760	59198.7441	18760	58174.085
18770	57745.4897	18770	57181.3106	18770	57541.9149	18770	58062.2313	18770	59415.1658	18770	58221.6625
18780	57785.3476	18780	57684.9728	18780	57624.2139	18780	57667.084	18780	59028.1411	18780	57924.8193
18790	57752.2676	18790	57226.2534	18790	58024.6494	18790	57665.334	18790	59242.1454	18790	58249.7727
18800	57782.2474	18800	57168.2739	18800	57522.8758	18800	57968.9276	18800	59530.554	18800	58258.6833
18810	57691.9621	18810	57352.2054	18810	58112.3108	18810	57501.7584	18810	59355.278	18810	58364.0239
18820	58293.9195	18820	56939.2494	18820	58237.4938	18820	57707.0105	18820	59259.2577	18820	57989.5597
18830	58442.4621	18830	57413.5157	18830	57460.4135	18830	57728.2206	18830	59034.638	18830	58520.5707
18840	57887.9589	18840	57270.922	18840	57249.267	18840	57782.1967	18840	58850.2264	18840	58033.1108
18850	57627.2518	18850	57465.5231	18850	57334.5066	18850	57960.3719	18850	58882.9757	18850	58222.0618
18860	58073.4942	18860	57628.4528	18860	57097.0198	18860	57796.7301	18860	58820.6988	18860	57896.0388
18870	57372.8579	18870	57719.8968	18870	57123.1127	18870	57245.6042	18870	59024.6355	18870	57907.5763
18880	57484.9421	18880	57006.613	18880	57372.5945	18880	57225.3774	18880	59206.6103	18880	58064.3474
18890	58058.2556	18890	57409.7967	18890	56819.7843	18890	57720.2645	18890	58711.5004	18890	58397.9772
18900	57964.1135	18900	56920.0895	18900	57139.6675	18900	57614.6746	18900	58706.5405	18900	57560.4944
18910	57485.8532	18910	57390.2919	18910	56762.0799	18910	57637.6851	18910	58077.1241	18910	58923.206
18920	57991.4707	18920	57277.1628	18920	57435.3845	18920	57724.5305	18920	58812.5731	18920	58834.7327
18930	58383.7487	18930	57776.607	18930	57421.7765	18930	57680.2744	18930	59420.5888	18930	58129.6351
18940	57703.0575	18940	57341.6578	18940	57067.3178	18940	57481.7572	18940	58978.7733	18940	58204.1015
18950	57414.6055	18950	56757.6261	18950	57134.5026	18950	57474.8475	18950	59148.6773	18950	58088.1518
18960	58083.6648	18960	57193.8038	18960	57216.5006	18960	57707.1584	18960	58477.4251	18960	58056.2427
18970	58408.5571	18970	57400.3016	18970	57404.8851	18970	57998.5785	18970	58721.1548	18970	57687.3897
18980	57453.446	18980	57582.5308	18980	57174.0768	18980	58023.8548	18980	59308.4468	18980	57564.1295
18990	58317.3844	18990	57148.0457	18990	56935.5878	18990	57926.119	18990	59063.6196	18990	57635.2939
19000	57974.0783	19000	57280.717	19000	56845.5045	19000	58202.5905	19000	59485.2179	19000	58502.3853
19010	57322.903	19010	57513.792	19010	57015.5093	19010	58162.3243	19010	58787.5149	19010	58594.421
19020	57824.5762	19020	57490.7313	19020	56698.8754	19020	57734.2417	19020	59145.1769	19020	58612.2564
19030	57922.3274	19030	56762.2601	19030	57171.1791	19030	58020.3085	19030	58218.524	19030	58794.8195
19040	57884.8704	19040	56946.2054	19040	57098.4254	19040	57906.7103	19040	59110.9012	19040	58514.3859
19050	58106.2493	19050	57402.3152	19050	56935.4332	19050	58264.9107	19050	58281.6554	19050	58649.1042
19060	58194.6143	19060	57384.2017	19060	57298.1839	19060	58272.6047	19060	58497.5127	19060	57713.2134
19070	57652.2053	19070	57300.0985	19070	56136.543	19070	58510.2188	19070	58246.7592	19070	58640.055
19080	58065.6184	19080	57023.6509	19080	57153.1597	19080	58393.802	19080	58343.2447	19080	58590.7505
19090	58160.6046	19090	57097.8194	19090	56587.1961	19090	58361.9118	19090	58410.3452	19090	58551.2195
19100	57978.6186	19100	57480.6874	19100	56856.1201	19100	57931.9412	19100	58305.0786	19100	58252.0878
19110	58419.0059	19110	57237.8714	19110	56217.7086	19110	58013.9218	19110	58540.2451	19110	58433.5503
19120	58093.0376	19120	57238.3822	19120	57002.0905	19120	58874.6987	19120	58936.9954	19120	58100.4982
19130	57973.9656	19130	57833.5386	19130	57078.0086	19130	58403.173	19130	58354.3615	19130	59029.0827
19140	58035.5147	19140	58096.3375	19140	57042.9517	19140	58835.7987	19140	58175.0433	19140	58473.6473
19150	57955.6308	19150	56664.5428	19150	56628.9037	19150	58312.1103	19150	58520.5054	19150	58552.8206
19160	58023.2341	19160	57108.4519	19160	56797.8622	19160	58664.6935	19160	59050.6179	19160	58763.4513
19170	58325.821	19170	56559.7825	19170	56875.4209	19170	58263.9923	19170	58780.9299	19170	58738.9333
19180	57622.5831	19180	56137.4982	19180	56861.4563	19180	58691.3671	19180	58781.4328	19180	59195.0947
19190	57586.1526	19190	56598.3533	19190	56869.2303	19190	58325.5405	19190	59110.3991	19190	58939.6628
19200	57842.6734	19200	56622.4493	19200	56819.2012	19200	58590.5422	19200	58861.5276	19200	58767.1351
19210	58245.1045	19210	56981.9197	19210	56880.3743	19210	58672.2577	19210	58887.4512	19210	59180.777
19220	57959.0125	19220	57419.6553	19220	56784.2448	19220	57886.818	19220	58411.2014	19220	58942.5554
19230	57652.6655	19230	56993.0644	19230	57173.0882	19230	57926.4613	19230	58673.496	19230	58518.8758
19240	57444.0806	19240	56732.6606	19240	56676.7231	19240	58302.4998	19240	58372.6446	19240	58543.2137
19250	57331.0616	19250	56704.5351	19250	56881.9844	19250	57749.2882	19250	58127.2326	19250	58700.4794
19260	57647.6845	19260	57109.5366	19260	57513.4813	19260	58422.5985	19260	59024.4101	19260	58077.7394
19270	57555.9629	19270	57387.3298	19270	56790.99	19270	58145.5983	19270	58674.9366	19270	58236.3998
19280	57721.537	19280	57157.9434	19280	57691.0785	19280	58428.0913	19280	58274.0816	19280	58010.7918
19290	58085.2001	19290	57236.8284	19290	56525.9356	19290	58590.9687	19290	58562.1577	19290	58625.3208
19300	58065.3825	19300	57098.3475	19300	56829.2218	19300	58150.777	19300	58298.4697	19300	58575.2111
19310	58422.8362	19310	56836.7395	19310	57182.6823	19310	58237.8032	19310	58787.7681	19310	58895.2055
19320	57604.7887	19320	57190.933	19320	57150.3156	19320	58617.4246	19320	59203.2395	19320	58128.6651
19330	57637.6035	19330	57310.4125	19330	57146.9137	19330	58687.2996	19330	58809.1468	19330	58565.9695
19340	57958.2569	19340	56948.1666	19340	56675.0764	19340	58457.3927	19340	58282.2648	19340	58488.8049
19350	58320.387	19350	56897.5785	19350	56615.2371	19350	58511.8712	19350	58579.8403	19350	58464.0011
19360	58417.7413	19360	57064.4685	19360	56710.5793	19360	58818.1426	19360	58723.2895	19360	58247.6024
19370	58268.3783	19370	57128.6912	19370	56807.4054	19370	58985.501	19370	58734.5283	19370	58044.0181
19380	57625.679	19380	57334.3724	19380	56881.6864	19380	58902.7833	19380	58603.2824	19380	58284.1978
19390	58455.7193	19390	57452.2376	19390	57216.099	19390	58338.398	19390	58666.2705	19390	58161.8627
19400	57525.056	19400	57011.6769	19400	56919.1063	19400	58706.3012	19400	59043.8535	19400	58391.5151
19410	57802.3068	19410	57506.1861	19410	57343.4616	19410	58215.9494	19410	58757.9565	19410	58385.7931
19420	57779.1746	19420	56791.7432	19420	57381.9501	19420	58261.3403	19420	58730.0062	19420	58055.2712
19430	57783.8799	19430	56686.4848	19430	57114.5931	19430	57849.0743	19430	59111.2659	19430	58130.8355
19440	57889.2436	19440	56847.7154	19440	57017.2695	19440	58234.709	19440	58433.3605	19440	58607.3158
19450	58217.1247	19450	57017.0024	19450	57159.3308	19450	58239.835	19450	58734.4842	19450	58544.3258
19460	57787.0988	19460	57066.835	19460	57624.0066	19460	58538.5776	19460	58765.3824	19460	58422.5836
19470	57445.5747	19470	57096.7929	19470	57355.6003	19470	58063.7957	19470	58071.0094	19470	58039.6013
19480	58742.6489	19480	57166.5948	19480	57304.2195	19480	58177.1069	19480	58201.5356	19480	58311.545
19490	57684.8077	19490	57601.5773	19490	57096.7727	19490	58620.9737	19490	58488.4184	19490	58511.1432
19500	57373.2442	19500	57491.8255	19500	57533.1226	19500	58293.1606	19500	58463.0525	19500	58036.25
19510	57633.4715	19510	57344.2674	19510	57166.0003	19510	58277.1679	19510	58579.0665	19510	58090.5163
19520	57498.6952	19520	57273.0626	19520	57151.1569	19520	57897.6168	19520	58454.8445	19520	57945.5234
19530	57185.7415	19530	57343.6195	19530	57150.7333	19530	58268.4822	19530	58892.38	19530	58565.2117
19540	57783.8621	19540	57726.367	19540	56797.6872	19540	58560.174	19540	58678.5441	19540	58588.2515
19550	57761.7347	19550	57588.9994	19550	56699.5158	19550	57828.1818	19550	58776.0113	19550	58292.7667
19560	57435.9351	19560	57660.7811	19560	57063.3481	19560	58320.8761	19560	58725.3236	19560	58021.6234
19570	57121.2001	19570	57827.1189	19570	57354.5768	19570	58167.4127	19570	58895.9982	19570	58332.8438
19580	57774.425	19580	57235.8717	19580	57239.4208	19580	58663.0258	19580	58631.1967	19580	58384.0873
19590	58094.4992	19590	57424.1477	19590	56738.938	19590	58529.2464	19590	59116.5255	19590	58674.3598
19600	57520.9976	19600	57363.3279	19600	56553.5562	19600	59008.7261	19600	58877.0445	19600	58251.3173
19610	57470.2458	19610	57396.3966	19610	56993.6384	19610	58505.1485	19610	58830.5458	19610	58024.0254
19620	57552.3308	19620	57033.2274	19620	57142.4471	19620	58610.1103	19620	59010.6255	19620	58238.5832
19630	57727.5903	19630	56967.1772	19630	57124.9111	19630	58445.3239	19630	59178.1824	19630	58584.7654
19640	57635.012	19640	57111.8773	19640	57544.0175	19640	58521.1782	19640	58688.0579	19640	58517.7829
19650	57232.0288	19650	57317.5466	19650	57449.2918	19650	58532.4805	19650	59022.9323	19650	58503.6003
19660	57325.2669	19660	57283.5549	19660	57503.3082	19660	58319.6905	19660	58433.1994	19660	58790.1346
19670	56609.515	19670	56971.8226	19670	57846.9264	19670	57753.1607	19670	58712.2956	19670	59068.9054
19680	56732.6798	19680	56837.7078	19680	57039.8991	19680	57759.091	19680	58788.3866	19680	58630.47
19690	56788.8333	19690	56500.9042	19690	57160.0976	19690	58107.3165	19690	59430.2377	19690	58414.8559
19700	56933.8565	19700	56729.6698	19700	57276.8891	19700	58153.6916	19700	58930.4072	19700	58298.9615
19710	57041.4755	19710	56992.0222	19710	56712.2106	19710	57816.4999	19710	59629.925	19710	58701.7575
19720	56734.3659	19720	57153.6049	19720	57514.5555	19720	57922.8076	19720	58670.3422	19720	58493.8314
19730	57028.3651	19730	56919.524	19730	57126.111	19730	57662.8479	19730	58402.6732	19730	58487.1833
19740	56661.8065	19740	57249.4331	19740	57085.4074	19740	57646.3958	19740	59053.8924	19740	58509.8834
19750	57424.0172	19750	56746.1542	19750	57188.5407	19750	58206.0977	19750	58667.7555	19750	58387.1723
19760	57460.9879	19760	57495.2103	19760	57398.0625	19760	58294.4884	19760	58851.3141	19760	58062.6742
19770	56988.1312	19770	57222.6106	19770	57477.9989	19770	57996.7508	19770	59191.5711	19770	58393.8834
19780	57702.9992	19780	57169.9868	19780	56764.5013	19780	57560.2292	19780	58906.7628	19780	58319.2916
19790	57185.4494	19790	57222.3055	19790	56848.1816	19790	58286.2915	19790	58876.1461	19790	58631.4977
19800	57134.8629	19800	57388.4226	19800	57281.2831	19800	57995.2069	19800	58021.0112	19800	58806.9014
19810	56866.2095	19810	57500.5985	19810	57446.3879	19810	58386.7989	19810	58140.579	19810	58792.2374
19820	57776.2509	19820	57643.5975	19820	57582.3125	19820	58123.0407	19820	58315.78	19820	58956.1352
19830	57055.8037	19830	57131.0865	19830	58025.7999	19830	57910.418	19830	58908.8119	19830	58972.4349
19840	57201.5042	19840	57179.166	19840	57951.1321	19840	57930.1726	19840	58786.4986	19840	59155.4517
19850	57045.1267	19850	56467.6676	19850	57640.7372	19850	57638.5162	19850	59134.7363	19850	58622.6991
19860	57033.3412	19860	57336.8591	19860	57309.179	19860	57936.0058	19860	58803.7763	19860	58435.4775
19870	57216.8587	19870	57602.0586	19870	57509.1904	19870	57933.9767	19870	58549.2862	19870	58806.3602
19880	57417.8653	19880	57349.4953	19880	58005.8323	19880	58620.7353	19880	59065.0041	19880	58641.2596
19890	57591.3163	19890	57619.2108	19890	57303.7179	19890	58138.0275	19890	58791.2637	19890	58728.215
19900	57728.8947	19900	56867.4152	19900	57528.0536	19900	57565.2114	19900	59310.8571	19900	58633.2065
19910	57535.577	19910	57316.1004	19910	57456.8232	19910	57730.053	19910	59306.5559	19910	58992.4771
19920	57621.3986	19920	57159.2497	19920	57428.6979	19920	58528.9349	19920	59258.8325	19920	58965.3624
19930	57122.5492	19930	57167.8835	19930	57312.2422	19930	58037.899	19930	58979.8582	19930	58622.1265
19940	57575.8318	19940	57129.7795	19940	57458.4231	19940	58396.1963	19940	59108.6628	19940	58861.6536
19950	57316.2868	19950	57490.8919	19950	57345.2488	19950	57767.8789	19950	59624.4709	19950	58587.4015
19960	57133.489	19960	57152.7972	19960	57373.1442	19960	57861.4424	19960	59307.3909	19960	59205.5116
19970	57377.676	19970	57187.3948	19970	57371.3368	19970	58224.978	19970	59024.8412	19970	59350.1085
19980	57390.5514	19980	56812.2457	19980	57538.2434	19980	57337.6676	19980	59808.767	19980	58502.5258
19990	57657.3225	19990	57173.718	19990	57729.346	19990	57704.4992	19990	59077.4757	19990	58870.2539
20000	57663.7389	20000	56794.0605	20000	57328.67	20000	58011.1986	20000	59002.4168	20000	59122.668
20010	58225.5405	20010	57115.7804	20010	57085.2994	20010	57716.0706	20010	59442.0129	20010	58596.8313
20020	57548.2391	20020	56544.0918	20020	57506.1698	20020	57644.1636	20020	59590.5418	20020	58824.1567
20030	57597.8786	20030	57150.767	20030	57352.4763	20030	57678.7458	20030	58970.7038	20030	58736.9872
20040	58228.6699	20040	57251.7957	20040	57602.0043	20040	57948.4581	20040	58852.2103	20040	58276.8064
20050	58469.5974	20050	57649.629	20050	57138.4257	20050	57717.2694	20050	58920.3339	20050	58457.8795
20060	57752.1924	20060	56630.2663	20060	57761.2665	20060	57582.6683	20060	58488.3014	20060	58204.6237
20070	57520.3575	20070	56766.6512	20070	57136.6639	20070	57430.698	20070	58564.9377	20070	58371.7236
20080	57219.3158	20080	57273.3149	20080	57672.991	20080	58034.9147	20080	59175.9336	20080	58672.6995
20090	57623.9762	20090	57119.6552	20090	57325.376	20090	57713.393	20090	59460.6026	20090	58670.2417
20100	56814.6758	20100	57235.9227	20100	56837.9549	20100	58090.191	20100	59167.9081	20100	58310.7469
20110	57601.1254	20110	57356.5999	20110	57217.9955	20110	57490.2966	20110	59125.0511	20110	58668.6239
20120	57670.191	20120	56968.2984	20120	57366.2585	20120	58162.7698	20120	59397.761	20120	59013.1522
20130	58036.572	20130	56923.9504	20130	57642.6003	20130	57865.6122	20130	58529.5421	20130	58912.6914
20140	58220.6819	20140	57345.5474	20140	57637.8309	20140	58214.0745	20140	59062.5854	20140	59182.6584
20150	57985.8757	20150	57354.6701	20150	57092.2661	20150	56837.5266	20150	58769.4648	20150	58754.4128
20160	57776.7815	20160	56905.6245	20160	57949.2299	20160	57525.5934	20160	59170.851	20160	58688.8912
20170	57674.0636	20170	57628.1407	20170	57291.6412	20170	57900.9125	20170	58696.1726	20170	58766.7364
20180	57480.0359	20180	57550.43	20180	58149.4671	20180	57356.1701	20180	59040.6258	20180	59065.5538
20190	57691.9052	20190	57186.3365	20190	57406.6417	20190	57288.3787	20190	58916.0539	20190	58646.8215
20200	58507.9339	20200	57115.8009	20200	57919.7621	20200	57532.3763	20200	59063.5042	20200	58615.0194
20210	58132.8208	20210	57189.1011	20210	57938.351	20210	57501.6416	20210	58897.4	20210	58539.5469
20220	57530.0296	20220	56974.2358	20220	57663.5003	20220	57884.0488	20220	59436.766	20220	58929.9207
20230	58182.1827	20230	57803.9276	20230	57563.7023	20230	57921.0369	20230	59322.8766	20230	58798.6806
20240	58052.6366	20240	57585.1414	20240	57405.8162	20240	58028.372	20240	59041.6781	20240	58963.0614
20250	57521.0164	20250	57351.0373	20250	57192.2663	20250	57626.1778	20250	59050.0182	20250	59273.2568
20260	57804.7844	20260	57295.2065	20260	57148.4359	20260	57775.3209	20260	58421.4982	20260	58950.0841
20270	58134.4618	20270	57782.083	20270	57257.3166	20270	57604.6092	20270	59058.8885	20270	58528.783
20280	58413.945	20280	57194.1961	20280	57310.253	20280	57576.7435	20280	59282.4415	20280	58813.4879
20290	57862.4953	20290	57229.9679	20290	58249.1325	20290	57935.2373	20290	58822.1761	20290	59117.6092
20300	57521.0626	20300	56954.4333	20300	57258.9298	20300	58047.1656	20300	58930.7389	20300	58717.8953
20310	57818.1911	20310	57680.8237	20310	57700.2754	20310	57882.1324	20310	59436.9806	20310	58633.2009
20320	57783.4152	20320	57703.4721	20320	57154.0146	20320	57749.2591	20320	59175.3709	20320	58859.9184
20330	57809.0298	20330	57123.9874	20330	57489.446	20330	57443.6343	20330	59069.9508	20330	58313.6115
20340	58497.9793	20340	57643.2367	20340	57617.9455	20340	57765.9474	20340	58742.382	20340	58499.8957
20350	58744.6288	20350	57331.6926	20350	57826.2374	20350	57797.6569	20350	59043.8539	20350	58407.4093
20360	57969.0191	20360	57047.3202	20360	58216.1278	20360	58216.7561	20360	59136.6987	20360	58684.927
20370	58431.0404	20370	57368.024	20370	57761.7586	20370	57944.1384	20370	58901.9976	20370	58192.4673
20380	58267.2689	20380	56954.3158	20380	57319.1009	20380	57811.4244	20380	59360.1677	20380	57960.9102
20390	58548.0845	20390	57331.9458	20390	57582.3164	20390	57976.6338	20390	59120.1284	20390	58406.9686
20400	58218.4877	20400	57700.9694	20400	57516.6207	20400	57716.0554	20400	58742.7261	20400	58340.2433
20410	57900.4105	20410	57391.9315	20410	57799.5787	20410	57678.0998	20410	58702.1561	20410	58683.2157
20420	57578.1888	20420	57174.1624	20420	57826.3146	20420	57794.2546	20420	59028.0526	20420	58736.409
20430	57344.1827	20430	57273.0394	20430	57385.633	20430	57797.8898	20430	58854.0318	20430	58370.0858
20440	58246.3624	20440	57569.9963	20440	57813.4214	20440	57498.5888	20440	58890.1385	20440	58622.9176
20450	57541.7003	20450	57850.4342	20450	57651.9437	20450	57574.6421	20450	58670.2775	20450	58486.0722
20460	57618.3377	20460	57517.8266	20460	57842.2129	20460	57275.7739	20460	58550.7345	20460	58811.6678
20470	57994.9998	20470	57425.869	20470	57683.7899	20470	58083.5746	20470	59008.7978	20470	58534.2224
20480	57931.6551	20480	56918.332	20480	57650.7576	20480	58139.3569	20480	59130.3589	20480	58610.4899
20490	57848.2407	20490	57658.7223	20490	57755.7926	20490	58044.5554	20490	58655.9216	20490	58462.2429
20500	57996.9204	20500	57219.9241	20500	57703.5285	20500	57268.3364	20500	59049.8927	20500	58463.4585
20510	57945.2314	20510	57597.3504	20510	57438.7914	20510	57442.6765	20510	59250.0155	20510	58616.4753
20520	57767.4271	20520	57298.8707	20520	57430.0849	20520	56856.1846	20520	59300.993	20520	58587.162
20530	58488.7726	20530	57265.3841	20530	57299.6719	20530	57249.5148	20530	59020.2134	20530	58419.4753
20540	58036.3562	20540	57399.1224	20540	57452.9228	20540	57457.6074	20540	58953.5548	20540	58033.4886
20550	57841.2338	20550	57465.0231	20550	58188.7737	20550	57670.0082	20550	59233.156	20550	58655.1079
20560	57801.8267	20560	57802.9611	20560	57757.8743	20560	57605.5185	20560	59473.3022	20560	58524.208
20570	57498.2672	20570	58096.8775	20570	57720.0026	20570	57869.7389	20570	60117.2992	20570	58204.6566
20580	57575.011	20580	57610.5123	20580	57120.1684	20580	57868.5919	20580	59965.5553	20580	58221.3287
20590	57477.668	20590	56957.6409	20590	57823.799	20590	57625.7167	20590	59122.4663	20590	58574.7507
20600	57880.9701	20600	57062.4215	20600	57732.5296	20600	57891.1816	20600	59169.2951	20600	57853.0218
20610	57382.8685	20610	56595.3513	20610	57284.9123	20610	57839.333	20610	58805.8623	20610	58077.2666
20620	57215.3685	20620	56750.2146	20620	56877.9642	20620	58064.3221	20620	58960.0452	20620	58509.6952
20630	57546.6154	20630	56868.5243	20630	57191.023	20630	57782.8052	20630	59112.8785	20630	58193.0587
20640	58074.7343	20640	56989.251	20640	57146.9807	20640	57937.276	20640	58924.3527	20640	58528.6424
20650	57466.8554	20650	56431.1234	20650	56604.0915	20650	58248.4475	20650	59256.3669	20650	58406.0988
20660	57687.2245	20660	57129.5915	20660	57022.6746	20660	57739.2437	20660	59484.5839	20660	58584.764
20670	57346.0579	20670	57052.0458	20670	57549.7953	20670	58103.3618	20670	59090.8115	20670	58246.8686
20680	57455.7737	20680	56951.2311	20680	57191.2522	20680	57661.2756	20680	59365.5589	20680	58376.4669
20690	57399.4425	20690	57108.9686	20690	57670.6603	20690	58215.5133	20690	59134.6942	20690	58636.4989
20700	57420.6905	20700	56904.2179	20700	57330.5067	20700	58597.1599	20700	59376.4917	20700	58316.8775
20710	57740.3007	20710	56767.6378	20710	57156.8241	20710	58708.3662	20710	59082.4207	20710	58604.087
20720	57476.8371	20720	57089.8372	20720	57034.0484	20720	58173.3884	20720	58859.3245	20720	58864.147
20730	57611.0234	20730	56746.241	20730	57451.27	20730	57555.5636	20730	59040.4011	20730	58308.3634
20740	57458.8604	20740	57407.0345	20740	57248.2107	20740	57667.8903	20740	58569.6416	20740	58480.4487
20750	57608.8155	20750	57456.3972	20750	57003.36	20750	57285.3163	20750	58652.2771	20750	57898.9419
20760	57593.0561	20760	57158.0794	20760	57969.5858	20760	57611.0677	20760	58697.8336	20760	57779.2589
20770	57590.0098	20770	57287.6667	20770	57577.144	20770	57717.0954	20770	58775.0445	20770	58099.0898
20780	58142.2576	20780	56849.6504	20780	57135.3705	20780	57811.2174	20780	58654.9323	20780	58400.715
20790	57790.2353	20790	57377.4921	20790	57406.8928	20790	58080.524	20790	58708.213	20790	58075.3865
20800	57355.1654	20800	56524.1858	20800	57449.3761	20800	57735.0067	20800	58428.1006	20800	58005.6714
20810	57835.0656	20810	56774.8653	20810	57546.2106	20810	57814.533	20810	58765.0051	20810	57934.1881
20820	57938.8149	20820	57105.5082	20820	57048.0016	20820	57868.9038	20820	58990.3502	20820	58662.821
20830	58016.0549	20830	56935.691	20830	57568.371	20830	58214.7284	20830	59038.3571	20830	57827.8262
20840	57415.5297	20840	56725.5244	20840	57182.2646	20840	58029.6154	20840	58909.227	20840	58160.3771
20850	57636.6925	20850	57219.969	20850	57259.7077	20850	58032.5185	20850	59004.8523	20850	58355.0525
20860	57784.337	20860	56825.6142	20860	57647.6954	20860	57546.0565	20860	58881.1536	20860	58446.6531
20870	58179.1704	20870	57503.728	20870	58134.1636	20870	57699.9665	20870	59177.6265	20870	58788.1947
20880	57772.094	20880	56656.4135	20880	58145.9207	20880	57587.7271	20880	58996.3493	20880	58251.8417
20890	58086.9855	20890	57123.8175	20890	57299.1769	20890	58052.3758	20890	58826.885	20890	58254.0222
20900	58032.329	20900	56987.2755	20900	57528.6156	20900	57760.8794	20900	59378.7957	20900	58660.2997
20910	58172.978	20910	56760.4805	20910	57340.2617	20910	57723.8534	20910	59374.713	20910	58607.1723
20920	57914.4351	20920	57107.961	20920	57705.2858	20920	58116.8055	20920	59173.3673	20920	58079.3866
20930	58073.7072	20930	57020.9485	20930	57830.9686	20930	57784.9802	20930	58883.4121	20930	58719.2947
20940	57511.9033	20940	57154.0956	20940	57139.0569	20940	57619.2265	20940	58748.6018	20940	58945.0479
20950	57802.0308	20950	56766.2709	20950	57274.3986	20950	57714.1587	20950	58614.8725	20950	58363.3192
20960	57228.0566	20960	56909.7833	20960	57639.7761	20960	57738.7102	20960	58924.7132	20960	58462.8549
20970	57991.588	20970	57346.3956	20970	57925.0061	20970	57548.7988	20970	58817.2146	20970	58072.9138
20980	57297.0614	20980	56686.3716	20980	57790.8727	20980	57534.9036	20980	59024.1469	20980	58240.9318
20990	57253.4651	20990	57181.3071	20990	57903.5369	20990	58058.3451	20990	58888.3854	20990	58135.2084
21000	57786.4121	21000	57172.5953	21000	58003.2678	21000	58282.6457	21000	58555.8294	21000	58249.5442
21010	57215.511	21010	56872.3327	21010	57717.7635	21010	57679.4982	21010	59343.6807	21010	58186.7829
21020	57888.7277	21020	56744.1356	21020	57636.011	21020	57768.2683	21020	58933.1296	21020	58640.8624
21030	57429.6199	21030	56860.1279	21030	57357.4236	21030	57447.9094	21030	59358.8873	21030	58384.182
21040	57101.2241	21040	56567.5516	21040	57358.8208	21040	57596.7697	21040	58463.8912	21040	57913.1955
21050	57218.5627	21050	57190.043	21050	57617.1538	21050	57515.7509	21050	59158.5776	21050	58565.7781
21060	57589.0321	21060	56929.5488	21060	57555.5422	21060	56993.882	21060	58728.1385	21060	58881.7154
21070	57811.9796	21070	57355.0185	21070	57132.9923	21070	58254.1203	21070	58507.3541	21070	58375.1031
21080	57355.1674	21080	57225.2327	21080	57539.871	21080	57676.7287	21080	59044.7003	21080	58623.5885
21090	57519.1479	21090	57324.9362	21090	57045.7937	21090	57475.2801	21090	58977.6967	21090	58623.3231
21100	57398.8396	21100	56875.1104	21100	57245.7829	21100	57179.1597	21100	58584.5733	21100	58890.8497
21110	57589.4502	21110	56779.9738	21110	57152.2243	21110	58212.2815	21110	59874.1993	21110	58633.1718
21120	58207.8222	21120	57100.0458	21120	57606.9862	21120	57507.9937	21120	59184.2494	21120	58468.1943
21130	58132.6331	21130	56576.8126	21130	57125.5432	21130	58029.458	21130	59147.6779	21130	58835.4295
21140	58198.4313	21140	56686.2678	21140	57711.1782	21140	57921.6293	21140	59649.613	21140	59150.9399
21150	58045.8368	21150	57269.5466	21150	56973.5234	21150	57596.4162	21150	59759.4181	21150	59193.947
21160	57487.7959	21160	57134.0227	21160	57596.0549	21160	58112.4641	21160	59433.8451	21160	59307.0043
21170	58234.3223	21170	56764.9969	21170	57490.5277	21170	58015.7417	21170	59437.5631	21170	58335.3453
21180	57594.0045	21180	56470.9487	21180	57333.3977	21180	57747.6178	21180	58721.7649	21180	57975.6171
21190	57779.9864	21190	56744.8652	21190	57171.8695	21190	57910.4111	21190	59115.7042	21190	58191.6969
21200	58079.1494	21200	56916.7493	21200	56984.1234	21200	58401.0701	21200	59467.2196	21200	58326.135
21210	58172.7011	21210	56719.488	21210	57795.3339	21210	57937.6389	21210	59565.4287	21210	58001.5969
21220	57841.9184	21220	57143.6126	21220	57674.479	21220	58710.0166	21220	59417.1828	21220	58519.6145
21230	58125.1103	21230	56905.3566	21230	56936.6486	21230	58097.1673	21230	59714.3075	21230	58291.0477
21240	57393.1788	21240	57066.6581	21240	57798.3871	21240	57844.4841	21240	59540.9973	21240	58506.1051
21250	58162.7339	21250	57030.0131	21250	57748.486	21250	58467.6915	21250	59263.9723	21250	58033.5559
21260	57461.2533	21260	57196.251	21260	57297.595	21260	58507.5829	21260	59114.3948	21260	58721.2296
21270	57706.327	21270	57292.4356	21270	57831.7615	21270	58274.4203	21270	59609.7711	21270	57734.4336
21280	57706.0573	21280	56995.0854	21280	57868.1288	21280	58511.1169	21280	59318.8771	21280	58453.8782
21290	57993.2076	21290	57114.7034	21290	57601.0592	21290	58611.5046	21290	59444.8622	21290	58016.9821
21300	57361.8764	21300	57390.1185	21300	57507.4615	21300	58057.5263	21300	59261.5651	21300	58258.1929
21310	57434.1012	21310	57204.3358	21310	57652.9503	21310	58430.3308	21310	58826.7423	21310	57745.8087
21320	57366.1183	21320	57387.2193	21320	57584.3469	21320	58899.1381	21320	59155.8293	21320	58259.0573
21330	57625.8207	21330	57152.7268	21330	57498.97	21330	58618.4938	21330	59021.4917	21330	58457.1122
21340	57433.5273	21340	56597.6714	21340	57560.7743	21340	58620.0531	21340	59077.1143	21340	58494.6398
21350	57826.3731	21350	57390.6308	21350	57617.3963	21350	59138.4405	21350	58892.3594	21350	58319.254
21360	57811.5251	21360	56972.1022	21360	57286.0515	21360	58565.5937	21360	59015.3823	21360	58648.4596
21370	57690.7282	21370	56592.5858	21370	57934.3907	21370	58547.9153	21370	58292.6222	21370	58596.6919
21380	57759.1837	21380	56857.3643	21380	57327.1817	21380	58505.1759	21380	58536.4001	21380	59000.9075
21390	57182.4974	21390	57235.2006	21390	57493.5394	21390	58354.1289	21390	58765.372	21390	58341.0756
21400	58011.174	21400	57331.4196	21400	57496.5202	21400	58487.2711	21400	58572.4269	21400	58437.8533
21410	57510.2058	21410	57125.7772	21410	57651.7789	21410	58638.7037	21410	58849.1178	21410	58777.6861
21420	57558.2748	21420	58014.5156	21420	57814.0422	21420	58271.9875	21420	58497.7933	21420	58255.4588
21430	57652.8152	21430	57614.3037	21430	58055.1753	21430	58612.5299	21430	58478.1355	21430	58493.4455
21440	57232.3951	21440	57420.2995	21440	57490.2162	21440	58364.4463	21440	59011.8972	21440	58487.9402
21450	57328.7706	21450	57352.5171	21450	57358.7249	21450	58351.6946	21450	59125.8736	21450	59085.5327
21460	57795.356	21460	57743.3358	21460	57858.9481	21460	58671.4122	21460	58964.8942	21460	59150.7972
21470	57979.8072	21470	57607.4587	21470	57766.6548	21470	57972.3096	21470	59363.7523	21470	58627.727
21480	58100.9856	21480	57884.7592	21480	57946.7261	21480	58199.2541	21480	59017.4294	21480	58842.4487
21490	57633.8029	21490	57520.7928	21490	57248.5877	21490	58956.815	21490	58971.4649	21490	59168.8107
21500	58057.1182	21500	57432.0084	21500	57017.3652	21500	58539.1387	21500	58971.8745	21500	58844.4941
21510	58532.3764	21510	57538.6696	21510	57143.5065	21510	58712.2039	21510	59362.7148	21510	58845.4537
21520	57899.1152	21520	57964.0266	21520	57553.7174	21520	58922.8635	21520	59739.1471	21520	58692.4926
21530	57963.606	21530	57785.9366	21530	57128.8645	21530	58726.8678	21530	59483.0585	21530	58349.0889
21540	57574.8296	21540	57435.4203	21540	57605.0946	21540	58512.0722	21540	58930.9631	21540	58545.7511
21550	57913.4081	21550	57488.2198	21550	57513.2555	21550	58406.4196	21550	58903.8256	21550	58949.9608
21560	57337.7622	21560	57321.2676	21560	57600.0329	21560	58461.7674	21560	59097.682	21560	58707.6411
21570	57624.0902	21570	57920.4228	21570	57684.6601	21570	58593.5652	21570	59162.185	21570	58719.8991
21580	58296.5302	21580	57524.7689	21580	57768.3343	21580	58471.8736	21580	59567.6323	21580	58957.1419
21590	58087.5041	21590	57948.8778	21590	57435.5915	21590	57988.7039	21590	59154.5387	21590	58478.3888
21600	57980.4874	21600	57663.9756	21600	57661.0823	21600	58872.7002	21600	59317.071	21600	58706.1578
21610	57721.6265	21610	57831.001	21610	57544.0752	21610	58547.5053	21610	59296.2238	21610	58853.7229
21620	57759.4633	21620	57699.2076	21620	57550.0034	21620	58444.3234	21620	59258.0601	21620	59056.0351
21630	57500.0778	21630	57496.7349	21630	57622.2085	21630	58384.3777	21630	59187.9405	21630	58834.8859
21640	57147.9734	21640	58008.9735	21640	57463.3472	21640	58368.0411	21640	59549.6469	21640	58847.2449
21650	57583.8654	21650	57601.4166	21650	57587.1623	21650	58199.2997	21650	59533.1378	21650	58466.2561
21660	57864.1137	21660	56991.4621	21660	57241.7992	21660	57901.9987	21660	59137.564	21660	58803.9727
21670	57654.591	21670	56885.1222	21670	57215.3236	21670	58046.8926	21670	59335.2511	21670	59168.7704
21680	57471.8901	21680	57379.8279	21680	57376.5845	21680	58754.9908	21680	59611.0537	21680	58846.9434
21690	57604.356	21690	57133.2812	21690	57076.9761	21690	58938.8916	21690	59095.9916	21690	59176.6069
21700	57757.6898	21700	57347.9352	21700	56997.9712	21700	58844.4822	21700	58849.5457	21700	58875.1292
21710	57671.4187	21710	57186.4554	21710	57702.8374	21710	58162.3053	21710	59362.6825	21710	58603.3885
21720	57424.9788	21720	57933.2147	21720	57422.8466	21720	58467.3196	21720	59548.961	21720	58978.0486
21730	56894.9065	21730	57537.4247	21730	57400.6716	21730	57439.1739	21730	59688.8444	21730	59092.9622
21740	57331.9026	21740	57172.9824	21740	57088.2067	21740	58406.7729	21740	59014.6753	21740	58403.6915
21750	57462.8305	21750	57755.1209	21750	57358.4716	21750	58119.4813	21750	59109.6233	21750	58703.5791
21760	58065.498	21760	57298.809	21760	56996.4598	21760	58205.6813	21760	59088.5143	21760	58757.6735
21770	57326.6704	21770	57056.4836	21770	57227.0193	21770	58066.3609	21770	59348.4583	21770	58677.4576
21780	57619.4899	21780	56792.4031	21780	57145.6244	21780	58202.2117	21780	59109.7809	21780	58714.3975
21790	57272.0099	21790	57288.0842	21790	57709.5865	21790	58122.8984	21790	59839.5347	21790	59066.215
21800	57674.1143	21800	57248.3664	21800	57839.3005	21800	57884.2863	21800	59323.728	21800	58961.0657
21810	57595.3962	21810	56903.3496	21810	57635.1199	21810	57780.0387	21810	59328.0674	21810	59193.1746
21820	56996.179	21820	57697.5415	21820	57250.9766	21820	58124.398	21820	59083.7793	21820	59393.8064
21830	57696.9992	21830	57219.5406	21830	57311.3702	21830	58060.9024	21830	59188.713	21830	59040.8113
21840	57832.0512	21840	57490.8647	21840	57167.5362	21840	58294.4877	21840	59713.2982	21840	58938.9025
21850	57315.1707	21850	57255.3115	21850	57623.3995	21850	58483.5559	21850	59434.3949	21850	58687.5216
21860	57496.2709	21860	56571.8416	21860	57345.2341	21860	58374.6326	21860	58859.5917	21860	58644.4083
21870	57912.5828	21870	57387.2683	21870	57259.3225	21870	58204.3395	21870	58977.9547	21870	59105.8965
21880	57635.3483	21880	57003.5314	21880	57858.6493	21880	58251.7575	21880	59077.2641	21880	58926.9245
21890	57322.9044	21890	56679.478	21890	57694.6489	21890	58764.1147	21890	59374.9622	21890	58665.8139
21900	57442.1748	21900	57063.1604	21900	57204.3815	21900	58326.3281	21900	59020.6423	21900	58571.7867
21910	57594.0782	21910	56842.2322	21910	57733.7991	21910	58637.7907	21910	59471.7898	21910	58985.2921
21920	57040.7329	21920	56570.6027	21920	57538.1903	21920	58329.9445	21920	59192.9689	21920	58527.4031
21930	56942.4288	21930	56984.5463	21930	57528.8258	21930	58728.9897	21930	59192.2918	21930	58918.4452
21940	56790.0861	21940	56743.6614	21940	57206.2623	21940	58406.4949	21940	59049.745	21940	58786.1983
21950	57212.0637	21950	56334.1904	21950	57049.6264	21950	58363.8358	21950	59299.8691	21950	58591.468
21960	57027.6185	21960	57159.953	21960	56923.0579	21960	58238.3657	21960	59392.7487	21960	58459.8385
21970	57042.5446	21970	57044.3641	21970	56524.0269	21970	58607.9666	21970	58707.2214	21970	58350.2642
21980	57042.1104	21980	57228.3602	21980	57001.983	21980	58364.0487	21980	59242.6618	21980	58640.8601
21990	57337.152	21990	56704.9191	21990	56795.524	21990	58224.4883	21990	59216.2308	21990	58719.3075
22000	57024.2534	22000	56478.1266	22000	57281.9137	22000	58783.5082	22000	59543.128	22000	58461.6125
22010	57231.9255	22010	56480.4207	22010	57179.3298	22010	58869.6121	22010	58746.7613	22010	58393.9786
22020	57492.1075	22020	56592.0056	22020	57467.2493	22020	58555.3612	22020	58580.1768	22020	59059.4536
22030	57162.1911	22030	56583.2896	22030	57496.9197	22030	58427.3879	22030	58897.0318	22030	58310.3082
22040	57127.185	22040	56815.8557	22040	57173.4385	22040	57973.5189	22040	59248.0493	22040	58502.0629
22050	57552.2032	22050	57194.857	22050	57684.9241	22050	57969.1479	22050	59127.7409	22050	58189.2793
22060	57617.9007	22060	56940.4386	22060	57517.3322	22060	58293.8927	22060	59275.4704	22060	58735.0811
22070	57061.3344	22070	56842.7143	22070	57349.0156	22070	58209.9149	22070	59541.2783	22070	58926.0848
22080	57451.6018	22080	57163.22	22080	57380.0234	22080	58291.9476	22080	59488.7261	22080	58764.9855
22090	57745.31	22090	56374.5645	22090	57396.017	22090	58641.3322	22090	59484.5318	22090	58786.0217
22100	57864.4943	22100	57055.5057	22100	56844.2339	22100	58521.8193	22100	59690.6593	22100	59107.5997
22110	57452.8857	22110	56839.7304	22110	57111.9796	22110	58614.5757	22110	59988.1501	22110	58644.5255
22120	57830.4791	22120	56931.2545	22120	56637.508	22120	58324.7259	22120	59280.1346	22120	58553.4212
22130	57953.5088	22130	57007.0388	22130	56986.5631	22130	58432.9483	22130	59888.4613	22130	58367.1831
22140	58208.7733	22140	57218.8957	22140	56995.3796	22140	58703.3945	22140	59427.4909	22140	58356.1113
22150	58179.7563	22150	56663.7178	22150	56891.7148	22150	58476.4569	22150	59364.3824	22150	58453.9183
22160	57803.9927	22160	57034.5357	22160	56908.0649	22160	58577.2894	22160	59754.002	22160	59192.2215
22170	57714.1276	22170	56889.4552	22170	57019.687	22170	58761.7083	22170	60101.276	22170	58798.9469
22180	58239.1678	22180	57181.4319	22180	56920.1769	22180	57919.845	22180	59828.7313	22180	58552.9072
22190	58154.1399	22190	56902.7866	22190	56969.5127	22190	58382.2126	22190	59354.1902	22190	58949.3719
22200	57852.0272	22200	56962.6188	22200	57066.6197	22200	57448.4799	22200	60111.0106	22200	58826.8214
22210	58008.41	22210	57194.4861	22210	56883.0435	22210	58466.3873	22210	60071.5081	22210	58928.1695
22220	58739.8028	22220	57292.6851	22220	57474.8024	22220	58143.6765	22220	59509.2059	22220	59180.9355
22230	58586.1826	22230	57788.8722	22230	57304.7118	22230	58275.6603	22230	59689.2242	22230	58900.7611
22240	58101.7084	22240	57573.8274	22240	57099.3836	22240	58003.5507	22240	59142.4594	22240	58579.7032
22250	57448.2966	22250	57295.6805	22250	57114.7749	22250	57836.7807	22250	59911.1772	22250	58763.1529
22260	58298.6236	22260	57497.6383	22260	57274.4163	22260	58074.5656	22260	59632.2603	22260	58878.682
22270	57859.062	22270	57217.4891	22270	57665.6444	22270	58407.6511	22270	59865.1274	22270	59250.6522
22280	57742.3189	22280	57113.3445	22280	57063.7373	22280	58748.2228	22280	59807.0268	22280	58836.6047
22290	58385.6716	22290	56784.2232	22290	57010.8222	22290	58312.0831	22290	58942.9709	22290	58860.5138
22300	58343.2763	22300	57194.5647	22300	57475.5638	22300	58332.4933	22300	59577.3076	22300	58609.5257
22310	58162.2985	22310	57687.2784	22310	57040.0369	22310	57845.9195	22310	58825.9745	22310	58975.3085
22320	58150.5434	22320	57416.5339	22320	56857.7331	22320	58029.0089	22320	59428.95	22320	58777.7413
22330	58513.7632	22330	57364.1116	22330	57272.0954	22330	58333.4027	22330	58961.7933	22330	59057.1117
22340	58224.8287	22340	57215.464	22340	57419.1785	22340	58176.204	22340	58980.3475	22340	58487.9588
22350	58377.4956	22350	56984.1807	22350	57281.7368	22350	57931.3459	22350	58894.3516	22350	58849.8232
22360	57514.4623	22360	57742.8401	22360	57356.3533	22360	58095.3197	22360	59035.3635	22360	58480.4008
22370	57971.3736	22370	57087.8758	22370	57211.7393	22370	58009.0129	22370	59941.0873	22370	57981.4261
22380	57882.3626	22380	57214.4042	22380	56823.8144	22380	57822.7544	22380	59044.9364	22380	58293.397
22390	57680.2365	22390	56887.2851	22390	56887.9678	22390	58409.644	22390	59208.3814	22390	58520.2344
22400	57862.4866	22400	56940.8093	22400	57025.7634	22400	58618.501	22400	59018.6087	22400	58499.7771
22410	57738.8813	22410	56887.2419	22410	56587.6872	22410	57749.7029	22410	59025.4999	22410	58330.3139
22420	57711.5581	22420	56665.621	22420	56658.2547	22420	57895.9101	22420	59747.2681	22420	58802.4077
22430	57524.3742	22430	57241.2608	22430	56716.1642	22430	57725.2992	22430	59198.6269	22430	58475.3064
22440	57903.8953	22440	56958.08	22440	56988.135	22440	57903.0178	22440	59288.4559	22440	58172.7336
22450	57665.805	22450	56522.6879	22450	56606.6877	22450	58007.9304	22450	59144.8064	22450	58488.33
22460	57499.6686	22460	56744.276	22460	56238.8304	22460	57711.4809	22460	58942.3375	22460	58022.4491
22470	57897.3571	22470	56644.5031	22470	57530.7075	22470	57730.2744	22470	59386.4553	22470	58288.0041
22480	57920.098	22480	56563.9218	22480	57042.7928	22480	57829.7336	22480	58993.6491	22480	58102.576
22490	58108.1068	22490	56645.4323	22490	57197.2043	22490	57802.9414	22490	59594.9915	22490	58758.6648
22500	58298.747	22500	56792.8364	22500	57005.5684	22500	58222.7303	22500	59710.2628	22500	58450.6212
22510	58425.2609	22510	56868.2689	22510	57165.5749	22510	57380.5049	22510	59785.6467	22510	58923.5189
22520	57814.5346	22520	56768.594	22520	57230.7036	22520	57921.9531	22520	60266.5298	22520	58594.1095
22530	58221.4789	22530	57125.0613	22530	57002.7167	22530	57496.1569	22530	60106.5697	22530	58752.211
22540	57695.7893	22540	56998.8386	22540	57178.0242	22540	57949.8171	22540	59714.8856	22540	58897.2848
22550	57679.4087	22550	57611.8811	22550	56698.0503	22550	57511.4744	22550	59878.8633	22550	58785.5298
22560	58382.7546	22560	57223.7042	22560	57115.7134	22560	57221.7421	22560	60271.196	22560	58462.987
22570	58084.5622	22570	57019.1124	22570	57049.8792	22570	57806.1932	22570	59517.5884	22570	58605.2893
22580	58139.7674	22580	56520.7668	22580	57125.3967	22580	57958.0223	22580	59856.4303	22580	58067.0446
22590	57668.976	22590	56862.3753	22590	56637.8109	22590	57633.352	22590	59643.6595	22590	58756.7268
22600	57389.6539	22600	57144.5975	22600	56802.5752	22600	58146.7592	22600	59382.3593	22600	58018.2449
22610	57821.9433	22610	56785.5024	22610	57138.7553	22610	57598.4123	22610	59070.3362	22610	58266.5151
22620	57318.4253	22620	57208.7367	22620	57287.9245	22620	57830.2682	22620	59134.6528	22620	58614.2419
22630	57949.6592	22630	56731.1444	22630	56997.6154	22630	57737.1747	22630	59263.0765	22630	58373.2188
22640	58154.6849	22640	57042.4757	22640	57129.8216	22640	58543.1998	22640	58685.7502	22640	58588.6619
22650	57833.6113	22650	57251.7853	22650	57757.623	22650	57571.3094	22650	58908.9398	22650	58567.2533
22660	57864.1618	22660	56701.7843	22660	57273.672	22660	57742.3834	22660	59675.4398	22660	58163.6016
22670	57980.7752	22670	57008.933	22670	57209.6742	22670	57505.3513	22670	59032.5612	22670	58394.9833
22680	58061.8791	22680	57196.0303	22680	56990.1809	22680	58332.8396	22680	59041.8009	22680	58116.8977
22690	57745.6041	22690	57045.4978	22690	57210.944	22690	57854.828	22690	59086.4031	22690	58009.158
22700	57262.4392	22700	57356.4575	22700	57546.7483	22700	58191.6094	22700	59580.3625	22700	58277.2842
22710	57992.2215	22710	57548.7321	22710	57323.1492	22710	58174.5597	22710	59444.8156	22710	58331.3657
22720	57981.9446	22720	57179.4628	22720	57332.691	22720	58366.6932	22720	59544.8753	22720	58641.0611
22730	58249.2671	22730	57690.8047	22730	57803.1041	22730	57832.7885	22730	59496.1836	22730	58152.9962
22740	57861.254	22740	57238.4728	22740	57228.2335	22740	57879.3585	22740	59340.3475	22740	58153.8651
22750	57962.5314	22750	57328.2698	22750	57464.7021	22750	57478.1594	22750	59250.1718	22750	58178.8581
22760	57989.6769	22760	57178.9892	22760	57186.3666	22760	57588.6252	22760	59392.5103	22760	58715.6219
22770	57737.6473	22770	57026.3307	22770	57350.7682	22770	57770.7119	22770	58957.3045	22770	58621.1013
22780	57497.5737	22780	57129.9792	22780	57387.5669	22780	57901.2299	22780	59089.7452	22780	58871.4903
22790	57237.8919	22790	56946.5784	22790	57401.3931	22790	57827.791	22790	58864.2952	22790	58991.2291
22800	57626.1016	22800	56809.3744	22800	57332.588	22800	58002.3494	22800	59378.7016	22800	58515.8431
22810	58187.1553	22810	57076.1112	22810	56851.7935	22810	58073.2233	22810	59536.3027	22810	58309.4724
22820	57909.5042	22820	56913.2979	22820	57501.9978	22820	58154.251	22820	59512.3049	22820	58366.5756
22830	57964.5127	22830	56654.2742	22830	57323.6892	22830	58172.0169	22830	59541.1909	22830	57963.2705
22840	57977.3588	22840	57343.9499	22840	57400.2852	22840	57716.4122	22840	59570.7296	22840	58374.729
22850	57684.8761	22850	57073.0606	22850	57544.5864	22850	57360.126	22850	59584.4505	22850	58193.4669
22860	57440.9434	22860	56627.1728	22860	57389.5563	22860	57496.5584	22860	59854.0991	22860	58699.1365
22870	57908.9933	22870	56854.2767	22870	57141.9223	22870	57871.9584	22870	59200.0259	22870	58671.622
22880	57788.4526	22880	57022.8354	22880	56789.3762	22880	57933.3589	22880	59162.8266	22880	58728.0036
22890	57775.3388	22890	57003.4499	22890	57102.1875	22890	57325.2732	22890	59716.1468	22890	58470.877
22900	57461.8691	22900	57034.5064	22900	56874.0596	22900	57417.1404	22900	59783.9064	22900	57889.2629
22910	57337.5808	22910	57370.8559	22910	57334.9345	22910	57404.4488	22910	59493.6702	22910	58756.9665
22920	57987.1054	22920	56809.591	22920	57000.6947	22920	57230.4413	22920	58979.5904	22920	58093.6076
22930	57787.7847	22930	56844.7313	22930	57189.5011	22930	57730.2238	22930	59050.334	22930	58394.8538
22940	57589.1882	22940	57541.3275	22940	57377.6005	22940	58122.2974	22940	58980.7448	22940	58362.791
22950	57939.6952	22950	57263.1169	22950	57309.763	22950	57740.0152	22950	58785.7769	22950	58587.9764
22960	57725.5058	22960	57126.339	22960	56995.1963	22960	57465.7062	22960	59362.0449	22960	58361.3315
22970	58252.6067	22970	57061.608	22970	57221.5144	22970	58067.2643	22970	59071.5881	22970	58169.4768
22980	57397.4081	22980	57866.7377	22980	57598.3439	22980	58050.576	22980	59096.2788	22980	58680.3807
22990	57382.3927	22990	57330.3195	22990	57516.8639	22990	57871.9604	22990	59383.3352	22990	58198.8197
23000	57579.4197	23000	57169.66	23000	57308.2093	23000	57532.6346	23000	59384.193	23000	58252.1747
23010	57757.9044	23010	57384.5838	23010	57160.295	23010	58440.7068	23010	58987.3901	23010	59011.4117
23020	57928.6698	23020	56793.4258	23020	57045.1756	23020	57777.7734	23020	59307.5558	23020	58715.497
23030	57454.5715	23030	57226.8952	23030	57123.7514	23030	57580.7314	23030	58990.9471	23030	58553.8996
23040	57427.6941	23040	57159.1513	23040	57656.9984	23040	58054.077	23040	59643.838	23040	58935.9034
23050	57603.4853	23050	57358.3562	23050	57787.8995	23050	57930.2568	23050	59457.8644	23050	58544.6709
23060	57636.4022	23060	57141.0847	23060	57730.3801	23060	57843.1717	23060	59154.1517	23060	58665.2897
23070	57826.858	23070	57302.3777	23070	57348.2286	23070	57813.6595	23070	59477.1304	23070	58486.4629
23080	57599.0105	23080	57568.9292	23080	57723.5622	23080	57690.163	23080	59367.3922	23080	58831.6139
23090	57183.8296	23090	56943.794	23090	57381.4478	23090	58038.5442	23090	59474.9179	23090	58718.776
23100	57827.7811	23100	57006.6131	23100	57593.6181	23100	58621.3527	23100	58953.0221	23100	58586.0568
23110	57529.5226	23110	56979.6996	23110	57032.8045	23110	58155.4307	23110	59291.7325	23110	58275.3912
23120	57817.3842	23120	56499.0661	23120	57411.8022	23120	58023.6829	23120	59478.2166	23120	58754.1536
23130	57774.17	23130	56144.7357	23130	56758.0219	23130	58326.3085	23130	59008.6783	23130	58432.2646
23140	57562.9869	23140	56945.2601	23140	57031.6229	23140	58497.5237	23140	59240.4168	23140	58037.2287
23150	57642.298	23150	56678.7403	23150	57069.0434	23150	58717.8128	23150	59582.8678	23150	58650.3756
23160	57541.9022	23160	56772.1054	23160	56968.6346	23160	58398.9568	23160	59520.3809	23160	58576.5009
23170	57209.3455	23170	56701.8385	23170	56497.4271	23170	58168.0188	23170	59403.0173	23170	58920.1802
23180	57650.2231	23180	57182.5848	23180	56461.3962	23180	58404.5173	23180	58991.8382	23180	59073.7609
23190	57678.1805	23190	57282.3238	23190	57061.702	23190	58451.8878	23190	59179.7923	23190	58698.0333
23200	57735.992	23200	56819.5693	23200	56921.4679	23200	58762.478	23200	58943.4598	23200	58860.7592
23210	57589.764	23210	56785.4897	23210	57102.1489	23210	58189.0628	23210	59411.4484	23210	58877.5656
23220	57027.7408	23220	56791.0458	23220	57144.9727	23220	58426.2912	23220	59540.8377	23220	58850.2319
23230	57046.1547	23230	56703.1567	23230	57001.0126	23230	58478.8742	23230	58877.21	23230	58703.6597
23240	57839.5122	23240	56319.3602	23240	57323.9038	23240	57765.9634	23240	59241.2978	23240	58240.9631
23250	58034.9174	23250	56101.5463	23250	57291.3728	23250	58470.3326	23250	59548.256	23250	58944.3401
23260	57140.4781	23260	56244.7833	23260	57246.4134	23260	58083.0049	23260	59173.0804	23260	58620.0679
23270	57599.6144	23270	56205.648	23270	57464.3577	23270	57489.4208	23270	59084.7987	23270	58651.8801
23280	57532.4416	23280	56915.3032	23280	56928.5296	23280	57824.9714	23280	60097.1826	23280	59111.6686
23290	57743.5288	23290	56733.1957	23290	56533.1779	23290	57834.4148	23290	59760.8531	23290	58896.4976
23300	58108.1276	23300	56927.2087	23300	56900.9386	23300	58198.6371	23300	59634.733	23300	58655.3912
23310	57618.0191	23310	56757.7551	23310	57375.0771	23310	57609.4351	23310	59246.0557	23310	58809.0853
23320	57758.968	23320	56914.571	23320	57112.6619	23320	57879.8635	23320	59147.8696	23320	58864.9082
23330	57368.2633	23330	56651.1282	23330	57033.3276	23330	57723.7529	23330	59009.7423	23330	58661.7951
23340	57424.0757	23340	56552.4843	23340	57382.3902	23340	58112.655	23340	59247.2075	23340	58879.7328
23350	58233.4842	23350	56521.3339	23350	57478.4378	23350	57579.6533	23350	59460.9467	23350	59169.2017
23360	58294.6642	23360	57011.0007	23360	57334.9072	23360	57924.7385	23360	59467.8406	23360	58382.6891
23370	57599.7755	23370	56684.0936	23370	57041.3597	23370	57696.6354	23370	59153.725	23370	58404.6414
23380	57455.5678	23380	56493.6695	23380	57552.3642	23380	57878.3688	23380	59590.0298	23380	58627.5453
23390	57587.7748	23390	56747.448	23390	57320.9454	23390	57851.7017	23390	59448.1165	23390	58430.1078
23400	57537.8302	23400	56769.7343	23400	56952.4832	23400	58134.7268	23400	58766.6879	23400	58336.6054
23410	57548.779	23410	56355.4101	23410	56818.4479	23410	58783.1436	23410	59160.5656	23410	58058.6095
23420	57574.3732	23420	56874.026	23420	56928.0035	23420	57986.6331	23420	58866.8912	23420	58021.649
23430	57564.1377	23430	57420.5497	23430	57093.6724	23430	57731.6729	23430	59338.0494	23430	58257.5709
23440	57097.7306	23440	57428.4397	23440	56747.4005	23440	57874.8187	23440	59200.6014	23440	59072.6376
23450	57196.4735	23450	57432.9852	23450	57372.4377	23450	57772.2406	23450	59293.9268	23450	58656.672
23460	57931.4476	23460	58037.2902	23460	57396.0372	23460	57921.8234	23460	59641.6054	23460	58522.1366
23470	57447.4211	23470	57716.3022	23470	57504.7444	23470	57966.9128	23470	59746.1719	23470	58384.0659
23480	57038.7856	23480	57179.0193	23480	57105.9038	23480	57805.9716	23480	59449.3207	23480	58509.6705
23490	57962.1842	23490	57456.2388	23490	56874.7116	23490	58299.1869	23490	59602.2977	23490	58375.9115
23500	57675.2078	23500	58112.9214	23500	57543.2023	23500	57785.2804	23500	59297.8098	23500	58147.8752
23510	57767.0012	23510	57623.6646	23510	57433.7652	23510	58068.0509	23510	59276.6499	23510	58300.1058
23520	58207.5277	23520	57888.0834	23520	57572.4447	23520	57594.6359	23520	59237.4282	23520	58635.4635
23530	58026.6502	23530	57362.5423	23530	57316.9931	23530	57874.548	23530	59721.3243	23530	58779.8206
23540	57895.8031	23540	56785.0173	23540	57525.555	23540	57593.3597	23540	59235.4934	23540	58540.6936
23550	57821.2116	23550	56681.2851	23550	57267.8461	23550	57566.4023	23550	59696.9779	23550	58170.8799
23560	57292.7756	23560	56583.2127	23560	57774.965	23560	57523.1974	23560	59215.5121	23560	58430.3543
23570	58066.2916	23570	57103.3756	23570	57480.431	23570	57907.7068	23570	59633.7189	23570	58216.7488
23580	58090.3747	23580	57267.7481	23580	57286.5279	23580	57744.5279	23580	59362.6357	23580	57983.0568
23590	58121.2469	23590	56974.9645	23590	57111.5463	23590	57751.5721	23590	59125.2454	23590	58332.2019
23600	57987.1279	23600	57381.2907	23600	57349.6061	23600	58246.71	23600	59210.8752	23600	58447.7019
23610	57419.5185	23610	56999.9887	23610	56761.8662	23610	57663.3009	23610	59666.5437	23610	58329.1258
23620	57583.0825	23620	56706.2266	23620	57230.6409	23620	58412.9654	23620	59684.0554	23620	57678.9608
23630	57421.2298	23630	56996.1676	23630	57177.8472	23630	57905.9193	23630	59158.4515	23630	58490.8382
23640	57224.5546	23640	57066.9273	23640	57870.1498	23640	57540.4518	23640	59170.0397	23640	58101.8705
23650	57521.9356	23650	57431.3493	23650	56971.608	23650	57739.6435	23650	59303.9205	23650	58666.9005
23660	57336.249	23660	56549.3735	23660	56698.1802	23660	57298.3205	23660	58970.9302	23660	58089.2669
23670	57603.7163	23670	56937.1665	23670	56869.5572	23670	57595.4462	23670	59373.8316	23670	58428.1768
23680	57474.9451	23680	57052.5066	23680	57463.8039	23680	57751.8665	23680	59428.354	23680	57943.758
23690	57911.7572	23690	56815.4504	23690	57538.4914	23690	57838.7723	23690	59825.0005	23690	58494.2657
23700	57653.0836	23700	56554.9938	23700	57216.5811	23700	57379.5539	23700	59166.3461	23700	58051.4598
23710	57480.9165	23710	56969.5707	23710	56960.53	23710	57343.2786	23710	58763.1904	23710	58348.1602
23720	58092.1827	23720	56934.2053	23720	57294.9328	23720	57464.7429	23720	58697.5987	23720	58208.3805
23730	57431.6882	23730	56643.1043	23730	57048.9096	23730	57247.6916	23730	59370.1031	23730	58039.3291
23740	58287.8437	23740	57154.3112	23740	57374.5217	23740	57652.8935	23740	59160.3793	23740	58305.2002
23750	57693.9823	23750	56716.3543	23750	57303.1354	23750	57961.3879	23750	58388.8928	23750	58538.535
23760	57966.1087	23760	56866.8947	23760	57130.6045	23760	57367.8078	23760	58977.1096	23760	58196.2604
23770	57841.2242	23770	57421.4581	23770	57066.1795	23770	57508.2695	23770	58836.9009	23770	57937.6121
23780	57851.0146	23780	57866.6862	23780	57448.8735	23780	57245.0817	23780	59660.1765	23780	58592.2534
23790	58345.3618	23790	57225.5994	23790	56956.2224	23790	57403.4185	23790	58989.0483	23790	58005.1944
23800	57559.6666	23800	57261.1995	23800	57438.3074	23800	57831.2297	23800	59376.3779	23800	57733.0684
23810	57697.5496	23810	57053.3466	23810	56902.4308	23810	58097.6071	23810	59432.4891	23810	58537.429
23820	57833.0013	23820	57576.5559	23820	56817.1522	23820	57714.9508	23820	59205.8675	23820	58316.9785
23830	57718.96	23830	57864.9074	23830	57170.8757	23830	58169.8042	23830	59770.2237	23830	58314.5411
23840	58003.8298	23840	57309.8832	23840	56979.1228	23840	58135.7889	23840	59026.7019	23840	58434.1536
23850	58086.2768	23850	57135.8541	23850	57005.0603	23850	58015.6174	23850	59198.1656	23850	58244.4864
23860	57494.5801	23860	57593.2121	23860	57144.7835	23860	57874.7505	23860	59402.9726	23860	58687.7773
23870	57590.0373	23870	57332.2298	23870	57078.63	23870	57447.7028	23870	59190.8957	23870	58809.4363
23880	58029.2313	23880	56966.9927	23880	57352.5019	23880	57514.094	23880	59000.2663	23880	58900.1195
23890	57864.3434	23890	57304.0909	23890	57122.4647	23890	57435.0704	23890	59445.482	23890	58679.8695
23900	57834.0232	23900	57194.7625	23900	57004.4337	23900	57673.7505	23900	59064.2787	23900	58807.2538
23910	57604.456	23910	57041.5416	23910	57194.891	23910	57398.0347	23910	58911.1546	23910	58386.6372
23920	57275.5353	23920	56573.1109	23920	57919.6351	23920	57793.4712	23920	59354.8442	23920	58750.2705
23930	57346.3567	23930	56492.6207	23930	57378.7555	23930	58006.7897	23930	59253.2303	23930	58545.0377
23940	57871.8251	23940	56603.1814	23940	57064.4249	23940	57889.2505	23940	58965.4284	23940	58379.2064
23950	57890.3103	23950	57070.9496	23950	57809.8093	23950	57138.4774	23950	59348.6055	23950	58544.7804
23960	58400.0595	23960	57287.1249	23960	57770.3134	23960	57814.0685	23960	59117.4586	23960	58239.6701
23970	57969.5915	23970	57091.9279	23970	57214.2563	23970	57821.2532	23970	58735.4293	23970	58748.4356
23980	58069.3391	23980	57321.4958	23980	57515.322	23980	58040.8651	23980	59187.0127	23980	58624.7979
23990	58251.8006	23990	56688.138	23990	57291.8512	23990	58232.3069	23990	58918.0514	23990	58803.5754
24000	57474.7805	24000	57021.614	24000	57211.1591	24000	58433.9796	24000	59359.8545	24000	58274.1408
24010	57835.4154	24010	57118.6924	24010	57360.9867	24010	57576.5189	24010	59061.0075	24010	58415.8798
24020	57592.8565	24020	56033.7683	24020	57278.606	24020	58405.1854	24020	59267.1009	24020	57735.7713
24030	57770.6569	24030	56485.9759	24030	57375.5199	24030	57458.2464	24030	59147.8098	24030	58728.8643
24040	57862.0644	24040	56537.3965	24040	57209.7542	24040	57639.269	24040	58348.8887	24040	58249.4044
24050	57711.3583	24050	56785.2864	24050	56603.9957	24050	57634.4082	24050	58731.4473	24050	58312.7715
24060	57821.3769	24060	56705.6023	24060	56711.5335	24060	57597.6564	24060	58597.4343	24060	58341.5362
24070	57572.4775	24070	57100.9918	24070	57311.4617	24070	57922.7609	24070	58996.3896	24070	58264.9256
24080	57649.2754	24080	56633.1071	24080	57060.3396	24080	57958.1951	24080	59059.8369	24080	58658.8163
24090	57436.7914	24090	57510.6538	24090	56961.1062	24090	58144.8462	24090	58607.7508	24090	58690.8643
24100	57719.5599	24100	56726.0096	24100	56980.1575	24100	57925.1872	24100	59016.9907	24100	58816.2084
24110	57664.7866	24110	57078.9259	24110	57503.6906	24110	57954.4932	24110	59084.1277	24110	58459.1544
24120	57666.7523	24120	57074.5251	24120	57252.4224	24120	58010.8948	24120	58733.2067	24120	58417.9952
24130	57638.2288	24130	56618.0188	24130	57756.633	24130	58408.1398	24130	58655.4398	24130	58331.6185
24140	57820.3417	24140	56941.2107	24140	57041.2054	24140	57862.9776	24140	59017.8598	24140	58369.0487
24150	57396.53	24150	56828.1437	24150	57302.4882	24150	57703.5047	24150	58630.3761	24150	58164.9179
24160	57364.4826	24160	56505.3291	24160	57491.8044	24160	58217.7669	24160	58957.6084	24160	58566.598
24170	57976.1032	24170	57181.274	24170	57746.5644	24170	57652.8622	24170	58833.8821	24170	58106.9553
24180	57687.8849	24180	56924.9647	24180	57238.7147	24180	57911.394	24180	59400.5805	24180	58801.8237
24190	57392.6397	24190	56391.6367	24190	57100.3759	24190	57675.984	24190	59691.5907	24190	58539.2453
24200	57771.8315	24200	56207.8868	24200	57649.0085	24200	57297.4557	24200	58960.6414	24200	58541.4683
24210	58303.9746	24210	57144.6368	24210	57661.7959	24210	58284.7483	24210	59523.3629	24210	58828.8949
24220	57505.0464	24220	57423.032	24220	57507.7914	24220	58287.1298	24220	58797.1913	24220	58629.1173
24230	57505.5524	24230	57165.6475	24230	57623.1496	24230	57792.6885	24230	58839.3351	24230	58331.4875
24240	57447.7631	24240	57123.9485	24240	57161.111	24240	58186.6758	24240	59341.3979	24240	58597.825
24250	57188.0809	24250	57021.3816	24250	57259.3631	24250	57953.874	24250	59893.7554	24250	58511.9441
24260	57566.4084	24260	56989.4901	24260	57190.5653	24260	57119.1096	24260	59393.3262	24260	59214.6643
24270	57249.9312	24270	57107.2852	24270	57186.8862	24270	57479.5199	24270	59670.0036	24270	58181.2959
24280	57479.818	24280	56691.7123	24280	57734.635	24280	56868.9726	24280	59400.2956	24280	58014.0213
24290	57271.8871	24290	57321.9138	24290	57694.9254	24290	57382.1284	24290	59358.145	24290	58397.4017
24300	57703.2242	24300	56614.0594	24300	57422.5618	24300	57402.6176	24300	59124.1815	24300	57942.8241
24310	57228.2294	24310	57074.6432	24310	56770.6801	24310	57042.6749	24310	59150.0441	24310	58056.4761
24320	57689.4884	24320	57138.2811	24320	57482.8115	24320	57140.759	24320	59622.665	24320	58385.5747
24330	57716.7842	24330	57092.4614	24330	57641.3913	24330	57518.6136	24330	59492.4822	24330	58568.7499
24340	57509.9552	24340	57163.0944	24340	57345.8319	24340	57184.7607	24340	59045.347	24340	58430.166
24350	56998.1847	24350	57482.3955	24350	57475.6248	24350	57525.4112	24350	58938.1848	24350	58454.6885
24360	58135.7978	24360	57172.1126	24360	57617.7063	24360	57256.0796	24360	59307.6882	24360	58078.9767
24370	57640.8846	24370	57333.2336	24370	57203.0973	24370	57635.7401	24370	58823.4014	24370	58217.4392
24380	57425.6156	24380	57509.0742	24380	57305.9905	24380	57628.4452	24380	59042.515	24380	58190.292
24390	57941.8038	24390	57201.3868	24390	57146.0661	24390	57517.0767	24390	58412.1113	24390	58243.887
24400	57605.9592	24400	57166.2936	24400	57511.0727	24400	57185.1617	24400	58538.6031	24400	57983.6148
24410	57182.816	24410	57291.0224	24410	57092.8142	24410	57476.0363	24410	58535.5475	24410	58087.3387
24420	57105.7746	24420	57325.2179	24420	56806.7259	24420	57521.4303	24420	58674.5348	24420	57341.6186
24430	56981.9187	24430	57118.4304	24430	56999.5607	24430	57735.7358	24430	58919.8078	24430	58033.4314
24440	57012.7829	24440	57636.7215	24440	57032.0701	24440	57575.7719	24440	58703.387	24440	57954.7313
24450	57458.0752	24450	57391.5865	24450	56983.8229	24450	57887.9447	24450	59356.8853	24450	58478.2026
24460	57660.4323	24460	57766.5643	24460	57331.9321	24460	57572.4802	24460	59477.0984	24460	58486.4214
24470	56935.7246	24470	57487.7715	24470	57691.7422	24470	57456.849	24470	59172.7469	24470	57945.2691
24480	57590.2027	24480	57322.7397	24480	57468.7167	24480	57354.5501	24480	59232.69	24480	57766.4525
24490	56802.7062	24490	57333.3778	24490	57400.3991	24490	57629.0358	24490	59114.3744	24490	57704.5982
24500	57065.788	24500	57320.2394	24500	57455.2567	24500	57415.7415	24500	58827.0835	24500	58276.9881
24510	57058.3445	24510	57305.5222	24510	57415.0663	24510	57072.1165	24510	58809.0847	24510	58034.2096
24520	57244.8402	24520	57460.302	24520	57549.4267	24520	57946.6647	24520	59527.4933	24520	57673.4466
24530	57260.3963	24530	56780.1967	24530	57286.7523	24530	57438.7271	24530	59338.7475	24530	58008.3074
24540	57117.7593	24540	57938.1348	24540	56669.9663	24540	57010.1125	24540	59135.5583	24540	57877.1375
24550	57257.4496	24550	57316.052	24550	57181.7481	24550	57274.7876	24550	59361.4047	24550	58136.5771
24560	57659.7041	24560	57387.6829	24560	57417.4964	24560	57091.003	24560	59178.5429	24560	57920.6511
24570	57822.4527	24570	57232.4993	24570	57284.6447	24570	57460.9973	24570	59175.4929	24570	58142.9857
24580	57961.5887	24580	56980.0772	24580	57439.9863	24580	57249.5968	24580	59083.0044	24580	58321.7556
24590	58225.1389	24590	57449.0681	24590	57466.2942	24590	57427.7533	24590	58582.6763	24590	57799.6788
24600	57961.654	24600	56848.7968	24600	57022.5579	24600	57578.6229	24600	59151.7637	24600	58136.2246
24610	57555.8437	24610	57297.2349	24610	56397.5148	24610	57773.4774	24610	58905.0615	24610	57580.659
24620	57889.7361	24620	57057.569	24620	57312.9626	24620	58158.4453	24620	59109.6522	24620	58547.3228
24630	57731.4615	24630	57257.2679	24630	57032.801	24630	58017.3246	24630	59182.3995	24630	58000.1675
24640	58022.0287	24640	57456.4617	24640	57197.1815	24640	57925.3118	24640	59125.9024	24640	57962.7678
24650	57962.168	24650	57357.1984	24650	56676.3936	24650	57380.8769	24650	59276.9384	24650	58041.7653
24660	57304.2376	24660	57232.4633	24660	57248.6829	24660	57468.22	24660	58925.2804	24660	58159.8319
24670	57488.4023	24670	57062.4644	24670	57209.3586	24670	57295.8971	24670	58858.974	24670	57970.6518
24680	57561.4329	24680	56968.1527	24680	57435.2173	24680	57810.6628	24680	59341.1665	24680	57694.473
24690	57443.4565	24690	57375.3112	24690	57259.7488	24690	58079.4944	24690	58937.409	24690	57612.5347
24700	58031.7963	24700	57029.8676	24700	57238.6736	24700	58179.7607	24700	59316.8672	24700	57837.6675
24710	57706.9374	24710	57886.2837	24710	57390.2378	24710	58091.7932	24710	58625.7619	24710	57655.5347
24720	57187.2297	24720	57393.1235	24720	57167.5078	24720	57614.4088	24720	58984.1647	24720	57175.1977
24730	57493.2092	24730	57208.5634	24730	56768.0125	24730	57674.6872	24730	59152.8707	24730	57419.7408
24740	57475.4539	24740	57606.0004	24740	57359.2348	24740	57646.6419	24740	58903.6293	24740	58341.731
24750	57613.9068	24750	57129.7479	24750	57533.1345	24750	57422.3831	24750	58506.1194	24750	57853.6852
24760	57102.8776	24760	57257.0433	24760	57489.8956	24760	57626.1032	24760	58993.1087	24760	57621.5819
24770	56912.6988	24770	57651.1041	24770	56937.0128	24770	57612.3839	24770	58902.0928	24770	58201.4546
24780	56831.46	24780	57248.4434	24780	57262.2951	24780	57448.2309	24780	58969.8398	24780	58613.7579
24790	57430.6674	24790	57169.3811	24790	56716.0196	24790	57067.5112	24790	58211.5048	24790	57982.6673
24800	57475.5562	24800	56870.9815	24800	57616.5766	24800	57488.835	24800	58682.3959	24800	58248.3147
24810	57581.5862	24810	56586.6635	24810	57129.2903	24810	57050.5998	24810	59148.1691	24810	57906.5068
24820	57257.3215	24820	56904.3826	24820	57004.1785	24820	57274.7903	24820	59108.0862	24820	57992.7023
24830	57699.6223	24830	56853.6243	24830	56872.3286	24830	56998.791	24830	59171.7121	24830	58438.1198
24840	57887.5373	24840	56442.567	24840	56892.0201	24840	57603.5237	24840	59196.3683	24840	58402.7715
24850	57625.4097	24850	56612.2427	24850	57198.711	24850	57710.7433	24850	59126.8517	24850	58395.9642
24860	57226.1031	24860	56580.0686	24860	57015.6494	24860	57367.5789	24860	59213.705	24860	58273.3421
24870	57499.2909	24870	56606.5922	24870	56887.4943	24870	57448.8497	24870	59181.6047	24870	57841.4449
24880	57736.4584	24880	56752.3301	24880	56541.1479	24880	57745.8016	24880	58765.3439	24880	58294.1172
24890	57882.0923	24890	56946.2251	24890	56435.2638	24890	57515.8808	24890	59299.9774	24890	58124.0691
24900	57240.2575	24900	56952.7172	24900	57033.5696	24900	57511.0287	24900	59173.1804	24900	58033.3423
24910	57709.4371	24910	56683.3766	24910	57084.2869	24910	57589.8996	24910	59154.2443	24910	58677.1252
24920	57920.4307	24920	57260.9054	24920	56903.3272	24920	58111.3131	24920	59350.138	24920	58312.7472
24930	57718.146	24930	56964.5556	24930	56675.6713	24930	57561.7675	24930	58872.6934	24930	58589.7353
24940	56918.129	24940	56880.9625	24940	56836.375	24940	57517.2502	24940	59148.6725	24940	58615.6137
24950	57138.5643	24950	56870.4822	24950	56913.7831	24950	57643.3142	24950	58740.5596	24950	58340.5068
24960	57038.0807	24960	57314.8043	24960	57025.6651	24960	57445.4723	24960	59114.8249	24960	58167.5137
24970	57034.5225	24970	56692.0131	24970	57077.2964	24970	57308.7761	24970	59001.6167	24970	57873.8203
24980	57121.7435	24980	57122.434	24980	56964.912	24980	58217.2629	24980	59076.0009	24980	58005.4859
24990	57046.7429	24990	56928.0114	24990	56939.6924	24990	57454.4123	24990	59292.3268	24990	58594.2118
25000	56811.3945	25000	56838.4153	25000	57108.7103	25000	57459.4785	25000	59633.6305	25000	58211.8763
25010	57274.1348	25010	57157.9523	25010	57079.8567	25010	57725.6931	25010	59106.5289	25010	57810.7028
25020	57152.6987	25020	57061.24	25020	56335.0286	25020	57356.2966	25020	59244.0966	25020	57800.5395
25030	57109.823	25030	57304.4832	25030	56557.4817	25030	57556.3717	25030	58618.0647	25030	57845.624
25040	57005.575	25040	57386.269	25040	57796.0441	25040	57615.4959	25040	59306.9472	25040	58243.7747
25050	57478.878	25050	57534.0243	25050	57239.7703	25050	57855.7681	25050	59741.4038	25050	58363.4407
25060	57312.0928	25060	56756.6066	25060	56789.5647	25060	57459.6443	25060	59546.0808	25060	58549.4407
25070	56696.7658	25070	57235.5005	25070	56442.746	25070	57207.5896	25070	59058.0375	25070	58292.55
25080	56734.8205	25080	57341.6465	25080	57241.7063	25080	57117.6799	25080	59182.0459	25080	58209.4548
25090	56947.1352	25090	56957.6041	25090	56753.9048	25090	57149.9844	25090	59472.3644	25090	58418.0856
25100	57212.1404	25100	57175.5052	25100	56654.0945	25100	57304.6249	25100	59406.8218	25100	58151.1372
25110	57802.4926	25110	57023.4284	25110	57419.3297	25110	57401.5443	25110	58905.7927	25110	58600.1959
25120	57297.0074	25120	57091.9663	25120	56937.9751	25120	57348.3131	25120	59279.5467	25120	58832.3784
25130	56720.424	25130	56866.6226	25130	56804.2422	25130	57367.3025	25130	59290.7318	25130	58890.9656
25140	57351.6466	25140	57279.8587	25140	57370.0663	25140	57541.0012	25140	59394.5574	25140	58721.8247
25150	57218.1294	25150	56717.8035	25150	57488.8523	25150	57365.4755	25150	59745.7478	25150	58650.0396
25160	56701.1289	25160	57542.555	25160	57149.673	25160	57652.7009	25160	59741.0955	25160	58756.1501
25170	57546.4933	25170	57223.2491	25170	57517.8737	25170	57250.5023	25170	59468.8593	25170	58880.6965
25180	57218.5506	25180	57073.8338	25180	57569.657	25180	57430.8715	25180	59568.2035	25180	59118.896
25190	57351.8247	25190	57108.4942	25190	57633.5308	25190	57491.4956	25190	59177.456	25190	58526.2971
25200	56812.9846	25200	56920.6886	25200	57128.9204	25200	57155.193	25200	59386.5227	25200	59186.1229
25210	56768.9961	25210	57001.142	25210	57456.0142	25210	57730.04	25210	59917.732	25210	58653.6226
25220	56740.6146	25220	57203.5042	25220	57439.4064	25220	57505.5459	25220	58991.7357	25220	59443.5492
25230	56705.0854	25230	57434.2922	25230	57221.5061	25230	56981.9601	25230	59549.3862	25230	58914.7488
25240	57096.156	25240	57016.5418	25240	57518.1625	25240	56947.7298	25240	59356.6583	25240	59382.9744
25250	57152.6626	25250	56938.8394	25250	57076.6874	25250	57302.4535	25250	59175.1875	25250	58625.5508
25260	56540.0445	25260	56668.7912	25260	57638.3707	25260	57522.8943	25260	59743.0819	25260	58906.7979
25270	57518.2557	25270	56777.7101	25270	57354.2082	25270	57225.9117	25270	59202.341	25270	58981.8502
25280	57068.5658	25280	56734.1786	25280	57530.6349	25280	57245.3283	25280	58958.0849	25280	58756.0568
25290	57011.9694	25290	56910.1997	25290	57757.3217	25290	57794.1965	25290	59261.2047	25290	59299.4705
25300	57054.7072	25300	57167.7898	25300	57379.7857	25300	57497.8896	25300	59076.9983	25300	58968.6858
25310	56784.1973	25310	56968.0353	25310	57613.09	25310	57180.4933	25310	59414.1883	25310	58980.4876
25320	57044.739	25320	57135.5295	25320	57136.825	25320	57643.6663	25320	59602.6631	25320	59258.1723
25330	56688.3162	25330	56721.2152	25330	56936.0864	25330	57380.5814	25330	59522.9995	25330	59118.8179
25340	56850.6683	25340	56897.9577	25340	57668.2852	25340	57262.8797	25340	58979.1013	25340	59443.3947
25350	57477.4848	25350	55934.3273	25350	57419.9602	25350	57529.7911	25350	58586.2367	25350	58914.9166
25360	57284.6903	25360	56589.3626	25360	57187.8393	25360	57278.1741	25360	59658.2053	25360	58759.5363
25370	57431.4549	25370	56970.6725	25370	57524.0052	25370	57508.7502	25370	59257.2484	25370	59448.3553
25380	56939.8257	25380	56345.0599	25380	57257.1898	25380	57231.7728	25380	59572.0646	25380	58805.6585
25390	57185.8462	25390	56969.2221	25390	57649.7314	25390	57488.1267	25390	59265.4534	25390	58309.964
25400	56811.1363	25400	56991.6107	25400	57797.3424	25400	57440.9854	25400	58865.1538	25400	58549.2475
25410	57026.5144	25410	57034.7519	25410	57359.9	25410	56918.7591	25410	59389.6134	25410	58489.3376
25420	56782.2304	25420	57284.8135	25420	57150.2569	25420	57360.9211	25420	59094.0356	25420	58525.5519
25430	57213.5129	25430	57421.3775	25430	57184.7021	25430	57127.3695	25430	59300.6811	25430	58472.4447
25440	57186.4723	25440	56981.0891	25440	57240.2843	25440	56808.1589	25440	59758.1133	25440	58889.0055
25450	56915.6859	25450	57244.2216	25450	57539.7338	25450	57275.3772	25450	59462.7419	25450	58996.9432
25460	57207.0941	25460	57508.4385	25460	57351.9275	25460	57270.222	25460	59719.1133	25460	58997.4758
25470	56938.9454	25470	57563.2062	25470	57340.0654	25470	56640.6698	25470	59826.5179	25470	58610.6594
25480	57081.3592	25480	57059.6709	25480	57297.5397	25480	56916.9263	25480	59000.2715	25480	58583.4102
25490	57266.5647	25490	56891.3627	25490	56819.1917	25490	56599.4332	25490	59255.0958	25490	58371.2137
25500	57653.7282	25500	56817.427	25500	57288.8033	25500	57758.0043	25500	59764.7814	25500	58108.1783
25510	57360.5433	25510	57126.7939	25510	57144.2595	25510	57332.5945	25510	59900.5585	25510	58570.8504
25520	57291.8817	25520	57306.967	25520	56869.3998	25520	57416.814	25520	59500.7074	25520	58330.1854
25530	57790.441	25530	57159.0674	25530	56755.2418	25530	57526.9531	25530	59433.292	25530	58605.5608
25540	57141.1436	25540	56707.042	25540	57522.2918	25540	57287.8417	25540	59380.2214	25540	58342.8432
25550	57614.1575	25550	57084.1524	25550	57286.8528	25550	57400.0565	25550	59115.3703	25550	58698.4741
25560	57212.6929	25560	57783.6107	25560	57121.0303	25560	57175.0312	25560	59896.2784	25560	58573.7052
25570	57166.5965	25570	57144.0503	25570	57384.8572	25570	57316.6683	25570	59773.9861	25570	58296.6696
25580	57021.2007	25580	57267.1823	25580	56882.2156	25580	57208.7509	25580	59512.2204	25580	58937.3475
25590	57538.7725	25590	57633.4869	25590	57439.7308	25590	57793.6224	25590	59228.8608	25590	58676.8419
25600	57198.2586	25600	57159.9839	25600	57788.1047	25600	56976.6577	25600	58712.8379	25600	58900.5613
25610	58042.6333	25610	57346.244	25610	57226.096	25610	57183.9712	25610	59161.8123	25610	58375.5423
25620	57719.6984	25620	57285.3904	25620	57441.4474	25620	57278.5326	25620	58883.2472	25620	58480.7816
25630	57868.2413	25630	57521.2543	25630	57697.5898	25630	57484.2324	25630	58695.4362	25630	58416.4233
25640	57926.9673	25640	56443.6091	25640	57029.9688	25640	57137.2942	25640	58525.4736	25640	58308.4152
25650	57443.1009	25650	56742.789	25650	57759.9202	25650	57010.9204	25650	59318.0018	25650	58159.2545
25660	57804.6953	25660	57177.2914	25660	57012.9287	25660	57414.0219	25660	59258.8123	25660	58655.671
25670	58033.3738	25670	57035.1609	25670	57264.4942	25670	57587.2729	25670	58744.0091	25670	58665.6842
25680	57714.2184	25680	57265.9544	25680	57579.0826	25680	57048.3327	25680	58969.0387	25680	58490.382
25690	57491.5778	25690	57108.4405	25690	57299.2094	25690	57269.1262	25690	59473.2434	25690	58606.3788
25700	57632.7746	25700	57602.0428	25700	57419.6502	25700	56985.6424	25700	59221.5053	25700	58786.7582
25710	57850.9721	25710	57337.4915	25710	57417.0263	25710	57234.4295	25710	59171.595	25710	58009.6255
25720	57687.6342	25720	57012.4633	25720	57244.9167	25720	56933.9585	25720	58859.8667	25720	58469.61
25730	57662.9928	25730	56890.8899	25730	57630.7521	25730	56764.2525	25730	59343.7077	25730	58262.6032
25740	57302.8367	25740	57250.1335	25740	57395.8555	25740	56890.2909	25740	59620.9288	25740	58769.7401
25750	57882.57	25750	56949.9949	25750	57810.8554	25750	57147.4475	25750	59723.009	25750	58658.7971
25760	57136.8259	25760	56565.6038	25760	57743.537	25760	57366.8598	25760	59770.3381	25760	58686.9444
25770	57148.6857	25770	56318.0859	25770	57249.3113	25770	57713.6082	25770	59220.5316	25770	58238.8983
25780	57303.5481	25780	56433.7107	25780	57579.2261	25780	56904.224	25780	60023.4623	25780	58634.3266
25790	57098.2857	25790	56804.0516	25790	57398.8099	25790	57171.728	25790	59420.67	25790	58621.5674
25800	57303.965	25800	57054.3025	25800	57185.4242	25800	56758.3281	25800	59376.021	25800	58074.8282
25810	57183.5157	25810	56956.2365	25810	57114.5937	25810	57402.1774	25810	59881.4321	25810	57942.944
25820	56952.7871	25820	57014.7033	25820	57644.5505	25820	57492.583	25820	59440.6909	25820	58359.7723
25830	57333.5831	25830	57121.3615	25830	56714.6855	25830	56686.5069	25830	59849.626	25830	58400.4
25840	57169.2716	25840	56837.2931	25840	56691.7777	25840	57316.9638	25840	59805.22	25840	58888.9095
25850	57447.3956	25850	56893.9696	25850	56909.2706	25850	56728.8276	25850	59744.6047	25850	58275.6233
25860	57314.2011	25860	56671.2466	25860	57078.6636	25860	57092.8988	25860	59507.8373	25860	58256.3172
25870	57132.6428	25870	57027.9455	25870	57473.5226	25870	56805.6151	25870	59901.491	25870	57830.8547
25880	57805.5475	25880	57134.7217	25880	56813.5034	25880	57283.4788	25880	59338.6948	25880	57939.6234
25890	57366.2421	25890	56787.6715	25890	57706.1497	25890	57067.0396	25890	58694.376	25890	58301.8684
25900	57369.1108	25900	57280.9922	25900	57406.819	25900	56928.7343	25900	59377.8313	25900	58245.5872
25910	57360.2689	25910	56983.5274	25910	57577.9259	25910	57036.6815	25910	59364.0502	25910	58303.3158
25920	56981.529	25920	56981.9128	25920	57387.6453	25920	56998.9391	25920	59691.8643	25920	58919.0961
25930	57013.3189	25930	56816.2807	25930	57305.0899	25930	57163.5321	25930	59348.5753	25930	58146.1376
25940	57602.4285	25940	57415.0126	25940	57073.2182	25940	57239.0525	25940	58737.3438	25940	58593.7842
25950	57294.7336	25950	56620.6949	25950	56816.1954	25950	57371.846	25950	59372.5491	25950	58104.078
25960	57567.6361	25960	56738.5885	25960	56913.7741	25960	57745.3419	25960	59780.5605	25960	58301.0428
25970	57287.8025	25970	56703.5608	25970	57019.3488	25970	57049.3722	25970	60008.9967	25970	57977.7341
25980	57436.844	25980	57152.8477	25980	56882.0693	25980	57608.2344	25980	58771.5341	25980	57799.6549
25990	57086.8398	25990	57098.9968	25990	57937.2219	25990	57408.2129	25990	58984.5598	25990	58924.8313
26000	56227.8312	26000	57253.8469	26000	56933.7689	26000	57282.1591	26000	59088.3154	26000	58040.7356
26010	56818.7611	26010	56666.6743	26010	57553.8692	26010	57135.7767	26010	59260.0374	26010	58288.9819
26020	56809.4547	26020	56800.7146	26020	57670.1848	26020	57095.4112	26020	58935.6244	26020	58567.2929
26030	56883.5415	26030	56952.8557	26030	57282.5642	26030	57015.1521	26030	59292.3547	26030	58143.8128
26040	56657.7748	26040	56712.1248	26040	57367.04	26040	57519.5702	26040	59631.7197	26040	58343.9997
26050	56824.97	26050	56671.6942	26050	58086.1462	26050	57238.153	26050	59245.3216	26050	58667.3305
26060	56963.3627	26060	57216.6157	26060	57548.9204	26060	56972.9697	26060	59513.7394	26060	58408.3133
26070	56658.8111	26070	56608.9603	26070	57485.4001	26070	57188.9177	26070	59735.339	26070	58458.8292
26080	57248.8918	26080	57096.8159	26080	57207.9767	26080	57007.7634	26080	59547.0688	26080	58110.2327
26090	57038.5281	26090	56968.6803	26090	57378.5215	26090	56679.0946	26090	59471.3887	26090	58712.2303
26100	57004.4411	26100	57251.5263	26100	57562.9356	26100	57613.5946	26100	59660.4193	26100	58265.0675
26110	56959.733	26110	56541.5551	26110	56850.3833	26110	57500.9201	26110	59283.031	26110	58514.8351
26120	56885.2424	26120	57192.4653	26120	57564.993	26120	57131.525	26120	59633.6596	26120	58320.7979
26130	56751.5682	26130	56843.934	26130	57548.8859	26130	57642.8682	26130	59530.0764	26130	58242.1906
26140	56912.2499	26140	56462.1286	26140	57858.0674	26140	57147.2511	26140	59669.05	26140	57989.8342
26150	56546.2346	26150	56899.6858	26150	57258.2768	26150	57700.3767	26150	59762.7755	26150	58247.5027
26160	56847.7698	26160	56818.1552	26160	57384.4598	26160	57366.1312	26160	59847.8098	26160	57992.4519
26170	56845.7593	26170	56836.3425	26170	57791.7044	26170	56958.6554	26170	59848.8443	26170	58292.1233
26180	56504.7272	26180	56279.9963	26180	57532.6772	26180	57807.26	26180	59843.1477	26180	57771.6926
26190	56702.0556	26190	56805.7115	26190	56949.2908	26190	57599.5785	26190	59703.027	26190	58039.1711
26200	57010.4949	26200	56951.3122	26200	57233.6188	26200	57392.4527	26200	59463.5579	26200	57860.2737
26210	56492.0406	26210	56900.816	26210	56868.4215	26210	57525.7911	26210	59364.2929	26210	57849.4971
26220	56675.5458	26220	56739.979	26220	57240.0398	26220	57470.8777	26220	59650.2386	26220	57607.3061
26230	56963.1285	26230	56512.7262	26230	57460.4922	26230	57547.9603	26230	59267.6132	26230	57870.5389
26240	57012.2721	26240	57078.3977	26240	57050.0962	26240	57681.5801	26240	59503.2289	26240	58180.106
26250	56605.9166	26250	56743.8464	26250	57400.9554	26250	57043.9098	26250	59767.1102	26250	57981.698
26260	57143.835	26260	56802.0177	26260	56582.3826	26260	57686.5403	26260	60431.3587	26260	57834.6435
26270	57161.5402	26270	56670.8267	26270	56952.7291	26270	57114.7961	26270	59676.7648	26270	57775.1738
26280	57137.8801	26280	57264.8964	26280	56542.4859	26280	56967.4439	26280	60463.3425	26280	57723.7536
26290	57022.2283	26290	57446.8392	26290	57462.4515	26290	57050.5142	26290	59776.9879	26290	58380.1916
26300	57061.5851	26300	56830.315	26300	56614.778	26300	56871.4482	26300	59201.4179	26300	57928.3039
26310	57134.3335	26310	56582.2606	26310	57235.9843	26310	56737.5802	26310	59183.8828	26310	57704.86
26320	57026.6164	26320	57184.6376	26320	56827.9962	26320	57344.695	26320	59624.4661	26320	58138.3895
26330	57313.9731	26330	56550.0095	26330	57624.4318	26330	57488.6516	26330	59053.9359	26330	58333.5357
26340	56531.1794	26340	56840.6048	26340	57586.8521	26340	56765.6019	26340	58892.1926	26340	57448.1694
26350	56629.2914	26350	56977.173	26350	57187.5351	26350	57184.5191	26350	59040.3758	26350	58163.9068
26360	57055.1852	26360	57463.9658	26360	56862.3187	26360	57387.9562	26360	59579.6593	26360	58091.5732
26370	56644.4796	26370	57292.233	26370	56882.7043	26370	56877.9946	26370	59064.9414	26370	57699.8596
26380	57119.4375	26380	56872.4085	26380	57222.3603	26380	57354.0908	26380	58542.0702	26380	58163.5299
26390	56619.8663	26390	56709.9126	26390	56740.0658	26390	57646.7432	26390	58988.362	26390	57883.9475
26400	56291.2409	26400	57108.4456	26400	56910.5278	26400	56731.8451	26400	59064.0556	26400	57743.3147
26410	57203.1461	26410	57246.9559	26410	56771.5029	26410	57338.8827	26410	58592.0064	26410	57540.4281
26420	56676.3654	26420	56732.996	26420	57047.7251	26420	56977.6487	26420	59091.4277	26420	58035.183
26430	56857.043	26430	57000.8473	26430	57267.7095	26430	57131.8899	26430	59155.1837	26430	58121.4448
26440	56914.9032	26440	56916.1845	26440	56964.679	26440	57096.1566	26440	58538.0007	26440	58205.5961
26450	56922.2555	26450	57099.7572	26450	57437.5689	26450	56647.2319	26450	59066.6068	26450	57691.9825
26460	56895.9124	26460	56860.1926	26460	57720.8643	26460	56716.672	26460	59032.3481	26460	57805.4404
26470	57016.7416	26470	56424.1656	26470	57038.8934	26470	56553.3655	26470	59271.1517	26470	57766.0601
26480	56986.9173	26480	57001.7158	26480	57449.5056	26480	56897.0245	26480	58913.6165	26480	57939.4274
26490	57533.8442	26490	56918.2465	26490	57751.2765	26490	56980.6516	26490	58938.4412	26490	57923.0026
26500	57007.1101	26500	56883.6938	26500	57491.121	26500	57243.81	26500	58616.2888	26500	57932.6642
26510	56997.3367	26510	56607.7964	26510	57419.6604	26510	57265.7116	26510	58762.6946	26510	58359.4322
26520	56778.565	26520	57033.562	26520	57706.7603	26520	57355.8704	26520	58711.3545	26520	58000.4933
26530	56194.4402	26530	57354.7043	26530	58204.2801	26530	57115.5513	26530	58775.0396	26530	57836.6358
26540	56418.0222	26540	56848.9782	26540	57926.6134	26540	57519.9284	26540	59108.4294	26540	58491.115
26550	57154.2826	26550	56661.8589	26550	57651.4384	26550	57674.2092	26550	58909.1069	26550	58091.6374
26560	57278.0417	26560	56684.1793	26560	57536.4007	26560	56764.8885	26560	58981.4239	26560	57459.1033
26570	56758.6311	26570	56519.3491	26570	57594.4743	26570	56648.1384	26570	58370.5305	26570	57879.7895
26580	56481.1492	26580	56786.6518	26580	57539.1353	26580	56880.9693	26580	58648.3478	26580	57956.4075
26590	57164.6613	26590	56452.7618	26590	57330.9503	26590	56855.7921	26590	58757.8259	26590	57773.194
26600	57195.8051	26600	56775.9455	26600	57623.0418	26600	57127.0271	26600	58699.4493	26600	57861.1936
26610	57308.5641	26610	56474.1809	26610	57136.5738	26610	56709.5852	26610	59184.1685	26610	58013.5893
26620	56746.8319	26620	56754.5401	26620	57440.3381	26620	56321.344	26620	58640.2255	26620	58006.812
26630	57093.7699	26630	56525.5598	26630	57154.3231	26630	56833.1112	26630	58883.8072	26630	57589.0843
26640	57063.6002	26640	56373.6534	26640	57182.5541	26640	56702.4012	26640	58646.7542	26640	58098.5062
26650	56810.0217	26650	56262.7945	26650	57197.3492	26650	56579.034	26650	59308.8697	26650	57753.5891
26660	57504.0351	26660	56807.833	26660	57339.9161	26660	57241.6646	26660	58673.8044	26660	57697.5619
26670	57334.135	26670	56643.0588	26670	57440.0737	26670	56983.5015	26670	58844.6768	26670	57641.6696
26680	57438.0326	26680	56594.9152	26680	57060.7272	26680	57061.084	26680	59113.6646	26680	58048.8312
26690	57583.5241	26690	56940.6224	26690	56825.276	26690	56756.6641	26690	59337.8162	26690	58214.3483
26700	57548.5608	26700	56964.3297	26700	57441.7067	26700	57069.3454	26700	59412.4752	26700	57874.5406
26710	57674.8663	26710	56556.114	26710	57593.9043	26710	56580.5279	26710	59181.1539	26710	58137.5688
26720	56877.7752	26720	56554.5111	26720	56635.0498	26720	56981.5926	26720	59022.142	26720	58188.7546
26730	57281.3606	26730	56375.0932	26730	56941.0533	26730	57426.5468	26730	59081.9814	26730	57890.4039
26740	56997.3485	26740	56643.2755	26740	57256.7627	26740	56873.3641	26740	58467.901	26740	58180.1289
26750	57349.801	26750	56840.3099	26750	57158.8642	26750	57189.0014	26750	58576.5654	26750	57950.4984
26760	57235.9924	26760	56838.1273	26760	57109.3215	26760	57267.4869	26760	58889.5163	26760	58571.3282
26770	57391.2401	26770	57185.6617	26770	57525.4155	26770	56707.2545	26770	58752.0899	26770	58717.5192
26780	57093.916	26780	56862.0421	26780	57332.0933	26780	56794.244	26780	58847.3547	26780	58397.1227
26790	57779.8643	26790	56758.0249	26790	56474.4092	26790	56965.6965	26790	58476.8204	26790	58227.5294
26800	57186.3901	26800	56929.8333	26800	57142.3164	26800	57239.9623	26800	58779.8299	26800	58516.6077
26810	57036.5879	26810	56885.9518	26810	57044.4658	26810	57379.6938	26810	58880.1902	26810	58558.5059
26820	57185.0543	26820	57109.1274	26820	56816.9443	26820	57450.1076	26820	59382.505	26820	58749.3774
26830	56709.5764	26830	56781.5279	26830	56806.628	26830	57446.883	26830	58650.5028	26830	58284.9669
26840	56923.6022	26840	56789.872	26840	56898.8105	26840	57292.1726	26840	58490.1933	26840	58017.4936
26850	57101.8853	26850	56580.8081	26850	57166.999	26850	57480.2021	26850	59232.1463	26850	58468.1691
26860	56657.376	26860	56814.8409	26860	56890.413	26860	57523.0684	26860	59097.9746	26860	57974.5719
26870	57381.6559	26870	56423.2805	26870	57216.4045	26870	57737.6043	26870	58707.4088	26870	58010.3999
26880	57147.1148	26880	57301.226	26880	56922.6254	26880	57217.406	26880	58374.9108	26880	57814.1929
26890	57378.8533	26890	57097.6866	26890	57136.0009	26890	57493.7434	26890	59311.142	26890	58074.6625
26900	56792.2458	26900	56529.8368	26900	57183.866	26900	57418.9523	26900	58559.6882	26900	57937.3942
26910	56633.8876	26910	56935.3325	26910	57173.9336	26910	57447.0603	26910	59042.1491	26910	57940.8714
26920	56575.6114	26920	56968.6826	26920	57640.3618	26920	57358.9093	26920	58776.1333	26920	58221.9956
26930	57147.7488	26930	56874.5139	26930	57289.2123	26930	57907.6984	26930	58756.7287	26930	57792.6008
26940	56884.1493	26940	57127.2961	26940	57583.3305	26940	57405.8408	26940	58813.0986	26940	57636.5043
26950	56993.0587	26950	56952.3845	26950	57220.811	26950	57099.484	26950	58678.233	26950	58067.5094
26960	56955.4164	26960	57424.829	26960	57690.9984	26960	57183.4904	26960	58990.1187	26960	58195.9867
26970	57555.5789	26970	57487.9472	26970	57215.9365	26970	56824.7451	26970	59108.4632	26970	58608.4106
26980	57091.0117	26980	57022.5975	26980	57323.2382	26980	57450.7419	26980	59151.826	26980	58474.1007
26990	57516.2656	26990	56782.8641	26990	56869.5215	26990	57357.7705	26990	58933.4778	26990	58493.3456
27000	57135.7522	27000	57219.1639	27000	57293.6714	27000	56943.0502	27000	58809.2199	27000	57945.323
27010	57505.8808	27010	57362.6164	27010	57118.9661	27010	56713.8734	27010	58980.1505	27010	57694.4933
27020	57199.0246	27020	57955.5577	27020	57453.5974	27020	57065.6318	27020	58765.2399	27020	58281.4495
27030	57401.5995	27030	57792.8243	27030	57126.8734	27030	56842.6557	27030	58643.1833	27030	57938.4554
27040	57501.813	27040	56988.4854	27040	57316.4929	27040	57605.9601	27040	59394.6746	27040	58261.7548
27050	57606.9349	27050	57281.0653	27050	57421.8594	27050	57036.8231	27050	58758.692	27050	58158.9696
27060	57244.1108	27060	57011.4376	27060	57434.4223	27060	57081.8574	27060	58634.1982	27060	58651.7227
27070	57470.4996	27070	56969.1928	27070	57269.0584	27070	57104.2687	27070	58880.9347	27070	58720.5072
27080	57162.6175	27080	57037.6957	27080	56904.7116	27080	57495.7967	27080	59058.3364	27080	58189.6111
27090	57373.7088	27090	56943.7927	27090	56969.196	27090	57280.0777	27090	58902.1622	27090	58220.8214
27100	57209.9934	27100	57367.6234	27100	57101.6834	27100	57311.6377	27100	59398.6228	27100	58136.0961
27110	57454.7518	27110	56700.6593	27110	56921.2178	27110	57662.2893	27110	58913.2672	27110	58492.0477
27120	57143.8076	27120	57322.4496	27120	56602.6618	27120	57122.0255	27120	58616.8046	27120	58688.2218
27130	57081.7316	27130	57762.1614	27130	57349.3007	27130	57129.4047	27130	58923.3674	27130	58498.1006
27140	56900.442	27140	56879.3896	27140	56807.9074	27140	57301.6682	27140	58283.4579	27140	58526.576
27150	57021.6696	27150	56767.8192	27150	57250.7956	27150	56989.395	27150	58450.3226	27150	58490.5213
27160	57065.0703	27160	57476.127	27160	57125.1701	27160	57079.6226	27160	59066.4133	27160	58608.0441
27170	57085.5414	27170	57626.8352	27170	57231.7821	27170	56606.4634	27170	58293.8275	27170	58018.0364
27180	57307.6538	27180	57904.1784	27180	57383.2911	27180	58045.5578	27180	58447.3261	27180	58333.8133
27190	56984.929	27190	57864.413	27190	57200.4529	27190	57613.5045	27190	58531.0702	27190	58944.7753
27200	57199.3122	27200	57350.0468	27200	57376.593	27200	56589.1825	27200	58905.9316	27200	58839.0579
27210	57658.9078	27210	57478.3391	27210	57795.1614	27210	57947.9832	27210	58810.3457	27210	58101.0118
27220	57083.2357	27220	57169.2005	27220	57306.3433	27220	57852.0186	27220	58530.292	27220	58522.0028
27230	56767.7076	27230	57083.4093	27230	57939.7808	27230	56807.3882	27230	58751.8342	27230	58639.6239
27240	56834.9837	27240	57290.3652	27240	56742.0114	27240	57047.4368	27240	58997.9088	27240	59103.6079
27250	57331.8859	27250	56951.8075	27250	57098.2939	27250	57033.1644	27250	58674.7444	27250	58738.6357
27260	56936.4751	27260	56443.099	27260	57762.5348	27260	57684.6941	27260	58859.807	27260	58216.84
27270	57443.3659	27270	57586.1968	27270	57006.1081	27270	57315.2128	27270	58748.0623	27270	58704.9243
27280	57164.9546	27280	57028.2576	27280	57357.1959	27280	57930.2148	27280	58952.608	27280	58291.0353
27290	57537.8284	27290	56716.8902	27290	57284.3748	27290	57762.3593	27290	58638.7729	27290	58864.1057
27300	57592.2784	27300	57094.2284	27300	58084.1771	27300	57475.0381	27300	58557.0044	27300	58320.843
27310	57543.2319	27310	56898.8505	27310	57719.887	27310	57742.7826	27310	58486.5243	27310	58641.523
27320	57719.1096	27320	56995.6299	27320	57264.4601	27320	57482.6286	27320	58520.7984	27320	58277.1451
27330	57375.8037	27330	57165.3097	27330	57521.073	27330	57558.06	27330	58270.9278	27330	58497.5282
27340	57390.3307	27340	56971.5807	27340	57187.6103	27340	58285.9621	27340	58972.8294	27340	58494.4822
27350	57209.688	27350	57103.0718	27350	57298.5028	27350	57827.35	27350	58464.8396	27350	58691.2823
27360	56875.305	27360	57249.6658	27360	57111.0533	27360	57784.1003	27360	58578.2739	27360	58807.6798
27370	57042.1981	27370	57200.6226	27370	56930.858	27370	57689.1459	27370	58756.7075	27370	59101.6226
27380	57608.1279	27380	56933.1193	27380	57352.5832	27380	57600.1213	27380	58498.9186	27380	58591.1897
27390	57238.3121	27390	57466.0472	27390	57641.9582	27390	57409.6828	27390	58396.779	27390	58892.8259
27400	57747.6815	27400	56840.1418	27400	57551.0347	27400	57764.2894	27400	58392.8262	27400	58677.2872
27410	57243.3518	27410	57396.9075	27410	57283.9041	27410	57431.9622	27410	58505.8249	27410	59174.0126
27420	57224.1727	27420	57560.5829	27420	57579.3128	27420	58051.2043	27420	58596.9116	27420	59235.6845
27430	57809.1904	27430	57510.705	27430	57482.3599	27430	57491.4954	27430	58733.2587	27430	59267.5013
27440	57685.7757	27440	57682.0901	27440	56800.0254	27440	57614.0119	27440	58862.2832	27440	58961.3266
27450	57784.3247	27450	57618.5193	27450	57549.5307	27450	57616.4725	27450	58472.1512	27450	58698.2874
27460	57489.797	27460	57106.2878	27460	56875.0721	27460	57718.8003	27460	58258.0538	27460	58889.2812
27470	57437.091	27470	57466.167	27470	57083.8534	27470	57745.8075	27470	58418.0758	27470	58962.0327
27480	57415.9801	27480	57595.8705	27480	57397.2102	27480	57541.3626	27480	58309.4783	27480	59115.3584
27490	57781.6066	27490	57096.1209	27490	57366.0841	27490	57663.4415	27490	58870.9143	27490	58909.6484
27500	57641.9306	27500	57634.1449	27500	57369.3023	27500	57286.9522	27500	58652.6996	27500	58963.5751
27510	57528.795	27510	57273.5002	27510	57383.4431	27510	57928.2113	27510	58910.0957	27510	58582.9112
27520	57618.5595	27520	57159.0746	27520	57285.0356	27520	57728.8048	27520	58507.1016	27520	58248.1618
27530	57724.9668	27530	57241.802	27530	57310.5961	27530	57021.6097	27530	59509.9696	27530	58634.2785
27540	57499.1893	27540	57458.1832	27540	57190.8789	27540	57194.205	27540	58950.3161	27540	58292.4724
27550	57348.7101	27550	56941.0788	27550	57151.6496	27550	57065.6909	27550	58881.2813	27550	58398.6097
27560	57268.8611	27560	57141.2685	27560	57348.0745	27560	57825.9278	27560	58953.613	27560	58877.9317
27570	57389.9238	27570	57170.8689	27570	57115.6244	27570	57590.3077	27570	59091.0553	27570	59032.138
27580	57440.0286	27580	56985.4035	27580	57455.9647	27580	57447.8227	27580	58986.6172	27580	59086.6119
27590	57671.0668	27590	57128.6338	27590	57423.4286	27590	57410.354	27590	58601.754	27590	59138.8369
27600	57487.6872	27600	56654.5876	27600	57155.2049	27600	57261.1349	27600	59084.7331	27600	59010.0726
27610	57893.6005	27610	56658.054	27610	57245.2507	27610	57919.6612	27610	59254.2302	27610	58753.6779
27620	58051.3639	27620	57224.4458	27620	56994.9865	27620	57975.9884	27620	59463.8984	27620	58524.0199
27630	57636.6271	27630	56683.2239	27630	57588.897	27630	57511.7755	27630	59116.3652	27630	58459.8762
27640	57774.0706	27640	57077.5429	27640	57234.1126	27640	57239.8937	27640	59025.3143	27640	58761.9688
27650	57695.3395	27650	56566.6656	27650	57109.7866	27650	57536.1413	27650	58757.078	27650	59325.2794
27660	57847.4614	27660	56964.0744	27660	56910.2012	27660	58046.1429	27660	59090.3203	27660	58907.1614
27670	57639.3061	27670	56842.4295	27670	57392.0411	27670	57756.9658	27670	58856.5445	27670	58934.1786
27680	57718.2048	27680	56965.4316	27680	57420.3108	27680	58125.6077	27680	58679.5547	27680	58713.9271
27690	56947.033	27690	57139.8344	27690	57352.8385	27690	57332.0191	27690	58309.1494	27690	58633.7148
27700	57210.7904	27700	57129.1565	27700	57011.9817	27700	57732.0297	27700	58955.2543	27700	58817.214
27710	56975.5848	27710	56754.3628	27710	56873.7503	27710	57801.458	27710	59050.1435	27710	58876.6753
27720	57606.6392	27720	56822.445	27720	57542.861	27720	57426.1789	27720	59449.8687	27720	58798.6829
27730	57422.4051	27730	57414.6557	27730	57015.0824	27730	57410.8998	27730	58773.9376	27730	58707.2193
27740	57487.073	27740	56784.2945	27740	57728.2359	27740	57555.5298	27740	58430.7212	27740	58817.0397
27750	57261.7721	27750	56936.9386	27750	56941.384	27750	57765.1576	27750	58549.1107	27750	58613.2843
27760	57121.1749	27760	57086.3487	27760	56820.2629	27760	58330.0726	27760	58297.0578	27760	58479.5226
27770	56961.9922	27770	57007.7813	27770	57137.2558	27770	58017.146	27770	58523.9548	27770	58935.6941
27780	57084.8704	27780	56883.1975	27780	56975.3753	27780	57846.5685	27780	58596.0166	27780	58471.6382
27790	57346.1629	27790	57331.1103	27790	56790.5957	27790	57925.4052	27790	58896.1772	27790	58864.9386
27800	56883.4369	27800	56948.2344	27800	57162.255	27800	57800.757	27800	59104.8236	27800	58417.0965
27810	57081.8582	27810	56819.9819	27810	56882.6685	27810	57844.615	27810	59182.457	27810	58889.4295
27820	57003.7639	27820	57392.6324	27820	56777.3727	27820	57886.2915	27820	59553.9288	27820	58520.0512
27830	57372.8625	27830	57177.0694	27830	57148.011	27830	57799.3567	27830	59395.562	27830	58690.7915
27840	57768.1984	27840	56920.3298	27840	57289.114	27840	57811.5678	27840	58729.1566	27840	59341.446
27850	58059.2483	27850	57503.7417	27850	57486.5241	27850	58159.2953	27850	59499.8051	27850	59022.7934
27860	57733.0941	27860	57261.128	27860	57392.7933	27860	57453.727	27860	59092.8338	27860	58976.6221
27870	57910.7832	27870	56855.6643	27870	57310.1838	27870	57758.9934	27870	59349.3869	27870	58729.3859
27880	57453.797	27880	56785.7652	27880	57261.4208	27880	57706.2627	27880	59133.0736	27880	58607.505
27890	57297.6453	27890	56909.5729	27890	57290.2363	27890	57553.3215	27890	59458.0979	27890	58771.9927
27900	57444.2778	27900	57147.2211	27900	57072.0513	27900	57593.9575	27900	59241.8761	27900	58705.7402
27910	57457.4372	27910	56932.672	27910	57028.7288	27910	57562.5526	27910	59237.8108	27910	58713.2013
27920	57078.4635	27920	56943.5975	27920	56778.3491	27920	57565.3509	27920	59022.0833	27920	58318.8683
27930	57577.347	27930	56651.413	27930	57379.6579	27930	57368.4839	27930	59275.7427	27930	58554.817
27940	57299.2711	27940	57601.2727	27940	57423.0417	27940	57599.4332	27940	59547.9964	27940	58466.2288
27950	57057.6311	27950	57037.5472	27950	56934.2138	27950	57883.4266	27950	58890.2061	27950	58486.8507
27960	57269.1291	27960	56905.4799	27960	56573.3381	27960	57108.0202	27960	58502.4425	27960	58447.1563
27970	56500.6643	27970	57365.9708	27970	56934.4249	27970	57360.6892	27970	58577.7258	27970	58588.6507
27980	57521.9981	27980	57518.7121	27980	56720.8913	27980	57492.4344	27980	58677.6527	27980	58734.5635
27990	57293.9311	27990	57156.3512	27990	57047.7557	27990	57786.2074	27990	58674.215	27990	58954.975
28000	57152.489	28000	57254.6054	28000	57316.8075	28000	57565.9058	28000	58661.544	28000	58551.0096
28010	57502.7631	28010	57036.0913	28010	56843.6812	28010	57769.7222	28010	59165.0253	28010	58386.6896
28020	57364.4918	28020	57248.9634	28020	57184.5038	28020	57726.9093	28020	58790.2844	28020	58680.48
28030	57238.8618	28030	56753.5956	28030	56925.8015	28030	57630.5914	28030	59047.4795	28030	58254.4182
28040	57217.116	28040	57105.0388	28040	56778.2237	28040	57517.2791	28040	59330.9004	28040	58612.7801
28050	56897.4299	28050	57005.2043	28050	56894.9229	28050	57954.0699	28050	59094.0154	28050	58509.9863
28060	57089.3005	28060	56601.7594	28060	57179.961	28060	57972.7208	28060	58789.0164	28060	59112.8952
28070	57261.584	28070	56926.2335	28070	57133.3358	28070	57344.7191	28070	58917.8685	28070	58694.4529
28080	57915.1811	28080	57567.4982	28080	57600.4152	28080	57892.7495	28080	59018.0245	28080	58779.6877
28090	57519.0517	28090	57085.7362	28090	57177.0347	28090	57440.5677	28090	58955.5453	28090	58669.7194
28100	57881.2425	28100	57319.2833	28100	56818.9504	28100	57685.6909	28100	59447.3038	28100	58748.2391
28110	57904.7007	28110	56870.6301	28110	57306.9622	28110	58023.2421	28110	58962.7596	28110	59000.9813
28120	57913.7296	28120	57458.623	28120	57250.1042	28120	57685.0538	28120	58727.5055	28120	58922.2638
28130	57670.1906	28130	57223.0373	28130	57104.3266	28130	58176.0401	28130	58332.0047	28130	58782.9574
28140	57771.9164	28140	57166.5385	28140	56829.2625	28140	58489.1834	28140	58322.1415	28140	58833.6243
28150	57446.1202	28150	57249.1107	28150	57623.4619	28150	57197.6302	28150	58611.5576	28150	58914.6272
28160	57394.8353	28160	57235.6227	28160	57372.2059	28160	57991.1953	28160	58520.0896	28160	58514.7546
28170	57157.0142	28170	57360.9926	28170	57457.1981	28170	57928.167	28170	59049.2506	28170	58352.238
28180	57567.5517	28180	57455.6859	28180	57005.9412	28180	57905.3183	28180	58317.2054	28180	58536.5745
28190	57415.1927	28190	57046.8338	28190	57137.2455	28190	57884.677	28190	58724.6814	28190	58849.5877
28200	56844.0257	28200	56845.804	28200	57348.4494	28200	57690.2597	28200	58653.8563	28200	58843.7189
28210	57012.171	28210	57412.962	28210	57175.9166	28210	57946.3922	28210	58804.173	28210	58989.9019
28220	57442.4084	28220	56970.2189	28220	57191.2116	28220	58069.6976	28220	58902.3915	28220	59037.8283
28230	57652.0062	28230	57123.1496	28230	56693.5198	28230	57669.3604	28230	58878.3332	28230	58878.762
28240	57904.0449	28240	57278.97	28240	56784.4102	28240	57951.6673	28240	58216.0806	28240	59474.461
28250	57679.822	28250	57221.4048	28250	56896.0938	28250	57723.0464	28250	58506.9137	28250	58412.8189
28260	57084.8445	28260	57208.4791	28260	57123.9776	28260	57553.5629	28260	58674.3242	28260	58756.9117
28270	57702.3359	28270	57192.0673	28270	57422.5603	28270	57722.268	28270	58437.0167	28270	58550.4978
28280	57285.5253	28280	57244.4708	28280	57676.9798	28280	57911.6141	28280	58442.3133	28280	59505.8784
28290	57717.9329	28290	57015.6955	28290	57243.484	28290	58121.4812	28290	58430.651	28290	58860.69
28300	57744.0363	28300	57567.7892	28300	56561.3136	28300	57571.1304	28300	58643.2736	28300	58872.561
28310	57597.3975	28310	57606.6861	28310	57336.4949	28310	57774.528	28310	58437.728	28310	58658.1685
28320	57742.9944	28320	57121.0286	28320	57480.8134	28320	57811.9104	28320	59003.6317	28320	59235.511
28330	58010.9415	28330	57520.7243	28330	56885.3443	28330	57696.9894	28330	58356.7675	28330	58507.8037
28340	57727.3274	28340	57640.0604	28340	57247.8711	28340	57865.3929	28340	58979.8543	28340	58186.971
28350	58197.0859	28350	57403.9675	28350	56871.6031	28350	57350.7871	28350	58720.9208	28350	58247.1492
28360	57953.5981	28360	57070.1407	28360	57156.4502	28360	57774.3157	28360	58290.765	28360	58357.4359
28370	57725.3415	28370	57886.4409	28370	57281.139	28370	58268.3202	28370	58855.21	28370	59027.3394
28380	57809.1648	28380	57561.7379	28380	57086.9213	28380	57616.8888	28380	58710.3743	28380	59178.1417
28390	57728.3499	28390	57180.0839	28390	57533.8779	28390	58374.024	28390	58924.1201	28390	59053.7987
28400	57376.3737	28400	57607.7211	28400	57474.4305	28400	57638.421	28400	59055.6741	28400	58570.8269
28410	57369.2345	28410	56903.6336	28410	57123.8972	28410	57473.7338	28410	58805.7584	28410	59364.9136
28420	57452.2109	28420	57785.9626	28420	57365.9245	28420	57727.5087	28420	59423.0946	28420	58469.8969
28430	57375.2074	28430	57282.8709	28430	57275.5051	28430	57594.6059	28430	58978.2035	28430	58901.8209
28440	58364.6055	28440	57349.5824	28440	57294.1085	28440	57999.5135	28440	58287.3967	28440	58581.0526
28450	58033.4742	28450	57314.9678	28450	57360.5374	28450	58072.33	28450	58709.392	28450	58657.2118
28460	58070.2678	28460	57290.8314	28460	56292.2228	28460	57706.4259	28460	59000.7912	28460	59022.2322
28470	58193.5432	28470	57430.8103	28470	57054.0834	28470	58061.4709	28470	58929.2394	28470	58820.4124
28480	57696.5958	28480	57661.8242	28480	57182.2411	28480	57910.3386	28480	58671.1665	28480	58769.3802
28490	57877.2387	28490	57662.966	28490	57231.8749	28490	58453.2325	28490	58986.2275	28490	58806.781
28500	57502.3937	28500	57239.3919	28500	56895.9732	28500	57784.0454	28500	58367.9867	28500	59066.3918
28510	57568.056	28510	57633.1529	28510	57279.9459	28510	58366.5919	28510	59096.1235	28510	58767.6395
28520	57241.8113	28520	57277.2276	28520	56945.4326	28520	57703.7143	28520	58834.1582	28520	58383.0433
28530	57633.4054	28530	57340.6566	28530	57567.7087	28530	57635.8749	28530	58953.4376	28530	58075.9172
28540	57516.8616	28540	57309.0066	28540	57082.1915	28540	58029.9509	28540	58909.1086	28540	58538.286
28550	56688.4204	28550	57360.3477	28550	57167.6877	28550	57988.7518	28550	58993.4528	28550	58332.6225
28560	57841.7372	28560	57493.0925	28560	57529.4549	28560	57443.1826	28560	58911.7228	28560	57950.652
28570	57815.5272	28570	57437.803	28570	57555.1368	28570	57777.4786	28570	59084.7162	28570	58687.4974
28580	57357.9311	28580	57287.8693	28580	57360.4751	28580	58067.9776	28580	58994.5524	28580	58758.1387
28590	57707.3814	28590	57200.2072	28590	57446.7259	28590	57981.9976	28590	58777.4619	28590	58715.1518
28600	57483.1466	28600	57358.3654	28600	57050.8196	28600	58008.3893	28600	58362.2827	28600	58408.3027
28610	57740.4524	28610	57611.6036	28610	56994.5704	28610	58004.6365	28610	58425.8868	28610	58295.6184
28620	57859.5392	28620	57507.6289	28620	57303.6885	28620	58251.0577	28620	58333.1247	28620	57839.2275
28630	57817.0212	28630	57471.4488	28630	57352.419	28630	58094.4997	28630	58319.8076	28630	58117.473
28640	57337.8203	28640	57080.2047	28640	57634.42	28640	57818.6	28640	58151.3393	28640	58225.6565
28650	57646.4923	28650	57397.8288	28650	57837.8086	28650	58060.0779	28650	58646.3705	28650	58248.4072
28660	57695.5483	28660	57588.7222	28660	58125.0342	28660	58249.2294	28660	58539.4836	28660	58157.1347
28670	57521.7216	28670	57316.6831	28670	57641.8515	28670	58088.1524	28670	58570.082	28670	58070.113
28680	57973.1609	28680	57433.0641	28680	57198.306	28680	58335.1915	28680	58282.1137	28680	58439.4962
28690	57589.7521	28690	57640.2658	28690	56856.7688	28690	58021.1274	28690	58864.515	28690	57823.545
28700	57227.0072	28700	57170.728	28700	57015.1931	28700	58285.1834	28700	58725.2052	28700	58161.7545
28710	57621.459	28710	57126.1146	28710	56909.4757	28710	57974.6364	28710	58782.5282	28710	57650.3021
28720	58003.6261	28720	57625.0614	28720	57417.3426	28720	58055.3682	28720	59389.6291	28720	57606.7732
28730	57891.5481	28730	57388.2085	28730	56550.3285	28730	58211.3879	28730	58642.9712	28730	57560.9152
28740	57759.0422	28740	57328.2007	28740	56992.2389	28740	57550.6326	28740	58901.9922	28740	58160.3551
28750	57836.6983	28750	57366.0232	28750	57560.3874	28750	57687.264	28750	58363.6189	28750	57972.0025
28760	57878.0319	28760	57378.8404	28760	57330.1869	28760	57628.7504	28760	59029.8975	28760	57828.5476
28770	57310.4268	28770	57218.2192	28770	57249.8329	28770	57480.2469	28770	58701.3279	28770	57964.7154
28780	57692.8723	28780	57545.6937	28780	57444.2666	28780	57904.0054	28780	58690.9605	28780	58727.7314
28790	57631.1597	28790	57611.6701	28790	57326.2892	28790	58115.7474	28790	58724.8069	28790	58087.9176
28800	57529.6562	28800	57170.8987	28800	57264.3232	28800	57753.3138	28800	58752.6271	28800	58010.7154
28810	57665.6524	28810	57097.5611	28810	57021.7989	28810	57984.4719	28810	58185.2704	28810	58249.4759
28820	57286.6061	28820	57440.1641	28820	57443.2147	28820	57388.3513	28820	57967.3369	28820	58464.4187
28830	57916.6671	28830	57304.9411	28830	57377.6205	28830	57438.2503	28830	58397.4677	28830	58450.1771
28840	57955.8973	28840	57382.3814	28840	57268.7105	28840	57501.536	28840	58766.5723	28840	58076.4453
28850	57469.2629	28850	57781.7238	28850	57680.4038	28850	57682.1607	28850	59037.0399	28850	57827.6487
28860	57390.9794	28860	57325.2674	28860	57673.1129	28860	57417.2396	28860	59347.006	28860	57365.6576
28870	57340.3416	28870	57701.8767	28870	56680.0391	28870	58101.6054	28870	58902.1688	28870	58780.5779
28880	57702.2319	28880	57519.3231	28880	57805.4034	28880	58055.7506	28880	58804.4164	28880	58524.3643
28890	57400.5054	28890	57707.6481	28890	56962.6941	28890	57786.8098	28890	58598.7822	28890	58634.2967
28900	57491.0792	28900	57821.1889	28900	56635.5628	28900	57861.9342	28900	59162.4906	28900	58509.9852
28910	57489.9998	28910	57964.5946	28910	57366.7322	28910	57811.3963	28910	58512.65	28910	58621.7201
28920	57641.926	28920	58116.7114	28920	56942.9621	28920	58024.4058	28920	58645.0054	28920	58566.0276
28930	57642.9619	28930	57812.4625	28930	57295.0079	28930	57461.8148	28930	58686.4998	28930	58360.5054
28940	58015.2489	28940	57248.3746	28940	56976.8238	28940	57626.2531	28940	58968.4719	28940	57655.1702
28950	57834.4966	28950	57707.0277	28950	57678.6704	28950	57588.0101	28950	59474.2187	28950	57689.1492
28960	57462.653	28960	57523.7656	28960	57694.065	28960	57419.9453	28960	59070.7052	28960	58102.0825
28970	56954.423	28970	57451.4628	28970	57611.7399	28970	58540.6176	28970	59046.1227	28970	58255.048
28980	57732.0262	28980	57462.283	28980	57459.6146	28980	57747.9018	28980	58973.9539	28980	58314.5088
28990	56693.8908	28990	57228.0452	28990	57500.3336	28990	57776.8213	28990	58598.7143	28990	58314.6439
29000	57272.6634	29000	57639.8172	29000	57275.7594	29000	57449.3708	29000	59036.1905	29000	58795.2631
29010	57698.3676	29010	57804.6366	29010	57243.4763	29010	57642.5603	29010	58836.0564	29010	58216.8269
29020	57739.3595	29020	57791.1855	29020	57568.5252	29020	57216.185	29020	58744.4289	29020	58383.1067
29030	57605.5785	29030	57758.4702	29030	57271.9888	29030	57401.2077	29030	58803.5105	29030	58202.0013
29040	57684.6921	29040	57888.1283	29040	57885.4365	29040	57352.8442	29040	58525.8126	29040	58692.6308
29050	57674.6132	29050	58014.2318	29050	57439.6722	29050	57770.2414	29050	59453.9436	29050	58629.7292
29060	57959.4114	29060	57633.1097	29060	57335.1919	29060	57058.4938	29060	59177.6031	29060	58285.4109
29070	57214.6119	29070	58180.834	29070	57620.7152	29070	56787.5865	29070	58865.4217	29070	58278.5816
29080	57831.3206	29080	57403.3651	29080	57014.7108	29080	56889.5286	29080	59418.5249	29080	58234.7794
29090	57653.6064	29090	57701.5724	29090	57568.932	29090	57972.0202	29090	59313.663	29090	58570.1915
29100	57543.8837	29100	57722.866	29100	57436.7028	29100	57414.0865	29100	59136.8109	29100	58641.1861
29110	57521.9074	29110	57443.2941	29110	56682.892	29110	57214.3292	29110	59074.183	29110	58170.3452
29120	57621.2249	29120	57705.2842	29120	57306.0436	29120	58120.1549	29120	58896.6859	29120	58147.1777
29130	58135.7491	29130	57691.9856	29130	57412.6159	29130	57167.2109	29130	59015.4625	29130	58464.2058
29140	58035.5039	29140	57366.1822	29140	57543.0066	29140	57084.7743	29140	59192.0575	29140	58357.1721
29150	57974.2853	29150	57610.9252	29150	57320.3287	29150	56740.0139	29150	59180.3082	29150	58446.9638
29160	57728.3381	29160	57677.2735	29160	57154.4447	29160	57085.7184	29160	59438.985	29160	57868.407
29170	58097.9847	29170	57157.1027	29170	57482.969	29170	57269.6111	29170	58963.764	29170	58559.6557
29180	57991.5089	29180	57531.5751	29180	57175.8638	29180	57051.8439	29180	59793.683	29180	58558.8824
29190	57779.3878	29190	57734.7812	29190	57586.3647	29190	57095.4447	29190	58826.0641	29190	58442.7302
29200	57449.8499	29200	57541.4158	29200	57498.1397	29200	57780.5967	29200	59273.2367	29200	58628.5344
29210	57870.7268	29210	57771.4857	29210	57138.2813	29210	57659.6925	29210	59298.794	29210	58463.6243
29220	58036.3231	29220	57690.8165	29220	56914.6474	29220	57333.7211	29220	59040.5616	29220	58048.857
29230	58028.5441	29230	57755.5222	29230	57207.1799	29230	57711.4697	29230	59851.7721	29230	58017.2396
29240	57892.1901	29240	57465.5101	29240	57409.1437	29240	57515.451	29240	59023.7582	29240	57914.7532
29250	57751.6055	29250	57888.2515	29250	57049.8619	29250	57589.4369	29250	58730.5056	29250	58096.6978
29260	58492.3942	29260	57453.4823	29260	57225.6268	29260	57725.1766	29260	59298.3559	29260	57840.264
29270	57819.9266	29270	57958.0611	29270	57156.4771	29270	57591.7475	29270	58648.1539	29270	57941.4747
29280	58547.8157	29280	57624.8302	29280	57028.8636	29280	57586.8376	29280	58475.1561	29280	57772.3303
29290	58072.3961	29290	58159.6092	29290	57814.8879	29290	57244.1526	29290	58633.9635	29290	58009.695
29300	58187.596	29300	57976.6031	29300	57068.3867	29300	57357.162	29300	59150.5265	29300	57693.04
29310	58049.1186	29310	57588.6027	29310	56871.9146	29310	57197.6848	29310	59234.8126	29310	58201.9431
29320	57561.0083	29320	57124.0663	29320	56891.0204	29320	57481.0479	29320	58268.2485	29320	57886.231
29330	57883.1304	29330	57546.5224	29330	57273.1059	29330	57491.0805	29330	58959.4894	29330	58334.1261
29340	57920.8552	29340	57786.8924	29340	57288.71	29340	57381.0622	29340	58437.1911	29340	58177.3077
29350	58455.5667	29350	57715.3111	29350	57426.4858	29350	57242.7864	29350	58093.539	29350	58074.3676
29360	57784.0846	29360	57377.9697	29360	57227.8364	29360	57945.7509	29360	58789.4427	29360	58189.6496
29370	57874.7279	29370	57595.3521	29370	57014.9296	29370	57889.9513	29370	58608.8417	29370	57980.0107
29380	57738.4389	29380	57298.2116	29380	57618.8756	29380	57649.1494	29380	58481.7899	29380	58459.9944
29390	57561.7988	29390	57127.2767	29390	57007.6904	29390	58246.9117	29390	58921.9318	29390	58361.616
29400	56997.9755	29400	56998.7085	29400	56744.8621	29400	57895.6281	29400	58619.8269	29400	58242.1765
29410	57703.6354	29410	57333.158	29410	57059.593	29410	57743.847	29410	58306.1425	29410	58513.1007
29420	57827.145	29420	57891.3985	29420	57305.2045	29420	57122.9179	29420	59015.9149	29420	57518.4361
29430	58040.7179	29430	57502.6005	29430	57804.934	29430	56625.7997	29430	58884.6782	29430	58399.6655
29440	57784.9772	29440	57498.8234	29440	57151.0922	29440	57669.1121	29440	58512.1747	29440	58342.9797
29450	58361.2381	29450	57408.5333	29450	57210.4247	29450	57735.2363	29450	58714.2661	29450	58590.9308
29460	58047.573	29460	57645.68	29460	56847.1012	29460	57683.6989	29460	58827.1479	29460	58364.1684
29470	58108.6292	29470	57525.0267	29470	56696.2393	29470	57324.9107	29470	58208.644	29470	57879.6635
29480	58153.6997	29480	57058.6322	29480	56514.2974	29480	57374.1946	29480	58779.1254	29480	57840.6009
29490	58063.8835	29490	56972.1507	29490	56434.6297	29490	57404.1332	29490	58568.7739	29490	58302.1947
29500	58598.103	29500	57422.0754	29500	56711.2976	29500	57124.7217	29500	58762.3441	29500	58112.4522
29510	58109.5317	29510	57601.8778	29510	56393.1605	29510	57692.1706	29510	58810.2466	29510	58160.9942
29520	58318.7266	29520	57452.2532	29520	57056.5515	29520	57409.5447	29520	58772.1896	29520	58771.0462
29530	58031.7343	29530	57488.4513	29530	56966.3097	29530	57540.7977	29530	58724.4773	29530	57665.8171
29540	58147.1276	29540	57710.1358	29540	57091.3456	29540	57387.4165	29540	58866.8088	29540	58318.3939
29550	58332.1943	29550	57147.3122	29550	56742.8459	29550	57757.6659	29550	59341.7888	29550	58017.8588
29560	57887.9672	29560	56977.6799	29560	56545.1235	29560	57899.0451	29560	58866.8381	29560	58041.281
29570	58630.7235	29570	57581.2225	29570	56996.3827	29570	57451.6835	29570	58549.8909	29570	58366.3777
29580	57618.5714	29580	57769.8561	29580	56667.4734	29580	57403.7024	29580	59084.259	29580	57605.7617
29590	58418.3999	29590	57202.427	29590	56412.8265	29590	58154.7021	29590	58586.1079	29590	58104.013
29600	58083.8865	29600	57295.3157	29600	57292.0014	29600	58408.2427	29600	58551.9193	29600	58374.2238
29610	57663.3028	29610	57502.8554	29610	57354.9759	29610	58405.5062	29610	58754.7031	29610	58033.1775
29620	57639.2058	29620	57632.1995	29620	57163.8678	29620	57397.4186	29620	58420.2139	29620	57872.3035
29630	57528.931	29630	57062.3456	29630	56655.9824	29630	57581.803	29630	58359.9855	29630	57330.516
29640	57754.4503	29640	56950.8538	29640	57140.3326	29640	57344.4402	29640	58536.1138	29640	57376.467
29650	57820.4786	29650	57140.1156	29650	57324.6679	29650	57424.4026	29650	58647.3799	29650	57680.0491
29660	57698.0988	29660	57381.2959	29660	56741.2627	29660	57653.2724	29660	58717.3823	29660	57449.2012
29670	57615.8592	29670	56992.8091	29670	57091.2372	29670	57472.3849	29670	58831.8039	29670	57581.2794
29680	57605.5791	29680	57490.4939	29680	57140.11	29680	57838.7135	29680	58403.1825	29680	57804.9142
29690	57621.1062	29690	57176.503	29690	57121.6662	29690	57713.7235	29690	58578.3987	29690	57944.7806
29700	57229.2485	29700	57293.8938	29700	56821.8039	29700	57773.3	29700	59047.6796	29700	57816.6737
29710	57299.109	29710	56979.5004	29710	57229.9498	29710	57589.0481	29710	58228.3458	29710	58093.55
29720	57655.0175	29720	57398.5267	29720	57120.3784	29720	57728.3296	29720	58001.3528	29720	57528.4976
29730	57414.9219	29730	57050.5233	29730	57396.6102	29730	57751.6774	29730	58638.1494	29730	57878.5048
29740	57423.9162	29740	57559.3289	29740	56373.3473	29740	57814.0833	29740	58492.9593	29740	57733.9123
29750	57470.2829	29750	57146.3328	29750	56965.3346	29750	58082.3837	29750	58225.6161	29750	57457.2511
29760	57195.9866	29760	57150.3988	29760	57185.4928	29760	57692.9591	29760	58741.4311	29760	57386.8977
29770	57693.9345	29770	57436.6528	29770	56689.8413	29770	57917.5799	29770	59056.9118	29770	58133.6345
29780	57568.6001	29780	57224.0692	29780	56885.2072	29780	58144.6075	29780	58301.7909	29780	58100.2439
29790	57807.424	29790	56844.3891	29790	56894.173	29790	58082.1289	29790	58816.8429	29790	58176.7901
29800	57922.0214	29800	57161.9127	29800	57121.4249	29800	58261.4608	29800	58884.1353	29800	58404.6962
29810	57870.0423	29810	57378.9733	29810	56756.8396	29810	57640.9062	29810	58416.6402	29810	58002.4791
29820	58198.1105	29820	57608.9606	29820	56922.6407	29820	58296.3644	29820	59173.0977	29820	58013.6022
29830	58090.1443	29830	57039.1752	29830	56917.1015	29830	57595.3622	29830	58625.7265	29830	57800.5181
29840	58259.8777	29840	57068.567	29840	56626.9063	29840	57978.0002	29840	58814.6444	29840	57874.7921
29850	58257.7158	29850	56961.5845	29850	57030.878	29850	57986.9773	29850	59100.6976	29850	58665.8317
29860	57825.7588	29860	57010.1141	29860	56418.2204	29860	57556.6809	29860	58403.8235	29860	58007.5631
29870	57581.2483	29870	56707.634	29870	56753.2007	29870	57682.2031	29870	58401.9188	29870	58059.8496
29880	58183.4439	29880	57773.8927	29880	57023.2223	29880	57671.6582	29880	58433.9879	29880	58377.3068
29890	57418.1735	29890	57821.4942	29890	56813.7662	29890	57726.0325	29890	59178.2367	29890	58714.9893
29900	57782.9857	29900	57049.9405	29900	56419.4673	29900	57978.6804	29900	59090.91	29900	58096.7104
29910	57854.6273	29910	56901.4178	29910	56582.1669	29910	58190.1149	29910	58706.0207	29910	58398.2262
29920	57770.5898	29920	57480.5181	29920	56764.4313	29920	57645.6892	29920	58946.5561	29920	57621.2114
29930	57573.1867	29930	57230.5247	29930	56850.3897	29930	57683.6664	29930	58795.502	29930	58421.2349
29940	57398.461	29940	57495.0823	29940	56705.497	29940	58041.0081	29940	59091.6607	29940	57609.2991
29950	57279.6869	29950	56594.5128	29950	56422.3207	29950	57917.1452	29950	58988.7332	29950	58183.8358
29960	56962.4435	29960	57413.7613	29960	56610.7706	29960	57776.2795	29960	58751.6067	29960	58369.5341
29970	56988.3674	29970	56910.3784	29970	56455.9397	29970	57934.9407	29970	59055.8284	29970	58546.6
[truncated: 3 more rows]
