# Supplementary material for: Archaeal chromatin ‘slinkies’ are inherently dynamic complexes with deflected DNA wrapping pathways
Source: eLife. 2021 Mar 2;10:e65587. doi: 10.7554/eLife.65587 (PMC7990501; doi:10.7554/eLife.65587)
Supplement: Figure 4—source data 1. [file elife-65587-fig4-data1.csv]

Arc207_0mM_MgCl2		Nuc147_0mM_MgCl2
S	BF	S	BF
10.74827	6.8	10.09508	6.8
10.71749	10.4	10.75788	10.4
10.70983	14	10.90889	14
10.62796	17.6	10.9652	17.6
10.57943	21.2	10.9852	21.2
10.59501	24.8	11.06155	24.8
10.59726	28.4	11.11041	28.4
10.58744	32	11.09621	32
10.59107	35.6	11.12846	35.6
10.58108	39.2	11.09124	39.2
10.60115	42.8	11.1903	42.8
10.59554	46.4	11.13788	46.4
10.61767	50	11.12969	50
10.71569	53.6	11.16748	53.6
10.72422	57.2	11.19548	57.2
10.617	60.8	11.22565	60.8
10.65474	64.4	11.12813	64.4
10.6973	68	11.17731	68
10.61729	71.6	11.19778	71.6
10.6936	75.2	11.23985	75.2
10.65823	78.8	11.27929	78.8
10.8177	82.4	11.38056	82.4
10.82986	86	11.37449	86
10.95	89.6	11.3364	89.6
11.30225	93.2	11.56898	93.2
