# Supplementary material for: Archaeal chromatin ‘slinkies’ are inherently dynamic complexes with deflected DNA wrapping pathways
Source: eLife. 2021 Mar 2;10:e65587. doi: 10.7554/eLife.65587 (PMC7990501; doi:10.7554/eLife.65587)
Supplement: Supplementary file 1. [file elife-65587-supp1.pdb]

CRYST1  151.779  156.950  135.143  90.00  90.00  90.00 P 1           1
ATOM      1  N   MET A   1     178.736 159.795 125.551  1.00  0.00           N
ATOM      2  CA  MET A   1     177.544 160.634 125.334  1.00  0.00           C
ATOM      3  CB  MET A   1     177.953 162.050 124.794  1.00  0.00           C
ATOM      4  CG  MET A   1     176.714 163.025 124.581  1.00  0.00           C
ATOM      5  SD  MET A   1     175.580 163.187 126.007  1.00  0.00           S
ATOM      6  CE  MET A   1     176.429 164.627 126.828  1.00  0.00           C
ATOM      7  C   MET A   1     176.619 159.864 124.381  1.00  0.00           C
ATOM      8  O   MET A   1     176.218 160.364 123.303  1.00  0.00           O
ATOM      9  N   GLU A   2     176.136 158.648 124.772  1.00  0.00           N
ATOM     10  CA  GLU A   2     175.387 157.683 123.941  1.00  0.00           C
ATOM     11  CB  GLU A   2     175.762 156.304 124.441  1.00  0.00           C
ATOM     12  CG  GLU A   2     177.097 155.764 123.949  1.00  0.00           C
ATOM     13  CD  GLU A   2     177.295 155.654 122.478  1.00  0.00           C
ATOM     14  OE1 GLU A   2     178.371 155.086 122.096  1.00  0.00           O
ATOM     15  OE2 GLU A   2     176.517 156.042 121.612  1.00  0.00           O
ATOM     16  C   GLU A   2     173.840 157.924 124.110  1.00  0.00           C
ATOM     17  O   GLU A   2     173.054 157.569 123.155  1.00  0.00           O
ATOM     18  N   LEU A   3     173.417 158.603 125.207  1.00  0.00           N
ATOM     19  CA  LEU A   3     172.047 158.861 125.583  1.00  0.00           C
ATOM     20  CB  LEU A   3     171.876 159.075 127.117  1.00  0.00           C
ATOM     21  CG  LEU A   3     172.390 157.867 127.905  1.00  0.00           C
ATOM     22  CD1 LEU A   3     172.184 158.139 129.390  1.00  0.00           C
ATOM     23  CD2 LEU A   3     171.612 156.589 127.585  1.00  0.00           C
ATOM     24  C   LEU A   3     171.522 160.126 124.840  1.00  0.00           C
ATOM     25  O   LEU A   3     172.132 161.146 124.985  1.00  0.00           O
ATOM     26  N   PRO A   4     170.476 160.042 123.991  1.00  0.00           N
ATOM     27  CD  PRO A   4     169.858 158.903 123.456  1.00  0.00           C
ATOM     28  CG  PRO A   4     169.827 159.188 121.928  1.00  0.00           C
ATOM     29  CB  PRO A   4     169.536 160.694 121.941  1.00  0.00           C
ATOM     30  CA  PRO A   4     170.249 161.243 123.127  1.00  0.00           C
ATOM     31  C   PRO A   4     169.578 162.475 123.797  1.00  0.00           C
ATOM     32  O   PRO A   4     168.823 162.356 124.653  1.00  0.00           O
ATOM     33  N   ILE A   5     169.952 163.674 123.258  1.00  0.00           N
ATOM     34  CA  ILE A   5     169.677 164.980 123.984  1.00  0.00           C
ATOM     35  CB  ILE A   5     170.442 166.221 123.385  1.00  0.00           C
ATOM     36  CG2 ILE A   5     170.332 167.371 124.400  1.00  0.00           C
ATOM     37  CG1 ILE A   5     171.926 165.874 123.271  1.00  0.00           C
ATOM     38  CD1 ILE A   5     172.686 165.626 124.593  1.00  0.00           C
ATOM     39  C   ILE A   5     168.237 165.214 124.217  1.00  0.00           C
ATOM     40  O   ILE A   5     167.783 165.622 125.304  1.00  0.00           O
ATOM     41  N   ALA A   6     167.472 164.993 123.190  1.00  0.00           N
ATOM     42  CA  ALA A   6     166.027 165.141 123.059  1.00  0.00           C
ATOM     43  CB  ALA A   6     165.551 164.915 121.583  1.00  0.00           C
ATOM     44  C   ALA A   6     165.303 164.226 124.060  1.00  0.00           C
ATOM     45  O   ALA A   6     164.479 164.758 124.877  1.00  0.00           O
ATOM     46  N   PRO A   7     165.499 162.842 124.143  1.00  0.00           N
ATOM     47  CD  PRO A   7     166.106 161.967 123.134  1.00  0.00           C
ATOM     48  CG  PRO A   7     166.227 160.628 123.890  1.00  0.00           C
ATOM     49  CB  PRO A   7     165.059 160.543 124.780  1.00  0.00           C
ATOM     50  CA  PRO A   7     164.917 162.068 125.202  1.00  0.00           C
ATOM     51  C   PRO A   7     165.279 162.382 126.603  1.00  0.00           C
ATOM     52  O   PRO A   7     164.542 162.427 127.608  1.00  0.00           O
ATOM     53  N   ILE A   8     166.568 162.654 126.909  1.00  0.00           N
ATOM     54  CA  ILE A   8     167.127 162.999 128.242  1.00  0.00           C
ATOM     55  CB  ILE A   8     168.685 163.093 128.178  1.00  0.00           C
ATOM     56  CG2 ILE A   8     169.194 163.862 129.386  1.00  0.00           C
ATOM     57  CG1 ILE A   8     169.359 161.683 128.100  1.00  0.00           C
ATOM     58  CD1 ILE A   8     169.243 160.820 129.270  1.00  0.00           C
ATOM     59  C   ILE A   8     166.472 164.301 128.798  1.00  0.00           C
ATOM     60  O   ILE A   8     166.187 164.420 129.995  1.00  0.00           O
ATOM     61  N   GLY A   9     166.190 165.224 127.928  1.00  0.00           N
ATOM     62  CA  GLY A   9     165.431 166.387 128.217  1.00  0.00           C
ATOM     63  C   GLY A   9     163.992 166.073 128.612  1.00  0.00           C
ATOM     64  O   GLY A   9     163.407 166.568 129.574  1.00  0.00           O
ATOM     65  N   ARG A  10     163.244 165.172 127.897  1.00  0.00           N
ATOM     66  CA  ARG A  10     161.808 164.886 128.201  1.00  0.00           C
ATOM     67  CB  ARG A  10     161.069 164.090 127.156  1.00  0.00           C
ATOM     68  CG  ARG A  10     161.062 164.818 125.860  1.00  0.00           C
ATOM     69  CD  ARG A  10     160.390 163.917 124.794  1.00  0.00           C
ATOM     70  NE  ARG A  10     161.013 162.660 124.359  1.00  0.00           N
ATOM     71  CZ  ARG A  10     161.758 162.492 123.255  1.00  0.00           C
ATOM     72  NH1 ARG A  10     162.001 163.406 122.350  1.00  0.00           N
ATOM     73  NH2 ARG A  10     162.377 161.365 123.033  1.00  0.00           N
ATOM     74  C   ARG A  10     161.635 164.106 129.479  1.00  0.00           C
ATOM     75  O   ARG A  10     160.646 164.349 130.212  1.00  0.00           O
ATOM     76  N   ILE A  11     162.664 163.341 129.786  1.00  0.00           N
ATOM     77  CA  ILE A  11     162.942 162.806 131.134  1.00  0.00           C
ATOM     78  CB  ILE A  11     164.177 161.858 131.050  1.00  0.00           C
ATOM     79  CG2 ILE A  11     164.759 161.870 132.494  1.00  0.00           C
ATOM     80  CG1 ILE A  11     163.882 160.452 130.647  1.00  0.00           C
ATOM     81  CD1 ILE A  11     165.162 159.734 130.228  1.00  0.00           C
ATOM     82  C   ILE A  11     162.782 163.779 132.361  1.00  0.00           C
ATOM     83  O   ILE A  11     162.066 163.514 133.300  1.00  0.00           O
ATOM     84  N   ILE A  12     163.300 164.923 132.188  1.00  0.00           N
ATOM     85  CA  ILE A  12     163.200 166.110 133.131  1.00  0.00           C
ATOM     86  CB  ILE A  12     164.224 167.309 132.856  1.00  0.00           C
ATOM     87  CG2 ILE A  12     163.874 168.510 133.711  1.00  0.00           C
ATOM     88  CG1 ILE A  12     165.605 166.789 133.114  1.00  0.00           C
ATOM     89  CD1 ILE A  12     166.754 167.751 132.728  1.00  0.00           C
ATOM     90  C   ILE A  12     161.794 166.614 133.149  1.00  0.00           C
ATOM     91  O   ILE A  12     161.276 166.915 134.191  1.00  0.00           O
ATOM     92  N   LYS A  13     161.170 166.709 131.935  1.00  0.00           N
ATOM     93  CA  LYS A  13     159.797 167.256 131.914  1.00  0.00           C
ATOM     94  CB  LYS A  13     159.392 167.651 130.488  1.00  0.00           C
ATOM     95  CG  LYS A  13     160.448 168.359 129.712  1.00  0.00           C
ATOM     96  CD  LYS A  13     159.940 169.608 128.994  1.00  0.00           C
ATOM     97  CE  LYS A  13     160.944 170.310 128.133  1.00  0.00           C
ATOM     98  NZ  LYS A  13     160.375 171.596 127.500  1.00  0.00           N
ATOM     99  C   LYS A  13     158.767 166.355 132.580  1.00  0.00           C
ATOM    100  O   LYS A  13     157.926 166.795 133.358  1.00  0.00           O
ATOM    101  N   ASP A  14     158.895 165.086 132.409  1.00  0.00           N
ATOM    102  CA  ASP A  14     158.036 163.976 132.843  1.00  0.00           C
ATOM    103  CB  ASP A  14     158.257 162.863 131.837  1.00  0.00           C
ATOM    104  CG  ASP A  14     157.643 163.238 130.436  1.00  0.00           C
ATOM    105  OD1 ASP A  14     157.604 162.401 129.519  1.00  0.00           O
ATOM    106  OD2 ASP A  14     157.136 164.377 130.218  1.00  0.00           O
ATOM    107  C   ASP A  14     158.322 163.572 134.333  1.00  0.00           C
ATOM    108  O   ASP A  14     157.707 162.687 134.900  1.00  0.00           O
ATOM    109  N   ALA A  15     159.277 164.192 134.907  1.00  0.00           N
ATOM    110  CA  ALA A  15     159.465 164.323 136.396  1.00  0.00           C
ATOM    111  CB  ALA A  15     161.046 164.412 136.704  1.00  0.00           C
ATOM    112  C   ALA A  15     158.757 165.604 136.943  1.00  0.00           C
ATOM    113  O   ALA A  15     158.267 165.422 138.062  1.00  0.00           O
ATOM    114  N   GLY A  16     158.546 166.646 136.188  1.00  0.00           N
ATOM    115  CA  GLY A  16     157.747 167.836 136.483  1.00  0.00           C
ATOM    116  C   GLY A  16     157.868 169.103 135.703  1.00  0.00           C
ATOM    117  O   GLY A  16     156.926 169.922 135.622  1.00  0.00           O
ATOM    118  N   ALA A  17     159.084 169.335 135.278  1.00  0.00           N
ATOM    119  CA  ALA A  17     159.477 170.588 134.691  1.00  0.00           C
ATOM    120  CB  ALA A  17     160.960 170.384 134.312  1.00  0.00           C
ATOM    121  C   ALA A  17     158.754 170.968 133.365  1.00  0.00           C
ATOM    122  O   ALA A  17     158.056 170.137 132.717  1.00  0.00           O
ATOM    123  N   GLU A  18     158.888 172.275 132.977  1.00  0.00           N
ATOM    124  CA  GLU A  18     158.464 172.803 131.705  1.00  0.00           C
ATOM    125  CB  GLU A  18     157.220 173.663 131.932  1.00  0.00           C
ATOM    126  CG  GLU A  18     156.672 174.289 130.632  1.00  0.00           C
ATOM    127  CD  GLU A  18     155.995 173.233 129.714  1.00  0.00           C
ATOM    128  OE1 GLU A  18     155.419 172.264 130.239  1.00  0.00           O
ATOM    129  OE2 GLU A  18     156.108 173.380 128.503  1.00  0.00           O
ATOM    130  C   GLU A  18     159.492 173.532 130.828  1.00  0.00           C
ATOM    131  O   GLU A  18     159.683 173.213 129.641  1.00  0.00           O
ATOM    132  N   ARG A  19     160.389 174.295 131.471  1.00  0.00           N
ATOM    133  CA  ARG A  19     161.603 174.870 130.819  1.00  0.00           C
ATOM    134  CB  ARG A  19     161.722 176.413 130.993  1.00  0.00           C
ATOM    135  CG  ARG A  19     160.564 177.029 130.249  1.00  0.00           C
ATOM    136  CD  ARG A  19     160.572 178.598 130.336  1.00  0.00           C
ATOM    137  NE  ARG A  19     161.519 179.306 129.496  1.00  0.00           N
ATOM    138  CZ  ARG A  19     161.328 179.551 128.170  1.00  0.00           C
ATOM    139  NH1 ARG A  19     160.244 179.171 127.537  1.00  0.00           N
ATOM    140  NH2 ARG A  19     162.186 180.234 127.483  1.00  0.00           N
ATOM    141  C   ARG A  19     162.879 174.276 131.418  1.00  0.00           C
ATOM    142  O   ARG A  19     163.043 174.278 132.689  1.00  0.00           O
ATOM    143  N   VAL A  20     163.757 173.828 130.543  1.00  0.00           N
ATOM    144  CA  VAL A  20     164.800 172.794 130.821  1.00  0.00           C
ATOM    145  CB  VAL A  20     164.234 171.420 130.424  1.00  0.00           C
ATOM    146  CG1 VAL A  20     165.199 170.302 130.546  1.00  0.00           C
ATOM    147  CG2 VAL A  20     162.985 171.070 131.229  1.00  0.00           C
ATOM    148  C   VAL A  20     165.992 173.146 130.070  1.00  0.00           C
ATOM    149  O   VAL A  20     165.926 173.157 128.856  1.00  0.00           O
ATOM    150  N   SER A  21     167.125 173.581 130.768  1.00  0.00           N
ATOM    151  CA  SER A  21     168.300 174.188 130.192  1.00  0.00           C
ATOM    152  CB  SER A  21     169.177 174.822 131.243  1.00  0.00           C
ATOM    153  OG  SER A  21     170.211 175.515 130.512  1.00  0.00           O
ATOM    154  C   SER A  21     169.140 173.152 129.363  1.00  0.00           C
ATOM    155  O   SER A  21     169.301 171.975 129.780  1.00  0.00           O
ATOM    156  N   ASP A  22     169.691 173.556 128.308  1.00  0.00           N
ATOM    157  CA  ASP A  22     170.439 172.631 127.417  1.00  0.00           C
ATOM    158  CB  ASP A  22     170.899 173.212 126.059  1.00  0.00           C
ATOM    159  CG  ASP A  22     169.868 173.294 124.968  1.00  0.00           C
ATOM    160  OD1 ASP A  22     169.976 174.277 124.180  1.00  0.00           O
ATOM    161  OD2 ASP A  22     168.982 172.476 124.913  1.00  0.00           O
ATOM    162  C   ASP A  22     171.694 172.037 128.057  1.00  0.00           C
ATOM    163  O   ASP A  22     172.003 170.872 128.023  1.00  0.00           O
ATOM    164  N   ASP A  23     172.391 172.904 128.854  1.00  0.00           N
ATOM    165  CA  ASP A  23     173.597 172.390 129.568  1.00  0.00           C
ATOM    166  CB  ASP A  23     174.426 173.497 130.258  1.00  0.00           C
ATOM    167  CG  ASP A  23     174.839 174.652 129.333  1.00  0.00           C
ATOM    168  OD1 ASP A  23     175.373 174.391 128.221  1.00  0.00           O
ATOM    169  OD2 ASP A  23     174.829 175.817 129.840  1.00  0.00           O
ATOM    170  C   ASP A  23     173.119 171.394 130.684  1.00  0.00           C
ATOM    171  O   ASP A  23     173.876 170.459 130.941  1.00  0.00           O
ATOM    172  N   ALA A  24     171.922 171.556 131.258  1.00  0.00           N
ATOM    173  CA  ALA A  24     171.304 170.672 132.132  1.00  0.00           C
ATOM    174  CB  ALA A  24     170.186 171.383 132.858  1.00  0.00           C
ATOM    175  C   ALA A  24     170.850 169.347 131.483  1.00  0.00           C
ATOM    176  O   ALA A  24     171.184 168.328 132.036  1.00  0.00           O
ATOM    177  N   ARG A  25     170.220 169.301 130.319  1.00  0.00           N
ATOM    178  CA  ARG A  25     169.986 168.081 129.503  1.00  0.00           C
ATOM    179  CB  ARG A  25     169.466 168.478 128.125  1.00  0.00           C
ATOM    180  CG  ARG A  25     168.102 169.193 128.244  1.00  0.00           C
ATOM    181  CD  ARG A  25     167.497 169.218 126.787  1.00  0.00           C
ATOM    182  NE  ARG A  25     167.368 170.554 126.298  1.00  0.00           N
ATOM    183  CZ  ARG A  25     166.394 171.371 126.404  1.00  0.00           C
ATOM    184  NH1 ARG A  25     165.228 171.074 126.892  1.00  0.00           N
ATOM    185  NH2 ARG A  25     166.454 172.537 125.887  1.00  0.00           N
ATOM    186  C   ARG A  25     171.324 167.328 129.330  1.00  0.00           C
ATOM    187  O   ARG A  25     171.401 166.126 129.621  1.00  0.00           O
ATOM    188  N   ILE A  26     172.401 168.035 128.874  1.00  0.00           N
ATOM    189  CA  ILE A  26     173.789 167.553 128.743  1.00  0.00           C
ATOM    190  CB  ILE A  26     174.646 168.655 128.081  1.00  0.00           C
ATOM    191  CG2 ILE A  26     176.165 168.504 128.256  1.00  0.00           C
ATOM    192  CG1 ILE A  26     174.318 168.795 126.547  1.00  0.00           C
ATOM    193  CD1 ILE A  26     174.822 170.094 125.978  1.00  0.00           C
ATOM    194  C   ILE A  26     174.395 166.990 129.991  1.00  0.00           C
ATOM    195  O   ILE A  26     174.843 165.905 129.969  1.00  0.00           O
ATOM    196  N   THR A  27     174.266 167.668 131.163  1.00  0.00           N
ATOM    197  CA  THR A  27     174.745 167.205 132.510  1.00  0.00           C
ATOM    198  CB  THR A  27     174.507 168.337 133.423  1.00  0.00           C
ATOM    199  CG2 THR A  27     174.901 168.033 134.775  1.00  0.00           C
ATOM    200  OG1 THR A  27     175.305 169.488 133.029  1.00  0.00           O
ATOM    201  C   THR A  27     173.956 166.000 132.916  1.00  0.00           C
ATOM    202  O   THR A  27     174.646 165.068 133.330  1.00  0.00           O
ATOM    203  N   LEU A  28     172.607 165.894 132.745  1.00  0.00           N
ATOM    204  CA  LEU A  28     171.866 164.722 133.043  1.00  0.00           C
ATOM    205  CB  LEU A  28     170.350 164.865 133.108  1.00  0.00           C
ATOM    206  CG  LEU A  28     169.613 163.556 133.755  1.00  0.00           C
ATOM    207  CD1 LEU A  28     169.911 163.184 135.209  1.00  0.00           C
ATOM    208  CD2 LEU A  28     168.123 163.947 133.673  1.00  0.00           C
ATOM    209  C   LEU A  28     172.374 163.514 132.211  1.00  0.00           C
ATOM    210  O   LEU A  28     172.684 162.453 132.781  1.00  0.00           O
ATOM    211  N   ALA A  29     172.551 163.762 130.911  1.00  0.00           N
ATOM    212  CA  ALA A  29     173.029 162.809 129.898  1.00  0.00           C
ATOM    213  CB  ALA A  29     173.098 163.455 128.447  1.00  0.00           C
ATOM    214  C   ALA A  29     174.412 162.231 130.308  1.00  0.00           C
ATOM    215  O   ALA A  29     174.614 161.062 130.455  1.00  0.00           O
ATOM    216  N   LYS A  30     175.395 163.107 130.597  1.00  0.00           N
ATOM    217  CA  LYS A  30     176.719 162.983 131.179  1.00  0.00           C
ATOM    218  CB  LYS A  30     177.370 164.376 131.242  1.00  0.00           C
ATOM    219  CG  LYS A  30     178.807 164.335 131.674  1.00  0.00           C
ATOM    220  CD  LYS A  30     179.390 165.752 131.433  1.00  0.00           C
ATOM    221  CE  LYS A  30     180.813 165.574 131.820  1.00  0.00           C
ATOM    222  NZ  LYS A  30     181.642 166.774 132.005  1.00  0.00           N
ATOM    223  C   LYS A  30     176.711 162.215 132.500  1.00  0.00           C
ATOM    224  O   LYS A  30     177.552 161.435 132.793  1.00  0.00           O
ATOM    225  N   ILE A  31     175.683 162.405 133.343  1.00  0.00           N
ATOM    226  CA  ILE A  31     175.497 161.749 134.642  1.00  0.00           C
ATOM    227  CB  ILE A  31     174.671 162.640 135.570  1.00  0.00           C
ATOM    228  CG2 ILE A  31     173.866 161.933 136.708  1.00  0.00           C
ATOM    229  CG1 ILE A  31     175.665 163.589 136.291  1.00  0.00           C
ATOM    230  CD1 ILE A  31     175.106 164.721 137.196  1.00  0.00           C
ATOM    231  C   ILE A  31     174.904 160.268 134.463  1.00  0.00           C
ATOM    232  O   ILE A  31     175.404 159.258 135.056  1.00  0.00           O
ATOM    233  N   LEU A  32     173.880 160.125 133.574  1.00  0.00           N
ATOM    234  CA  LEU A  32     173.151 158.888 133.536  1.00  0.00           C
ATOM    235  CB  LEU A  32     171.822 159.108 132.797  1.00  0.00           C
ATOM    236  CG  LEU A  32     170.730 159.750 133.766  1.00  0.00           C
ATOM    237  CD1 LEU A  32     169.338 159.693 133.127  1.00  0.00           C
ATOM    238  CD2 LEU A  32     170.568 158.981 135.062  1.00  0.00           C
ATOM    239  C   LEU A  32     173.965 157.821 132.737  1.00  0.00           C
ATOM    240  O   LEU A  32     173.849 156.634 133.001  1.00  0.00           O
ATOM    241  N   GLU A  33     174.834 158.136 131.786  1.00  0.00           N
ATOM    242  CA  GLU A  33     175.823 157.220 131.268  1.00  0.00           C
ATOM    243  CB  GLU A  33     176.633 158.047 130.185  1.00  0.00           C
ATOM    244  CG  GLU A  33     177.604 157.101 129.409  1.00  0.00           C
ATOM    245  CD  GLU A  33     178.030 157.581 128.025  1.00  0.00           C
ATOM    246  OE1 GLU A  33     179.149 157.360 127.540  1.00  0.00           O
ATOM    247  OE2 GLU A  33     177.150 158.271 127.400  1.00  0.00           O
ATOM    248  C   GLU A  33     176.753 156.593 132.299  1.00  0.00           C
ATOM    249  O   GLU A  33     176.990 155.337 132.336  1.00  0.00           O
ATOM    250  N   GLU A  34     177.376 157.422 133.100  1.00  0.00           N
ATOM    251  CA  GLU A  34     178.355 157.047 134.155  1.00  0.00           C
ATOM    252  CB  GLU A  34     179.110 158.362 134.608  1.00  0.00           C
ATOM    253  CG  GLU A  34     180.229 158.138 135.638  1.00  0.00           C
ATOM    254  CD  GLU A  34     181.296 157.158 135.222  1.00  0.00           C
ATOM    255  OE1 GLU A  34     181.482 156.973 133.974  1.00  0.00           O
ATOM    256  OE2 GLU A  34     181.830 156.423 136.079  1.00  0.00           O
ATOM    257  C   GLU A  34     177.663 156.343 135.349  1.00  0.00           C
ATOM    258  O   GLU A  34     178.418 155.659 136.045  1.00  0.00           O
ATOM    259  N   MET A  35     176.338 156.474 135.686  1.00  0.00           N
ATOM    260  CA  MET A  35     175.624 155.526 136.628  1.00  0.00           C
ATOM    261  CB  MET A  35     174.363 156.239 137.237  1.00  0.00           C
ATOM    262  CG  MET A  35     174.824 157.072 138.490  1.00  0.00           C
ATOM    263  SD  MET A  35     173.449 157.804 139.449  1.00  0.00           S
ATOM    264  CE  MET A  35     174.399 158.416 140.859  1.00  0.00           C
ATOM    265  C   MET A  35     175.202 154.277 135.858  1.00  0.00           C
ATOM    266  O   MET A  35     175.056 153.212 136.505  1.00  0.00           O
ATOM    267  N   GLY A  36     175.130 154.371 134.507  1.00  0.00           N
ATOM    268  CA  GLY A  36     174.929 153.256 133.630  1.00  0.00           C
ATOM    269  C   GLY A  36     176.126 152.320 133.763  1.00  0.00           C
ATOM    270  O   GLY A  36     175.919 151.136 133.933  1.00  0.00           O
ATOM    271  N   ARG A  37     177.374 152.848 133.622  1.00  0.00           N
ATOM    272  CA  ARG A  37     178.635 152.091 133.719  1.00  0.00           C
ATOM    273  CB  ARG A  37     179.824 153.001 133.238  1.00  0.00           C
ATOM    274  CG  ARG A  37     179.866 153.244 131.755  1.00  0.00           C
ATOM    275  CD  ARG A  37     181.215 153.681 131.205  1.00  0.00           C
ATOM    276  NE  ARG A  37     181.523 155.135 131.589  1.00  0.00           N
ATOM    277  CZ  ARG A  37     181.281 156.118 130.761  1.00  0.00           C
ATOM    278  NH1 ARG A  37     180.960 155.908 129.542  1.00  0.00           N
ATOM    279  NH2 ARG A  37     181.150 157.305 131.254  1.00  0.00           N
ATOM    280  C   ARG A  37     178.930 151.594 135.106  1.00  0.00           C
ATOM    281  O   ARG A  37     179.698 150.658 135.209  1.00  0.00           O
ATOM    282  N   ASP A  38     178.269 152.102 136.177  1.00  0.00           N
ATOM    283  CA  ASP A  38     178.451 151.557 137.458  1.00  0.00           C
ATOM    284  CB  ASP A  38     178.184 152.643 138.519  1.00  0.00           C
ATOM    285  CG  ASP A  38     179.204 153.802 138.553  1.00  0.00           C
ATOM    286  OD1 ASP A  38     180.194 153.780 137.807  1.00  0.00           O
ATOM    287  OD2 ASP A  38     178.988 154.731 139.343  1.00  0.00           O
ATOM    288  C   ASP A  38     177.587 150.387 137.772  1.00  0.00           C
ATOM    289  O   ASP A  38     178.066 149.331 138.143  1.00  0.00           O
ATOM    290  N   ILE A  39     176.236 150.426 137.488  1.00  0.00           N
ATOM    291  CA  ILE A  39     175.367 149.230 137.406  1.00  0.00           C
ATOM    292  CB  ILE A  39     174.040 149.694 137.019  1.00  0.00           C
ATOM    293  CG2 ILE A  39     173.094 148.469 136.941  1.00  0.00           C
ATOM    294  CG1 ILE A  39     173.354 150.715 137.951  1.00  0.00           C
ATOM    295  CD1 ILE A  39     172.384 151.696 137.229  1.00  0.00           C
ATOM    296  C   ILE A  39     176.014 148.084 136.523  1.00  0.00           C
ATOM    297  O   ILE A  39     176.114 146.929 136.911  1.00  0.00           O
ATOM    298  N   ALA A  40     176.362 148.487 135.308  1.00  0.00           N
ATOM    299  CA  ALA A  40     176.971 147.580 134.346  1.00  0.00           C
ATOM    300  CB  ALA A  40     177.007 148.226 132.921  1.00  0.00           C
ATOM    301  C   ALA A  40     178.378 146.974 134.751  1.00  0.00           C
ATOM    302  O   ALA A  40     178.589 145.804 134.378  1.00  0.00           O
ATOM    303  N   SER A  41     179.193 147.693 135.534  1.00  0.00           N
ATOM    304  CA  SER A  41     180.331 147.027 136.210  1.00  0.00           C
ATOM    305  CB  SER A  41     181.301 148.039 136.883  1.00  0.00           C
ATOM    306  OG  SER A  41     181.651 149.146 136.112  1.00  0.00           O
ATOM    307  C   SER A  41     179.994 145.976 137.242  1.00  0.00           C
ATOM    308  O   SER A  41     180.637 144.901 137.307  1.00  0.00           O
ATOM    309  N   GLU A  42     178.836 146.122 137.955  1.00  0.00           N
ATOM    310  CA  GLU A  42     178.414 145.189 138.904  1.00  0.00           C
ATOM    311  CB  GLU A  42     177.564 145.812 139.919  1.00  0.00           C
ATOM    312  CG  GLU A  42     177.302 145.009 141.231  1.00  0.00           C
ATOM    313  CD  GLU A  42     178.543 145.022 142.206  1.00  0.00           C
ATOM    314  OE1 GLU A  42     179.555 145.788 142.042  1.00  0.00           O
ATOM    315  OE2 GLU A  42     178.487 144.279 143.261  1.00  0.00           O
ATOM    316  C   GLU A  42     177.781 143.919 138.320  1.00  0.00           C
ATOM    317  O   GLU A  42     177.974 142.843 138.772  1.00  0.00           O
ATOM    318  N   ALA A  43     177.011 144.128 137.212  1.00  0.00           N
ATOM    319  CA  ALA A  43     176.408 143.007 136.452  1.00  0.00           C
ATOM    320  CB  ALA A  43     175.668 143.776 135.325  1.00  0.00           C
ATOM    321  C   ALA A  43     177.411 141.993 135.887  1.00  0.00           C
ATOM    322  O   ALA A  43     177.243 140.773 135.868  1.00  0.00           O
ATOM    323  N   ILE A  44     178.614 142.480 135.451  1.00  0.00           N
ATOM    324  CA  ILE A  44     179.668 141.574 134.934  1.00  0.00           C
ATOM    325  CB  ILE A  44     180.870 142.485 134.349  1.00  0.00           C
ATOM    326  CG2 ILE A  44     182.211 141.669 134.175  1.00  0.00           C
ATOM    327  CG1 ILE A  44     180.531 143.232 133.047  1.00  0.00           C
ATOM    328  CD1 ILE A  44     181.320 144.519 132.830  1.00  0.00           C
ATOM    329  C   ILE A  44     180.173 140.642 136.102  1.00  0.00           C
ATOM    330  O   ILE A  44     180.236 139.425 135.963  1.00  0.00           O
ATOM    331  N   LYS A  45     180.465 141.199 137.294  1.00  0.00           N
ATOM    332  CA  LYS A  45     180.819 140.433 138.458  1.00  0.00           C
ATOM    333  CB  LYS A  45     181.454 141.390 139.641  1.00  0.00           C
ATOM    334  CG  LYS A  45     182.652 142.245 139.081  1.00  0.00           C
ATOM    335  CD  LYS A  45     182.733 143.460 139.981  1.00  0.00           C
ATOM    336  CE  LYS A  45     184.064 144.160 139.568  1.00  0.00           C
ATOM    337  NZ  LYS A  45     184.219 145.425 140.341  1.00  0.00           N
ATOM    338  C   LYS A  45     179.703 139.571 138.988  1.00  0.00           C
ATOM    339  O   LYS A  45     179.920 138.528 139.569  1.00  0.00           O
ATOM    340  N   LEU A  46     178.395 139.991 138.817  1.00  0.00           N
ATOM    341  CA  LEU A  46     177.288 139.143 139.194  1.00  0.00           C
ATOM    342  CB  LEU A  46     176.088 140.058 139.555  1.00  0.00           C
ATOM    343  CG  LEU A  46     176.270 140.916 140.779  1.00  0.00           C
ATOM    344  CD1 LEU A  46     175.048 141.889 141.034  1.00  0.00           C
ATOM    345  CD2 LEU A  46     176.425 139.994 141.998  1.00  0.00           C
ATOM    346  C   LEU A  46     176.871 138.001 138.215  1.00  0.00           C
ATOM    347  O   LEU A  46     176.444 136.953 138.643  1.00  0.00           O
ATOM    348  N   ALA A  47     177.045 138.201 136.900  1.00  0.00           N
ATOM    349  CA  ALA A  47     177.035 137.138 135.910  1.00  0.00           C
ATOM    350  CB  ALA A  47     177.299 137.704 134.459  1.00  0.00           C
ATOM    351  C   ALA A  47     178.138 136.104 136.310  1.00  0.00           C
ATOM    352  O   ALA A  47     177.908 134.907 136.359  1.00  0.00           O
ATOM    353  N   ARG A  48     179.320 136.633 136.664  1.00  0.00           N
ATOM    354  CA  ARG A  48     180.467 135.791 137.019  1.00  0.00           C
ATOM    355  CB  ARG A  48     181.765 136.677 137.116  1.00  0.00           C
ATOM    356  CG  ARG A  48     183.045 135.833 137.009  1.00  0.00           C
ATOM    357  CD  ARG A  48     184.256 136.665 136.852  1.00  0.00           C
ATOM    358  NE  ARG A  48     184.438 137.113 135.410  1.00  0.00           N
ATOM    359  CZ  ARG A  48     185.039 138.236 135.019  1.00  0.00           C
ATOM    360  NH1 ARG A  48     185.566 139.136 135.786  1.00  0.00           N
ATOM    361  NH2 ARG A  48     185.139 138.529 133.774  1.00  0.00           N
ATOM    362  C   ARG A  48     180.278 135.028 138.334  1.00  0.00           C
ATOM    363  O   ARG A  48     180.536 133.788 138.318  1.00  0.00           O
ATOM    364  N   HIS A  49     179.619 135.568 139.394  1.00  0.00           N
ATOM    365  CA  HIS A  49     179.165 134.841 140.550  1.00  0.00           C
ATOM    366  CB  HIS A  49     178.596 135.880 141.518  1.00  0.00           C
ATOM    367  CG  HIS A  49     178.101 135.178 142.745  1.00  0.00           C
ATOM    368  ND1 HIS A  49     176.787 134.716 142.939  1.00  0.00           N
ATOM    369  CE1 HIS A  49     176.785 134.092 144.167  1.00  0.00           C
ATOM    370  NE2 HIS A  49     178.054 134.018 144.658  1.00  0.00           N
ATOM    371  CD2 HIS A  49     178.836 134.857 143.879  1.00  0.00           C
ATOM    372  C   HIS A  49     178.098 133.730 140.118  1.00  0.00           C
ATOM    373  O   HIS A  49     178.306 132.531 140.451  1.00  0.00           O
ATOM    374  N   ALA A  50     177.083 133.989 139.337  1.00  0.00           N
ATOM    375  CA  ALA A  50     176.108 132.965 138.920  1.00  0.00           C
ATOM    376  CB  ALA A  50     174.743 133.705 138.733  1.00  0.00           C
ATOM    377  C   ALA A  50     176.433 132.049 137.752  1.00  0.00           C
ATOM    378  O   ALA A  50     175.490 131.292 137.420  1.00  0.00           O
ATOM    379  N   GLY A  51     177.666 132.049 137.288  1.00  0.00           N
ATOM    380  CA  GLY A  51     178.171 131.033 136.361  1.00  0.00           C
ATOM    381  C   GLY A  51     178.219 131.510 134.868  1.00  0.00           C
ATOM    382  O   GLY A  51     177.983 130.623 134.081  1.00  0.00           O
ATOM    383  N   ARG A  52     178.374 132.801 134.534  1.00  0.00           N
ATOM    384  CA  ARG A  52     178.161 133.293 133.218  1.00  0.00           C
ATOM    385  CB  ARG A  52     176.747 133.437 132.876  1.00  0.00           C
ATOM    386  CG  ARG A  52     175.824 134.342 133.710  1.00  0.00           C
ATOM    387  CD  ARG A  52     174.281 134.260 133.393  1.00  0.00           C
ATOM    388  NE  ARG A  52     173.502 134.869 134.418  1.00  0.00           N
ATOM    389  CZ  ARG A  52     172.739 134.324 135.380  1.00  0.00           C
ATOM    390  NH1 ARG A  52     172.345 133.013 135.305  1.00  0.00           N
ATOM    391  NH2 ARG A  52     172.419 134.966 136.427  1.00  0.00           N
ATOM    392  C   ARG A  52     179.124 134.442 132.804  1.00  0.00           C
ATOM    393  O   ARG A  52     179.424 135.222 133.669  1.00  0.00           O
ATOM    394  N   LYS A  53     179.572 134.429 131.533  1.00  0.00           N
ATOM    395  CA  LYS A  53     180.178 135.515 130.850  1.00  0.00           C
ATOM    396  CB  LYS A  53     181.341 135.076 129.948  1.00  0.00           C
ATOM    397  CG  LYS A  53     180.956 134.206 128.770  1.00  0.00           C
ATOM    398  CD  LYS A  53     182.259 133.811 128.018  1.00  0.00           C
ATOM    399  CE  LYS A  53     182.850 135.005 127.337  1.00  0.00           C
ATOM    400  NZ  LYS A  53     183.857 134.650 126.378  1.00  0.00           N
ATOM    401  C   LYS A  53     179.299 136.467 130.037  1.00  0.00           C
ATOM    402  O   LYS A  53     179.618 137.667 129.917  1.00  0.00           O
ATOM    403  N   THR A  54     178.227 135.941 129.429  1.00  0.00           N
ATOM    404  CA  THR A  54     177.110 136.710 128.855  1.00  0.00           C
ATOM    405  CB  THR A  54     176.289 135.826 127.942  1.00  0.00           C
ATOM    406  CG2 THR A  54     175.262 136.675 127.089  1.00  0.00           C
ATOM    407  OG1 THR A  54     176.982 135.063 126.994  1.00  0.00           O
ATOM    408  C   THR A  54     176.195 137.412 129.831  1.00  0.00           C
ATOM    409  O   THR A  54     175.717 136.789 130.777  1.00  0.00           O
ATOM    410  N   ILE A  55     176.004 138.707 129.688  1.00  0.00           N
ATOM    411  CA  ILE A  55     175.289 139.572 130.627  1.00  0.00           C
ATOM    412  CB  ILE A  55     175.795 141.000 130.633  1.00  0.00           C
ATOM    413  CG2 ILE A  55     175.152 141.874 131.768  1.00  0.00           C
ATOM    414  CG1 ILE A  55     177.317 141.038 130.666  1.00  0.00           C
ATOM    415  CD1 ILE A  55     177.915 140.403 131.984  1.00  0.00           C
ATOM    416  C   ILE A  55     173.799 139.466 130.433  1.00  0.00           C
ATOM    417  O   ILE A  55     173.311 140.077 129.483  1.00  0.00           O
ATOM    418  N   LYS A  56     173.117 138.785 131.339  1.00  0.00           N
ATOM    419  CA  LYS A  56     171.627 138.592 131.387  1.00  0.00           C
ATOM    420  CB  LYS A  56     171.397 137.216 131.984  1.00  0.00           C
ATOM    421  CG  LYS A  56     171.445 136.147 130.917  1.00  0.00           C
ATOM    422  CD  LYS A  56     170.817 134.831 131.465  1.00  0.00           C
ATOM    423  CE  LYS A  56     170.804 133.698 130.480  1.00  0.00           C
ATOM    424  NZ  LYS A  56     169.657 133.783 129.506  1.00  0.00           N
ATOM    425  C   LYS A  56     170.825 139.647 132.096  1.00  0.00           C
ATOM    426  O   LYS A  56     171.250 140.552 132.853  1.00  0.00           O
ATOM    427  N   ALA A  57     169.504 139.544 132.056  1.00  0.00           N
ATOM    428  CA  ALA A  57     168.479 140.477 132.648  1.00  0.00           C
ATOM    429  CB  ALA A  57     167.079 140.026 132.347  1.00  0.00           C
ATOM    430  C   ALA A  57     168.674 140.575 134.127  1.00  0.00           C
ATOM    431  O   ALA A  57     168.809 141.708 134.624  1.00  0.00           O
ATOM    432  N   GLU A  58     168.703 139.410 134.799  1.00  0.00           N
ATOM    433  CA  GLU A  58     168.974 139.133 136.285  1.00  0.00           C
ATOM    434  CB  GLU A  58     168.696 137.616 136.637  1.00  0.00           C
ATOM    435  CG  GLU A  58     169.454 136.543 135.789  1.00  0.00           C
ATOM    436  CD  GLU A  58     168.719 136.139 134.541  1.00  0.00           C
ATOM    437  OE1 GLU A  58     168.033 136.903 133.825  1.00  0.00           O
ATOM    438  OE2 GLU A  58     168.762 134.907 134.259  1.00  0.00           O
ATOM    439  C   GLU A  58     170.305 139.625 136.792  1.00  0.00           C
ATOM    440  O   GLU A  58     170.507 139.747 137.991  1.00  0.00           O
ATOM    441  N   ASP A  59     171.212 139.818 135.911  1.00  0.00           N
ATOM    442  CA  ASP A  59     172.581 140.333 136.156  1.00  0.00           C
ATOM    443  CB  ASP A  59     173.642 139.842 135.128  1.00  0.00           C
ATOM    444  CG  ASP A  59     173.691 138.339 135.027  1.00  0.00           C
ATOM    445  OD1 ASP A  59     173.346 137.709 136.042  1.00  0.00           O
ATOM    446  OD2 ASP A  59     173.945 137.788 133.953  1.00  0.00           O
ATOM    447  C   ASP A  59     172.639 141.905 136.268  1.00  0.00           C
ATOM    448  O   ASP A  59     173.461 142.414 137.075  1.00  0.00           O
ATOM    449  N   ILE A  60     171.778 142.627 135.496  1.00  0.00           N
ATOM    450  CA  ILE A  60     171.538 144.097 135.581  1.00  0.00           C
ATOM    451  CB  ILE A  60     171.017 144.636 134.213  1.00  0.00           C
ATOM    452  CG2 ILE A  60     170.720 146.172 134.356  1.00  0.00           C
ATOM    453  CG1 ILE A  60     171.837 144.331 133.021  1.00  0.00           C
ATOM    454  CD1 ILE A  60     173.238 145.035 132.979  1.00  0.00           C
ATOM    455  C   ILE A  60     170.629 144.426 136.739  1.00  0.00           C
ATOM    456  O   ILE A  60     170.774 145.309 137.497  1.00  0.00           O
ATOM    457  N   GLU A  61     169.682 143.521 136.932  1.00  0.00           N
ATOM    458  CA  GLU A  61     168.562 143.794 137.815  1.00  0.00           C
ATOM    459  CB  GLU A  61     167.367 142.880 137.359  1.00  0.00           C
ATOM    460  CG  GLU A  61     166.015 143.279 138.054  1.00  0.00           C
ATOM    461  CD  GLU A  61     165.864 142.837 139.561  1.00  0.00           C
ATOM    462  OE1 GLU A  61     166.436 141.754 139.856  1.00  0.00           O
ATOM    463  OE2 GLU A  61     165.101 143.453 140.298  1.00  0.00           O
ATOM    464  C   GLU A  61     168.996 143.593 139.277  1.00  0.00           C
ATOM    465  O   GLU A  61     168.567 144.312 140.230  1.00  0.00           O
ATOM    466  N   LEU A  62     169.963 142.609 139.477  1.00  0.00           N
ATOM    467  CA  LEU A  62     170.599 142.413 140.736  1.00  0.00           C
ATOM    468  CB  LEU A  62     171.142 140.965 140.716  1.00  0.00           C
ATOM    469  CG  LEU A  62     171.772 140.353 141.961  1.00  0.00           C
ATOM    470  CD1 LEU A  62     170.731 140.301 143.110  1.00  0.00           C
ATOM    471  CD2 LEU A  62     172.257 138.956 141.655  1.00  0.00           C
ATOM    472  C   LEU A  62     171.784 143.378 140.992  1.00  0.00           C
ATOM    473  O   LEU A  62     172.009 143.869 142.115  1.00  0.00           O
ATOM    474  N   ALA A  63     172.433 143.807 139.897  1.00  0.00           N
ATOM    475  CA  ALA A  63     173.374 144.946 139.968  1.00  0.00           C
ATOM    476  CB  ALA A  63     173.933 145.300 138.606  1.00  0.00           C
ATOM    477  C   ALA A  63     172.856 146.250 140.582  1.00  0.00           C
ATOM    478  O   ALA A  63     173.530 146.724 141.461  1.00  0.00           O
ATOM    479  N   VAL A  64     171.680 146.706 140.152  1.00  0.00           N
ATOM    480  CA  VAL A  64     171.174 148.004 140.699  1.00  0.00           C
ATOM    481  CB  VAL A  64     170.028 148.652 139.839  1.00  0.00           C
ATOM    482  CG1 VAL A  64     168.798 147.747 139.892  1.00  0.00           C
ATOM    483  CG2 VAL A  64     169.703 150.078 140.346  1.00  0.00           C
ATOM    484  C   VAL A  64     170.794 147.899 142.238  1.00  0.00           C
ATOM    485  O   VAL A  64     170.832 148.886 142.964  1.00  0.00           O
ATOM    486  N   ARG A  65     170.572 146.721 142.734  1.00  0.00           N
ATOM    487  CA  ARG A  65     170.304 146.466 144.191  1.00  0.00           C
ATOM    488  CB  ARG A  65     169.339 145.178 144.265  1.00  0.00           C
ATOM    489  CG  ARG A  65     168.036 145.588 143.654  1.00  0.00           C
ATOM    490  CD  ARG A  65     167.051 144.446 143.990  1.00  0.00           C
ATOM    491  NE  ARG A  65     167.362 143.184 143.190  1.00  0.00           N
ATOM    492  CZ  ARG A  65     167.373 141.945 143.557  1.00  0.00           C
ATOM    493  NH1 ARG A  65     167.384 141.691 144.760  1.00  0.00           N
ATOM    494  NH2 ARG A  65     167.412 141.011 142.674  1.00  0.00           N
ATOM    495  C   ARG A  65     171.618 146.222 144.971  1.00  0.00           C
ATOM    496  O   ARG A  65     171.564 145.968 146.157  1.00  0.00           O
ATOM    497  N   ARG A  66     172.816 146.316 144.390  1.00  0.00           N
ATOM    498  CA  ARG A  66     174.122 146.051 145.040  1.00  0.00           C
ATOM    499  CB  ARG A  66     174.636 144.618 144.790  1.00  0.00           C
ATOM    500  CG  ARG A  66     173.555 143.574 144.975  1.00  0.00           C
ATOM    501  CD  ARG A  66     173.207 143.405 146.432  1.00  0.00           C
ATOM    502  NE  ARG A  66     172.183 142.463 146.672  1.00  0.00           N
ATOM    503  CZ  ARG A  66     170.988 142.614 147.212  1.00  0.00           C
ATOM    504  NH1 ARG A  66     170.548 143.807 147.404  1.00  0.00           N
ATOM    505  NH2 ARG A  66     170.260 141.612 147.634  1.00  0.00           N
ATOM    506  C   ARG A  66     175.321 147.009 144.586  1.00  0.00           C
ATOM    507  O   ARG A  66     176.299 147.010 145.270  1.00  0.00           O
ATOM    508  N   PHE A  67     175.249 147.891 143.511  1.00  0.00           N
ATOM    509  CA  PHE A  67     176.375 148.685 143.006  1.00  0.00           C
ATOM    510  CB  PHE A  67     176.085 149.285 141.620  1.00  0.00           C
ATOM    511  CG  PHE A  67     175.164 150.553 141.628  1.00  0.00           C
ATOM    512  CD1 PHE A  67     175.624 151.864 141.270  1.00  0.00           C
ATOM    513  CE1 PHE A  67     174.647 152.888 141.259  1.00  0.00           C
ATOM    514  CZ  PHE A  67     173.284 152.706 141.668  1.00  0.00           C
ATOM    515  CE2 PHE A  67     172.915 151.451 142.185  1.00  0.00           C
ATOM    516  CD2 PHE A  67     173.826 150.411 142.092  1.00  0.00           C
ATOM    517  C   PHE A  67     176.969 149.818 143.908  1.00  0.00           C
ATOM    518  O   PHE A  67     176.357 150.375 144.818  1.00  0.00           O
ATOM    519  OXT PHE A  67     178.191 150.114 143.728  1.00  0.00           O
ATOM    520  N   MET B   1     159.379 154.151 126.960  1.00  0.00           N
ATOM    521  CA  MET B   1     160.857 153.946 126.960  1.00  0.00           C
ATOM    522  CB  MET B   1     161.281 152.611 126.497  1.00  0.00           C
ATOM    523  CG  MET B   1     160.841 151.459 127.472  1.00  0.00           C
ATOM    524  SD  MET B   1     161.654 149.925 127.277  1.00  0.00           S
ATOM    525  CE  MET B   1     163.367 150.387 127.550  1.00  0.00           C
ATOM    526  C   MET B   1     161.562 154.995 126.178  1.00  0.00           C
ATOM    527  O   MET B   1     161.493 155.006 124.952  1.00  0.00           O
ATOM    528  N   GLU B   2     162.196 155.914 126.843  1.00  0.00           N
ATOM    529  CA  GLU B   2     162.964 157.053 126.269  1.00  0.00           C
ATOM    530  CB  GLU B   2     163.079 158.218 127.255  1.00  0.00           C
ATOM    531  CG  GLU B   2     161.773 159.014 127.428  1.00  0.00           C
ATOM    532  CD  GLU B   2     161.166 159.681 126.178  1.00  0.00           C
ATOM    533  OE1 GLU B   2     160.153 160.366 126.434  1.00  0.00           O
ATOM    534  OE2 GLU B   2     161.733 159.612 125.070  1.00  0.00           O
ATOM    535  C   GLU B   2     164.326 156.615 125.684  1.00  0.00           C
ATOM    536  O   GLU B   2     164.887 157.310 124.897  1.00  0.00           O
ATOM    537  N   LEU B   3     164.922 155.511 126.140  1.00  0.00           N
ATOM    538  CA  LEU B   3     166.344 155.116 125.826  1.00  0.00           C
ATOM    539  CB  LEU B   3     167.019 154.661 127.067  1.00  0.00           C
ATOM    540  CG  LEU B   3     167.053 155.759 128.228  1.00  0.00           C
ATOM    541  CD1 LEU B   3     167.926 155.162 129.351  1.00  0.00           C
ATOM    542  CD2 LEU B   3     167.740 157.067 127.905  1.00  0.00           C
ATOM    543  C   LEU B   3     166.493 154.043 124.727  1.00  0.00           C
ATOM    544  O   LEU B   3     166.104 152.899 124.949  1.00  0.00           O
ATOM    545  N   PRO B   4     167.060 154.345 123.538  1.00  0.00           N
ATOM    546  CD  PRO B   4     167.593 155.676 123.106  1.00  0.00           C
ATOM    547  CG  PRO B   4     167.305 155.617 121.529  1.00  0.00           C
ATOM    548  CB  PRO B   4     167.770 154.248 121.245  1.00  0.00           C
ATOM    549  CA  PRO B   4     167.231 153.429 122.404  1.00  0.00           C
ATOM    550  C   PRO B   4     168.160 152.299 122.871  1.00  0.00           C
ATOM    551  O   PRO B   4     169.193 152.531 123.478  1.00  0.00           O
ATOM    552  N   ILE B   5     167.850 151.127 122.580  1.00  0.00           N
ATOM    553  CA  ILE B   5     168.391 149.921 123.116  1.00  0.00           C
ATOM    554  CB  ILE B   5     167.470 148.662 122.795  1.00  0.00           C
ATOM    555  CG2 ILE B   5     167.985 147.393 123.450  1.00  0.00           C
ATOM    556  CG1 ILE B   5     165.962 148.901 123.146  1.00  0.00           C
ATOM    557  CD1 ILE B   5     165.706 149.410 124.560  1.00  0.00           C
ATOM    558  C   ILE B   5     169.885 149.577 122.682  1.00  0.00           C
ATOM    559  O   ILE B   5     170.645 149.004 123.456  1.00  0.00           O
ATOM    560  N   ALA B   6     170.234 150.037 121.471  1.00  0.00           N
ATOM    561  CA  ALA B   6     171.629 149.864 121.002  1.00  0.00           C
ATOM    562  CB  ALA B   6     171.667 149.844 119.466  1.00  0.00           C
ATOM    563  C   ALA B   6     172.786 150.774 121.511  1.00  0.00           C
ATOM    564  O   ALA B   6     173.780 150.248 121.943  1.00  0.00           O
ATOM    565  N   PRO B   7     172.628 152.149 121.720  1.00  0.00           N
ATOM    566  CD  PRO B   7     171.627 153.040 121.109  1.00  0.00           C
ATOM    567  CG  PRO B   7     171.688 154.374 121.923  1.00  0.00           C
ATOM    568  CB  PRO B   7     172.992 154.520 122.642  1.00  0.00           C
ATOM    569  CA  PRO B   7     173.493 153.026 122.570  1.00  0.00           C
ATOM    570  C   PRO B   7     173.573 152.499 123.977  1.00  0.00           C
ATOM    571  O   PRO B   7     174.731 152.440 124.517  1.00  0.00           O
ATOM    572  N   ILE B   8     172.481 152.072 124.611  1.00  0.00           N
ATOM    573  CA  ILE B   8     172.541 151.304 125.856  1.00  0.00           C
ATOM    574  CB  ILE B   8     171.141 150.958 126.355  1.00  0.00           C
ATOM    575  CG2 ILE B   8     171.010 150.001 127.521  1.00  0.00           C
ATOM    576  CG1 ILE B   8     170.387 152.259 126.706  1.00  0.00           C
ATOM    577  CD1 ILE B   8     170.744 152.868 128.095  1.00  0.00           C
ATOM    578  C   ILE B   8     173.437 150.058 125.881  1.00  0.00           C
ATOM    579  O   ILE B   8     174.294 149.936 126.727  1.00  0.00           O
ATOM    580  N   GLY B   9     173.366 149.236 124.808  1.00  0.00           N
ATOM    581  CA  GLY B   9     174.300 148.099 124.479  1.00  0.00           C
ATOM    582  C   GLY B   9     175.754 148.560 124.494  1.00  0.00           C
ATOM    583  O   GLY B   9     176.560 147.974 125.237  1.00  0.00           O
ATOM    584  N   ARG B  10     176.053 149.614 123.750  1.00  0.00           N
ATOM    585  CA  ARG B  10     177.381 150.190 123.659  1.00  0.00           C
ATOM    586  CB  ARG B  10     177.412 151.351 122.605  1.00  0.00           C
ATOM    587  CG  ARG B  10     177.174 150.921 121.131  1.00  0.00           C
ATOM    588  CD  ARG B  10     177.571 152.021 120.128  1.00  0.00           C
ATOM    589  NE  ARG B  10     176.742 153.236 120.183  1.00  0.00           N
ATOM    590  CZ  ARG B  10     175.622 153.512 119.545  1.00  0.00           C
ATOM    591  NH1 ARG B  10     175.076 152.651 118.777  1.00  0.00           N
ATOM    592  NH2 ARG B  10     175.007 154.675 119.646  1.00  0.00           N
ATOM    593  C   ARG B  10     177.923 150.578 124.989  1.00  0.00           C
ATOM    594  O   ARG B  10     179.125 150.454 125.148  1.00  0.00           O
ATOM    595  N   ILE B  11     177.184 151.253 125.885  1.00  0.00           N
ATOM    596  CA  ILE B  11     177.492 151.603 127.318  1.00  0.00           C
ATOM    597  CB  ILE B  11     176.325 152.444 128.062  1.00  0.00           C
ATOM    598  CG2 ILE B  11     176.727 152.653 129.532  1.00  0.00           C
ATOM    599  CG1 ILE B  11     175.957 153.736 127.379  1.00  0.00           C
ATOM    600  CD1 ILE B  11     174.574 154.381 127.743  1.00  0.00           C
ATOM    601  C   ILE B  11     177.762 150.382 128.193  1.00  0.00           C
ATOM    602  O   ILE B  11     178.755 150.407 128.956  1.00  0.00           O
ATOM    603  N   ILE B  12     176.958 149.287 128.034  1.00  0.00           N
ATOM    604  CA  ILE B  12     177.174 148.104 128.876  1.00  0.00           C
ATOM    605  CB  ILE B  12     175.938 147.145 128.848  1.00  0.00           C
ATOM    606  CG2 ILE B  12     176.201 145.856 129.588  1.00  0.00           C
ATOM    607  CG1 ILE B  12     174.591 147.727 129.455  1.00  0.00           C
ATOM    608  CD1 ILE B  12     173.344 147.060 129.066  1.00  0.00           C
ATOM    609  C   ILE B  12     178.529 147.500 128.505  1.00  0.00           C
ATOM    610  O   ILE B  12     179.348 147.056 129.322  1.00  0.00           O
ATOM    611  N   LYS B  13     178.832 147.471 127.143  1.00  0.00           N
ATOM    612  CA  LYS B  13     180.223 147.104 126.764  1.00  0.00           C
ATOM    613  CB  LYS B  13     180.171 146.678 125.292  1.00  0.00           C
ATOM    614  CG  LYS B  13     179.261 145.457 125.010  1.00  0.00           C
ATOM    615  CD  LYS B  13     179.626 144.789 123.611  1.00  0.00           C
ATOM    616  CE  LYS B  13     178.682 143.558 123.478  1.00  0.00           C
ATOM    617  NZ  LYS B  13     178.956 142.735 122.289  1.00  0.00           N
ATOM    618  C   LYS B  13     181.391 148.069 127.114  1.00  0.00           C
ATOM    619  O   LYS B  13     182.440 147.655 127.602  1.00  0.00           O
ATOM    620  N   ASP B  14     181.142 149.365 127.020  1.00  0.00           N
ATOM    621  CA  ASP B  14     182.047 150.439 127.474  1.00  0.00           C
ATOM    622  CB  ASP B  14     181.357 151.763 127.239  1.00  0.00           C
ATOM    623  CG  ASP B  14     182.327 152.940 127.295  1.00  0.00           C
ATOM    624  OD1 ASP B  14     183.452 152.904 126.793  1.00  0.00           O
ATOM    625  OD2 ASP B  14     181.805 153.919 127.888  1.00  0.00           O
ATOM    626  C   ASP B  14     182.380 150.340 129.017  1.00  0.00           C
ATOM    627  O   ASP B  14     183.434 150.766 129.440  1.00  0.00           O
ATOM    628  N   ALA B  15     181.481 149.752 129.772  1.00  0.00           N
ATOM    629  CA  ALA B  15     181.711 149.467 131.174  1.00  0.00           C
ATOM    630  CB  ALA B  15     180.320 149.260 131.876  1.00  0.00           C
ATOM    631  C   ALA B  15     182.637 148.294 131.433  1.00  0.00           C
ATOM    632  O   ALA B  15     183.324 148.318 132.423  1.00  0.00           O
ATOM    633  N   GLY B  16     182.608 147.250 130.580  1.00  0.00           N
ATOM    634  CA  GLY B  16     183.602 146.163 130.527  1.00  0.00           C
ATOM    635  C   GLY B  16     183.247 144.822 129.820  1.00  0.00           C
ATOM    636  O   GLY B  16     184.056 143.899 129.594  1.00  0.00           O
ATOM    637  N   ALA B  17     181.961 144.720 129.553  1.00  0.00           N
ATOM    638  CA  ALA B  17     181.387 143.558 128.943  1.00  0.00           C
ATOM    639  CB  ALA B  17     179.882 143.500 129.021  1.00  0.00           C
ATOM    640  C   ALA B  17     181.871 143.301 127.466  1.00  0.00           C
ATOM    641  O   ALA B  17     182.249 144.195 126.698  1.00  0.00           O
ATOM    642  N   GLU B  18     181.803 142.059 127.125  1.00  0.00           N
ATOM    643  CA  GLU B  18     182.173 141.584 125.766  1.00  0.00           C
ATOM    644  CB  GLU B  18     183.485 140.751 125.687  1.00  0.00           C
ATOM    645  CG  GLU B  18     183.300 139.298 126.197  1.00  0.00           C
ATOM    646  CD  GLU B  18     183.356 138.244 125.058  1.00  0.00           C
ATOM    647  OE1 GLU B  18     182.812 138.626 124.014  1.00  0.00           O
ATOM    648  OE2 GLU B  18     183.950 137.118 125.211  1.00  0.00           O
ATOM    649  C   GLU B  18     180.962 140.973 124.986  1.00  0.00           C
ATOM    650  O   GLU B  18     180.681 141.307 123.871  1.00  0.00           O
ATOM    651  N   ARG B  19     180.165 140.133 125.719  1.00  0.00           N
ATOM    652  CA  ARG B  19     178.862 139.605 125.216  1.00  0.00           C
ATOM    653  CB  ARG B  19     179.117 138.071 125.075  1.00  0.00           C
ATOM    654  CG  ARG B  19     178.180 137.483 124.001  1.00  0.00           C
ATOM    655  CD  ARG B  19     178.418 135.975 123.790  1.00  0.00           C
ATOM    656  NE  ARG B  19     177.579 135.240 122.856  1.00  0.00           N
ATOM    657  CZ  ARG B  19     177.815 135.104 121.506  1.00  0.00           C
ATOM    658  NH1 ARG B  19     178.934 135.574 120.946  1.00  0.00           N
ATOM    659  NH2 ARG B  19     176.967 134.450 120.690  1.00  0.00           N
ATOM    660  C   ARG B  19     177.635 139.924 126.114  1.00  0.00           C
ATOM    661  O   ARG B  19     177.615 139.538 127.298  1.00  0.00           O
ATOM    662  N   VAL B  20     176.527 140.463 125.615  1.00  0.00           N
ATOM    663  CA  VAL B  20     175.424 141.082 126.420  1.00  0.00           C
ATOM    664  CB  VAL B  20     175.537 142.671 126.431  1.00  0.00           C
ATOM    665  CG1 VAL B  20     174.416 143.374 127.234  1.00  0.00           C
ATOM    666  CG2 VAL B  20     176.914 143.110 127.016  1.00  0.00           C
ATOM    667  C   VAL B  20     174.055 140.774 125.743  1.00  0.00           C
ATOM    668  O   VAL B  20     173.923 140.973 124.534  1.00  0.00           O
ATOM    669  N   SER B  21     173.037 140.264 126.522  1.00  0.00           N
ATOM    670  CA  SER B  21     171.753 139.938 126.046  1.00  0.00           C
ATOM    671  CB  SER B  21     171.044 139.097 127.218  1.00  0.00           C
ATOM    672  OG  SER B  21     170.883 139.878 128.326  1.00  0.00           O
ATOM    673  C   SER B  21     170.826 141.158 125.686  1.00  0.00           C
ATOM    674  O   SER B  21     171.023 142.223 126.221  1.00  0.00           O
ATOM    675  N   ASP B  22     169.830 141.002 124.859  1.00  0.00           N
ATOM    676  CA  ASP B  22     168.817 141.995 124.507  1.00  0.00           C
ATOM    677  CB  ASP B  22     167.878 141.507 123.363  1.00  0.00           C
ATOM    678  CG  ASP B  22     168.634 141.050 122.205  1.00  0.00           C
ATOM    679  OD1 ASP B  22     168.142 140.128 121.477  1.00  0.00           O
ATOM    680  OD2 ASP B  22     169.575 141.727 121.719  1.00  0.00           O
ATOM    681  C   ASP B  22     167.866 142.433 125.707  1.00  0.00           C
ATOM    682  O   ASP B  22     167.497 143.572 125.848  1.00  0.00           O
ATOM    683  N   ASP B  23     167.535 141.438 126.580  1.00  0.00           N
ATOM    684  CA  ASP B  23     166.723 141.621 127.694  1.00  0.00           C
ATOM    685  CB  ASP B  23     166.286 140.237 128.258  1.00  0.00           C
ATOM    686  CG  ASP B  23     165.048 139.580 127.549  1.00  0.00           C
ATOM    687  OD1 ASP B  23     164.229 140.282 126.961  1.00  0.00           O
ATOM    688  OD2 ASP B  23     164.877 138.410 127.791  1.00  0.00           O
ATOM    689  C   ASP B  23     167.392 142.464 128.751  1.00  0.00           C
ATOM    690  O   ASP B  23     166.784 143.215 129.533  1.00  0.00           O
ATOM    691  N   ALA B  24     168.692 142.304 128.737  1.00  0.00           N
ATOM    692  CA  ALA B  24     169.533 143.114 129.650  1.00  0.00           C
ATOM    693  CB  ALA B  24     170.949 142.593 129.813  1.00  0.00           C
ATOM    694  C   ALA B  24     169.665 144.563 129.177  1.00  0.00           C
ATOM    695  O   ALA B  24     169.746 145.542 129.891  1.00  0.00           O
ATOM    696  N   ARG B  25     169.749 144.762 127.835  1.00  0.00           N
ATOM    697  CA  ARG B  25     169.794 146.122 127.341  1.00  0.00           C
ATOM    698  CB  ARG B  25     170.278 146.124 125.867  1.00  0.00           C
ATOM    699  CG  ARG B  25     171.640 145.564 125.673  1.00  0.00           C
ATOM    700  CD  ARG B  25     172.066 145.586 124.241  1.00  0.00           C
ATOM    701  NE  ARG B  25     171.789 144.316 123.591  1.00  0.00           N
ATOM    702  CZ  ARG B  25     172.639 143.423 123.080  1.00  0.00           C
ATOM    703  NH1 ARG B  25     173.963 143.465 122.993  1.00  0.00           N
ATOM    704  NH2 ARG B  25     172.212 142.391 122.411  1.00  0.00           N
ATOM    705  C   ARG B  25     168.468 146.747 127.515  1.00  0.00           C
ATOM    706  O   ARG B  25     168.382 148.023 127.823  1.00  0.00           O
ATOM    707  N   ILE B  26     167.345 146.050 127.421  1.00  0.00           N
ATOM    708  CA  ILE B  26     165.960 146.575 127.755  1.00  0.00           C
ATOM    709  CB  ILE B  26     164.851 145.651 127.245  1.00  0.00           C
ATOM    710  CG2 ILE B  26     163.513 146.044 127.938  1.00  0.00           C
ATOM    711  CG1 ILE B  26     164.778 145.517 125.686  1.00  0.00           C
ATOM    712  CD1 ILE B  26     164.085 144.227 125.161  1.00  0.00           C
ATOM    713  C   ILE B  26     165.840 146.917 129.267  1.00  0.00           C
ATOM    714  O   ILE B  26     165.388 147.965 129.577  1.00  0.00           O
ATOM    715  N   THR B  27     166.345 146.044 130.157  1.00  0.00           N
ATOM    716  CA  THR B  27     166.337 146.238 131.600  1.00  0.00           C
ATOM    717  CB  THR B  27     167.012 144.997 132.290  1.00  0.00           C
ATOM    718  CG2 THR B  27     167.137 145.204 133.801  1.00  0.00           C
ATOM    719  OG1 THR B  27     166.193 143.837 132.131  1.00  0.00           O
ATOM    720  C   THR B  27     167.090 147.471 132.004  1.00  0.00           C
ATOM    721  O   THR B  27     166.632 148.197 132.916  1.00  0.00           O
ATOM    722  N   LEU B  28     168.257 147.806 131.413  1.00  0.00           N
ATOM    723  CA  LEU B  28     168.970 149.040 131.744  1.00  0.00           C
ATOM    724  CB  LEU B  28     170.438 148.866 131.417  1.00  0.00           C
ATOM    725  CG  LEU B  28     171.362 150.040 132.088  1.00  0.00           C
ATOM    726  CD1 LEU B  28     171.302 150.211 133.649  1.00  0.00           C
ATOM    727  CD2 LEU B  28     172.848 149.789 131.651  1.00  0.00           C
ATOM    728  C   LEU B  28     168.337 150.377 131.206  1.00  0.00           C
ATOM    729  O   LEU B  28     168.278 151.426 131.830  1.00  0.00           O
ATOM    730  N   ALA B  29     167.625 150.265 130.051  1.00  0.00           N
ATOM    731  CA  ALA B  29     166.946 151.404 129.442  1.00  0.00           C
ATOM    732  CB  ALA B  29     166.539 150.979 128.058  1.00  0.00           C
ATOM    733  C   ALA B  29     165.623 151.750 130.292  1.00  0.00           C
ATOM    734  O   ALA B  29     165.419 152.920 130.627  1.00  0.00           O
ATOM    735  N   LYS B  30     164.971 150.754 130.978  1.00  0.00           N
ATOM    736  CA  LYS B  30     163.953 150.718 132.149  1.00  0.00           C
ATOM    737  CB  LYS B  30     163.398 149.277 132.289  1.00  0.00           C
ATOM    738  CG  LYS B  30     162.445 148.858 131.149  1.00  0.00           C
ATOM    739  CD  LYS B  30     161.902 147.456 131.218  1.00  0.00           C
ATOM    740  CE  LYS B  30     160.646 147.281 130.316  1.00  0.00           C
ATOM    741  NZ  LYS B  30     160.039 145.944 130.636  1.00  0.00           N
ATOM    742  C   LYS B  30     164.484 151.442 133.403  1.00  0.00           C
ATOM    743  O   LYS B  30     163.891 152.318 133.966  1.00  0.00           O
ATOM    744  N   ILE B  31     165.650 150.936 133.830  1.00  0.00           N
ATOM    745  CA  ILE B  31     166.295 151.413 135.078  1.00  0.00           C
ATOM    746  CB  ILE B  31     167.356 150.344 135.495  1.00  0.00           C
ATOM    747  CG2 ILE B  31     168.278 151.067 136.554  1.00  0.00           C
ATOM    748  CG1 ILE B  31     166.732 149.050 136.090  1.00  0.00           C
ATOM    749  CD1 ILE B  31     167.798 148.001 136.482  1.00  0.00           C
ATOM    750  C   ILE B  31     166.812 152.902 134.988  1.00  0.00           C
ATOM    751  O   ILE B  31     166.487 153.698 135.920  1.00  0.00           O
ATOM    752  N   LEU B  32     167.541 153.270 133.927  1.00  0.00           N
ATOM    753  CA  LEU B  32     168.028 154.619 133.821  1.00  0.00           C
ATOM    754  CB  LEU B  32     169.302 154.566 132.900  1.00  0.00           C
ATOM    755  CG  LEU B  32     170.465 153.806 133.317  1.00  0.00           C
ATOM    756  CD1 LEU B  32     171.543 153.802 132.222  1.00  0.00           C
ATOM    757  CD2 LEU B  32     171.181 154.250 134.625  1.00  0.00           C
ATOM    758  C   LEU B  32     167.056 155.718 133.444  1.00  0.00           C
ATOM    759  O   LEU B  32     167.253 156.813 133.916  1.00  0.00           O
ATOM    760  N   GLU B  33     165.914 155.486 132.779  1.00  0.00           N
ATOM    761  CA  GLU B  33     164.874 156.533 132.584  1.00  0.00           C
ATOM    762  CB  GLU B  33     163.951 155.956 131.515  1.00  0.00           C
ATOM    763  CG  GLU B  33     162.621 156.781 131.360  1.00  0.00           C
ATOM    764  CD  GLU B  33     161.508 156.051 130.437  1.00  0.00           C
ATOM    765  OE1 GLU B  33     161.867 155.332 129.499  1.00  0.00           O
ATOM    766  OE2 GLU B  33     160.319 156.223 130.712  1.00  0.00           O
ATOM    767  C   GLU B  33     164.267 156.963 134.018  1.00  0.00           C
ATOM    768  O   GLU B  33     164.146 158.126 134.333  1.00  0.00           O
ATOM    769  N   GLU B  34     163.953 155.972 134.825  1.00  0.00           N
ATOM    770  CA  GLU B  34     163.435 156.079 136.216  1.00  0.00           C
ATOM    771  CB  GLU B  34     162.849 154.798 136.762  1.00  0.00           C
ATOM    772  CG  GLU B  34     162.048 154.967 138.029  1.00  0.00           C
ATOM    773  CD  GLU B  34     160.695 155.786 137.669  1.00  0.00           C
ATOM    774  OE1 GLU B  34     160.559 156.943 138.026  1.00  0.00           O
ATOM    775  OE2 GLU B  34     159.827 155.265 136.977  1.00  0.00           O
ATOM    776  C   GLU B  34     164.531 156.720 137.217  1.00  0.00           C
ATOM    777  O   GLU B  34     164.239 157.631 137.906  1.00  0.00           O
ATOM    778  N   MET B  35     165.760 156.325 137.068  1.00  0.00           N
ATOM    779  CA  MET B  35     166.918 157.043 137.740  1.00  0.00           C
ATOM    780  CB  MET B  35     168.158 156.113 137.683  1.00  0.00           C
ATOM    781  CG  MET B  35     169.106 156.807 138.602  1.00  0.00           C
ATOM    782  SD  MET B  35     168.759 156.559 140.329  1.00  0.00           S
ATOM    783  CE  MET B  35     169.601 155.040 140.666  1.00  0.00           C
ATOM    784  C   MET B  35     167.055 158.563 137.281  1.00  0.00           C
ATOM    785  O   MET B  35     167.303 159.467 138.096  1.00  0.00           O
ATOM    786  N   GLY B  36     166.778 158.771 135.974  1.00  0.00           N
ATOM    787  CA  GLY B  36     166.718 160.058 135.391  1.00  0.00           C
ATOM    788  C   GLY B  36     165.600 160.894 135.905  1.00  0.00           C
ATOM    789  O   GLY B  36     165.728 162.010 136.343  1.00  0.00           O
ATOM    790  N   ARG B  37     164.354 160.394 135.930  1.00  0.00           N
ATOM    791  CA  ARG B  37     163.215 161.094 136.503  1.00  0.00           C
ATOM    792  CB  ARG B  37     161.978 160.211 136.355  1.00  0.00           C
ATOM    793  CG  ARG B  37     161.325 160.288 134.885  1.00  0.00           C
ATOM    794  CD  ARG B  37     159.923 159.808 135.096  1.00  0.00           C
ATOM    795  NE  ARG B  37     159.923 158.333 135.291  1.00  0.00           N
ATOM    796  CZ  ARG B  37     159.864 157.388 134.315  1.00  0.00           C
ATOM    797  NH1 ARG B  37     159.965 157.808 133.060  1.00  0.00           N
ATOM    798  NH2 ARG B  37     159.688 156.106 134.505  1.00  0.00           N
ATOM    799  C   ARG B  37     163.501 161.370 138.026  1.00  0.00           C
ATOM    800  O   ARG B  37     163.059 162.360 138.496  1.00  0.00           O
ATOM    801  N   ASP B  38     164.244 160.487 138.668  1.00  0.00           N
ATOM    802  CA  ASP B  38     164.493 160.512 140.134  1.00  0.00           C
ATOM    803  CB  ASP B  38     164.938 159.169 140.700  1.00  0.00           C
ATOM    804  CG  ASP B  38     164.871 159.055 142.220  1.00  0.00           C
ATOM    805  OD1 ASP B  38     165.668 158.311 142.787  1.00  0.00           O
ATOM    806  OD2 ASP B  38     164.046 159.799 142.850  1.00  0.00           O
ATOM    807  C   ASP B  38     165.494 161.689 140.380  1.00  0.00           C
ATOM    808  O   ASP B  38     165.195 162.453 141.303  1.00  0.00           O
ATOM    809  N   ILE B  39     166.642 161.719 139.712  1.00  0.00           N
ATOM    810  CA  ILE B  39     167.440 162.902 139.869  1.00  0.00           C
ATOM    811  CB  ILE B  39     168.748 162.777 139.052  1.00  0.00           C
ATOM    812  CG2 ILE B  39     169.558 164.092 138.992  1.00  0.00           C
ATOM    813  CG1 ILE B  39     169.571 161.683 139.589  1.00  0.00           C
ATOM    814  CD1 ILE B  39     170.838 161.324 138.744  1.00  0.00           C
ATOM    815  C   ILE B  39     166.745 164.245 139.552  1.00  0.00           C
ATOM    816  O   ILE B  39     166.944 165.249 140.149  1.00  0.00           O
ATOM    817  N   ALA B  40     165.975 164.186 138.437  1.00  0.00           N
ATOM    818  CA  ALA B  40     165.303 165.389 138.023  1.00  0.00           C
ATOM    819  CB  ALA B  40     164.790 165.153 136.563  1.00  0.00           C
ATOM    820  C   ALA B  40     164.113 165.831 138.888  1.00  0.00           C
ATOM    821  O   ALA B  40     163.924 167.023 138.934  1.00  0.00           O
ATOM    822  N   SER B  41     163.421 164.914 139.603  1.00  0.00           N
ATOM    823  CA  SER B  41     162.410 165.310 140.634  1.00  0.00           C
ATOM    824  CB  SER B  41     161.941 164.013 141.322  1.00  0.00           C
ATOM    825  OG  SER B  41     161.323 163.292 140.351  1.00  0.00           O
ATOM    826  C   SER B  41     163.104 166.264 141.632  1.00  0.00           C
ATOM    827  O   SER B  41     162.654 167.392 141.862  1.00  0.00           O
ATOM    828  N   GLU B  42     164.229 165.777 142.180  1.00  0.00           N
ATOM    829  CA  GLU B  42     164.885 166.594 143.236  1.00  0.00           C
ATOM    830  CB  GLU B  42     165.914 165.750 143.961  1.00  0.00           C
ATOM    831  CG  GLU B  42     166.226 166.161 145.335  1.00  0.00           C
ATOM    832  CD  GLU B  42     165.053 165.871 146.302  1.00  0.00           C
ATOM    833  OE1 GLU B  42     165.305 166.036 147.479  1.00  0.00           O
ATOM    834  OE2 GLU B  42     163.931 165.588 145.869  1.00  0.00           O
ATOM    835  C   GLU B  42     165.440 167.991 142.684  1.00  0.00           C
ATOM    836  O   GLU B  42     165.528 168.965 143.344  1.00  0.00           O
ATOM    837  N   ALA B  43     165.827 168.087 141.394  1.00  0.00           N
ATOM    838  CA  ALA B  43     166.307 169.288 140.790  1.00  0.00           C
ATOM    839  CB  ALA B  43     166.962 168.880 139.470  1.00  0.00           C
ATOM    840  C   ALA B  43     165.154 170.352 140.629  1.00  0.00           C
ATOM    841  O   ALA B  43     165.276 171.572 140.972  1.00  0.00           O
ATOM    842  N   ILE B  44     163.983 169.797 140.374  1.00  0.00           N
ATOM    843  CA  ILE B  44     162.789 170.775 140.305  1.00  0.00           C
ATOM    844  CB  ILE B  44     161.668 169.976 139.627  1.00  0.00           C
ATOM    845  CG2 ILE B  44     160.506 170.959 139.589  1.00  0.00           C
ATOM    846  CG1 ILE B  44     161.967 169.576 138.153  1.00  0.00           C
ATOM    847  CD1 ILE B  44     161.486 168.216 137.633  1.00  0.00           C
ATOM    848  C   ILE B  44     162.472 171.440 141.655  1.00  0.00           C
ATOM    849  O   ILE B  44     162.113 172.619 141.705  1.00  0.00           O
ATOM    850  N   LYS B  45     162.646 170.698 142.747  1.00  0.00           N
ATOM    851  CA  LYS B  45     162.565 171.147 144.123  1.00  0.00           C
ATOM    852  CB  LYS B  45     162.506 169.916 145.057  1.00  0.00           C
ATOM    853  CG  LYS B  45     161.259 169.082 144.833  1.00  0.00           C
ATOM    854  CD  LYS B  45     161.357 167.880 145.743  1.00  0.00           C
ATOM    855  CE  LYS B  45     159.976 167.246 145.917  1.00  0.00           C
ATOM    856  NZ  LYS B  45     159.944 165.813 146.355  1.00  0.00           N
ATOM    857  C   LYS B  45     163.704 172.054 144.528  1.00  0.00           C
ATOM    858  O   LYS B  45     163.462 173.059 145.230  1.00  0.00           O
ATOM    859  N   LEU B  46     164.945 171.712 144.265  1.00  0.00           N
ATOM    860  CA  LEU B  46     165.995 172.624 144.636  1.00  0.00           C
ATOM    861  CB  LEU B  46     167.271 171.943 144.319  1.00  0.00           C
ATOM    862  CG  LEU B  46     167.606 170.735 145.205  1.00  0.00           C
ATOM    863  CD1 LEU B  46     168.604 169.843 144.579  1.00  0.00           C
ATOM    864  CD2 LEU B  46     168.227 171.151 146.547  1.00  0.00           C
ATOM    865  C   LEU B  46     165.784 174.088 143.924  1.00  0.00           C
ATOM    866  O   LEU B  46     165.893 175.064 144.624  1.00  0.00           O
ATOM    867  N   ALA B  47     165.286 174.040 142.675  1.00  0.00           N
ATOM    868  CA  ALA B  47     164.919 175.200 141.946  1.00  0.00           C
ATOM    869  CB  ALA B  47     164.512 174.799 140.517  1.00  0.00           C
ATOM    870  C   ALA B  47     163.817 176.035 142.631  1.00  0.00           C
ATOM    871  O   ALA B  47     164.109 177.225 142.550  1.00  0.00           O
ATOM    872  N   ARG B  48     162.736 175.558 143.171  1.00  0.00           N
ATOM    873  CA  ARG B  48     161.692 176.392 143.962  1.00  0.00           C
ATOM    874  CB  ARG B  48     160.438 175.444 144.350  1.00  0.00           C
ATOM    875  CG  ARG B  48     159.740 174.953 143.080  1.00  0.00           C
ATOM    876  CD  ARG B  48     158.730 173.934 143.567  1.00  0.00           C
ATOM    877  NE  ARG B  48     157.998 173.320 142.435  1.00  0.00           N
ATOM    878  CZ  ARG B  48     157.414 172.138 142.421  1.00  0.00           C
ATOM    879  NH1 ARG B  48     157.159 171.352 143.408  1.00  0.00           N
ATOM    880  NH2 ARG B  48     156.937 171.729 141.320  1.00  0.00           N
ATOM    881  C   ARG B  48     162.252 177.103 145.154  1.00  0.00           C
ATOM    882  O   ARG B  48     162.110 178.326 145.405  1.00  0.00           O
ATOM    883  N   HIS B  49     163.112 176.341 145.845  1.00  0.00           N
ATOM    884  CA  HIS B  49     164.021 176.813 146.924  1.00  0.00           C
ATOM    885  CB  HIS B  49     164.758 175.655 147.673  1.00  0.00           C
ATOM    886  CG  HIS B  49     165.283 176.058 149.029  1.00  0.00           C
ATOM    887  ND1 HIS B  49     164.462 176.231 150.134  1.00  0.00           N
ATOM    888  CE1 HIS B  49     165.275 176.517 151.160  1.00  0.00           C
ATOM    889  NE2 HIS B  49     166.527 176.671 150.805  1.00  0.00           N
ATOM    890  CD2 HIS B  49     166.564 176.367 149.482  1.00  0.00           C
ATOM    891  C   HIS B  49     165.002 177.904 146.454  1.00  0.00           C
ATOM    892  O   HIS B  49     165.291 178.884 147.125  1.00  0.00           O
ATOM    893  N   ALA B  50     165.534 177.687 145.275  1.00  0.00           N
ATOM    894  CA  ALA B  50     166.537 178.632 144.654  1.00  0.00           C
ATOM    895  CB  ALA B  50     167.521 177.821 143.810  1.00  0.00           C
ATOM    896  C   ALA B  50     166.016 179.847 143.852  1.00  0.00           C
ATOM    897  O   ALA B  50     166.836 180.541 143.270  1.00  0.00           O
ATOM    898  N   GLY B  51     164.722 180.089 143.867  1.00  0.00           N
ATOM    899  CA  GLY B  51     164.154 181.290 143.162  1.00  0.00           C
ATOM    900  C   GLY B  51     164.102 181.284 141.695  1.00  0.00           C
ATOM    901  O   GLY B  51     164.358 182.353 141.087  1.00  0.00           O
ATOM    902  N   ARG B  52     163.852 180.151 140.967  1.00  0.00           N
ATOM    903  CA  ARG B  52     163.657 180.039 139.519  1.00  0.00           C
ATOM    904  CB  ARG B  52     164.934 179.421 138.937  1.00  0.00           C
ATOM    905  CG  ARG B  52     166.206 180.353 138.842  1.00  0.00           C
ATOM    906  CD  ARG B  52     167.452 179.605 138.438  1.00  0.00           C
ATOM    907  NE  ARG B  52     167.908 178.595 139.337  1.00  0.00           N
ATOM    908  CZ  ARG B  52     167.723 177.299 139.402  1.00  0.00           C
ATOM    909  NH1 ARG B  52     167.049 176.634 138.455  1.00  0.00           N
ATOM    910  NH2 ARG B  52     168.401 176.652 140.250  1.00  0.00           N
ATOM    911  C   ARG B  52     162.426 179.169 139.112  1.00  0.00           C
ATOM    912  O   ARG B  52     162.264 178.136 139.701  1.00  0.00           O
ATOM    913  N   LYS B  53     161.807 179.456 137.989  1.00  0.00           N
ATOM    914  CA  LYS B  53     161.016 178.431 137.303  1.00  0.00           C
ATOM    915  CB  LYS B  53     159.971 178.873 136.241  1.00  0.00           C
ATOM    916  CG  LYS B  53     159.048 179.814 136.792  1.00  0.00           C
ATOM    917  CD  LYS B  53     158.041 180.456 135.837  1.00  0.00           C
ATOM    918  CE  LYS B  53     156.824 179.634 135.676  1.00  0.00           C
ATOM    919  NZ  LYS B  53     156.171 179.906 134.404  1.00  0.00           N
ATOM    920  C   LYS B  53     161.928 177.473 136.460  1.00  0.00           C
ATOM    921  O   LYS B  53     161.709 176.274 136.491  1.00  0.00           O
ATOM    922  N   THR B  54     162.948 177.945 135.729  1.00  0.00           N
ATOM    923  CA  THR B  54     163.693 177.166 134.747  1.00  0.00           C
ATOM    924  CB  THR B  54     164.420 177.985 133.649  1.00  0.00           C
ATOM    925  CG2 THR B  54     165.150 177.238 132.460  1.00  0.00           C
ATOM    926  OG1 THR B  54     163.497 178.778 133.055  1.00  0.00           O
ATOM    927  C   THR B  54     164.663 176.227 135.454  1.00  0.00           C
ATOM    928  O   THR B  54     165.399 176.606 136.368  1.00  0.00           O
ATOM    929  N   ILE B  55     164.757 174.962 135.004  1.00  0.00           N
ATOM    930  CA  ILE B  55     165.684 173.899 135.523  1.00  0.00           C
ATOM    931  CB  ILE B  55     165.112 172.497 135.419  1.00  0.00           C
ATOM    932  CG2 ILE B  55     166.062 171.485 136.152  1.00  0.00           C
ATOM    933  CG1 ILE B  55     163.589 172.385 135.889  1.00  0.00           C
ATOM    934  CD1 ILE B  55     163.258 173.055 137.183  1.00  0.00           C
ATOM    935  C   ILE B  55     166.992 174.026 134.820  1.00  0.00           C
ATOM    936  O   ILE B  55     167.089 174.127 133.591  1.00  0.00           O
ATOM    937  N   LYS B  56     168.070 173.996 135.638  1.00  0.00           N
ATOM    938  CA  LYS B  56     169.487 174.263 135.239  1.00  0.00           C
ATOM    939  CB  LYS B  56     169.840 175.614 135.788  1.00  0.00           C
ATOM    940  CG  LYS B  56     168.920 176.800 135.413  1.00  0.00           C
ATOM    941  CD  LYS B  56     169.492 178.161 135.786  1.00  0.00           C
ATOM    942  CE  LYS B  56     170.760 178.597 135.177  1.00  0.00           C
ATOM    943  NZ  LYS B  56     171.537 179.420 136.128  1.00  0.00           N
ATOM    944  C   LYS B  56     170.480 173.201 135.722  1.00  0.00           C
ATOM    945  O   LYS B  56     170.113 172.190 136.413  1.00  0.00           O
ATOM    946  N   ALA B  57     171.717 173.321 135.330  1.00  0.00           N
ATOM    947  CA  ALA B  57     172.712 172.299 135.519  1.00  0.00           C
ATOM    948  CB  ALA B  57     174.003 172.659 134.782  1.00  0.00           C
ATOM    949  C   ALA B  57     172.948 172.192 137.004  1.00  0.00           C
ATOM    950  O   ALA B  57     173.052 171.000 137.486  1.00  0.00           O
ATOM    951  N   GLU B  58     173.047 173.347 137.721  1.00  0.00           N
ATOM    952  CA  GLU B  58     173.290 173.345 139.138  1.00  0.00           C
ATOM    953  CB  GLU B  58     173.299 174.836 139.658  1.00  0.00           C
ATOM    954  CG  GLU B  58     172.072 175.689 139.405  1.00  0.00           C
ATOM    955  CD  GLU B  58     172.370 176.482 138.130  1.00  0.00           C
ATOM    956  OE1 GLU B  58     173.001 176.049 137.151  1.00  0.00           O
ATOM    957  OE2 GLU B  58     172.052 177.730 138.151  1.00  0.00           O
ATOM    958  C   GLU B  58     172.282 172.577 139.972  1.00  0.00           C
ATOM    959  O   GLU B  58     172.647 172.100 141.028  1.00  0.00           O
ATOM    960  N   ASP B  59     171.049 172.428 139.459  1.00  0.00           N
ATOM    961  CA  ASP B  59     169.967 171.664 140.044  1.00  0.00           C
ATOM    962  CB  ASP B  59     168.592 171.953 139.403  1.00  0.00           C
ATOM    963  CG  ASP B  59     168.224 173.386 139.649  1.00  0.00           C
ATOM    964  OD1 ASP B  59     168.466 173.903 140.740  1.00  0.00           O
ATOM    965  OD2 ASP B  59     167.712 174.049 138.702  1.00  0.00           O
ATOM    966  C   ASP B  59     170.154 170.161 139.910  1.00  0.00           C
ATOM    967  O   ASP B  59     170.285 169.479 140.919  1.00  0.00           O
ATOM    968  N   ILE B  60     170.358 169.651 138.705  1.00  0.00           N
ATOM    969  CA  ILE B  60     170.767 168.249 138.510  1.00  0.00           C
ATOM    970  CB  ILE B  60     170.676 168.179 136.952  1.00  0.00           C
ATOM    971  CG2 ILE B  60     171.482 166.938 136.439  1.00  0.00           C
ATOM    972  CG1 ILE B  60     169.277 168.243 136.312  1.00  0.00           C
ATOM    973  CD1 ILE B  60     168.288 167.111 136.516  1.00  0.00           C
ATOM    974  C   ILE B  60     172.128 167.792 139.140  1.00  0.00           C
ATOM    975  O   ILE B  60     172.229 166.712 139.620  1.00  0.00           O
ATOM    976  N   GLU B  61     173.126 168.620 139.129  1.00  0.00           N
ATOM    977  CA  GLU B  61     174.533 168.456 139.648  1.00  0.00           C
ATOM    978  CB  GLU B  61     175.365 169.636 139.029  1.00  0.00           C
ATOM    979  CG  GLU B  61     176.875 169.537 139.408  1.00  0.00           C
ATOM    980  CD  GLU B  61     177.376 170.020 140.736  1.00  0.00           C
ATOM    981  OE1 GLU B  61     176.979 171.142 141.135  1.00  0.00           O
ATOM    982  OE2 GLU B  61     178.168 169.307 141.464  1.00  0.00           O
ATOM    983  C   GLU B  61     174.495 168.451 141.170  1.00  0.00           C
ATOM    984  O   GLU B  61     175.352 167.773 141.749  1.00  0.00           O
ATOM    985  N   LEU B  62     173.480 169.129 141.807  1.00  0.00           N
ATOM    986  CA  LEU B  62     173.293 168.978 143.260  1.00  0.00           C
ATOM    987  CB  LEU B  62     172.657 170.342 143.725  1.00  0.00           C
ATOM    988  CG  LEU B  62     172.256 170.541 145.219  1.00  0.00           C
ATOM    989  CD1 LEU B  62     173.309 170.159 146.213  1.00  0.00           C
ATOM    990  CD2 LEU B  62     171.839 171.988 145.568  1.00  0.00           C
ATOM    991  C   LEU B  62     172.457 167.808 143.716  1.00  0.00           C
ATOM    992  O   LEU B  62     172.803 167.060 144.587  1.00  0.00           O
ATOM    993  N   ALA B  63     171.402 167.547 142.981  1.00  0.00           N
ATOM    994  CA  ALA B  63     170.452 166.434 143.062  1.00  0.00           C
ATOM    995  CB  ALA B  63     169.277 166.724 142.062  1.00  0.00           C
ATOM    996  C   ALA B  63     171.105 165.054 142.925  1.00  0.00           C
ATOM    997  O   ALA B  63     170.657 164.196 143.648  1.00  0.00           O
ATOM    998  N   VAL B  64     172.082 164.812 142.026  1.00  0.00           N
ATOM    999  CA  VAL B  64     172.775 163.526 142.069  1.00  0.00           C
ATOM   1000  CB  VAL B  64     173.695 163.339 140.798  1.00  0.00           C
ATOM   1001  CG1 VAL B  64     174.771 164.405 140.738  1.00  0.00           C
ATOM   1002  CG2 VAL B  64     174.280 161.978 140.592  1.00  0.00           C
ATOM   1003  C   VAL B  64     173.429 163.237 143.386  1.00  0.00           C
ATOM   1004  O   VAL B  64     173.558 162.046 143.767  1.00  0.00           O
ATOM   1005  N   ARG B  65     173.903 164.227 144.121  1.00  0.00           N
ATOM   1006  CA  ARG B  65     174.518 164.043 145.440  1.00  0.00           C
ATOM   1007  CB  ARG B  65     175.459 165.267 145.642  1.00  0.00           C
ATOM   1008  CG  ARG B  65     176.468 165.605 144.420  1.00  0.00           C
ATOM   1009  CD  ARG B  65     177.548 166.665 144.754  1.00  0.00           C
ATOM   1010  NE  ARG B  65     177.275 167.988 144.132  1.00  0.00           N
ATOM   1011  CZ  ARG B  65     177.427 169.165 144.735  1.00  0.00           C
ATOM   1012  NH1 ARG B  65     177.633 169.294 146.047  1.00  0.00           N
ATOM   1013  NH2 ARG B  65     177.372 170.271 144.064  1.00  0.00           N
ATOM   1014  C   ARG B  65     173.664 163.776 146.707  1.00  0.00           C
ATOM   1015  O   ARG B  65     174.233 163.766 147.828  1.00  0.00           O
ATOM   1016  N   ARG B  66     172.347 163.587 146.464  1.00  0.00           N
ATOM   1017  CA  ARG B  66     171.370 163.565 147.544  1.00  0.00           C
ATOM   1018  CB  ARG B  66     169.963 163.467 146.926  1.00  0.00           C
ATOM   1019  CG  ARG B  66     169.713 162.054 146.360  1.00  0.00           C
ATOM   1020  CD  ARG B  66     168.393 162.056 145.460  1.00  0.00           C
ATOM   1021  NE  ARG B  66     168.178 160.821 144.759  1.00  0.00           N
ATOM   1022  CZ  ARG B  66     168.799 160.359 143.675  1.00  0.00           C
ATOM   1023  NH1 ARG B  66     168.412 159.253 143.171  1.00  0.00           N
ATOM   1024  NH2 ARG B  66     169.857 160.877 143.086  1.00  0.00           N
ATOM   1025  C   ARG B  66     171.631 162.601 148.659  1.00  0.00           C
ATOM   1026  O   ARG B  66     171.974 161.365 148.385  1.00  0.00           O
ATOM   1027  N   PHE B  67     171.496 162.999 149.858  1.00  0.00           N
ATOM   1028  CA  PHE B  67     171.481 162.202 151.041  1.00  0.00           C
ATOM   1029  CB  PHE B  67     171.431 163.191 152.234  1.00  0.00           C
ATOM   1030  CG  PHE B  67     171.651 162.626 153.616  1.00  0.00           C
ATOM   1031  CD1 PHE B  67     172.857 162.845 154.242  1.00  0.00           C
ATOM   1032  CE1 PHE B  67     173.255 162.332 155.490  1.00  0.00           C
ATOM   1033  CZ  PHE B  67     172.311 161.512 156.158  1.00  0.00           C
ATOM   1034  CE2 PHE B  67     171.163 161.180 155.506  1.00  0.00           C
ATOM   1035  CD2 PHE B  67     170.781 161.695 154.284  1.00  0.00           C
ATOM   1036  C   PHE B  67     170.397 161.143 151.115  1.00  0.00           C
ATOM   1037  O   PHE B  67     169.188 161.404 150.977  1.00  0.00           O
ATOM   1038  N   LYS B  68     170.624 159.942 151.420  1.00  0.00           N
ATOM   1039  CA  LYS B  68     171.871 159.130 151.732  1.00  0.00           C
ATOM   1040  CB  LYS B  68     171.610 157.749 152.307  1.00  0.00           C
ATOM   1041  CG  LYS B  68     171.272 157.600 153.820  1.00  0.00           C
ATOM   1042  CD  LYS B  68     169.882 158.058 154.097  1.00  0.00           C
ATOM   1043  CE  LYS B  68     169.748 157.651 155.581  1.00  0.00           C
ATOM   1044  NZ  LYS B  68     168.528 158.177 156.170  1.00  0.00           N
ATOM   1045  C   LYS B  68     172.822 159.037 150.576  1.00  0.00           C
ATOM   1046  O   LYS B  68     172.499 158.484 149.459  1.00  0.00           O
ATOM   1047  OXT LYS B  68     173.839 159.728 150.539  1.00  0.00           O
ATOM   1048  N   MET C   1     181.979 166.309 173.342  1.00  0.00           N
ATOM   1049  CA  MET C   1     180.540 166.719 173.212  1.00  0.00           C
ATOM   1050  CB  MET C   1     179.581 166.173 174.217  1.00  0.00           C
ATOM   1051  CG  MET C   1     179.431 164.694 173.732  1.00  0.00           C
ATOM   1052  SD  MET C   1     180.857 163.678 174.142  1.00  0.00           S
ATOM   1053  CE  MET C   1     180.454 163.362 175.913  1.00  0.00           C
ATOM   1054  C   MET C   1     180.473 168.294 173.194  1.00  0.00           C
ATOM   1055  O   MET C   1     180.898 168.869 174.233  1.00  0.00           O
ATOM   1056  N   GLU C   2     179.803 168.799 172.167  1.00  0.00           N
ATOM   1057  CA  GLU C   2     179.206 170.153 172.126  1.00  0.00           C
ATOM   1058  CB  GLU C   2     178.962 170.544 170.705  1.00  0.00           C
ATOM   1059  CG  GLU C   2     178.711 172.105 170.539  1.00  0.00           C
ATOM   1060  CD  GLU C   2     180.034 172.816 170.677  1.00  0.00           C
ATOM   1061  OE1 GLU C   2     180.858 172.772 169.731  1.00  0.00           O
ATOM   1062  OE2 GLU C   2     180.238 173.530 171.675  1.00  0.00           O
ATOM   1063  C   GLU C   2     177.948 170.454 172.998  1.00  0.00           C
ATOM   1064  O   GLU C   2     177.749 171.387 173.730  1.00  0.00           O
ATOM   1065  N   LEU C   3     177.067 169.478 173.012  1.00  0.00           N
ATOM   1066  CA  LEU C   3     175.766 169.454 173.734  1.00  0.00           C
ATOM   1067  CB  LEU C   3     174.715 168.494 173.071  1.00  0.00           C
ATOM   1068  CG  LEU C   3     174.423 168.921 171.629  1.00  0.00           C
ATOM   1069  CD1 LEU C   3     173.390 167.970 171.169  1.00  0.00           C
ATOM   1070  CD2 LEU C   3     173.929 170.337 171.503  1.00  0.00           C
ATOM   1071  C   LEU C   3     176.042 169.066 175.183  1.00  0.00           C
ATOM   1072  O   LEU C   3     176.868 168.182 175.483  1.00  0.00           O
ATOM   1073  N   PRO C   4     175.430 169.791 176.163  1.00  0.00           N
ATOM   1074  CD  PRO C   4     174.485 170.843 175.904  1.00  0.00           C
ATOM   1075  CG  PRO C   4     173.897 171.145 177.256  1.00  0.00           C
ATOM   1076  CB  PRO C   4     174.890 170.638 178.322  1.00  0.00           C
ATOM   1077  CA  PRO C   4     175.454 169.421 177.570  1.00  0.00           C
ATOM   1078  C   PRO C   4     174.623 168.183 177.845  1.00  0.00           C
ATOM   1079  O   PRO C   4     173.509 168.026 177.282  1.00  0.00           O
ATOM   1080  N   ILE C   5     175.080 167.218 178.589  1.00  0.00           N
ATOM   1081  CA  ILE C   5     174.516 165.902 178.699  1.00  0.00           C
ATOM   1082  CB  ILE C   5     175.595 164.920 179.202  1.00  0.00           C
ATOM   1083  CG2 ILE C   5     174.949 163.526 179.606  1.00  0.00           C
ATOM   1084  CG1 ILE C   5     176.685 164.515 178.185  1.00  0.00           C
ATOM   1085  CD1 ILE C   5     177.628 165.618 177.815  1.00  0.00           C
ATOM   1086  C   ILE C   5     173.197 165.925 179.502  1.00  0.00           C
ATOM   1087  O   ILE C   5     172.283 165.101 179.288  1.00  0.00           O
ATOM   1088  N   ALA C   6     173.133 166.760 180.566  1.00  0.00           N
ATOM   1089  CA  ALA C   6     172.053 166.802 181.464  1.00  0.00           C
ATOM   1090  CB  ALA C   6     172.195 167.794 182.628  1.00  0.00           C
ATOM   1091  C   ALA C   6     170.680 166.874 180.784  1.00  0.00           C
ATOM   1092  O   ALA C   6     169.762 166.161 181.209  1.00  0.00           O
ATOM   1093  N   PRO C   7     170.438 167.802 179.818  1.00  0.00           N
ATOM   1094  CD  PRO C   7     171.289 168.916 179.302  1.00  0.00           C
ATOM   1095  CG  PRO C   7     170.245 170.011 179.102  1.00  0.00           C
ATOM   1096  CB  PRO C   7     169.055 169.214 178.603  1.00  0.00           C
ATOM   1097  CA  PRO C   7     169.141 167.834 179.223  1.00  0.00           C
ATOM   1098  C   PRO C   7     168.875 166.788 178.118  1.00  0.00           C
ATOM   1099  O   PRO C   7     167.768 166.377 177.790  1.00  0.00           O
ATOM   1100  N   ILE C   8     169.973 166.200 177.578  1.00  0.00           N
ATOM   1101  CA  ILE C   8     169.929 164.949 176.842  1.00  0.00           C
ATOM   1102  CB  ILE C   8     171.329 164.526 176.210  1.00  0.00           C
ATOM   1103  CG2 ILE C   8     171.377 163.085 175.672  1.00  0.00           C
ATOM   1104  CG1 ILE C   8     171.941 165.586 175.295  1.00  0.00           C
ATOM   1105  CD1 ILE C   8     171.238 165.827 173.922  1.00  0.00           C
ATOM   1106  C   ILE C   8     169.413 163.830 177.749  1.00  0.00           C
ATOM   1107  O   ILE C   8     168.409 163.248 177.327  1.00  0.00           O
ATOM   1108  N   GLY C   9     169.929 163.689 178.962  1.00  0.00           N
ATOM   1109  CA  GLY C   9     169.285 162.668 179.876  1.00  0.00           C
ATOM   1110  C   GLY C   9     167.852 163.017 180.157  1.00  0.00           C
ATOM   1111  O   GLY C   9     167.002 162.095 180.101  1.00  0.00           O
ATOM   1112  N   ARG C  10     167.455 164.306 180.277  1.00  0.00           N
ATOM   1113  CA  ARG C  10     166.026 164.582 180.513  1.00  0.00           C
ATOM   1114  CB  ARG C  10     165.891 166.022 181.084  1.00  0.00           C
ATOM   1115  CG  ARG C  10     166.335 166.087 182.548  1.00  0.00           C
ATOM   1116  CD  ARG C  10     165.960 167.483 183.187  1.00  0.00           C
ATOM   1117  NE  ARG C  10     166.444 168.636 182.414  1.00  0.00           N
ATOM   1118  CZ  ARG C  10     167.538 169.350 182.563  1.00  0.00           C
ATOM   1119  NH1 ARG C  10     168.437 169.082 183.516  1.00  0.00           N
ATOM   1120  NH2 ARG C  10     167.821 170.349 181.731  1.00  0.00           N
ATOM   1121  C   ARG C  10     165.148 164.290 179.277  1.00  0.00           C
ATOM   1122  O   ARG C  10     164.032 163.888 179.448  1.00  0.00           O
ATOM   1123  N   ILE C  11     165.634 164.546 178.054  1.00  0.00           N
ATOM   1124  CA  ILE C  11     164.930 164.000 176.776  1.00  0.00           C
ATOM   1125  CB  ILE C  11     165.650 164.529 175.524  1.00  0.00           C
ATOM   1126  CG2 ILE C  11     165.104 164.016 174.105  1.00  0.00           C
ATOM   1127  CG1 ILE C  11     165.427 166.101 175.441  1.00  0.00           C
ATOM   1128  CD1 ILE C  11     166.525 166.918 174.686  1.00  0.00           C
ATOM   1129  C   ILE C  11     164.782 162.392 176.796  1.00  0.00           C
ATOM   1130  O   ILE C  11     163.769 161.955 176.255  1.00  0.00           O
ATOM   1131  N   ILE C  12     165.683 161.577 177.437  1.00  0.00           N
ATOM   1132  CA  ILE C  12     165.515 160.107 177.462  1.00  0.00           C
ATOM   1133  CB  ILE C  12     166.883 159.420 177.757  1.00  0.00           C
ATOM   1134  CG2 ILE C  12     166.632 157.914 177.842  1.00  0.00           C
ATOM   1135  CG1 ILE C  12     167.898 159.756 176.677  1.00  0.00           C
ATOM   1136  CD1 ILE C  12     169.429 159.724 177.118  1.00  0.00           C
ATOM   1137  C   ILE C  12     164.463 159.741 178.495  1.00  0.00           C
ATOM   1138  O   ILE C  12     163.846 158.645 178.462  1.00  0.00           O
ATOM   1139  N   LYS C  13     164.197 160.561 179.533  1.00  0.00           N
ATOM   1140  CA  LYS C  13     163.082 160.348 180.489  1.00  0.00           C
ATOM   1141  CB  LYS C  13     163.575 160.728 181.850  1.00  0.00           C
ATOM   1142  CG  LYS C  13     164.518 159.641 182.428  1.00  0.00           C
ATOM   1143  CD  LYS C  13     164.958 160.015 183.811  1.00  0.00           C
ATOM   1144  CE  LYS C  13     165.713 158.970 184.600  1.00  0.00           C
ATOM   1145  NZ  LYS C  13     165.935 159.356 186.011  1.00  0.00           N
ATOM   1146  C   LYS C  13     161.742 160.981 180.071  1.00  0.00           C
ATOM   1147  O   LYS C  13     160.713 160.424 180.373  1.00  0.00           O
ATOM   1148  N   ASP C  14     161.781 162.116 179.320  1.00  0.00           N
ATOM   1149  CA  ASP C  14     160.539 162.675 178.621  1.00  0.00           C
ATOM   1150  CB  ASP C  14     161.009 164.094 178.045  1.00  0.00           C
ATOM   1151  CG  ASP C  14     159.746 164.891 177.628  1.00  0.00           C
ATOM   1152  OD1 ASP C  14     158.782 165.007 178.444  1.00  0.00           O
ATOM   1153  OD2 ASP C  14     159.670 165.223 176.468  1.00  0.00           O
ATOM   1154  C   ASP C  14     159.971 161.691 177.574  1.00  0.00           C
ATOM   1155  O   ASP C  14     158.828 161.686 177.166  1.00  0.00           O
ATOM   1156  N   ALA C  15     160.881 160.891 177.060  1.00  0.00           N
ATOM   1157  CA  ALA C  15     160.500 159.765 176.173  1.00  0.00           C
ATOM   1158  CB  ALA C  15     161.842 159.262 175.628  1.00  0.00           C
ATOM   1159  C   ALA C  15     159.744 158.682 176.980  1.00  0.00           C
ATOM   1160  O   ALA C  15     158.960 157.958 176.365  1.00  0.00           O
ATOM   1161  N   GLY C  16     159.926 158.596 178.380  1.00  0.00           N
ATOM   1162  CA  GLY C  16     159.337 157.518 179.215  1.00  0.00           C
ATOM   1163  C   GLY C  16     160.197 156.540 180.030  1.00  0.00           C
ATOM   1164  O   GLY C  16     159.703 155.894 180.916  1.00  0.00           O
ATOM   1165  N   ALA C  17     161.537 156.541 180.026  1.00  0.00           N
ATOM   1166  CA  ALA C  17     162.351 155.830 181.046  1.00  0.00           C
ATOM   1167  CB  ALA C  17     163.830 155.851 180.438  1.00  0.00           C
ATOM   1168  C   ALA C  17     162.266 156.479 182.492  1.00  0.00           C
ATOM   1169  O   ALA C  17     161.685 157.522 182.564  1.00  0.00           O
ATOM   1170  N   GLU C  18     162.953 155.816 183.393  1.00  0.00           N
ATOM   1171  CA  GLU C  18     163.035 156.099 184.800  1.00  0.00           C
ATOM   1172  CB  GLU C  18     161.957 155.330 185.552  1.00  0.00           C
ATOM   1173  CG  GLU C  18     161.998 155.325 187.108  1.00  0.00           C
ATOM   1174  CD  GLU C  18     161.778 156.717 187.625  1.00  0.00           C
ATOM   1175  OE1 GLU C  18     160.920 157.468 187.106  1.00  0.00           O
ATOM   1176  OE2 GLU C  18     162.245 157.039 188.801  1.00  0.00           O
ATOM   1177  C   GLU C  18     164.430 155.792 185.415  1.00  0.00           C
ATOM   1178  O   GLU C  18     164.808 156.406 186.449  1.00  0.00           O
ATOM   1179  N   ARG C  19     165.256 155.013 184.794  1.00  0.00           N
ATOM   1180  CA  ARG C  19     166.712 154.830 185.057  1.00  0.00           C
ATOM   1181  CB  ARG C  19     166.976 153.580 185.951  1.00  0.00           C
ATOM   1182  CG  ARG C  19     166.225 153.623 187.323  1.00  0.00           C
ATOM   1183  CD  ARG C  19     166.559 152.496 188.217  1.00  0.00           C
ATOM   1184  NE  ARG C  19     167.854 152.531 188.881  1.00  0.00           N
ATOM   1185  CZ  ARG C  19     168.096 153.013 190.065  1.00  0.00           C
ATOM   1186  NH1 ARG C  19     167.171 153.656 190.776  1.00  0.00           N
ATOM   1187  NH2 ARG C  19     169.131 152.804 190.796  1.00  0.00           N
ATOM   1188  C   ARG C  19     167.556 154.542 183.825  1.00  0.00           C
ATOM   1189  O   ARG C  19     167.121 153.791 182.962  1.00  0.00           O
ATOM   1190  N   VAL C  20     168.647 155.334 183.703  1.00  0.00           N
ATOM   1191  CA  VAL C  20     169.375 155.593 182.439  1.00  0.00           C
ATOM   1192  CB  VAL C  20     168.905 156.847 181.696  1.00  0.00           C
ATOM   1193  CG1 VAL C  20     169.636 157.018 180.265  1.00  0.00           C
ATOM   1194  CG2 VAL C  20     167.369 156.807 181.366  1.00  0.00           C
ATOM   1195  C   VAL C  20     170.820 155.749 182.673  1.00  0.00           C
ATOM   1196  O   VAL C  20     171.274 156.516 183.554  1.00  0.00           O
ATOM   1197  N   SER C  21     171.662 155.064 181.873  1.00  0.00           N
ATOM   1198  CA  SER C  21     173.151 155.020 181.939  1.00  0.00           C
ATOM   1199  CB  SER C  21     173.596 153.883 181.069  1.00  0.00           C
ATOM   1200  OG  SER C  21     174.989 153.617 181.447  1.00  0.00           O
ATOM   1201  C   SER C  21     173.859 156.325 181.593  1.00  0.00           C
ATOM   1202  O   SER C  21     173.660 156.737 180.504  1.00  0.00           O
ATOM   1203  N   ASP C  22     174.870 156.775 182.383  1.00  0.00           N
ATOM   1204  CA  ASP C  22     175.813 157.728 181.971  1.00  0.00           C
ATOM   1205  CB  ASP C  22     176.866 157.841 183.060  1.00  0.00           C
ATOM   1206  CG  ASP C  22     176.412 158.510 184.264  1.00  0.00           C
ATOM   1207  OD1 ASP C  22     175.520 159.408 184.211  1.00  0.00           O
ATOM   1208  OD2 ASP C  22     177.015 158.298 185.342  1.00  0.00           O
ATOM   1209  C   ASP C  22     176.435 157.453 180.641  1.00  0.00           C
ATOM   1210  O   ASP C  22     176.513 158.396 179.794  1.00  0.00           O
ATOM   1211  N   ASP C  23     176.636 156.198 180.275  1.00  0.00           N
ATOM   1212  CA  ASP C  23     176.971 155.862 178.891  1.00  0.00           C
ATOM   1213  CB  ASP C  23     177.444 154.412 178.859  1.00  0.00           C
ATOM   1214  CG  ASP C  23     178.357 153.860 179.924  1.00  0.00           C
ATOM   1215  OD1 ASP C  23     179.331 154.438 180.374  1.00  0.00           O
ATOM   1216  OD2 ASP C  23     178.071 152.814 180.511  1.00  0.00           O
ATOM   1217  C   ASP C  23     175.951 156.092 177.757  1.00  0.00           C
ATOM   1218  O   ASP C  23     176.340 156.560 176.679  1.00  0.00           O
ATOM   1219  N   ALA C  24     174.666 155.765 177.983  1.00  0.00           N
ATOM   1220  CA  ALA C  24     173.507 156.204 177.068  1.00  0.00           C
ATOM   1221  CB  ALA C  24     172.229 155.701 177.690  1.00  0.00           C
ATOM   1222  C   ALA C  24     173.417 157.728 177.069  1.00  0.00           C
ATOM   1223  O   ALA C  24     173.214 158.354 176.032  1.00  0.00           O
ATOM   1224  N   ARG C  25     173.669 158.358 178.199  1.00  0.00           N
ATOM   1225  CA  ARG C  25     173.519 159.859 178.315  1.00  0.00           C
ATOM   1226  CB  ARG C  25     173.452 160.230 179.822  1.00  0.00           C
ATOM   1227  CG  ARG C  25     172.074 160.161 180.358  1.00  0.00           C
ATOM   1228  CD  ARG C  25     171.924 160.994 181.612  1.00  0.00           C
ATOM   1229  NE  ARG C  25     172.648 160.367 182.708  1.00  0.00           N
ATOM   1230  CZ  ARG C  25     172.006 159.641 183.628  1.00  0.00           C
ATOM   1231  NH1 ARG C  25     170.687 159.545 183.754  1.00  0.00           N
ATOM   1232  NH2 ARG C  25     172.687 159.102 184.639  1.00  0.00           N
ATOM   1233  C   ARG C  25     174.649 160.558 177.452  1.00  0.00           C
ATOM   1234  O   ARG C  25     174.407 161.547 176.776  1.00  0.00           O
ATOM   1235  N   ILE C  26     175.811 159.933 177.430  1.00  0.00           N
ATOM   1236  CA  ILE C  26     176.848 160.273 176.463  1.00  0.00           C
ATOM   1237  CB  ILE C  26     178.176 159.608 176.786  1.00  0.00           C
ATOM   1238  CG2 ILE C  26     179.189 159.733 175.692  1.00  0.00           C
ATOM   1239  CG1 ILE C  26     178.767 160.387 178.018  1.00  0.00           C
ATOM   1240  CD1 ILE C  26     179.871 159.705 178.857  1.00  0.00           C
ATOM   1241  C   ILE C  26     176.368 159.906 175.024  1.00  0.00           C
ATOM   1242  O   ILE C  26     176.393 160.756 174.085  1.00  0.00           O
ATOM   1243  N   THR C  27     175.898 158.680 174.816  1.00  0.00           N
ATOM   1244  CA  THR C  27     175.618 158.141 173.544  1.00  0.00           C
ATOM   1245  CB  THR C  27     175.173 156.639 173.592  1.00  0.00           C
ATOM   1246  CG2 THR C  27     174.824 155.871 172.333  1.00  0.00           C
ATOM   1247  OG1 THR C  27     176.252 155.888 174.170  1.00  0.00           O
ATOM   1248  C   THR C  27     174.656 158.954 172.651  1.00  0.00           C
ATOM   1249  O   THR C  27     175.091 159.400 171.547  1.00  0.00           O
ATOM   1250  N   LEU C  28     173.481 159.296 173.223  1.00  0.00           N
ATOM   1251  CA  LEU C  28     172.577 160.262 172.582  1.00  0.00           C
ATOM   1252  CB  LEU C  28     171.183 160.256 173.293  1.00  0.00           C
ATOM   1253  CG  LEU C  28     170.140 160.895 172.425  1.00  0.00           C
ATOM   1254  CD1 LEU C  28     169.746 160.044 171.212  1.00  0.00           C
ATOM   1255  CD2 LEU C  28     168.822 161.009 173.197  1.00  0.00           C
ATOM   1256  C   LEU C  28     173.099 161.606 172.414  1.00  0.00           C
ATOM   1257  O   LEU C  28     172.919 162.227 171.388  1.00  0.00           O
ATOM   1258  N   ALA C  29     173.933 162.012 173.374  1.00  0.00           N
ATOM   1259  CA  ALA C  29     174.646 163.332 173.225  1.00  0.00           C
ATOM   1260  CB  ALA C  29     175.242 163.784 174.608  1.00  0.00           C
ATOM   1261  C   ALA C  29     175.673 163.272 172.089  1.00  0.00           C
ATOM   1262  O   ALA C  29     175.971 164.327 171.491  1.00  0.00           O
ATOM   1263  N   LYS C  30     176.240 162.162 171.738  1.00  0.00           N
ATOM   1264  CA  LYS C  30     177.149 162.104 170.488  1.00  0.00           C
ATOM   1265  CB  LYS C  30     178.062 160.910 170.541  1.00  0.00           C
ATOM   1266  CG  LYS C  30     179.161 161.041 171.617  1.00  0.00           C
ATOM   1267  CD  LYS C  30     180.370 160.105 171.411  1.00  0.00           C
ATOM   1268  CE  LYS C  30     181.625 160.862 171.762  1.00  0.00           C
ATOM   1269  NZ  LYS C  30     181.918 161.950 170.751  1.00  0.00           N
ATOM   1270  C   LYS C  30     176.347 161.973 169.225  1.00  0.00           C
ATOM   1271  O   LYS C  30     176.752 162.562 168.236  1.00  0.00           O
ATOM   1272  N   ILE C  31     175.221 161.247 169.205  1.00  0.00           N
ATOM   1273  CA  ILE C  31     174.223 161.127 168.120  1.00  0.00           C
ATOM   1274  CB  ILE C  31     173.265 159.957 168.430  1.00  0.00           C
ATOM   1275  CG2 ILE C  31     172.061 159.956 167.511  1.00  0.00           C
ATOM   1276  CG1 ILE C  31     173.987 158.641 168.258  1.00  0.00           C
ATOM   1277  CD1 ILE C  31     173.394 157.553 169.057  1.00  0.00           C
ATOM   1278  C   ILE C  31     173.577 162.445 167.729  1.00  0.00           C
ATOM   1279  O   ILE C  31     173.418 162.597 166.515  1.00  0.00           O
ATOM   1280  N   LEU C  32     173.330 163.410 168.570  1.00  0.00           N
ATOM   1281  CA  LEU C  32     172.629 164.641 168.093  1.00  0.00           C
ATOM   1282  CB  LEU C  32     171.651 164.878 169.221  1.00  0.00           C
ATOM   1283  CG  LEU C  32     170.515 163.883 169.307  1.00  0.00           C
ATOM   1284  CD1 LEU C  32     169.646 164.170 170.539  1.00  0.00           C
ATOM   1285  CD2 LEU C  32     169.531 163.965 168.169  1.00  0.00           C
ATOM   1286  C   LEU C  32     173.544 165.769 167.779  1.00  0.00           C
ATOM   1287  O   LEU C  32     173.110 166.674 167.012  1.00  0.00           O
ATOM   1288  N   GLU C  33     174.775 165.763 168.208  1.00  0.00           N
ATOM   1289  CA  GLU C  33     175.834 166.616 167.617  1.00  0.00           C
ATOM   1290  CB  GLU C  33     177.117 166.448 168.442  1.00  0.00           C
ATOM   1291  CG  GLU C  33     178.357 167.233 167.920  1.00  0.00           C
ATOM   1292  CD  GLU C  33     179.580 167.300 168.919  1.00  0.00           C
ATOM   1293  OE1 GLU C  33     179.490 166.862 170.073  1.00  0.00           O
ATOM   1294  OE2 GLU C  33     180.603 167.817 168.543  1.00  0.00           O
ATOM   1295  C   GLU C  33     175.989 166.243 166.078  1.00  0.00           C
ATOM   1296  O   GLU C  33     175.890 167.064 165.208  1.00  0.00           O
ATOM   1297  N   GLU C  34     176.251 164.958 165.841  1.00  0.00           N
ATOM   1298  CA  GLU C  34     176.439 164.275 164.562  1.00  0.00           C
ATOM   1299  CB  GLU C  34     176.731 162.804 164.828  1.00  0.00           C
ATOM   1300  CG  GLU C  34     177.375 162.016 163.661  1.00  0.00           C
ATOM   1301  CD  GLU C  34     178.434 162.792 162.919  1.00  0.00           C
ATOM   1302  OE1 GLU C  34     179.317 163.371 163.569  1.00  0.00           O
ATOM   1303  OE2 GLU C  34     178.519 162.717 161.632  1.00  0.00           O
ATOM   1304  C   GLU C  34     175.241 164.373 163.604  1.00  0.00           C
ATOM   1305  O   GLU C  34     175.454 164.580 162.426  1.00  0.00           O
ATOM   1306  N   MET C  35     173.978 164.319 164.063  1.00  0.00           N
ATOM   1307  CA  MET C  35     172.699 164.520 163.341  1.00  0.00           C
ATOM   1308  CB  MET C  35     171.545 164.001 164.192  1.00  0.00           C
ATOM   1309  CG  MET C  35     170.120 164.083 163.537  1.00  0.00           C
ATOM   1310  SD  MET C  35     168.867 163.369 164.623  1.00  0.00           S
ATOM   1311  CE  MET C  35     169.256 161.640 164.409  1.00  0.00           C
ATOM   1312  C   MET C  35     172.554 165.974 163.005  1.00  0.00           C
ATOM   1313  O   MET C  35     172.269 166.271 161.844  1.00  0.00           O
ATOM   1314  N   GLY C  36     172.884 166.948 163.889  1.00  0.00           N
ATOM   1315  CA  GLY C  36     172.890 168.374 163.579  1.00  0.00           C
ATOM   1316  C   GLY C  36     173.774 168.779 162.425  1.00  0.00           C
ATOM   1317  O   GLY C  36     173.320 169.490 161.539  1.00  0.00           O
ATOM   1318  N   ARG C  37     175.027 168.359 162.459  1.00  0.00           N
ATOM   1319  CA  ARG C  37     176.036 168.616 161.385  1.00  0.00           C
ATOM   1320  CB  ARG C  37     177.426 168.231 161.877  1.00  0.00           C
ATOM   1321  CG  ARG C  37     177.997 169.159 162.990  1.00  0.00           C
ATOM   1322  CD  ARG C  37     179.512 169.132 163.238  1.00  0.00           C
ATOM   1323  NE  ARG C  37     180.236 169.230 162.010  1.00  0.00           N
ATOM   1324  CZ  ARG C  37     181.531 169.653 161.940  1.00  0.00           C
ATOM   1325  NH1 ARG C  37     182.222 169.837 163.044  1.00  0.00           N
ATOM   1326  NH2 ARG C  37     181.993 169.892 160.732  1.00  0.00           N
ATOM   1327  C   ARG C  37     175.684 168.046 160.081  1.00  0.00           C
ATOM   1328  O   ARG C  37     176.126 168.612 159.033  1.00  0.00           O
ATOM   1329  N   ASP C  38     175.071 166.885 160.080  1.00  0.00           N
ATOM   1330  CA  ASP C  38     174.668 166.185 158.832  1.00  0.00           C
ATOM   1331  CB  ASP C  38     174.240 164.765 159.095  1.00  0.00           C
ATOM   1332  CG  ASP C  38     175.322 163.745 159.315  1.00  0.00           C
ATOM   1333  OD1 ASP C  38     175.002 162.509 159.478  1.00  0.00           O
ATOM   1334  OD2 ASP C  38     176.534 164.081 159.323  1.00  0.00           O
ATOM   1335  C   ASP C  38     173.588 167.029 158.260  1.00  0.00           C
ATOM   1336  O   ASP C  38     173.515 167.246 157.043  1.00  0.00           O
ATOM   1337  N   ILE C  39     172.575 167.498 159.081  1.00  0.00           N
ATOM   1338  CA  ILE C  39     171.431 168.338 158.676  1.00  0.00           C
ATOM   1339  CB  ILE C  39     170.339 168.363 159.725  1.00  0.00           C
ATOM   1340  CG2 ILE C  39     169.275 169.318 159.190  1.00  0.00           C
ATOM   1341  CG1 ILE C  39     169.659 166.973 159.921  1.00  0.00           C
ATOM   1342  CD1 ILE C  39     168.664 166.814 161.122  1.00  0.00           C
ATOM   1343  C   ILE C  39     171.936 169.757 158.198  1.00  0.00           C
ATOM   1344  O   ILE C  39     171.431 170.374 157.261  1.00  0.00           O
ATOM   1345  N   ALA C  40     172.933 170.299 158.958  1.00  0.00           N
ATOM   1346  CA  ALA C  40     173.655 171.484 158.574  1.00  0.00           C
ATOM   1347  CB  ALA C  40     174.738 171.845 159.541  1.00  0.00           C
ATOM   1348  C   ALA C  40     174.304 171.263 157.175  1.00  0.00           C
ATOM   1349  O   ALA C  40     174.288 172.195 156.418  1.00  0.00           O
ATOM   1350  N   SER C  41     175.068 170.178 156.900  1.00  0.00           N
ATOM   1351  CA  SER C  41     175.922 170.019 155.704  1.00  0.00           C
ATOM   1352  CB  SER C  41     176.609 168.641 155.745  1.00  0.00           C
ATOM   1353  OG  SER C  41     177.684 168.560 156.724  1.00  0.00           O
ATOM   1354  C   SER C  41     175.090 170.177 154.448  1.00  0.00           C
ATOM   1355  O   SER C  41     175.457 170.920 153.556  1.00  0.00           O
ATOM   1356  N   GLU C  42     173.860 169.618 154.459  1.00  0.00           N
ATOM   1357  CA  GLU C  42     172.799 169.901 153.516  1.00  0.00           C
ATOM   1358  CB  GLU C  42     171.616 168.946 153.666  1.00  0.00           C
ATOM   1359  CG  GLU C  42     171.810 167.500 153.123  1.00  0.00           C
ATOM   1360  CD  GLU C  42     173.092 167.297 152.344  1.00  0.00           C
ATOM   1361  OE1 GLU C  42     174.061 166.614 152.735  1.00  0.00           O
ATOM   1362  OE2 GLU C  42     173.101 167.757 151.179  1.00  0.00           O
ATOM   1363  C   GLU C  42     172.374 171.419 153.496  1.00  0.00           C
ATOM   1364  O   GLU C  42     172.352 172.017 152.430  1.00  0.00           O
ATOM   1365  N   ALA C  43     171.932 171.946 154.634  1.00  0.00           N
ATOM   1366  CA  ALA C  43     171.449 173.290 154.828  1.00  0.00           C
ATOM   1367  CB  ALA C  43     171.356 173.771 156.334  1.00  0.00           C
ATOM   1368  C   ALA C  43     172.416 174.297 154.082  1.00  0.00           C
ATOM   1369  O   ALA C  43     171.878 175.150 153.378  1.00  0.00           O
ATOM   1370  N   ILE C  44     173.739 174.186 154.292  1.00  0.00           N
ATOM   1371  CA  ILE C  44     174.858 175.081 153.787  1.00  0.00           C
ATOM   1372  CB  ILE C  44     176.136 174.531 154.438  1.00  0.00           C
ATOM   1373  CG2 ILE C  44     177.463 175.156 153.911  1.00  0.00           C
ATOM   1374  CG1 ILE C  44     175.977 174.911 156.026  1.00  0.00           C
ATOM   1375  CD1 ILE C  44     176.978 174.389 156.924  1.00  0.00           C
ATOM   1376  C   ILE C  44     174.803 175.036 152.267  1.00  0.00           C
ATOM   1377  O   ILE C  44     174.792 176.140 151.633  1.00  0.00           O
ATOM   1378  N   LYS C  45     174.697 173.921 151.638  1.00  0.00           N
ATOM   1379  CA  LYS C  45     174.589 173.691 150.143  1.00  0.00           C
ATOM   1380  CB  LYS C  45     174.795 172.277 149.784  1.00  0.00           C
ATOM   1381  CG  LYS C  45     176.131 171.645 150.224  1.00  0.00           C
ATOM   1382  CD  LYS C  45     176.096 170.076 150.145  1.00  0.00           C
ATOM   1383  CE  LYS C  45     177.082 169.367 151.051  1.00  0.00           C
ATOM   1384  NZ  LYS C  45     178.386 169.123 150.326  1.00  0.00           N
ATOM   1385  C   LYS C  45     173.238 174.139 149.538  1.00  0.00           C
ATOM   1386  O   LYS C  45     173.246 174.615 148.348  1.00  0.00           O
ATOM   1387  N   LEU C  46     172.174 174.086 150.299  1.00  0.00           N
ATOM   1388  CA  LEU C  46     170.776 174.673 150.078  1.00  0.00           C
ATOM   1389  CB  LEU C  46     169.692 174.024 151.047  1.00  0.00           C
ATOM   1390  CG  LEU C  46     169.511 172.502 150.923  1.00  0.00           C
ATOM   1391  CD1 LEU C  46     168.609 172.007 151.966  1.00  0.00           C
ATOM   1392  CD2 LEU C  46     168.986 172.097 149.511  1.00  0.00           C
ATOM   1393  C   LEU C  46     170.797 176.183 150.133  1.00  0.00           C
ATOM   1394  O   LEU C  46     170.245 176.898 149.271  1.00  0.00           O
ATOM   1395  N   ALA C  47     171.505 176.742 151.128  1.00  0.00           N
ATOM   1396  CA  ALA C  47     171.692 178.115 151.378  1.00  0.00           C
ATOM   1397  CB  ALA C  47     172.377 178.313 152.766  1.00  0.00           C
ATOM   1398  C   ALA C  47     172.483 178.748 150.183  1.00  0.00           C
ATOM   1399  O   ALA C  47     172.062 179.748 149.567  1.00  0.00           O
ATOM   1400  N   ARG C  48     173.626 178.117 149.901  1.00  0.00           N
ATOM   1401  CA  ARG C  48     174.490 178.469 148.702  1.00  0.00           C
ATOM   1402  CB  ARG C  48     175.740 177.508 148.806  1.00  0.00           C
ATOM   1403  CG  ARG C  48     176.771 177.752 147.703  1.00  0.00           C
ATOM   1404  CD  ARG C  48     177.923 176.776 147.754  1.00  0.00           C
ATOM   1405  NE  ARG C  48     178.924 177.006 146.698  1.00  0.00           N
ATOM   1406  CZ  ARG C  48     179.025 176.364 145.479  1.00  0.00           C
ATOM   1407  NH1 ARG C  48     178.275 175.352 145.266  1.00  0.00           N
ATOM   1408  NH2 ARG C  48     179.961 176.611 144.690  1.00  0.00           N
ATOM   1409  C   ARG C  48     173.667 178.360 147.429  1.00  0.00           C
ATOM   1410  O   ARG C  48     173.769 179.277 146.653  1.00  0.00           O
ATOM   1411  N   HIS C  49     172.846 177.288 147.231  1.00  0.00           N
ATOM   1412  CA  HIS C  49     171.908 177.095 146.170  1.00  0.00           C
ATOM   1413  CB  HIS C  49     171.304 175.736 146.139  1.00  0.00           C
ATOM   1414  CG  HIS C  49     170.883 175.349 144.742  1.00  0.00           C
ATOM   1415  ND1 HIS C  49     171.709 175.269 143.668  1.00  0.00           N
ATOM   1416  CE1 HIS C  49     171.010 174.770 142.710  1.00  0.00           C
ATOM   1417  NE2 HIS C  49     169.718 174.623 143.107  1.00  0.00           N
ATOM   1418  CD2 HIS C  49     169.565 175.037 144.375  1.00  0.00           C
ATOM   1419  C   HIS C  49     170.887 178.225 146.105  1.00  0.00           C
ATOM   1420  O   HIS C  49     170.566 178.670 144.962  1.00  0.00           O
ATOM   1421  N   ALA C  50     170.505 178.821 147.194  1.00  0.00           N
ATOM   1422  CA  ALA C  50     169.563 179.916 147.406  1.00  0.00           C
ATOM   1423  CB  ALA C  50     168.572 179.663 148.529  1.00  0.00           C
ATOM   1424  C   ALA C  50     170.280 181.301 147.470  1.00  0.00           C
ATOM   1425  O   ALA C  50     169.696 182.325 147.871  1.00  0.00           O
ATOM   1426  N   GLY C  51     171.486 181.320 146.864  1.00  0.00           N
ATOM   1427  CA  GLY C  51     172.431 182.461 146.839  1.00  0.00           C
ATOM   1428  C   GLY C  51     172.918 183.069 148.075  1.00  0.00           C
ATOM   1429  O   GLY C  51     173.222 184.285 147.957  1.00  0.00           O
ATOM   1430  N   ARG C  52     172.945 182.441 149.274  1.00  0.00           N
ATOM   1431  CA  ARG C  52     173.146 182.936 150.627  1.00  0.00           C
ATOM   1432  CB  ARG C  52     171.895 182.655 151.446  1.00  0.00           C
ATOM   1433  CG  ARG C  52     170.724 183.611 151.020  1.00  0.00           C
ATOM   1434  CD  ARG C  52     169.429 183.496 151.872  1.00  0.00           C
ATOM   1435  NE  ARG C  52     168.601 182.274 151.547  1.00  0.00           N
ATOM   1436  CZ  ARG C  52     168.695 181.073 152.186  1.00  0.00           C
ATOM   1437  NH1 ARG C  52     169.572 180.892 153.126  1.00  0.00           N
ATOM   1438  NH2 ARG C  52     167.932 180.083 151.805  1.00  0.00           N
ATOM   1439  C   ARG C  52     174.387 182.342 151.251  1.00  0.00           C
ATOM   1440  O   ARG C  52     174.619 181.200 151.049  1.00  0.00           O
ATOM   1441  N   LYS C  53     175.054 183.162 152.048  1.00  0.00           N
ATOM   1442  CA  LYS C  53     175.965 182.674 153.106  1.00  0.00           C
ATOM   1443  CB  LYS C  53     177.294 183.436 152.817  1.00  0.00           C
ATOM   1444  CG  LYS C  53     177.131 184.940 152.991  1.00  0.00           C
ATOM   1445  CD  LYS C  53     178.479 185.612 153.161  1.00  0.00           C
ATOM   1446  CE  LYS C  53     179.499 185.645 152.000  1.00  0.00           C
ATOM   1447  NZ  LYS C  53     180.768 186.352 152.265  1.00  0.00           N
ATOM   1448  C   LYS C  53     175.469 182.747 154.594  1.00  0.00           C
ATOM   1449  O   LYS C  53     176.097 182.226 155.531  1.00  0.00           O
ATOM   1450  N   THR C  54     174.293 183.475 154.786  1.00  0.00           N
ATOM   1451  CA  THR C  54     173.412 183.346 155.898  1.00  0.00           C
ATOM   1452  CB  THR C  54     172.665 184.645 156.220  1.00  0.00           C
ATOM   1453  CG2 THR C  54     171.575 184.439 157.310  1.00  0.00           C
ATOM   1454  OG1 THR C  54     173.551 185.629 156.586  1.00  0.00           O
ATOM   1455  C   THR C  54     172.479 182.106 155.739  1.00  0.00           C
ATOM   1456  O   THR C  54     171.574 182.144 154.931  1.00  0.00           O
ATOM   1457  N   ILE C  55     172.614 181.206 156.718  1.00  0.00           N
ATOM   1458  CA  ILE C  55     171.790 179.951 156.775  1.00  0.00           C
ATOM   1459  CB  ILE C  55     172.526 178.769 157.425  1.00  0.00           C
ATOM   1460  CG2 ILE C  55     171.522 177.645 157.942  1.00  0.00           C
ATOM   1461  CG1 ILE C  55     173.611 178.065 156.486  1.00  0.00           C
ATOM   1462  CD1 ILE C  55     174.487 178.948 155.688  1.00  0.00           C
ATOM   1463  C   ILE C  55     170.520 180.327 157.507  1.00  0.00           C
ATOM   1464  O   ILE C  55     170.517 180.824 158.666  1.00  0.00           O
ATOM   1465  N   LYS C  56     169.305 179.982 157.023  1.00  0.00           N
ATOM   1466  CA  LYS C  56     168.005 180.508 157.420  1.00  0.00           C
ATOM   1467  CB  LYS C  56     167.361 181.429 156.386  1.00  0.00           C
ATOM   1468  CG  LYS C  56     168.196 182.701 155.983  1.00  0.00           C
ATOM   1469  CD  LYS C  56     167.348 183.677 155.063  1.00  0.00           C
ATOM   1470  CE  LYS C  56     166.401 184.551 155.823  1.00  0.00           C
ATOM   1471  NZ  LYS C  56     165.814 185.543 154.954  1.00  0.00           N
ATOM   1472  C   LYS C  56     167.086 179.273 157.745  1.00  0.00           C
ATOM   1473  O   LYS C  56     167.597 178.150 157.490  1.00  0.00           O
ATOM   1474  N   ALA C  57     165.938 179.474 158.346  1.00  0.00           N
ATOM   1475  CA  ALA C  57     165.094 178.429 158.965  1.00  0.00           C
ATOM   1476  CB  ALA C  57     163.920 179.210 159.603  1.00  0.00           C
ATOM   1477  C   ALA C  57     164.646 177.455 157.897  1.00  0.00           C
ATOM   1478  O   ALA C  57     164.762 176.225 158.070  1.00  0.00           O
ATOM   1479  N   GLU C  58     164.172 178.024 156.800  1.00  0.00           N
ATOM   1480  CA  GLU C  58     163.804 177.308 155.600  1.00  0.00           C
ATOM   1481  CB  GLU C  58     163.416 178.268 154.441  1.00  0.00           C
ATOM   1482  CG  GLU C  58     164.550 179.298 154.169  1.00  0.00           C
ATOM   1483  CD  GLU C  58     164.070 180.392 153.234  1.00  0.00           C
ATOM   1484  OE1 GLU C  58     164.167 181.592 153.461  1.00  0.00           O
ATOM   1485  OE2 GLU C  58     163.547 180.106 152.130  1.00  0.00           O
ATOM   1486  C   GLU C  58     164.939 176.272 155.074  1.00  0.00           C
ATOM   1487  O   GLU C  58     164.656 175.184 154.702  1.00  0.00           O
ATOM   1488  N   ASP C  59     166.245 176.676 155.003  1.00  0.00           N
ATOM   1489  CA  ASP C  59     167.300 175.654 154.698  1.00  0.00           C
ATOM   1490  CB  ASP C  59     168.659 176.244 154.900  1.00  0.00           C
ATOM   1491  CG  ASP C  59     168.808 177.343 153.880  1.00  0.00           C
ATOM   1492  OD1 ASP C  59     169.270 178.416 154.335  1.00  0.00           O
ATOM   1493  OD2 ASP C  59     168.410 177.178 152.691  1.00  0.00           O
ATOM   1494  C   ASP C  59     167.229 174.433 155.657  1.00  0.00           C
ATOM   1495  O   ASP C  59     167.029 173.297 155.218  1.00  0.00           O
ATOM   1496  N   ILE C  60     167.287 174.652 157.012  1.00  0.00           N
ATOM   1497  CA  ILE C  60     167.219 173.507 157.913  1.00  0.00           C
ATOM   1498  CB  ILE C  60     167.363 174.069 159.332  1.00  0.00           C
ATOM   1499  CG2 ILE C  60     167.124 173.017 160.480  1.00  0.00           C
ATOM   1500  CG1 ILE C  60     168.668 174.859 159.620  1.00  0.00           C
ATOM   1501  CD1 ILE C  60     169.907 173.910 159.604  1.00  0.00           C
ATOM   1502  C   ILE C  60     165.944 172.655 157.776  1.00  0.00           C
ATOM   1503  O   ILE C  60     165.909 171.430 157.888  1.00  0.00           O
ATOM   1504  N   GLU C  61     164.755 173.296 157.504  1.00  0.00           N
ATOM   1505  CA  GLU C  61     163.450 172.734 157.395  1.00  0.00           C
ATOM   1506  CB  GLU C  61     162.289 173.739 157.463  1.00  0.00           C
ATOM   1507  CG  GLU C  61     160.849 173.116 157.479  1.00  0.00           C
ATOM   1508  CD  GLU C  61     160.361 172.760 156.114  1.00  0.00           C
ATOM   1509  OE1 GLU C  61     159.465 171.946 156.012  1.00  0.00           O
ATOM   1510  OE2 GLU C  61     160.762 173.275 155.020  1.00  0.00           O
ATOM   1511  C   GLU C  61     163.341 171.765 156.134  1.00  0.00           C
ATOM   1512  O   GLU C  61     162.767 170.706 156.099  1.00  0.00           O
ATOM   1513  N   LEU C  62     163.957 172.230 155.031  1.00  0.00           N
ATOM   1514  CA  LEU C  62     164.136 171.411 153.766  1.00  0.00           C
ATOM   1515  CB  LEU C  62     164.545 172.388 152.657  1.00  0.00           C
ATOM   1516  CG  LEU C  62     164.827 171.702 151.260  1.00  0.00           C
ATOM   1517  CD1 LEU C  62     163.623 170.818 150.778  1.00  0.00           C
ATOM   1518  CD2 LEU C  62     165.024 172.922 150.267  1.00  0.00           C
ATOM   1519  C   LEU C  62     165.167 170.234 153.943  1.00  0.00           C
ATOM   1520  O   LEU C  62     164.983 169.086 153.504  1.00  0.00           O
ATOM   1521  N   ALA C  63     166.250 170.564 154.630  1.00  0.00           N
ATOM   1522  CA  ALA C  63     167.308 169.605 154.954  1.00  0.00           C
ATOM   1523  CB  ALA C  63     168.566 170.377 155.401  1.00  0.00           C
ATOM   1524  C   ALA C  63     166.978 168.502 155.900  1.00  0.00           C
ATOM   1525  O   ALA C  63     167.420 167.441 155.615  1.00  0.00           O
ATOM   1526  N   VAL C  64     166.255 168.677 157.024  1.00  0.00           N
ATOM   1527  CA  VAL C  64     165.694 167.502 157.677  1.00  0.00           C
ATOM   1528  CB  VAL C  64     164.952 167.890 158.904  1.00  0.00           C
ATOM   1529  CG1 VAL C  64     163.702 168.784 158.725  1.00  0.00           C
ATOM   1530  CG2 VAL C  64     164.609 166.701 159.765  1.00  0.00           C
ATOM   1531  C   VAL C  64     164.914 166.544 156.779  1.00  0.00           C
ATOM   1532  O   VAL C  64     165.163 165.345 156.787  1.00  0.00           O
ATOM   1533  N   ARG C  65     164.031 167.100 155.854  1.00  0.00           N
ATOM   1534  CA  ARG C  65     163.250 166.347 154.969  1.00  0.00           C
ATOM   1535  CB  ARG C  65     162.313 167.280 154.123  1.00  0.00           C
ATOM   1536  CG  ARG C  65     161.148 167.783 154.867  1.00  0.00           C
ATOM   1537  CD  ARG C  65     160.092 168.526 154.064  1.00  0.00           C
ATOM   1538  NE  ARG C  65     160.337 169.984 153.940  1.00  0.00           N
ATOM   1539  CZ  ARG C  65     160.319 170.545 152.725  1.00  0.00           C
ATOM   1540  NH1 ARG C  65     160.027 169.876 151.656  1.00  0.00           N
ATOM   1541  NH2 ARG C  65     160.424 171.859 152.624  1.00  0.00           N
ATOM   1542  C   ARG C  65     164.106 165.512 153.951  1.00  0.00           C
ATOM   1543  O   ARG C  65     163.773 164.376 153.635  1.00  0.00           O
ATOM   1544  N   ARG C  66     165.227 166.059 153.564  1.00  0.00           N
ATOM   1545  CA  ARG C  66     166.302 165.400 152.791  1.00  0.00           C
ATOM   1546  CB  ARG C  66     167.166 166.533 152.121  1.00  0.00           C
ATOM   1547  CG  ARG C  66     168.198 166.150 151.100  1.00  0.00           C
ATOM   1548  CD  ARG C  66     167.513 165.611 149.741  1.00  0.00           C
ATOM   1549  NE  ARG C  66     167.652 164.126 149.741  1.00  0.00           N
ATOM   1550  CZ  ARG C  66     166.846 163.303 149.142  1.00  0.00           C
ATOM   1551  NH1 ARG C  66     165.791 163.583 148.513  1.00  0.00           N
ATOM   1552  NH2 ARG C  66     167.192 162.048 149.228  1.00  0.00           N
ATOM   1553  C   ARG C  66     167.195 164.463 153.552  1.00  0.00           C
ATOM   1554  O   ARG C  66     167.593 163.477 152.996  1.00  0.00           O
ATOM   1555  N   PHE C  67     167.587 164.760 154.839  1.00  0.00           N
ATOM   1556  CA  PHE C  67     168.298 163.958 155.726  1.00  0.00           C
ATOM   1557  CB  PHE C  67     168.942 164.833 156.862  1.00  0.00           C
ATOM   1558  CG  PHE C  67     169.605 164.082 157.955  1.00  0.00           C
ATOM   1559  CD1 PHE C  67     168.656 163.516 158.965  1.00  0.00           C
ATOM   1560  CE1 PHE C  67     169.165 162.791 160.040  1.00  0.00           C
ATOM   1561  CZ  PHE C  67     170.557 162.616 160.110  1.00  0.00           C
ATOM   1562  CE2 PHE C  67     171.415 163.099 159.136  1.00  0.00           C
ATOM   1563  CD2 PHE C  67     170.949 163.943 158.094  1.00  0.00           C
ATOM   1564  C   PHE C  67     167.550 162.699 156.254  1.00  0.00           C
ATOM   1565  O   PHE C  67     168.154 161.651 156.452  1.00  0.00           O
ATOM   1566  N   LYS C  68     166.244 162.834 156.558  1.00  0.00           N
ATOM   1567  CA  LYS C  68     165.381 161.760 157.118  1.00  0.00           C
ATOM   1568  CB  LYS C  68     164.440 162.345 158.194  1.00  0.00           C
ATOM   1569  CG  LYS C  68     163.841 161.315 159.061  1.00  0.00           C
ATOM   1570  CD  LYS C  68     164.708 160.305 159.902  1.00  0.00           C
ATOM   1571  CE  LYS C  68     163.740 159.187 160.401  1.00  0.00           C
ATOM   1572  NZ  LYS C  68     164.493 158.318 161.310  1.00  0.00           N
ATOM   1573  C   LYS C  68     164.651 160.976 156.100  1.00  0.00           C
ATOM   1574  O   LYS C  68     164.271 161.611 155.078  1.00  0.00           O
ATOM   1575  OXT LYS C  68     164.501 159.763 156.359  1.00  0.00           O
ATOM   1576  N   MET D   1     161.459 173.599 174.541  1.00  0.00           N
ATOM   1577  CA  MET D   1     162.802 173.304 174.014  1.00  0.00           C
ATOM   1578  CB  MET D   1     163.482 174.411 173.158  1.00  0.00           C
ATOM   1579  CG  MET D   1     163.116 174.219 171.682  1.00  0.00           C
ATOM   1580  SD  MET D   1     164.061 175.275 170.552  1.00  0.00           S
ATOM   1581  CE  MET D   1     163.520 176.883 171.180  1.00  0.00           C
ATOM   1582  C   MET D   1     163.702 172.959 175.165  1.00  0.00           C
ATOM   1583  O   MET D   1     164.087 173.902 175.832  1.00  0.00           O
ATOM   1584  N   GLU D   2     164.054 171.756 175.378  1.00  0.00           N
ATOM   1585  CA  GLU D   2     164.933 171.278 176.479  1.00  0.00           C
ATOM   1586  CB  GLU D   2     164.448 169.877 176.760  1.00  0.00           C
ATOM   1587  CG  GLU D   2     164.842 169.293 178.077  1.00  0.00           C
ATOM   1588  CD  GLU D   2     164.606 170.206 179.303  1.00  0.00           C
ATOM   1589  OE1 GLU D   2     165.347 170.149 180.331  1.00  0.00           O
ATOM   1590  OE2 GLU D   2     163.573 170.902 179.324  1.00  0.00           O
ATOM   1591  C   GLU D   2     166.505 171.474 176.285  1.00  0.00           C
ATOM   1592  O   GLU D   2     167.333 171.509 177.179  1.00  0.00           O
ATOM   1593  N   LEU D   3     167.000 171.817 175.090  1.00  0.00           N
ATOM   1594  CA  LEU D   3     168.419 172.006 174.733  1.00  0.00           C
ATOM   1595  CB  LEU D   3     168.844 171.118 173.471  1.00  0.00           C
ATOM   1596  CG  LEU D   3     168.885 169.630 173.816  1.00  0.00           C
ATOM   1597  CD1 LEU D   3     168.885 168.689 172.650  1.00  0.00           C
ATOM   1598  CD2 LEU D   3     170.201 169.275 174.509  1.00  0.00           C
ATOM   1599  C   LEU D   3     168.734 173.529 174.557  1.00  0.00           C
ATOM   1600  O   LEU D   3     167.925 174.272 173.953  1.00  0.00           O
ATOM   1601  N   PRO D   4     169.848 173.988 175.058  1.00  0.00           N
ATOM   1602  CD  PRO D   4     170.711 173.442 176.088  1.00  0.00           C
ATOM   1603  CG  PRO D   4     171.981 174.367 175.997  1.00  0.00           C
ATOM   1604  CB  PRO D   4     171.445 175.754 175.738  1.00  0.00           C
ATOM   1605  CA  PRO D   4     170.290 175.374 174.799  1.00  0.00           C
ATOM   1606  C   PRO D   4     170.780 175.663 173.374  1.00  0.00           C
ATOM   1607  O   PRO D   4     171.411 174.831 172.738  1.00  0.00           O
ATOM   1608  N   ILE D   5     170.340 176.794 172.875  1.00  0.00           N
ATOM   1609  CA  ILE D   5     170.396 177.074 171.482  1.00  0.00           C
ATOM   1610  CB  ILE D   5     169.353 178.105 171.130  1.00  0.00           C
ATOM   1611  CG2 ILE D   5     169.253 178.274 169.578  1.00  0.00           C
ATOM   1612  CG1 ILE D   5     168.004 177.863 171.881  1.00  0.00           C
ATOM   1613  CD1 ILE D   5     167.367 176.467 171.632  1.00  0.00           C
ATOM   1614  C   ILE D   5     171.732 177.483 171.022  1.00  0.00           C
ATOM   1615  O   ILE D   5     172.086 177.348 169.888  1.00  0.00           O
ATOM   1616  N   ALA D   6     172.586 178.011 171.891  1.00  0.00           N
ATOM   1617  CA  ALA D   6     173.921 178.566 171.578  1.00  0.00           C
ATOM   1618  CB  ALA D   6     174.355 179.408 172.786  1.00  0.00           C
ATOM   1619  C   ALA D   6     174.921 177.455 171.077  1.00  0.00           C
ATOM   1620  O   ALA D   6     175.636 177.641 170.099  1.00  0.00           O
ATOM   1621  N   PRO D   7     175.000 176.303 171.796  1.00  0.00           N
ATOM   1622  CD  PRO D   7     174.536 175.965 173.161  1.00  0.00           C
ATOM   1623  CG  PRO D   7     174.562 174.467 173.186  1.00  0.00           C
ATOM   1624  CB  PRO D   7     175.879 174.116 172.373  1.00  0.00           C
ATOM   1625  CA  PRO D   7     175.823 175.251 171.256  1.00  0.00           C
ATOM   1626  C   PRO D   7     175.238 174.654 169.864  1.00  0.00           C
ATOM   1627  O   PRO D   7     176.025 174.236 168.997  1.00  0.00           O
ATOM   1628  N   ILE D   8     173.928 174.753 169.537  1.00  0.00           N
ATOM   1629  CA  ILE D   8     173.234 174.340 168.313  1.00  0.00           C
ATOM   1630  CB  ILE D   8     171.708 174.038 168.674  1.00  0.00           C
ATOM   1631  CG2 ILE D   8     170.966 173.814 167.342  1.00  0.00           C
ATOM   1632  CG1 ILE D   8     171.646 172.738 169.616  1.00  0.00           C
ATOM   1633  CD1 ILE D   8     170.296 172.204 170.084  1.00  0.00           C
ATOM   1634  C   ILE D   8     173.433 175.427 167.235  1.00  0.00           C
ATOM   1635  O   ILE D   8     173.526 175.154 166.028  1.00  0.00           O
ATOM   1636  N   GLY D   9     173.781 176.660 167.599  1.00  0.00           N
ATOM   1637  CA  GLY D   9     174.553 177.638 166.788  1.00  0.00           C
ATOM   1638  C   GLY D   9     175.957 177.167 166.357  1.00  0.00           C
ATOM   1639  O   GLY D   9     176.253 177.063 165.166  1.00  0.00           O
ATOM   1640  N   ARG D  10     176.823 176.733 167.335  1.00  0.00           N
ATOM   1641  CA  ARG D  10     178.136 176.219 167.061  1.00  0.00           C
ATOM   1642  CB  ARG D  10     178.947 175.882 168.294  1.00  0.00           C
ATOM   1643  CG  ARG D  10     179.175 177.208 169.134  1.00  0.00           C
ATOM   1644  CD  ARG D  10     180.163 177.003 170.284  1.00  0.00           C
ATOM   1645  NE  ARG D  10     179.647 176.207 171.394  1.00  0.00           N
ATOM   1646  CZ  ARG D  10     179.169 176.765 172.502  1.00  0.00           C
ATOM   1647  NH1 ARG D  10     178.924 178.034 172.622  1.00  0.00           N
ATOM   1648  NH2 ARG D  10     179.000 175.956 173.529  1.00  0.00           N
ATOM   1649  C   ARG D  10     178.154 175.022 166.047  1.00  0.00           C
ATOM   1650  O   ARG D  10     179.058 175.000 165.189  1.00  0.00           O
ATOM   1651  N   ILE D  11     177.186 174.133 166.123  1.00  0.00           N
ATOM   1652  CA  ILE D  11     176.927 172.988 165.176  1.00  0.00           C
ATOM   1653  CB  ILE D  11     175.759 172.126 165.797  1.00  0.00           C
ATOM   1654  CG2 ILE D  11     174.853 171.400 164.794  1.00  0.00           C
ATOM   1655  CG1 ILE D  11     176.398 171.135 166.737  1.00  0.00           C
ATOM   1656  CD1 ILE D  11     175.381 170.459 167.637  1.00  0.00           C
ATOM   1657  C   ILE D  11     176.694 173.468 163.696  1.00  0.00           C
ATOM   1658  O   ILE D  11     177.303 172.797 162.783  1.00  0.00           O
ATOM   1659  N   ILE D  12     175.913 174.496 163.416  1.00  0.00           N
ATOM   1660  CA  ILE D  12     175.757 174.898 161.996  1.00  0.00           C
ATOM   1661  CB  ILE D  12     174.401 175.693 161.841  1.00  0.00           C
ATOM   1662  CG2 ILE D  12     174.211 176.287 160.424  1.00  0.00           C
ATOM   1663  CG1 ILE D  12     173.235 174.830 162.154  1.00  0.00           C
ATOM   1664  CD1 ILE D  12     172.045 175.699 162.400  1.00  0.00           C
ATOM   1665  C   ILE D  12     177.016 175.671 161.460  1.00  0.00           C
ATOM   1666  O   ILE D  12     177.540 175.525 160.382  1.00  0.00           O
ATOM   1667  N   LYS D  13     177.760 176.382 162.315  1.00  0.00           N
ATOM   1668  CA  LYS D  13     178.994 177.139 162.018  1.00  0.00           C
ATOM   1669  CB  LYS D  13     179.147 178.272 162.994  1.00  0.00           C
ATOM   1670  CG  LYS D  13     180.139 179.305 162.388  1.00  0.00           C
ATOM   1671  CD  LYS D  13     180.132 180.711 162.988  1.00  0.00           C
ATOM   1672  CE  LYS D  13     178.958 181.539 162.395  1.00  0.00           C
ATOM   1673  NZ  LYS D  13     179.089 183.005 162.496  1.00  0.00           N
ATOM   1674  C   LYS D  13     180.242 176.255 161.794  1.00  0.00           C
ATOM   1675  O   LYS D  13     180.844 176.349 160.743  1.00  0.00           O
ATOM   1676  N   ASP D  14     180.525 175.322 162.706  1.00  0.00           N
ATOM   1677  CA  ASP D  14     181.611 174.351 162.511  1.00  0.00           C
ATOM   1678  CB  ASP D  14     181.901 173.471 163.755  1.00  0.00           C
ATOM   1679  CG  ASP D  14     182.446 174.147 165.027  1.00  0.00           C
ATOM   1680  OD1 ASP D  14     182.965 175.333 165.072  1.00  0.00           O
ATOM   1681  OD2 ASP D  14     182.413 173.451 166.102  1.00  0.00           O
ATOM   1682  C   ASP D  14     181.387 173.438 161.296  1.00  0.00           C
ATOM   1683  O   ASP D  14     182.347 172.980 160.664  1.00  0.00           O
ATOM   1684  N   ALA D  15     180.118 173.192 160.935  1.00  0.00           N
ATOM   1685  CA  ALA D  15     179.743 172.491 159.699  1.00  0.00           C
ATOM   1686  CB  ALA D  15     178.291 172.140 159.821  1.00  0.00           C
ATOM   1687  C   ALA D  15     180.024 173.218 158.453  1.00  0.00           C
ATOM   1688  O   ALA D  15     180.162 172.613 157.383  1.00  0.00           O
ATOM   1689  N   GLY D  16     180.270 174.551 158.553  1.00  0.00           N
ATOM   1690  CA  GLY D  16     181.010 175.333 157.561  1.00  0.00           C
ATOM   1691  C   GLY D  16     180.505 176.681 157.253  1.00  0.00           C
ATOM   1692  O   GLY D  16     181.024 177.436 156.377  1.00  0.00           O
ATOM   1693  N   ALA D  17     179.449 177.136 157.884  1.00  0.00           N
ATOM   1694  CA  ALA D  17     178.606 178.260 157.509  1.00  0.00           C
ATOM   1695  CB  ALA D  17     177.147 178.246 158.170  1.00  0.00           C
ATOM   1696  C   ALA D  17     179.356 179.580 157.812  1.00  0.00           C
ATOM   1697  O   ALA D  17     180.009 179.664 158.829  1.00  0.00           O
ATOM   1698  N   GLU D  18     179.326 180.606 156.971  1.00  0.00           N
ATOM   1699  CA  GLU D  18     179.921 181.914 157.381  1.00  0.00           C
ATOM   1700  CB  GLU D  18     180.322 182.769 156.058  1.00  0.00           C
ATOM   1701  CG  GLU D  18     180.826 184.128 156.639  1.00  0.00           C
ATOM   1702  CD  GLU D  18     181.265 185.057 155.482  1.00  0.00           C
ATOM   1703  OE1 GLU D  18     181.325 186.257 155.874  1.00  0.00           O
ATOM   1704  OE2 GLU D  18     181.508 184.651 154.303  1.00  0.00           O
ATOM   1705  C   GLU D  18     178.965 182.589 158.343  1.00  0.00           C
ATOM   1706  O   GLU D  18     179.430 183.028 159.447  1.00  0.00           O
ATOM   1707  N   ARG D  19     177.667 182.694 157.995  1.00  0.00           N
ATOM   1708  CA  ARG D  19     176.656 183.196 158.895  1.00  0.00           C
ATOM   1709  CB  ARG D  19     176.217 184.603 158.421  1.00  0.00           C
ATOM   1710  CG  ARG D  19     177.341 185.627 158.381  1.00  0.00           C
ATOM   1711  CD  ARG D  19     176.696 187.039 158.070  1.00  0.00           C
ATOM   1712  NE  ARG D  19     177.670 188.012 158.007  1.00  0.00           N
ATOM   1713  CZ  ARG D  19     177.453 189.351 158.018  1.00  0.00           C
ATOM   1714  NH1 ARG D  19     176.349 189.945 157.860  1.00  0.00           N
ATOM   1715  NH2 ARG D  19     178.494 190.077 158.203  1.00  0.00           N
ATOM   1716  C   ARG D  19     175.454 182.312 159.165  1.00  0.00           C
ATOM   1717  O   ARG D  19     175.026 181.555 158.242  1.00  0.00           O
ATOM   1718  N   VAL D  20     174.953 182.353 160.364  1.00  0.00           N
ATOM   1719  CA  VAL D  20     173.807 181.613 160.787  1.00  0.00           C
ATOM   1720  CB  VAL D  20     174.213 180.461 161.664  1.00  0.00           C
ATOM   1721  CG1 VAL D  20     173.095 179.574 162.080  1.00  0.00           C
ATOM   1722  CG2 VAL D  20     175.292 179.584 161.153  1.00  0.00           C
ATOM   1723  C   VAL D  20     172.676 182.499 161.410  1.00  0.00           C
ATOM   1724  O   VAL D  20     172.969 183.405 162.186  1.00  0.00           O
ATOM   1725  N   SER D  21     171.397 182.170 161.323  1.00  0.00           N
ATOM   1726  CA  SER D  21     170.275 182.981 161.928  1.00  0.00           C
ATOM   1727  CB  SER D  21     169.162 182.962 160.821  1.00  0.00           C
ATOM   1728  OG  SER D  21     168.123 183.825 161.296  1.00  0.00           O
ATOM   1729  C   SER D  21     169.769 182.333 163.200  1.00  0.00           C
ATOM   1730  O   SER D  21     169.760 181.093 163.360  1.00  0.00           O
ATOM   1731  N   ASP D  22     169.161 183.127 164.122  1.00  0.00           N
ATOM   1732  CA  ASP D  22     168.513 182.762 165.354  1.00  0.00           C
ATOM   1733  CB  ASP D  22     167.856 183.982 165.999  1.00  0.00           C
ATOM   1734  CG  ASP D  22     168.993 184.892 166.517  1.00  0.00           C
ATOM   1735  OD1 ASP D  22     169.289 185.787 165.654  1.00  0.00           O
ATOM   1736  OD2 ASP D  22     169.570 184.722 167.638  1.00  0.00           O
ATOM   1737  C   ASP D  22     167.366 181.744 165.051  1.00  0.00           C
ATOM   1738  O   ASP D  22     167.394 180.641 165.727  1.00  0.00           O
ATOM   1739  N   ASP D  23     166.570 181.896 164.063  1.00  0.00           N
ATOM   1740  CA  ASP D  23     165.410 181.073 163.715  1.00  0.00           C
ATOM   1741  CB  ASP D  23     164.479 181.714 162.703  1.00  0.00           C
ATOM   1742  CG  ASP D  23     164.125 183.146 162.791  1.00  0.00           C
ATOM   1743  OD1 ASP D  23     164.701 183.837 163.711  1.00  0.00           O
ATOM   1744  OD2 ASP D  23     163.225 183.681 162.045  1.00  0.00           O
ATOM   1745  C   ASP D  23     165.848 179.658 163.266  1.00  0.00           C
ATOM   1746  O   ASP D  23     165.132 178.690 163.468  1.00  0.00           O
ATOM   1747  N   ALA D  24     166.978 179.548 162.602  1.00  0.00           N
ATOM   1748  CA  ALA D  24     167.594 178.303 162.082  1.00  0.00           C
ATOM   1749  CB  ALA D  24     168.719 178.606 161.033  1.00  0.00           C
ATOM   1750  C   ALA D  24     168.223 177.462 163.295  1.00  0.00           C
ATOM   1751  O   ALA D  24     168.150 176.239 163.264  1.00  0.00           O
ATOM   1752  N   ARG D  25     168.683 178.188 164.346  1.00  0.00           N
ATOM   1753  CA  ARG D  25     169.116 177.560 165.608  1.00  0.00           C
ATOM   1754  CB  ARG D  25     170.001 178.550 166.317  1.00  0.00           C
ATOM   1755  CG  ARG D  25     171.277 178.953 165.640  1.00  0.00           C
ATOM   1756  CD  ARG D  25     172.132 179.766 166.541  1.00  0.00           C
ATOM   1757  NE  ARG D  25     171.676 181.111 166.665  1.00  0.00           N
ATOM   1758  CZ  ARG D  25     172.189 182.126 165.920  1.00  0.00           C
ATOM   1759  NH1 ARG D  25     173.093 181.978 164.959  1.00  0.00           N
ATOM   1760  NH2 ARG D  25     171.806 183.356 166.049  1.00  0.00           N
ATOM   1761  C   ARG D  25     167.886 177.136 166.361  1.00  0.00           C
ATOM   1762  O   ARG D  25     167.957 176.017 166.809  1.00  0.00           O
ATOM   1763  N   ILE D  26     166.765 177.900 166.419  1.00  0.00           N
ATOM   1764  CA  ILE D  26     165.523 177.406 167.015  1.00  0.00           C
ATOM   1765  CB  ILE D  26     164.492 178.532 167.031  1.00  0.00           C
ATOM   1766  CG2 ILE D  26     163.053 178.016 167.340  1.00  0.00           C
ATOM   1767  CG1 ILE D  26     164.811 179.620 168.091  1.00  0.00           C
ATOM   1768  CD1 ILE D  26     164.098 181.004 167.911  1.00  0.00           C
ATOM   1769  C   ILE D  26     165.004 176.128 166.233  1.00  0.00           C
ATOM   1770  O   ILE D  26     164.783 175.062 166.823  1.00  0.00           O
ATOM   1771  N   THR D  27     164.845 176.269 164.885  1.00  0.00           N
ATOM   1772  CA  THR D  27     164.283 175.215 164.022  1.00  0.00           C
ATOM   1773  CB  THR D  27     164.323 175.696 162.623  1.00  0.00           C
ATOM   1774  CG2 THR D  27     163.787 174.681 161.586  1.00  0.00           C
ATOM   1775  OG1 THR D  27     163.535 176.788 162.496  1.00  0.00           O
ATOM   1776  C   THR D  27     164.969 173.917 164.300  1.00  0.00           C
ATOM   1777  O   THR D  27     164.296 172.895 164.548  1.00  0.00           O
ATOM   1778  N   LEU D  28     166.289 173.922 164.270  1.00  0.00           N
ATOM   1779  CA  LEU D  28     167.055 172.691 164.493  1.00  0.00           C
ATOM   1780  CB  LEU D  28     168.650 172.972 164.307  1.00  0.00           C
ATOM   1781  CG  LEU D  28     169.526 171.715 164.221  1.00  0.00           C
ATOM   1782  CD1 LEU D  28     169.245 170.800 162.953  1.00  0.00           C
ATOM   1783  CD2 LEU D  28     170.981 172.221 163.994  1.00  0.00           C
ATOM   1784  C   LEU D  28     166.940 172.132 165.977  1.00  0.00           C
ATOM   1785  O   LEU D  28     166.711 170.981 166.094  1.00  0.00           O
ATOM   1786  N   ALA D  29     166.941 173.049 166.948  1.00  0.00           N
ATOM   1787  CA  ALA D  29     166.857 172.533 168.330  1.00  0.00           C
ATOM   1788  CB  ALA D  29     167.084 173.792 169.275  1.00  0.00           C
ATOM   1789  C   ALA D  29     165.564 171.742 168.695  1.00  0.00           C
ATOM   1790  O   ALA D  29     165.558 170.830 169.548  1.00  0.00           O
ATOM   1791  N   LYS D  30     164.467 172.150 168.048  1.00  0.00           N
ATOM   1792  CA  LYS D  30     163.215 171.420 168.073  1.00  0.00           C
ATOM   1793  CB  LYS D  30     162.189 172.405 167.397  1.00  0.00           C
ATOM   1794  CG  LYS D  30     161.794 173.593 168.307  1.00  0.00           C
ATOM   1795  CD  LYS D  30     160.668 174.512 167.720  1.00  0.00           C
ATOM   1796  CE  LYS D  30     160.480 175.820 168.508  1.00  0.00           C
ATOM   1797  NZ  LYS D  30     159.302 176.527 168.065  1.00  0.00           N
ATOM   1798  C   LYS D  30     163.200 170.088 167.290  1.00  0.00           C
ATOM   1799  O   LYS D  30     162.690 169.122 167.799  1.00  0.00           O
ATOM   1800  N   ILE D  31     163.734 170.101 166.088  1.00  0.00           N
ATOM   1801  CA  ILE D  31     164.014 168.866 165.344  1.00  0.00           C
ATOM   1802  CB  ILE D  31     164.650 169.090 163.947  1.00  0.00           C
ATOM   1803  CG2 ILE D  31     165.311 167.927 163.259  1.00  0.00           C
ATOM   1804  CG1 ILE D  31     163.625 169.744 163.061  1.00  0.00           C
ATOM   1805  CD1 ILE D  31     164.122 170.711 161.954  1.00  0.00           C
ATOM   1806  C   ILE D  31     164.937 167.887 166.166  1.00  0.00           C
ATOM   1807  O   ILE D  31     164.649 166.675 166.183  1.00  0.00           O
ATOM   1808  N   LEU D  32     165.965 168.367 166.817  1.00  0.00           N
ATOM   1809  CA  LEU D  32     166.888 167.463 167.603  1.00  0.00           C
ATOM   1810  CB  LEU D  32     168.220 168.123 167.628  1.00  0.00           C
ATOM   1811  CG  LEU D  32     168.992 168.416 166.305  1.00  0.00           C
ATOM   1812  CD1 LEU D  32     170.344 168.923 166.740  1.00  0.00           C
ATOM   1813  CD2 LEU D  32     169.198 167.198 165.363  1.00  0.00           C
ATOM   1814  C   LEU D  32     166.196 166.850 168.878  1.00  0.00           C
ATOM   1815  O   LEU D  32     166.485 165.681 169.201  1.00  0.00           O
ATOM   1816  N   GLU D  33     165.246 167.559 169.492  1.00  0.00           N
ATOM   1817  CA  GLU D  33     164.478 167.130 170.623  1.00  0.00           C
ATOM   1818  CB  GLU D  33     163.932 168.268 171.496  1.00  0.00           C
ATOM   1819  CG  GLU D  33     162.977 167.745 172.599  1.00  0.00           C
ATOM   1820  CD  GLU D  33     162.509 168.936 173.469  1.00  0.00           C
ATOM   1821  OE1 GLU D  33     162.016 168.676 174.579  1.00  0.00           O
ATOM   1822  OE2 GLU D  33     162.679 170.104 173.172  1.00  0.00           O
ATOM   1823  C   GLU D  33     163.414 166.130 170.210  1.00  0.00           C
ATOM   1824  O   GLU D  33     163.354 165.051 170.819  1.00  0.00           O
ATOM   1825  N   GLU D  34     162.674 166.466 169.158  1.00  0.00           N
ATOM   1826  CA  GLU D  34     161.766 165.484 168.497  1.00  0.00           C
ATOM   1827  CB  GLU D  34     160.997 166.209 167.396  1.00  0.00           C
ATOM   1828  CG  GLU D  34     159.753 165.355 166.942  1.00  0.00           C
ATOM   1829  CD  GLU D  34     158.521 165.492 167.904  1.00  0.00           C
ATOM   1830  OE1 GLU D  34     158.803 165.985 169.001  1.00  0.00           O
ATOM   1831  OE2 GLU D  34     157.450 165.267 167.405  1.00  0.00           O
ATOM   1832  C   GLU D  34     162.476 164.248 167.987  1.00  0.00           C
ATOM   1833  O   GLU D  34     162.146 163.198 168.481  1.00  0.00           O
ATOM   1834  N   MET D  35     163.519 164.334 167.253  1.00  0.00           N
ATOM   1835  CA  MET D  35     164.464 163.222 166.759  1.00  0.00           C
ATOM   1836  CB  MET D  35     165.639 163.641 165.865  1.00  0.00           C
ATOM   1837  CG  MET D  35     165.387 164.347 164.589  1.00  0.00           C
ATOM   1838  SD  MET D  35     165.059 163.273 163.133  1.00  0.00           S
ATOM   1839  CE  MET D  35     166.259 163.870 161.960  1.00  0.00           C
ATOM   1840  C   MET D  35     164.959 162.465 167.977  1.00  0.00           C
ATOM   1841  O   MET D  35     164.700 161.283 168.037  1.00  0.00           O
ATOM   1842  N   GLY D  36     165.462 163.160 168.973  1.00  0.00           N
ATOM   1843  CA  GLY D  36     166.149 162.702 170.200  1.00  0.00           C
ATOM   1844  C   GLY D  36     165.205 161.885 171.087  1.00  0.00           C
ATOM   1845  O   GLY D  36     165.608 160.794 171.513  1.00  0.00           O
ATOM   1846  N   ARG D  37     164.010 162.375 171.401  1.00  0.00           N
ATOM   1847  CA  ARG D  37     162.852 161.682 172.095  1.00  0.00           C
ATOM   1848  CB  ARG D  37     161.789 162.724 172.489  1.00  0.00           C
ATOM   1849  CG  ARG D  37     160.711 162.232 173.436  1.00  0.00           C
ATOM   1850  CD  ARG D  37     159.670 163.383 173.746  1.00  0.00           C
ATOM   1851  NE  ARG D  37     159.443 164.299 172.586  1.00  0.00           N
ATOM   1852  CZ  ARG D  37     159.503 165.629 172.654  1.00  0.00           C
ATOM   1853  NH1 ARG D  37     159.511 166.254 173.750  1.00  0.00           N
ATOM   1854  NH2 ARG D  37     159.556 166.336 171.578  1.00  0.00           N
ATOM   1855  C   ARG D  37     162.232 160.504 171.299  1.00  0.00           C
ATOM   1856  O   ARG D  37     161.956 159.506 171.909  1.00  0.00           O
ATOM   1857  N   ASP D  38     162.145 160.526 169.973  1.00  0.00           N
ATOM   1858  CA  ASP D  38     161.741 159.440 169.091  1.00  0.00           C
ATOM   1859  CB  ASP D  38     161.401 159.901 167.688  1.00  0.00           C
ATOM   1860  CG  ASP D  38     160.054 160.523 167.550  1.00  0.00           C
ATOM   1861  OD1 ASP D  38     159.303 160.705 168.505  1.00  0.00           O
ATOM   1862  OD2 ASP D  38     159.727 160.854 166.417  1.00  0.00           O
ATOM   1863  C   ASP D  38     162.760 158.265 169.054  1.00  0.00           C
ATOM   1864  O   ASP D  38     162.438 157.036 169.145  1.00  0.00           O
ATOM   1865  N   ILE D  39     164.046 158.683 169.044  1.00  0.00           N
ATOM   1866  CA  ILE D  39     165.193 157.746 169.325  1.00  0.00           C
ATOM   1867  CB  ILE D  39     166.584 158.407 169.132  1.00  0.00           C
ATOM   1868  CG2 ILE D  39     167.739 157.436 169.524  1.00  0.00           C
ATOM   1869  CG1 ILE D  39     166.771 158.643 167.536  1.00  0.00           C
ATOM   1870  CD1 ILE D  39     168.046 159.295 167.036  1.00  0.00           C
ATOM   1871  C   ILE D  39     165.049 157.082 170.674  1.00  0.00           C
ATOM   1872  O   ILE D  39     165.101 155.919 170.858  1.00  0.00           O
ATOM   1873  N   ALA D  40     164.897 157.921 171.688  1.00  0.00           N
ATOM   1874  CA  ALA D  40     164.746 157.396 173.059  1.00  0.00           C
ATOM   1875  CB  ALA D  40     164.821 158.523 174.079  1.00  0.00           C
ATOM   1876  C   ALA D  40     163.493 156.484 173.233  1.00  0.00           C
ATOM   1877  O   ALA D  40     163.529 155.509 173.996  1.00  0.00           O
ATOM   1878  N   SER D  41     162.378 156.935 172.614  1.00  0.00           N
ATOM   1879  CA  SER D  41     161.086 156.213 172.741  1.00  0.00           C
ATOM   1880  CB  SER D  41     159.939 157.100 172.144  1.00  0.00           C
ATOM   1881  OG  SER D  41     159.807 158.353 172.737  1.00  0.00           O
ATOM   1882  C   SER D  41     161.163 154.829 172.072  1.00  0.00           C
ATOM   1883  O   SER D  41     160.653 153.850 172.617  1.00  0.00           O
ATOM   1884  N   GLU D  42     161.841 154.737 170.963  1.00  0.00           N
ATOM   1885  CA  GLU D  42     162.237 153.387 170.463  1.00  0.00           C
ATOM   1886  CB  GLU D  42     162.932 153.592 169.073  1.00  0.00           C
ATOM   1887  CG  GLU D  42     163.324 152.319 168.318  1.00  0.00           C
ATOM   1888  CD  GLU D  42     162.168 151.397 167.988  1.00  0.00           C
ATOM   1889  OE1 GLU D  42     162.434 150.197 167.783  1.00  0.00           O
ATOM   1890  OE2 GLU D  42     161.042 151.889 167.928  1.00  0.00           O
ATOM   1891  C   GLU D  42     163.229 152.646 171.390  1.00  0.00           C
ATOM   1892  O   GLU D  42     163.114 151.442 171.682  1.00  0.00           O
ATOM   1893  N   ALA D  43     164.245 153.336 171.986  1.00  0.00           N
ATOM   1894  CA  ALA D  43     165.122 152.682 172.978  1.00  0.00           C
ATOM   1895  CB  ALA D  43     166.292 153.635 173.224  1.00  0.00           C
ATOM   1896  C   ALA D  43     164.490 152.170 174.262  1.00  0.00           C
ATOM   1897  O   ALA D  43     164.835 151.065 174.705  1.00  0.00           O
ATOM   1898  N   ILE D  44     163.464 152.800 174.861  1.00  0.00           N
ATOM   1899  CA  ILE D  44     162.715 152.235 175.937  1.00  0.00           C
ATOM   1900  CB  ILE D  44     161.625 153.212 176.440  1.00  0.00           C
ATOM   1901  CG2 ILE D  44     160.723 152.523 177.479  1.00  0.00           C
ATOM   1902  CG1 ILE D  44     162.401 154.458 176.984  1.00  0.00           C
ATOM   1903  CD1 ILE D  44     161.616 155.791 176.871  1.00  0.00           C
ATOM   1904  C   ILE D  44     162.200 150.794 175.540  1.00  0.00           C
ATOM   1905  O   ILE D  44     162.367 149.821 176.293  1.00  0.00           O
ATOM   1906  N   LYS D  45     161.650 150.603 174.320  1.00  0.00           N
ATOM   1907  CA  LYS D  45     161.095 149.256 173.894  1.00  0.00           C
ATOM   1908  CB  LYS D  45     160.285 149.408 172.553  1.00  0.00           C
ATOM   1909  CG  LYS D  45     159.049 150.325 172.743  1.00  0.00           C
ATOM   1910  CD  LYS D  45     158.039 150.143 171.528  1.00  0.00           C
ATOM   1911  CE  LYS D  45     156.762 151.001 171.484  1.00  0.00           C
ATOM   1912  NZ  LYS D  45     156.907 152.475 171.522  1.00  0.00           N
ATOM   1913  C   LYS D  45     162.120 148.182 173.669  1.00  0.00           C
ATOM   1914  O   LYS D  45     161.937 147.010 173.887  1.00  0.00           O
ATOM   1915  N   LEU D  46     163.375 148.586 173.361  1.00  0.00           N
ATOM   1916  CA  LEU D  46     164.636 147.809 173.119  1.00  0.00           C
ATOM   1917  CB  LEU D  46     165.603 148.638 172.179  1.00  0.00           C
ATOM   1918  CG  LEU D  46     165.121 148.602 170.697  1.00  0.00           C
ATOM   1919  CD1 LEU D  46     165.991 149.586 169.887  1.00  0.00           C
ATOM   1920  CD2 LEU D  46     165.162 147.208 170.074  1.00  0.00           C
ATOM   1921  C   LEU D  46     165.244 147.362 174.456  1.00  0.00           C
ATOM   1922  O   LEU D  46     165.584 146.183 174.634  1.00  0.00           O
ATOM   1923  N   ALA D  47     165.148 148.240 175.482  1.00  0.00           N
ATOM   1924  CA  ALA D  47     165.536 147.840 176.851  1.00  0.00           C
ATOM   1925  CB  ALA D  47     165.557 149.149 177.741  1.00  0.00           C
ATOM   1926  C   ALA D  47     164.571 146.802 177.381  1.00  0.00           C
ATOM   1927  O   ALA D  47     165.021 145.715 177.848  1.00  0.00           O
ATOM   1928  N   ARG D  48     163.258 146.966 177.089  1.00  0.00           N
ATOM   1929  CA  ARG D  48     162.165 146.081 177.433  1.00  0.00           C
ATOM   1930  CB  ARG D  48     160.825 146.812 177.324  1.00  0.00           C
ATOM   1931  CG  ARG D  48     160.838 147.990 178.359  1.00  0.00           C
ATOM   1932  CD  ARG D  48     160.168 147.500 179.674  1.00  0.00           C
ATOM   1933  NE  ARG D  48     160.301 148.447 180.758  1.00  0.00           N
ATOM   1934  CZ  ARG D  48     159.782 148.364 182.028  1.00  0.00           C
ATOM   1935  NH1 ARG D  48     159.005 147.504 182.516  1.00  0.00           N
ATOM   1936  NH2 ARG D  48     160.217 149.212 182.889  1.00  0.00           N
ATOM   1937  C   ARG D  48     162.309 144.715 176.636  1.00  0.00           C
ATOM   1938  O   ARG D  48     161.931 143.703 177.198  1.00  0.00           O
ATOM   1939  N   HIS D  49     162.795 144.692 175.386  1.00  0.00           N
ATOM   1940  CA  HIS D  49     162.946 143.484 174.612  1.00  0.00           C
ATOM   1941  CB  HIS D  49     163.029 143.845 173.119  1.00  0.00           C
ATOM   1942  CG  HIS D  49     163.067 142.619 172.269  1.00  0.00           C
ATOM   1943  ND1 HIS D  49     161.980 141.857 171.922  1.00  0.00           N
ATOM   1944  CE1 HIS D  49     162.444 140.820 171.200  1.00  0.00           C
ATOM   1945  NE2 HIS D  49     163.776 140.891 171.068  1.00  0.00           N
ATOM   1946  CD2 HIS D  49     164.198 142.025 171.785  1.00  0.00           C
ATOM   1947  C   HIS D  49     164.190 142.718 175.154  1.00  0.00           C
ATOM   1948  O   HIS D  49     164.309 141.473 175.252  1.00  0.00           O
ATOM   1949  N   ALA D  50     165.140 143.441 175.775  1.00  0.00           N
ATOM   1950  CA  ALA D  50     166.186 142.855 176.521  1.00  0.00           C
ATOM   1951  CB  ALA D  50     167.351 143.827 176.365  1.00  0.00           C
ATOM   1952  C   ALA D  50     165.735 142.500 177.981  1.00  0.00           C
ATOM   1953  O   ALA D  50     166.454 141.768 178.719  1.00  0.00           O
ATOM   1954  N   GLY D  51     164.666 143.031 178.505  1.00  0.00           N
ATOM   1955  CA  GLY D  51     164.290 142.715 179.887  1.00  0.00           C
ATOM   1956  C   GLY D  51     164.962 143.636 180.938  1.00  0.00           C
ATOM   1957  O   GLY D  51     165.041 143.227 182.084  1.00  0.00           O
ATOM   1958  N   ARG D  52     165.465 144.803 180.646  1.00  0.00           N
ATOM   1959  CA  ARG D  52     166.133 145.624 181.674  1.00  0.00           C
ATOM   1960  CB  ARG D  52     167.346 146.304 181.017  1.00  0.00           C
ATOM   1961  CG  ARG D  52     168.466 145.246 180.916  1.00  0.00           C
ATOM   1962  CD  ARG D  52     169.801 145.884 180.468  1.00  0.00           C
ATOM   1963  NE  ARG D  52     170.017 146.000 179.004  1.00  0.00           N
ATOM   1964  CZ  ARG D  52     169.746 146.997 178.176  1.00  0.00           C
ATOM   1965  NH1 ARG D  52     169.457 148.229 178.637  1.00  0.00           N
ATOM   1966  NH2 ARG D  52     169.719 146.821 176.856  1.00  0.00           N
ATOM   1967  C   ARG D  52     165.236 146.798 182.080  1.00  0.00           C
ATOM   1968  O   ARG D  52     164.618 147.448 181.178  1.00  0.00           O
ATOM   1969  N   LYS D  53     165.189 147.136 183.365  1.00  0.00           N
ATOM   1970  CA  LYS D  53     164.675 148.449 183.799  1.00  0.00           C
ATOM   1971  CB  LYS D  53     164.375 148.419 185.338  1.00  0.00           C
ATOM   1972  CG  LYS D  53     163.310 147.368 185.702  1.00  0.00           C
ATOM   1973  CD  LYS D  53     163.112 147.576 187.204  1.00  0.00           C
ATOM   1974  CE  LYS D  53     162.608 146.344 187.897  1.00  0.00           C
ATOM   1975  NZ  LYS D  53     162.103 146.593 189.227  1.00  0.00           N
ATOM   1976  C   LYS D  53     165.438 149.604 183.177  1.00  0.00           C
ATOM   1977  O   LYS D  53     164.848 150.480 182.581  1.00  0.00           O
ATOM   1978  N   THR D  54     166.785 149.532 183.285  1.00  0.00           N
ATOM   1979  CA  THR D  54     167.745 150.619 182.998  1.00  0.00           C
ATOM   1980  CB  THR D  54     169.022 150.283 183.782  1.00  0.00           C
ATOM   1981  CG2 THR D  54     170.096 151.283 183.801  1.00  0.00           C
ATOM   1982  OG1 THR D  54     168.715 150.122 185.149  1.00  0.00           O
ATOM   1983  C   THR D  54     168.056 150.793 181.536  1.00  0.00           C
ATOM   1984  O   THR D  54     168.633 149.949 180.936  1.00  0.00           O
ATOM   1985  N   ILE D  55     167.947 151.990 180.899  1.00  0.00           N
ATOM   1986  CA  ILE D  55     168.416 152.243 179.531  1.00  0.00           C
ATOM   1987  CB  ILE D  55     167.690 153.507 179.005  1.00  0.00           C
ATOM   1988  CG2 ILE D  55     168.394 154.090 177.800  1.00  0.00           C
ATOM   1989  CG1 ILE D  55     166.209 153.108 178.568  1.00  0.00           C
ATOM   1990  CD1 ILE D  55     165.297 152.654 179.708  1.00  0.00           C
ATOM   1991  C   ILE D  55     169.960 152.288 179.356  1.00  0.00           C
ATOM   1992  O   ILE D  55     170.601 153.001 180.115  1.00  0.00           O
ATOM   1993  N   LYS D  56     170.503 151.590 178.442  1.00  0.00           N
ATOM   1994  CA  LYS D  56     171.997 151.556 178.243  1.00  0.00           C
ATOM   1995  CB  LYS D  56     172.472 150.161 178.561  1.00  0.00           C
ATOM   1996  CG  LYS D  56     172.350 149.660 179.996  1.00  0.00           C
ATOM   1997  CD  LYS D  56     172.885 148.198 180.058  1.00  0.00           C
ATOM   1998  CE  LYS D  56     174.482 148.150 180.183  1.00  0.00           C
ATOM   1999  NZ  LYS D  56     174.998 146.807 179.865  1.00  0.00           N
ATOM   2000  C   LYS D  56     172.407 152.040 176.806  1.00  0.00           C
ATOM   2001  O   LYS D  56     171.543 152.338 175.918  1.00  0.00           O
ATOM   2002  N   ALA D  57     173.662 152.224 176.493  1.00  0.00           N
ATOM   2003  CA  ALA D  57     174.104 152.711 175.201  1.00  0.00           C
ATOM   2004  CB  ALA D  57     175.658 152.789 175.206  1.00  0.00           C
ATOM   2005  C   ALA D  57     173.628 151.797 174.028  1.00  0.00           C
ATOM   2006  O   ALA D  57     173.248 152.272 172.969  1.00  0.00           O
ATOM   2007  N   GLU D  58     173.600 150.466 174.343  1.00  0.00           N
ATOM   2008  CA  GLU D  58     173.161 149.403 173.415  1.00  0.00           C
ATOM   2009  CB  GLU D  58     173.217 148.017 174.054  1.00  0.00           C
ATOM   2010  CG  GLU D  58     172.732 147.828 175.559  1.00  0.00           C
ATOM   2011  CD  GLU D  58     173.881 147.798 176.545  1.00  0.00           C
ATOM   2012  OE1 GLU D  58     173.928 146.770 177.268  1.00  0.00           O
ATOM   2013  OE2 GLU D  58     174.708 148.678 176.531  1.00  0.00           O
ATOM   2014  C   GLU D  58     171.751 149.550 172.813  1.00  0.00           C
ATOM   2015  O   GLU D  58     171.512 149.127 171.711  1.00  0.00           O
ATOM   2016  N   ASP D  59     170.882 150.233 173.589  1.00  0.00           N
ATOM   2017  CA  ASP D  59     169.547 150.447 173.125  1.00  0.00           C
ATOM   2018  CB  ASP D  59     168.653 150.768 174.398  1.00  0.00           C
ATOM   2019  CG  ASP D  59     168.646 149.657 175.428  1.00  0.00           C
ATOM   2020  OD1 ASP D  59     168.299 148.473 175.079  1.00  0.00           O
ATOM   2021  OD2 ASP D  59     168.845 149.949 176.654  1.00  0.00           O
ATOM   2022  C   ASP D  59     169.440 151.693 172.122  1.00  0.00           C
ATOM   2023  O   ASP D  59     168.967 151.464 171.009  1.00  0.00           O
ATOM   2024  N   ILE D  60     170.032 152.820 172.331  1.00  0.00           N
ATOM   2025  CA  ILE D  60     170.071 154.023 171.498  1.00  0.00           C
ATOM   2026  CB  ILE D  60     170.628 155.115 172.408  1.00  0.00           C
ATOM   2027  CG2 ILE D  60     171.222 156.434 171.695  1.00  0.00           C
ATOM   2028  CG1 ILE D  60     169.470 155.461 173.386  1.00  0.00           C
ATOM   2029  CD1 ILE D  60     169.853 155.910 174.836  1.00  0.00           C
ATOM   2030  C   ILE D  60     170.904 153.831 170.266  1.00  0.00           C
ATOM   2031  O   ILE D  60     170.508 154.309 169.171  1.00  0.00           O
ATOM   2032  N   GLU D  61     172.059 153.063 170.361  1.00  0.00           N
ATOM   2033  CA  GLU D  61     172.784 152.660 169.126  1.00  0.00           C
ATOM   2034  CB  GLU D  61     174.016 151.882 169.586  1.00  0.00           C
ATOM   2035  CG  GLU D  61     175.059 152.918 170.068  1.00  0.00           C
ATOM   2036  CD  GLU D  61     176.065 153.444 168.983  1.00  0.00           C
ATOM   2037  OE1 GLU D  61     175.834 153.375 167.767  1.00  0.00           O
ATOM   2038  OE2 GLU D  61     176.998 154.183 169.346  1.00  0.00           O
ATOM   2039  C   GLU D  61     171.952 151.755 168.179  1.00  0.00           C
ATOM   2040  O   GLU D  61     172.138 151.868 166.928  1.00  0.00           O
ATOM   2041  N   LEU D  62     171.186 150.795 168.704  1.00  0.00           N
ATOM   2042  CA  LEU D  62     170.218 150.048 167.857  1.00  0.00           C
ATOM   2043  CB  LEU D  62     169.785 148.773 168.685  1.00  0.00           C
ATOM   2044  CG  LEU D  62     168.827 147.892 167.918  1.00  0.00           C
ATOM   2045  CD1 LEU D  62     169.208 147.583 166.510  1.00  0.00           C
ATOM   2046  CD2 LEU D  62     168.933 146.581 168.701  1.00  0.00           C
ATOM   2047  C   LEU D  62     169.057 150.893 167.418  1.00  0.00           C
ATOM   2048  O   LEU D  62     168.669 150.784 166.293  1.00  0.00           O
ATOM   2049  N   ALA D  63     168.535 151.762 168.256  1.00  0.00           N
ATOM   2050  CA  ALA D  63     167.355 152.581 168.024  1.00  0.00           C
ATOM   2051  CB  ALA D  63     167.110 153.261 169.345  1.00  0.00           C
ATOM   2052  C   ALA D  63     167.564 153.521 166.858  1.00  0.00           C
ATOM   2053  O   ALA D  63     166.691 153.708 165.981  1.00  0.00           O
ATOM   2054  N   VAL D  64     168.671 154.203 166.778  1.00  0.00           N
ATOM   2055  CA  VAL D  64     168.993 155.207 165.667  1.00  0.00           C
ATOM   2056  CB  VAL D  64     170.244 156.154 165.986  1.00  0.00           C
ATOM   2057  CG1 VAL D  64     171.599 155.411 166.092  1.00  0.00           C
ATOM   2058  CG2 VAL D  64     170.483 157.369 164.981  1.00  0.00           C
ATOM   2059  C   VAL D  64     169.139 154.571 164.277  1.00  0.00           C
ATOM   2060  O   VAL D  64     168.736 155.167 163.236  1.00  0.00           O
ATOM   2061  N   ARG D  65     169.507 153.284 164.216  1.00  0.00           N
ATOM   2062  CA  ARG D  65     169.377 152.441 163.024  1.00  0.00           C
ATOM   2063  CB  ARG D  65     170.382 151.344 163.008  1.00  0.00           C
ATOM   2064  CG  ARG D  65     171.762 152.111 163.142  1.00  0.00           C
ATOM   2065  CD  ARG D  65     172.952 151.143 162.989  1.00  0.00           C
ATOM   2066  NE  ARG D  65     174.302 151.855 162.999  1.00  0.00           N
ATOM   2067  CZ  ARG D  65     174.951 152.273 164.055  1.00  0.00           C
ATOM   2068  NH1 ARG D  65     174.560 152.319 165.310  1.00  0.00           N
ATOM   2069  NH2 ARG D  65     176.151 152.697 163.901  1.00  0.00           N
ATOM   2070  C   ARG D  65     167.953 151.843 162.716  1.00  0.00           C
ATOM   2071  O   ARG D  65     167.784 151.094 161.728  1.00  0.00           O
ATOM   2072  N   ARG D  66     166.940 152.350 163.397  1.00  0.00           N
ATOM   2073  CA  ARG D  66     165.463 151.948 163.246  1.00  0.00           C
ATOM   2074  CB  ARG D  66     165.291 150.560 163.876  1.00  0.00           C
ATOM   2075  CG  ARG D  66     165.014 150.630 165.381  1.00  0.00           C
ATOM   2076  CD  ARG D  66     165.338 149.247 165.909  1.00  0.00           C
ATOM   2077  NE  ARG D  66     164.622 148.095 165.235  1.00  0.00           N
ATOM   2078  CZ  ARG D  66     163.401 147.681 165.311  1.00  0.00           C
ATOM   2079  NH1 ARG D  66     162.456 148.112 166.074  1.00  0.00           N
ATOM   2080  NH2 ARG D  66     163.047 146.713 164.469  1.00  0.00           N
ATOM   2081  C   ARG D  66     164.328 152.891 163.617  1.00  0.00           C
ATOM   2082  O   ARG D  66     163.200 152.532 163.445  1.00  0.00           O
ATOM   2083  N   PHE D  67     164.671 154.125 164.135  1.00  0.00           N
ATOM   2084  CA  PHE D  67     163.637 155.053 164.700  1.00  0.00           C
ATOM   2085  CB  PHE D  67     164.264 156.139 165.566  1.00  0.00           C
ATOM   2086  CG  PHE D  67     164.962 157.304 164.858  1.00  0.00           C
ATOM   2087  CD1 PHE D  67     166.194 157.093 164.289  1.00  0.00           C
ATOM   2088  CE1 PHE D  67     166.848 158.200 163.650  1.00  0.00           C
ATOM   2089  CZ  PHE D  67     166.322 159.537 163.584  1.00  0.00           C
ATOM   2090  CE2 PHE D  67     165.129 159.686 164.198  1.00  0.00           C
ATOM   2091  CD2 PHE D  67     164.420 158.644 164.862  1.00  0.00           C
ATOM   2092  C   PHE D  67     162.711 155.599 163.593  1.00  0.00           C
ATOM   2093  O   PHE D  67     163.131 156.205 162.625  1.00  0.00           O
ATOM   2094  OXT PHE D  67     161.539 155.240 163.766  1.00  0.00           O
ATOM   2095  N   MET E   1     147.264 127.777 156.503  1.00  0.00           N
ATOM   2096  CA  MET E   1     148.377 128.658 156.056  1.00  0.00           C
ATOM   2097  CB  MET E   1     149.327 129.067 157.189  1.00  0.00           C
ATOM   2098  CG  MET E   1     150.353 130.277 156.817  1.00  0.00           C
ATOM   2099  SD  MET E   1     151.853 129.848 155.942  1.00  0.00           S
ATOM   2100  CE  MET E   1     152.654 128.575 156.979  1.00  0.00           C
ATOM   2101  C   MET E   1     149.154 127.929 154.982  1.00  0.00           C
ATOM   2102  O   MET E   1     149.305 126.722 155.101  1.00  0.00           O
ATOM   2103  N   GLU E   2     149.358 128.500 153.833  1.00  0.00           N
ATOM   2104  CA  GLU E   2     149.714 127.741 152.575  1.00  0.00           C
ATOM   2105  CB  GLU E   2     149.251 128.658 151.416  1.00  0.00           C
ATOM   2106  CG  GLU E   2     149.472 128.078 149.980  1.00  0.00           C
ATOM   2107  CD  GLU E   2     148.832 126.701 149.845  1.00  0.00           C
ATOM   2108  OE1 GLU E   2     149.554 125.698 149.814  1.00  0.00           O
ATOM   2109  OE2 GLU E   2     147.594 126.587 149.735  1.00  0.00           O
ATOM   2110  C   GLU E   2     151.186 127.281 152.397  1.00  0.00           C
ATOM   2111  O   GLU E   2     151.406 126.261 151.807  1.00  0.00           O
ATOM   2112  N   LEU E   3     152.113 128.142 152.885  1.00  0.00           N
ATOM   2113  CA  LEU E   3     153.512 127.776 152.797  1.00  0.00           C
ATOM   2114  CB  LEU E   3     154.251 129.144 153.043  1.00  0.00           C
ATOM   2115  CG  LEU E   3     153.784 130.343 152.151  1.00  0.00           C
ATOM   2116  CD1 LEU E   3     154.590 131.562 152.620  1.00  0.00           C
ATOM   2117  CD2 LEU E   3     154.029 129.956 150.668  1.00  0.00           C
ATOM   2118  C   LEU E   3     153.988 126.575 153.622  1.00  0.00           C
ATOM   2119  O   LEU E   3     153.468 126.513 154.720  1.00  0.00           O
ATOM   2120  N   PRO E   4     154.879 125.716 153.118  1.00  0.00           N
ATOM   2121  CD  PRO E   4     155.370 125.710 151.807  1.00  0.00           C
ATOM   2122  CG  PRO E   4     156.637 124.824 151.795  1.00  0.00           C
ATOM   2123  CB  PRO E   4     156.467 124.006 153.070  1.00  0.00           C
ATOM   2124  CA  PRO E   4     155.665 124.916 153.972  1.00  0.00           C
ATOM   2125  C   PRO E   4     156.677 125.704 154.886  1.00  0.00           C
ATOM   2126  O   PRO E   4     157.147 126.778 154.411  1.00  0.00           O
ATOM   2127  N   ILE E   5     157.050 125.275 156.077  1.00  0.00           N
ATOM   2128  CA  ILE E   5     157.965 125.903 157.011  1.00  0.00           C
ATOM   2129  CB  ILE E   5     157.699 125.295 158.406  1.00  0.00           C
ATOM   2130  CG2 ILE E   5     158.675 126.020 159.413  1.00  0.00           C
ATOM   2131  CG1 ILE E   5     156.279 125.346 158.939  1.00  0.00           C
ATOM   2132  CD1 ILE E   5     155.669 126.836 158.857  1.00  0.00           C
ATOM   2133  C   ILE E   5     159.480 125.802 156.650  1.00  0.00           C
ATOM   2134  O   ILE E   5     160.236 126.802 156.832  1.00  0.00           O
ATOM   2135  N   ALA E   6     159.838 124.599 156.102  1.00  0.00           N
ATOM   2136  CA  ALA E   6     161.247 124.280 156.001  1.00  0.00           C
ATOM   2137  CB  ALA E   6     161.412 122.904 155.447  1.00  0.00           C
ATOM   2138  C   ALA E   6     162.025 125.268 155.203  1.00  0.00           C
ATOM   2139  O   ALA E   6     163.133 125.623 155.556  1.00  0.00           O
ATOM   2140  N   PRO E   7     161.586 125.720 153.959  1.00  0.00           N
ATOM   2141  CD  PRO E   7     160.338 125.345 153.274  1.00  0.00           C
ATOM   2142  CG  PRO E   7     160.293 126.165 151.943  1.00  0.00           C
ATOM   2143  CB  PRO E   7     161.674 126.875 151.894  1.00  0.00           C
ATOM   2144  CA  PRO E   7     162.369 126.737 153.246  1.00  0.00           C
ATOM   2145  C   PRO E   7     162.329 128.154 153.865  1.00  0.00           C
ATOM   2146  O   PRO E   7     163.262 128.914 153.696  1.00  0.00           O
ATOM   2147  N   ILE E   8     161.326 128.477 154.750  1.00  0.00           N
ATOM   2148  CA  ILE E   8     161.392 129.674 155.602  1.00  0.00           C
ATOM   2149  CB  ILE E   8     159.982 130.086 156.161  1.00  0.00           C
ATOM   2150  CG2 ILE E   8     160.010 131.499 156.734  1.00  0.00           C
ATOM   2151  CG1 ILE E   8     158.857 130.127 155.116  1.00  0.00           C
ATOM   2152  CD1 ILE E   8     159.149 130.853 153.782  1.00  0.00           C
ATOM   2153  C   ILE E   8     162.562 129.469 156.679  1.00  0.00           C
ATOM   2154  O   ILE E   8     163.105 130.436 157.247  1.00  0.00           O
ATOM   2155  N   GLY E   9     163.027 128.264 157.018  1.00  0.00           N
ATOM   2156  CA  GLY E   9     164.183 127.934 157.842  1.00  0.00           C
ATOM   2157  C   GLY E   9     165.466 128.366 157.125  1.00  0.00           C
ATOM   2158  O   GLY E   9     166.350 129.041 157.585  1.00  0.00           O
ATOM   2159  N   ARG E  10     165.466 127.934 155.849  1.00  0.00           N
ATOM   2160  CA  ARG E  10     166.596 128.232 154.910  1.00  0.00           C
ATOM   2161  CB  ARG E  10     166.471 127.329 153.660  1.00  0.00           C
ATOM   2162  CG  ARG E  10     166.712 125.888 154.057  1.00  0.00           C
ATOM   2163  CD  ARG E  10     166.856 124.935 152.939  1.00  0.00           C
ATOM   2164  NE  ARG E  10     165.806 124.946 151.907  1.00  0.00           N
ATOM   2165  CZ  ARG E  10     164.760 124.214 151.779  1.00  0.00           C
ATOM   2166  NH1 ARG E  10     164.316 123.505 152.746  1.00  0.00           N
ATOM   2167  NH2 ARG E  10     164.060 124.197 150.691  1.00  0.00           N
ATOM   2168  C   ARG E  10     166.768 129.606 154.572  1.00  0.00           C
ATOM   2169  O   ARG E  10     167.871 130.165 154.576  1.00  0.00           O
ATOM   2170  N   ILE E  11     165.659 130.435 154.440  1.00  0.00           N
ATOM   2171  CA  ILE E  11     165.855 131.882 154.392  1.00  0.00           C
ATOM   2172  CB  ILE E  11     164.525 132.600 154.092  1.00  0.00           C
ATOM   2173  CG2 ILE E  11     164.651 134.102 154.366  1.00  0.00           C
ATOM   2174  CG1 ILE E  11     163.921 132.331 152.674  1.00  0.00           C
ATOM   2175  CD1 ILE E  11     162.488 132.809 152.501  1.00  0.00           C
ATOM   2176  C   ILE E  11     166.433 132.486 155.659  1.00  0.00           C
ATOM   2177  O   ILE E  11     167.432 133.298 155.493  1.00  0.00           O
ATOM   2178  N   ILE E  12     166.007 132.091 156.843  1.00  0.00           N
ATOM   2179  CA  ILE E  12     166.574 132.785 158.097  1.00  0.00           C
ATOM   2180  CB  ILE E  12     165.711 132.570 159.383  1.00  0.00           C
ATOM   2181  CG2 ILE E  12     166.354 133.164 160.643  1.00  0.00           C
ATOM   2182  CG1 ILE E  12     164.225 132.955 159.263  1.00  0.00           C
ATOM   2183  CD1 ILE E  12     163.381 132.318 160.344  1.00  0.00           C
ATOM   2184  C   ILE E  12     168.026 132.368 158.405  1.00  0.00           C
ATOM   2185  O   ILE E  12     168.897 133.222 158.695  1.00  0.00           O
ATOM   2186  N   LYS E  13     168.351 131.059 158.234  1.00  0.00           N
ATOM   2187  CA  LYS E  13     169.713 130.574 158.310  1.00  0.00           C
ATOM   2188  CB  LYS E  13     169.701 129.075 158.266  1.00  0.00           C
ATOM   2189  CG  LYS E  13     171.010 128.526 158.799  1.00  0.00           C
ATOM   2190  CD  LYS E  13     171.018 126.948 158.686  1.00  0.00           C
ATOM   2191  CE  LYS E  13     172.362 126.266 158.724  1.00  0.00           C
ATOM   2192  NZ  LYS E  13     173.158 126.526 159.921  1.00  0.00           N
ATOM   2193  C   LYS E  13     170.669 131.247 157.262  1.00  0.00           C
ATOM   2194  O   LYS E  13     171.650 131.891 157.690  1.00  0.00           O
ATOM   2195  N   ASP E  14     170.279 131.323 155.965  1.00  0.00           N
ATOM   2196  CA  ASP E  14     171.102 132.088 154.946  1.00  0.00           C
ATOM   2197  CB  ASP E  14     170.598 131.729 153.608  1.00  0.00           C
ATOM   2198  CG  ASP E  14     171.456 132.248 152.496  1.00  0.00           C
ATOM   2199  OD1 ASP E  14     172.696 131.986 152.521  1.00  0.00           O
ATOM   2200  OD2 ASP E  14     170.982 132.901 151.533  1.00  0.00           O
ATOM   2201  C   ASP E  14     171.080 133.600 155.142  1.00  0.00           C
ATOM   2202  O   ASP E  14     172.013 134.298 154.778  1.00  0.00           O
ATOM   2203  N   ALA E  15     170.136 134.236 155.761  1.00  0.00           N
ATOM   2204  CA  ALA E  15     170.147 135.619 156.181  1.00  0.00           C
ATOM   2205  CB  ALA E  15     168.806 136.048 156.765  1.00  0.00           C
ATOM   2206  C   ALA E  15     171.210 135.834 157.248  1.00  0.00           C
ATOM   2207  O   ALA E  15     171.820 136.891 157.374  1.00  0.00           O
ATOM   2208  N   GLY E  16     171.480 134.772 158.065  1.00  0.00           N
ATOM   2209  CA  GLY E  16     172.633 134.568 158.828  1.00  0.00           C
ATOM   2210  C   GLY E  16     172.445 134.062 160.330  1.00  0.00           C
ATOM   2211  O   GLY E  16     173.421 134.100 161.055  1.00  0.00           O
ATOM   2212  N   ALA E  17     171.223 133.640 160.733  1.00  0.00           N
ATOM   2213  CA  ALA E  17     171.046 133.017 161.971  1.00  0.00           C
ATOM   2214  CB  ALA E  17     169.572 132.888 162.262  1.00  0.00           C
ATOM   2215  C   ALA E  17     171.881 131.805 162.224  1.00  0.00           C
ATOM   2216  O   ALA E  17     172.057 131.019 161.246  1.00  0.00           O
ATOM   2217  N   GLU E  18     172.266 131.525 163.456  1.00  0.00           N
ATOM   2218  CA  GLU E  18     173.124 130.463 163.860  1.00  0.00           C
ATOM   2219  CB  GLU E  18     174.364 131.014 164.538  1.00  0.00           C
ATOM   2220  CG  GLU E  18     175.338 131.559 163.412  1.00  0.00           C
ATOM   2221  CD  GLU E  18     176.005 130.517 162.519  1.00  0.00           C
ATOM   2222  OE1 GLU E  18     175.954 130.648 161.297  1.00  0.00           O
ATOM   2223  OE2 GLU E  18     176.437 129.509 163.090  1.00  0.00           O
ATOM   2224  C   GLU E  18     172.399 129.405 164.695  1.00  0.00           C
ATOM   2225  O   GLU E  18     172.755 128.223 164.621  1.00  0.00           O
ATOM   2226  N   ARG E  19     171.362 129.672 165.425  1.00  0.00           N
ATOM   2227  CA  ARG E  19     170.351 128.706 165.855  1.00  0.00           C
ATOM   2228  CB  ARG E  19     170.818 128.159 167.241  1.00  0.00           C
ATOM   2229  CG  ARG E  19     170.104 126.979 167.629  1.00  0.00           C
ATOM   2230  CD  ARG E  19     170.642 126.445 168.965  1.00  0.00           C
ATOM   2231  NE  ARG E  19     169.869 125.309 169.492  1.00  0.00           N
ATOM   2232  CZ  ARG E  19     170.230 124.003 169.606  1.00  0.00           C
ATOM   2233  NH1 ARG E  19     171.371 123.601 169.099  1.00  0.00           N
ATOM   2234  NH2 ARG E  19     169.425 123.208 170.120  1.00  0.00           N
ATOM   2235  C   ARG E  19     168.923 129.336 165.831  1.00  0.00           C
ATOM   2236  O   ARG E  19     168.843 130.515 166.101  1.00  0.00           O
ATOM   2237  N   VAL E  20     167.869 128.618 165.389  1.00  0.00           N
ATOM   2238  CA  VAL E  20     166.550 129.202 165.110  1.00  0.00           C
ATOM   2239  CB  VAL E  20     166.355 129.474 163.556  1.00  0.00           C
ATOM   2240  CG1 VAL E  20     164.934 129.903 163.202  1.00  0.00           C
ATOM   2241  CG2 VAL E  20     167.369 130.491 163.059  1.00  0.00           C
ATOM   2242  C   VAL E  20     165.437 128.424 165.815  1.00  0.00           C
ATOM   2243  O   VAL E  20     165.121 127.332 165.440  1.00  0.00           O
ATOM   2244  N   SER E  21     164.741 129.066 166.748  1.00  0.00           N
ATOM   2245  CA  SER E  21     163.563 128.496 167.422  1.00  0.00           C
ATOM   2246  CB  SER E  21     163.092 129.455 168.544  1.00  0.00           C
ATOM   2247  OG  SER E  21     162.249 128.766 169.384  1.00  0.00           O
ATOM   2248  C   SER E  21     162.443 128.305 166.423  1.00  0.00           C
ATOM   2249  O   SER E  21     162.204 129.073 165.420  1.00  0.00           O
ATOM   2250  N   ASP E  22     161.552 127.284 166.624  1.00  0.00           N
ATOM   2251  CA  ASP E  22     160.473 127.020 165.678  1.00  0.00           C
ATOM   2252  CB  ASP E  22     159.721 125.736 166.063  1.00  0.00           C
ATOM   2253  CG  ASP E  22     160.561 124.451 165.841  1.00  0.00           C
ATOM   2254  OD1 ASP E  22     161.593 124.508 165.148  1.00  0.00           O
ATOM   2255  OD2 ASP E  22     159.972 123.403 166.353  1.00  0.00           O
ATOM   2256  C   ASP E  22     159.533 128.205 165.512  1.00  0.00           C
ATOM   2257  O   ASP E  22     159.007 128.583 164.461  1.00  0.00           O
ATOM   2258  N   ASP E  23     159.169 128.853 166.619  1.00  0.00           N
ATOM   2259  CA  ASP E  23     158.248 129.953 166.704  1.00  0.00           C
ATOM   2260  CB  ASP E  23     158.015 130.493 168.204  1.00  0.00           C
ATOM   2261  CG  ASP E  23     157.868 129.396 169.259  1.00  0.00           C
ATOM   2262  OD1 ASP E  23     157.615 128.297 168.811  1.00  0.00           O
ATOM   2263  OD2 ASP E  23     157.885 129.731 170.504  1.00  0.00           O
ATOM   2264  C   ASP E  23     158.591 131.056 165.671  1.00  0.00           C
ATOM   2265  O   ASP E  23     157.697 131.712 165.099  1.00  0.00           O
ATOM   2266  N   ALA E  24     159.880 131.227 165.363  1.00  0.00           N
ATOM   2267  CA  ALA E  24     160.452 132.081 164.401  1.00  0.00           C
ATOM   2268  CB  ALA E  24     162.000 132.047 164.650  1.00  0.00           C
ATOM   2269  C   ALA E  24     160.155 131.780 162.957  1.00  0.00           C
ATOM   2270  O   ALA E  24     159.543 132.572 162.181  1.00  0.00           O
ATOM   2271  N   ARG E  25     160.472 130.591 162.600  1.00  0.00           N
ATOM   2272  CA  ARG E  25     160.174 130.037 161.259  1.00  0.00           C
ATOM   2273  CB  ARG E  25     160.728 128.622 161.039  1.00  0.00           C
ATOM   2274  CG  ARG E  25     162.202 128.535 161.381  1.00  0.00           C
ATOM   2275  CD  ARG E  25     162.825 127.154 161.061  1.00  0.00           C
ATOM   2276  NE  ARG E  25     162.931 126.283 162.277  1.00  0.00           N
ATOM   2277  CZ  ARG E  25     164.016 125.799 162.826  1.00  0.00           C
ATOM   2278  NH1 ARG E  25     165.274 125.981 162.352  1.00  0.00           N
ATOM   2279  NH2 ARG E  25     163.892 125.022 163.838  1.00  0.00           N
ATOM   2280  C   ARG E  25     158.593 130.067 161.102  1.00  0.00           C
ATOM   2281  O   ARG E  25     158.046 130.722 160.204  1.00  0.00           O
ATOM   2282  N   ILE E  26     157.815 129.416 161.958  1.00  0.00           N
ATOM   2283  CA  ILE E  26     156.353 129.395 161.833  1.00  0.00           C
ATOM   2284  CB  ILE E  26     155.776 128.562 162.953  1.00  0.00           C
ATOM   2285  CG2 ILE E  26     154.225 128.650 162.923  1.00  0.00           C
ATOM   2286  CG1 ILE E  26     156.220 127.097 162.898  1.00  0.00           C
ATOM   2287  CD1 ILE E  26     156.061 126.319 164.262  1.00  0.00           C
ATOM   2288  C   ILE E  26     155.787 130.809 161.742  1.00  0.00           C
ATOM   2289  O   ILE E  26     154.925 131.068 160.895  1.00  0.00           O
ATOM   2290  N   THR E  27     156.176 131.704 162.610  1.00  0.00           N
ATOM   2291  CA  THR E  27     155.621 133.122 162.686  1.00  0.00           C
ATOM   2292  CB  THR E  27     156.067 133.823 163.948  1.00  0.00           C
ATOM   2293  CG2 THR E  27     155.529 135.300 164.065  1.00  0.00           C
ATOM   2294  OG1 THR E  27     155.418 133.218 165.034  1.00  0.00           O
ATOM   2295  C   THR E  27     156.089 133.897 161.461  1.00  0.00           C
ATOM   2296  O   THR E  27     155.288 134.697 160.943  1.00  0.00           O
ATOM   2297  N   LEU E  28     157.189 133.567 160.822  1.00  0.00           N
ATOM   2298  CA  LEU E  28     157.683 134.144 159.526  1.00  0.00           C
ATOM   2299  CB  LEU E  28     159.225 133.937 159.306  1.00  0.00           C
ATOM   2300  CG  LEU E  28     159.779 134.848 158.201  1.00  0.00           C
ATOM   2301  CD1 LEU E  28     159.187 136.268 158.141  1.00  0.00           C
ATOM   2302  CD2 LEU E  28     161.288 134.972 158.245  1.00  0.00           C
ATOM   2303  C   LEU E  28     156.775 133.764 158.398  1.00  0.00           C
ATOM   2304  O   LEU E  28     156.369 134.563 157.602  1.00  0.00           O
ATOM   2305  N   ALA E  29     156.514 132.411 158.291  1.00  0.00           N
ATOM   2306  CA  ALA E  29     155.671 131.899 157.197  1.00  0.00           C
ATOM   2307  CB  ALA E  29     155.708 130.386 157.174  1.00  0.00           C
ATOM   2308  C   ALA E  29     154.232 132.413 157.275  1.00  0.00           C
ATOM   2309  O   ALA E  29     153.657 132.635 156.266  1.00  0.00           O
ATOM   2310  N   LYS E  30     153.697 132.583 158.528  1.00  0.00           N
ATOM   2311  CA  LYS E  30     152.419 133.277 158.939  1.00  0.00           C
ATOM   2312  CB  LYS E  30     152.216 133.251 160.475  1.00  0.00           C
ATOM   2313  CG  LYS E  30     150.984 134.102 160.863  1.00  0.00           C
ATOM   2314  CD  LYS E  30     150.845 134.203 162.362  1.00  0.00           C
ATOM   2315  CE  LYS E  30     150.686 132.802 163.003  1.00  0.00           C
ATOM   2316  NZ  LYS E  30     150.421 132.964 164.473  1.00  0.00           N
ATOM   2317  C   LYS E  30     152.336 134.690 158.222  1.00  0.00           C
ATOM   2318  O   LYS E  30     151.411 134.901 157.454  1.00  0.00           O
ATOM   2319  N   ILE E  31     153.397 135.509 158.382  1.00  0.00           N
ATOM   2320  CA  ILE E  31     153.436 136.926 158.019  1.00  0.00           C
ATOM   2321  CB  ILE E  31     154.557 137.738 158.617  1.00  0.00           C
ATOM   2322  CG2 ILE E  31     154.701 139.171 157.994  1.00  0.00           C
ATOM   2323  CG1 ILE E  31     154.209 137.767 160.170  1.00  0.00           C
ATOM   2324  CD1 ILE E  31     155.211 138.632 160.936  1.00  0.00           C
ATOM   2325  C   ILE E  31     153.540 136.972 156.519  1.00  0.00           C
ATOM   2326  O   ILE E  31     152.646 137.607 155.925  1.00  0.00           O
ATOM   2327  N   LEU E  32     154.525 136.251 155.898  1.00  0.00           N
ATOM   2328  CA  LEU E  32     154.777 136.168 154.475  1.00  0.00           C
ATOM   2329  CB  LEU E  32     155.974 135.214 154.162  1.00  0.00           C
ATOM   2330  CG  LEU E  32     157.358 135.770 154.574  1.00  0.00           C
ATOM   2331  CD1 LEU E  32     158.444 134.741 154.253  1.00  0.00           C
ATOM   2332  CD2 LEU E  32     157.814 136.919 153.698  1.00  0.00           C
ATOM   2333  C   LEU E  32     153.511 135.633 153.659  1.00  0.00           C
ATOM   2334  O   LEU E  32     153.162 136.305 152.736  1.00  0.00           O
ATOM   2335  N   GLU E  33     152.780 134.594 154.049  1.00  0.00           N
ATOM   2336  CA  GLU E  33     151.626 134.138 153.298  1.00  0.00           C
ATOM   2337  CB  GLU E  33     151.128 132.816 153.959  1.00  0.00           C
ATOM   2338  CG  GLU E  33     149.956 132.233 153.119  1.00  0.00           C
ATOM   2339  CD  GLU E  33     148.630 132.140 153.992  1.00  0.00           C
ATOM   2340  OE1 GLU E  33     148.301 133.100 154.713  1.00  0.00           O
ATOM   2341  OE2 GLU E  33     147.946 131.131 153.950  1.00  0.00           O
ATOM   2342  C   GLU E  33     150.454 135.230 153.264  1.00  0.00           C
ATOM   2343  O   GLU E  33     149.806 135.471 152.228  1.00  0.00           O
ATOM   2344  N   GLU E  34     150.203 135.825 154.371  1.00  0.00           N
ATOM   2345  CA  GLU E  34     149.242 136.979 154.455  1.00  0.00           C
ATOM   2346  CB  GLU E  34     148.865 137.007 155.964  1.00  0.00           C
ATOM   2347  CG  GLU E  34     147.652 137.762 156.368  1.00  0.00           C
ATOM   2348  CD  GLU E  34     146.318 137.134 155.968  1.00  0.00           C
ATOM   2349  OE1 GLU E  34     145.595 136.685 156.839  1.00  0.00           O
ATOM   2350  OE2 GLU E  34     145.987 137.226 154.724  1.00  0.00           O
ATOM   2351  C   GLU E  34     149.698 138.328 153.904  1.00  0.00           C
ATOM   2352  O   GLU E  34     148.941 139.024 153.348  1.00  0.00           O
ATOM   2353  N   MET E  35     150.952 138.616 153.972  1.00  0.00           N
ATOM   2354  CA  MET E  35     151.588 139.685 153.116  1.00  0.00           C
ATOM   2355  CB  MET E  35     153.042 139.726 153.591  1.00  0.00           C
ATOM   2356  CG  MET E  35     153.893 140.864 152.869  1.00  0.00           C
ATOM   2357  SD  MET E  35     155.687 140.981 153.126  1.00  0.00           S
ATOM   2358  CE  MET E  35     155.576 141.194 154.927  1.00  0.00           C
ATOM   2359  C   MET E  35     151.461 139.404 151.601  1.00  0.00           C
ATOM   2360  O   MET E  35     151.144 140.326 150.794  1.00  0.00           O
ATOM   2361  N   GLY E  36     151.491 138.173 151.195  1.00  0.00           N
ATOM   2362  CA  GLY E  36     151.494 137.797 149.796  1.00  0.00           C
ATOM   2363  C   GLY E  36     150.117 137.905 149.143  1.00  0.00           C
ATOM   2364  O   GLY E  36     150.036 138.241 147.943  1.00  0.00           O
ATOM   2365  N   ARG E  37     149.060 137.673 149.978  1.00  0.00           N
ATOM   2366  CA  ARG E  37     147.631 137.800 149.715  1.00  0.00           C
ATOM   2367  CB  ARG E  37     146.863 137.168 150.908  1.00  0.00           C
ATOM   2368  CG  ARG E  37     145.350 137.034 150.686  1.00  0.00           C
ATOM   2369  CD  ARG E  37     144.627 136.302 151.736  1.00  0.00           C
ATOM   2370  NE  ARG E  37     144.863 134.841 151.870  1.00  0.00           N
ATOM   2371  CZ  ARG E  37     145.769 134.204 152.615  1.00  0.00           C
ATOM   2372  NH1 ARG E  37     146.486 134.724 153.590  1.00  0.00           N
ATOM   2373  NH2 ARG E  37     145.967 132.944 152.419  1.00  0.00           N
ATOM   2374  C   ARG E  37     147.316 139.302 149.579  1.00  0.00           C
ATOM   2375  O   ARG E  37     146.555 139.687 148.697  1.00  0.00           O
ATOM   2376  N   ASP E  38     147.962 140.135 150.513  1.00  0.00           N
ATOM   2377  CA  ASP E  38     147.720 141.579 150.498  1.00  0.00           C
ATOM   2378  CB  ASP E  38     148.343 142.133 151.809  1.00  0.00           C
ATOM   2379  CG  ASP E  38     147.804 143.514 152.317  1.00  0.00           C
ATOM   2380  OD1 ASP E  38     148.296 143.979 153.368  1.00  0.00           O
ATOM   2381  OD2 ASP E  38     146.913 144.149 151.753  1.00  0.00           O
ATOM   2382  C   ASP E  38     148.271 142.183 149.294  1.00  0.00           C
ATOM   2383  O   ASP E  38     147.545 142.915 148.534  1.00  0.00           O
ATOM   2384  N   ILE E  39     149.558 141.818 148.990  1.00  0.00           N
ATOM   2385  CA  ILE E  39     150.185 142.228 147.686  1.00  0.00           C
ATOM   2386  CB  ILE E  39     151.688 141.627 147.592  1.00  0.00           C
ATOM   2387  CG2 ILE E  39     152.272 141.923 146.206  1.00  0.00           C
ATOM   2388  CG1 ILE E  39     152.704 142.155 148.645  1.00  0.00           C
ATOM   2389  CD1 ILE E  39     153.826 141.162 149.076  1.00  0.00           C
ATOM   2390  C   ILE E  39     149.268 141.829 146.472  1.00  0.00           C
ATOM   2391  O   ILE E  39     149.120 142.540 145.425  1.00  0.00           O
ATOM   2392  N   ALA E  40     148.692 140.556 146.527  1.00  0.00           N
ATOM   2393  CA  ALA E  40     147.724 140.106 145.534  1.00  0.00           C
ATOM   2394  CB  ALA E  40     147.506 138.648 145.818  1.00  0.00           C
ATOM   2395  C   ALA E  40     146.451 140.949 145.368  1.00  0.00           C
ATOM   2396  O   ALA E  40     145.967 141.164 144.278  1.00  0.00           O
ATOM   2397  N   SER E  41     145.855 141.365 146.414  1.00  0.00           N
ATOM   2398  CA  SER E  41     144.513 142.179 146.525  1.00  0.00           C
ATOM   2399  CB  SER E  41     143.979 142.054 147.959  1.00  0.00           C
ATOM   2400  OG  SER E  41     142.856 142.814 147.833  1.00  0.00           O
ATOM   2401  C   SER E  41     144.817 143.623 146.084  1.00  0.00           C
ATOM   2402  O   SER E  41     144.036 144.342 145.431  1.00  0.00           O
ATOM   2403  N   GLU E  42     146.000 144.020 146.365  1.00  0.00           N
ATOM   2404  CA  GLU E  42     146.575 145.306 145.809  1.00  0.00           C
ATOM   2405  CB  GLU E  42     147.824 145.704 146.511  1.00  0.00           C
ATOM   2406  CG  GLU E  42     148.575 147.041 146.098  1.00  0.00           C
ATOM   2407  CD  GLU E  42     147.985 148.376 146.470  1.00  0.00           C
ATOM   2408  OE1 GLU E  42     146.766 148.476 146.724  1.00  0.00           O
ATOM   2409  OE2 GLU E  42     148.727 149.443 146.497  1.00  0.00           O
ATOM   2410  C   GLU E  42     146.821 145.156 144.213  1.00  0.00           C
ATOM   2411  O   GLU E  42     146.401 145.982 143.456  1.00  0.00           O
ATOM   2412  N   ALA E  43     147.448 144.016 143.762  1.00  0.00           N
ATOM   2413  CA  ALA E  43     147.673 143.631 142.411  1.00  0.00           C
ATOM   2414  CB  ALA E  43     148.526 142.276 142.200  1.00  0.00           C
ATOM   2415  C   ALA E  43     146.387 143.566 141.626  1.00  0.00           C
ATOM   2416  O   ALA E  43     146.287 144.091 140.553  1.00  0.00           O
ATOM   2417  N   ILE E  44     145.287 142.979 142.243  1.00  0.00           N
ATOM   2418  CA  ILE E  44     144.078 142.795 141.505  1.00  0.00           C
ATOM   2419  CB  ILE E  44     142.895 142.027 142.237  1.00  0.00           C
ATOM   2420  CG2 ILE E  44     141.526 142.145 141.526  1.00  0.00           C
ATOM   2421  CG1 ILE E  44     143.190 140.548 142.363  1.00  0.00           C
ATOM   2422  CD1 ILE E  44     142.547 139.790 143.620  1.00  0.00           C
ATOM   2423  C   ILE E  44     143.482 144.168 141.060  1.00  0.00           C
ATOM   2424  O   ILE E  44     143.133 144.313 139.920  1.00  0.00           O
ATOM   2425  N   LYS E  45     143.390 145.191 142.021  1.00  0.00           N
ATOM   2426  CA  LYS E  45     142.935 146.580 141.829  1.00  0.00           C
ATOM   2427  CB  LYS E  45     143.117 147.445 143.083  1.00  0.00           C
ATOM   2428  CG  LYS E  45     142.153 146.946 144.149  1.00  0.00           C
ATOM   2429  CD  LYS E  45     142.273 147.769 145.459  1.00  0.00           C
ATOM   2430  CE  LYS E  45     141.510 147.103 146.693  1.00  0.00           C
ATOM   2431  NZ  LYS E  45     142.174 145.920 147.169  1.00  0.00           N
ATOM   2432  C   LYS E  45     143.709 147.223 140.672  1.00  0.00           C
ATOM   2433  O   LYS E  45     143.158 147.779 139.779  1.00  0.00           O
ATOM   2434  N   LEU E  46     145.090 147.117 140.654  1.00  0.00           N
ATOM   2435  CA  LEU E  46     146.060 147.584 139.639  1.00  0.00           C
ATOM   2436  CB  LEU E  46     147.557 147.383 140.183  1.00  0.00           C
ATOM   2437  CG  LEU E  46     147.954 148.107 141.471  1.00  0.00           C
ATOM   2438  CD1 LEU E  46     149.380 147.747 141.792  1.00  0.00           C
ATOM   2439  CD2 LEU E  46     147.698 149.660 141.418  1.00  0.00           C
ATOM   2440  C   LEU E  46     145.749 146.886 138.320  1.00  0.00           C
ATOM   2441  O   LEU E  46     145.622 147.625 137.297  1.00  0.00           O
ATOM   2442  N   ALA E  47     145.660 145.604 138.236  1.00  0.00           N
ATOM   2443  CA  ALA E  47     145.344 144.852 137.067  1.00  0.00           C
ATOM   2444  CB  ALA E  47     145.453 143.384 137.508  1.00  0.00           C
ATOM   2445  C   ALA E  47     143.916 145.104 136.570  1.00  0.00           C
ATOM   2446  O   ALA E  47     143.712 145.138 135.361  1.00  0.00           O
ATOM   2447  N   ARG E  48     142.886 145.323 137.386  1.00  0.00           N
ATOM   2448  CA  ARG E  48     141.593 145.871 137.040  1.00  0.00           C
ATOM   2449  CB  ARG E  48     140.589 145.946 138.313  1.00  0.00           C
ATOM   2450  CG  ARG E  48     140.092 144.637 138.767  1.00  0.00           C
ATOM   2451  CD  ARG E  48     139.325 144.793 140.059  1.00  0.00           C
ATOM   2452  NE  ARG E  48     138.383 145.938 139.976  1.00  0.00           N
ATOM   2453  CZ  ARG E  48     137.937 146.856 140.869  1.00  0.00           C
ATOM   2454  NH1 ARG E  48     138.377 146.945 142.102  1.00  0.00           N
ATOM   2455  NH2 ARG E  48     137.068 147.742 140.516  1.00  0.00           N
ATOM   2456  C   ARG E  48     141.785 147.173 136.239  1.00  0.00           C
ATOM   2457  O   ARG E  48     141.214 147.437 135.192  1.00  0.00           O
ATOM   2458  N   HIS E  49     142.580 148.012 136.889  1.00  0.00           N
ATOM   2459  CA  HIS E  49     142.941 149.359 136.348  1.00  0.00           C
ATOM   2460  CB  HIS E  49     143.463 150.164 137.458  1.00  0.00           C
ATOM   2461  CG  HIS E  49     143.689 151.604 137.139  1.00  0.00           C
ATOM   2462  ND1 HIS E  49     142.670 152.511 136.737  1.00  0.00           N
ATOM   2463  CE1 HIS E  49     143.347 153.627 136.371  1.00  0.00           C
ATOM   2464  NE2 HIS E  49     144.652 153.494 136.535  1.00  0.00           N
ATOM   2465  CD2 HIS E  49     144.936 152.225 137.022  1.00  0.00           C
ATOM   2466  C   HIS E  49     143.715 149.260 135.042  1.00  0.00           C
ATOM   2467  O   HIS E  49     143.249 149.824 134.062  1.00  0.00           O
ATOM   2468  N   ALA E  50     144.603 148.231 134.900  1.00  0.00           N
ATOM   2469  CA  ALA E  50     145.197 147.937 133.614  1.00  0.00           C
ATOM   2470  CB  ALA E  50     146.591 147.267 133.803  1.00  0.00           C
ATOM   2471  C   ALA E  50     144.234 147.122 132.670  1.00  0.00           C
ATOM   2472  O   ALA E  50     144.692 146.552 131.645  1.00  0.00           O
ATOM   2473  N   GLY E  51     142.955 146.966 132.960  1.00  0.00           N
ATOM   2474  CA  GLY E  51     141.926 146.291 132.066  1.00  0.00           C
ATOM   2475  C   GLY E  51     142.073 144.791 131.935  1.00  0.00           C
ATOM   2476  O   GLY E  51     141.726 144.194 130.913  1.00  0.00           O
ATOM   2477  N   ARG E  52     142.689 144.044 132.881  1.00  0.00           N
ATOM   2478  CA  ARG E  52     143.055 142.593 132.657  1.00  0.00           C
ATOM   2479  CB  ARG E  52     144.567 142.476 132.677  1.00  0.00           C
ATOM   2480  CG  ARG E  52     145.403 143.001 131.379  1.00  0.00           C
ATOM   2481  CD  ARG E  52     146.834 142.649 131.561  1.00  0.00           C
ATOM   2482  NE  ARG E  52     147.693 143.716 132.214  1.00  0.00           N
ATOM   2483  CZ  ARG E  52     148.099 143.780 133.482  1.00  0.00           C
ATOM   2484  NH1 ARG E  52     147.608 142.927 134.319  1.00  0.00           N
ATOM   2485  NH2 ARG E  52     148.904 144.668 133.881  1.00  0.00           N
ATOM   2486  C   ARG E  52     142.289 141.648 133.603  1.00  0.00           C
ATOM   2487  O   ARG E  52     142.466 141.929 134.803  1.00  0.00           O
ATOM   2488  N   LYS E  53     141.857 140.477 133.167  1.00  0.00           N
ATOM   2489  CA  LYS E  53     141.643 139.334 134.096  1.00  0.00           C
ATOM   2490  CB  LYS E  53     140.783 138.294 133.324  1.00  0.00           C
ATOM   2491  CG  LYS E  53     139.297 138.579 133.058  1.00  0.00           C
ATOM   2492  CD  LYS E  53     138.666 137.498 132.206  1.00  0.00           C
ATOM   2493  CE  LYS E  53     137.277 137.921 131.658  1.00  0.00           C
ATOM   2494  NZ  LYS E  53     136.438 136.810 131.265  1.00  0.00           N
ATOM   2495  C   LYS E  53     142.930 138.719 134.530  1.00  0.00           C
ATOM   2496  O   LYS E  53     143.036 138.266 135.671  1.00  0.00           O
ATOM   2497  N   THR E  54     143.980 138.685 133.680  1.00  0.00           N
ATOM   2498  CA  THR E  54     145.310 138.249 134.068  1.00  0.00           C
ATOM   2499  CB  THR E  54     146.038 137.767 132.784  1.00  0.00           C
ATOM   2500  CG2 THR E  54     147.444 137.139 133.102  1.00  0.00           C
ATOM   2501  OG1 THR E  54     145.372 136.895 131.990  1.00  0.00           O
ATOM   2502  C   THR E  54     146.133 139.290 134.839  1.00  0.00           C
ATOM   2503  O   THR E  54     146.421 140.372 134.272  1.00  0.00           O
ATOM   2504  N   ILE E  55     146.569 138.943 136.088  1.00  0.00           N
ATOM   2505  CA  ILE E  55     147.632 139.575 136.857  1.00  0.00           C
ATOM   2506  CB  ILE E  55     147.627 139.227 138.327  1.00  0.00           C
ATOM   2507  CG2 ILE E  55     149.022 139.317 138.930  1.00  0.00           C
ATOM   2508  CG1 ILE E  55     146.604 140.075 139.177  1.00  0.00           C
ATOM   2509  CD1 ILE E  55     145.110 139.764 138.741  1.00  0.00           C
ATOM   2510  C   ILE E  55     148.981 139.269 136.155  1.00  0.00           C
ATOM   2511  O   ILE E  55     149.165 138.073 135.889  1.00  0.00           O
ATOM   2512  N   LYS E  56     149.806 140.287 135.938  1.00  0.00           N
ATOM   2513  CA  LYS E  56     151.162 140.160 135.404  1.00  0.00           C
ATOM   2514  CB  LYS E  56     151.180 140.873 134.083  1.00  0.00           C
ATOM   2515  CG  LYS E  56     150.274 140.366 132.950  1.00  0.00           C
ATOM   2516  CD  LYS E  56     150.626 141.186 131.760  1.00  0.00           C
ATOM   2517  CE  LYS E  56     150.043 140.606 130.535  1.00  0.00           C
ATOM   2518  NZ  LYS E  56     150.468 141.198 129.178  1.00  0.00           N
ATOM   2519  C   LYS E  56     152.157 140.637 136.447  1.00  0.00           C
ATOM   2520  O   LYS E  56     151.782 141.303 137.433  1.00  0.00           O
ATOM   2521  N   ALA E  57     153.424 140.312 136.232  1.00  0.00           N
ATOM   2522  CA  ALA E  57     154.650 140.536 137.070  1.00  0.00           C
ATOM   2523  CB  ALA E  57     155.900 140.044 136.346  1.00  0.00           C
ATOM   2524  C   ALA E  57     154.801 142.025 137.432  1.00  0.00           C
ATOM   2525  O   ALA E  57     155.171 142.321 138.572  1.00  0.00           O
ATOM   2526  N   GLU E  58     154.639 142.899 136.450  1.00  0.00           N
ATOM   2527  CA  GLU E  58     154.568 144.311 136.572  1.00  0.00           C
ATOM   2528  CB  GLU E  58     154.417 144.848 135.189  1.00  0.00           C
ATOM   2529  CG  GLU E  58     153.280 144.354 134.170  1.00  0.00           C
ATOM   2530  CD  GLU E  58     153.692 143.227 133.344  1.00  0.00           C
ATOM   2531  OE1 GLU E  58     153.907 143.362 132.160  1.00  0.00           O
ATOM   2532  OE2 GLU E  58     154.186 142.178 133.878  1.00  0.00           O
ATOM   2533  C   GLU E  58     153.444 144.895 137.564  1.00  0.00           C
ATOM   2534  O   GLU E  58     153.555 145.977 138.075  1.00  0.00           O
ATOM   2535  N   ASP E  59     152.336 144.095 137.865  1.00  0.00           N
ATOM   2536  CA  ASP E  59     151.297 144.439 138.798  1.00  0.00           C
ATOM   2537  CB  ASP E  59     149.963 143.687 138.534  1.00  0.00           C
ATOM   2538  CG  ASP E  59     149.401 143.715 137.160  1.00  0.00           C
ATOM   2539  OD1 ASP E  59     149.579 144.709 136.397  1.00  0.00           O
ATOM   2540  OD2 ASP E  59     148.668 142.756 136.833  1.00  0.00           O
ATOM   2541  C   ASP E  59     151.669 144.106 140.211  1.00  0.00           C
ATOM   2542  O   ASP E  59     151.372 144.872 141.146  1.00  0.00           O
ATOM   2543  N   ILE E  60     152.317 143.037 140.408  1.00  0.00           N
ATOM   2544  CA  ILE E  60     152.903 142.659 141.718  1.00  0.00           C
ATOM   2545  CB  ILE E  60     153.532 141.318 141.617  1.00  0.00           C
ATOM   2546  CG2 ILE E  60     154.430 140.891 142.802  1.00  0.00           C
ATOM   2547  CG1 ILE E  60     152.405 140.245 141.569  1.00  0.00           C
ATOM   2548  CD1 ILE E  60     151.546 139.993 142.758  1.00  0.00           C
ATOM   2549  C   ILE E  60     153.989 143.734 142.045  1.00  0.00           C
ATOM   2550  O   ILE E  60     153.986 144.176 143.186  1.00  0.00           O
ATOM   2551  N   GLU E  61     154.839 144.028 141.091  1.00  0.00           N
ATOM   2552  CA  GLU E  61     155.933 144.989 141.417  1.00  0.00           C
ATOM   2553  CB  GLU E  61     156.802 145.102 140.117  1.00  0.00           C
ATOM   2554  CG  GLU E  61     158.053 145.774 140.306  1.00  0.00           C
ATOM   2555  CD  GLU E  61     157.905 147.286 139.934  1.00  0.00           C
ATOM   2556  OE1 GLU E  61     158.257 148.131 140.821  1.00  0.00           O
ATOM   2557  OE2 GLU E  61     157.513 147.612 138.792  1.00  0.00           O
ATOM   2558  C   GLU E  61     155.509 146.395 141.731  1.00  0.00           C
ATOM   2559  O   GLU E  61     156.028 146.996 142.703  1.00  0.00           O
ATOM   2560  N   LEU E  62     154.377 146.923 141.129  1.00  0.00           N
ATOM   2561  CA  LEU E  62     153.782 148.176 141.520  1.00  0.00           C
ATOM   2562  CB  LEU E  62     152.870 148.758 140.416  1.00  0.00           C
ATOM   2563  CG  LEU E  62     152.080 150.079 140.654  1.00  0.00           C
ATOM   2564  CD1 LEU E  62     152.871 151.381 140.785  1.00  0.00           C
ATOM   2565  CD2 LEU E  62     150.991 150.231 139.549  1.00  0.00           C
ATOM   2566  C   LEU E  62     153.022 148.022 142.831  1.00  0.00           C
ATOM   2567  O   LEU E  62     152.772 148.988 143.525  1.00  0.00           O
ATOM   2568  N   ALA E  63     152.504 146.842 143.171  1.00  0.00           N
ATOM   2569  CA  ALA E  63     151.767 146.530 144.363  1.00  0.00           C
ATOM   2570  CB  ALA E  63     151.044 145.154 144.269  1.00  0.00           C
ATOM   2571  C   ALA E  63     152.662 146.618 145.656  1.00  0.00           C
ATOM   2572  O   ALA E  63     152.148 147.202 146.595  1.00  0.00           O
ATOM   2573  N   VAL E  64     153.873 146.024 145.732  1.00  0.00           N
ATOM   2574  CA  VAL E  64     154.597 145.864 146.962  1.00  0.00           C
ATOM   2575  CB  VAL E  64     155.767 144.870 146.690  1.00  0.00           C
ATOM   2576  CG1 VAL E  64     156.841 145.371 145.768  1.00  0.00           C
ATOM   2577  CG2 VAL E  64     156.482 144.479 148.020  1.00  0.00           C
ATOM   2578  C   VAL E  64     155.039 147.128 147.658  1.00  0.00           C
ATOM   2579  O   VAL E  64     154.908 147.199 148.895  1.00  0.00           O
ATOM   2580  N   ARG E  65     155.481 148.173 146.891  1.00  0.00           N
ATOM   2581  CA  ARG E  65     155.533 149.593 147.275  1.00  0.00           C
ATOM   2582  CB  ARG E  65     156.613 150.255 146.322  1.00  0.00           C
ATOM   2583  CG  ARG E  65     156.290 150.242 144.845  1.00  0.00           C
ATOM   2584  CD  ARG E  65     157.487 150.606 144.056  1.00  0.00           C
ATOM   2585  NE  ARG E  65     157.233 150.346 142.631  1.00  0.00           N
ATOM   2586  CZ  ARG E  65     156.675 151.123 141.758  1.00  0.00           C
ATOM   2587  NH1 ARG E  65     156.242 152.318 141.870  1.00  0.00           N
ATOM   2588  NH2 ARG E  65     156.528 150.638 140.551  1.00  0.00           N
ATOM   2589  C   ARG E  65     154.282 150.446 147.174  1.00  0.00           C
ATOM   2590  O   ARG E  65     153.533 150.297 146.195  1.00  0.00           O
ATOM   2591  N   ARG E  66     154.113 151.364 148.115  1.00  0.00           N
ATOM   2592  CA  ARG E  66     153.208 152.550 148.105  1.00  0.00           C
ATOM   2593  CB  ARG E  66     151.979 152.356 148.930  1.00  0.00           C
ATOM   2594  CG  ARG E  66     150.849 151.428 148.370  1.00  0.00           C
ATOM   2595  CD  ARG E  66     149.666 151.533 149.267  1.00  0.00           C
ATOM   2596  NE  ARG E  66     148.440 150.797 148.873  1.00  0.00           N
ATOM   2597  CZ  ARG E  66     147.366 150.655 149.501  1.00  0.00           C
ATOM   2598  NH1 ARG E  66     147.075 151.261 150.645  1.00  0.00           N
ATOM   2599  NH2 ARG E  66     146.389 149.889 149.083  1.00  0.00           N
ATOM   2600  C   ARG E  66     154.059 153.793 148.360  1.00  0.00           C
ATOM   2601  O   ARG E  66     154.204 154.646 147.519  1.00  0.00           O
ATOM   2602  N   PHE E  67     154.835 153.789 149.500  1.00  0.00           N
ATOM   2603  CA  PHE E  67     155.801 154.855 149.888  1.00  0.00           C
ATOM   2604  CB  PHE E  67     156.974 154.987 148.839  1.00  0.00           C
ATOM   2605  CG  PHE E  67     157.897 153.820 148.563  1.00  0.00           C
ATOM   2606  CD1 PHE E  67     158.117 152.842 149.568  1.00  0.00           C
ATOM   2607  CE1 PHE E  67     158.770 151.641 149.228  1.00  0.00           C
ATOM   2608  CZ  PHE E  67     159.385 151.517 147.983  1.00  0.00           C
ATOM   2609  CE2 PHE E  67     159.188 152.467 146.995  1.00  0.00           C
ATOM   2610  CD2 PHE E  67     158.437 153.585 147.248  1.00  0.00           C
ATOM   2611  C   PHE E  67     155.176 156.168 150.361  1.00  0.00           C
ATOM   2612  O   PHE E  67     154.074 156.650 149.958  1.00  0.00           O
ATOM   2613  OXT PHE E  67     155.592 156.705 151.402  1.00  0.00           O
ATOM   2614  N   MET F   1     165.728 131.979 145.200  1.00  0.00           N
ATOM   2615  CA  MET F   1     164.346 131.446 144.975  1.00  0.00           C
ATOM   2616  CB  MET F   1     164.186 131.136 143.517  1.00  0.00           C
ATOM   2617  CG  MET F   1     164.177 132.431 142.752  1.00  0.00           C
ATOM   2618  SD  MET F   1     162.949 133.698 143.380  1.00  0.00           S
ATOM   2619  CE  MET F   1     161.401 132.917 142.791  1.00  0.00           C
ATOM   2620  C   MET F   1     164.175 130.193 145.846  1.00  0.00           C
ATOM   2621  O   MET F   1     163.671 129.203 145.384  1.00  0.00           O
ATOM   2622  N   GLU F   2     164.217 130.381 147.224  1.00  0.00           N
ATOM   2623  CA  GLU F   2     164.006 129.307 148.221  1.00  0.00           C
ATOM   2624  CB  GLU F   2     164.247 129.858 149.641  1.00  0.00           C
ATOM   2625  CG  GLU F   2     165.691 130.265 149.818  1.00  0.00           C
ATOM   2626  CD  GLU F   2     166.781 129.282 149.354  1.00  0.00           C
ATOM   2627  OE1 GLU F   2     167.620 129.537 148.463  1.00  0.00           O
ATOM   2628  OE2 GLU F   2     166.671 128.094 149.671  1.00  0.00           O
ATOM   2629  C   GLU F   2     162.579 128.731 148.133  1.00  0.00           C
ATOM   2630  O   GLU F   2     162.376 127.571 148.389  1.00  0.00           O
ATOM   2631  N   LEU F   3     161.624 129.664 147.893  1.00  0.00           N
ATOM   2632  CA  LEU F   3     160.257 129.313 147.892  1.00  0.00           C
ATOM   2633  CB  LEU F   3     159.497 130.617 147.798  1.00  0.00           C
ATOM   2634  CG  LEU F   3     159.613 131.451 149.092  1.00  0.00           C
ATOM   2635  CD1 LEU F   3     158.640 132.684 149.067  1.00  0.00           C
ATOM   2636  CD2 LEU F   3     159.248 130.640 150.329  1.00  0.00           C
ATOM   2637  C   LEU F   3     159.808 128.419 146.694  1.00  0.00           C
ATOM   2638  O   LEU F   3     160.267 128.696 145.570  1.00  0.00           O
ATOM   2639  N   PRO F   4     158.856 127.494 146.887  1.00  0.00           N
ATOM   2640  CD  PRO F   4     158.277 126.999 148.093  1.00  0.00           C
ATOM   2641  CG  PRO F   4     157.354 125.838 147.770  1.00  0.00           C
ATOM   2642  CB  PRO F   4     157.537 125.512 146.314  1.00  0.00           C
ATOM   2643  CA  PRO F   4     158.112 126.832 145.693  1.00  0.00           C
ATOM   2644  C   PRO F   4     157.198 127.778 144.957  1.00  0.00           C
ATOM   2645  O   PRO F   4     156.644 128.749 145.546  1.00  0.00           O
ATOM   2646  N   ILE F   5     156.804 127.453 143.762  1.00  0.00           N
ATOM   2647  CA  ILE F   5     156.131 128.382 142.792  1.00  0.00           C
ATOM   2648  CB  ILE F   5     156.937 128.511 141.442  1.00  0.00           C
ATOM   2649  CG2 ILE F   5     156.080 129.152 140.376  1.00  0.00           C
ATOM   2650  CG1 ILE F   5     158.279 129.142 141.599  1.00  0.00           C
ATOM   2651  CD1 ILE F   5     158.311 130.541 142.191  1.00  0.00           C
ATOM   2652  C   ILE F   5     154.622 128.132 142.671  1.00  0.00           C
ATOM   2653  O   ILE F   5     153.862 129.089 142.601  1.00  0.00           O
ATOM   2654  N   ALA F   6     154.253 126.865 142.778  1.00  0.00           N
ATOM   2655  CA  ALA F   6     152.841 126.539 142.700  1.00  0.00           C
ATOM   2656  CB  ALA F   6     152.720 125.062 142.698  1.00  0.00           C
ATOM   2657  C   ALA F   6     152.019 127.125 143.842  1.00  0.00           C
ATOM   2658  O   ALA F   6     151.077 127.882 143.554  1.00  0.00           O
ATOM   2659  N   PRO F   7     152.338 126.933 145.155  1.00  0.00           N
ATOM   2660  CD  PRO F   7     153.388 126.168 145.672  1.00  0.00           C
ATOM   2661  CG  PRO F   7     153.581 126.682 147.074  1.00  0.00           C
ATOM   2662  CB  PRO F   7     152.181 127.306 147.526  1.00  0.00           C
ATOM   2663  CA  PRO F   7     151.529 127.604 146.196  1.00  0.00           C
ATOM   2664  C   PRO F   7     151.414 129.163 146.117  1.00  0.00           C
ATOM   2665  O   PRO F   7     150.377 129.700 146.387  1.00  0.00           O
ATOM   2666  N   ILE F   8     152.475 129.876 145.760  1.00  0.00           N
ATOM   2667  CA  ILE F   8     152.474 131.324 145.694  1.00  0.00           C
ATOM   2668  CB  ILE F   8     153.925 131.701 145.430  1.00  0.00           C
ATOM   2669  CG2 ILE F   8     154.080 133.140 145.086  1.00  0.00           C
ATOM   2670  CG1 ILE F   8     154.796 131.321 146.676  1.00  0.00           C
ATOM   2671  CD1 ILE F   8     154.898 132.185 147.932  1.00  0.00           C
ATOM   2672  C   ILE F   8     151.520 131.818 144.591  1.00  0.00           C
ATOM   2673  O   ILE F   8     151.082 132.920 144.743  1.00  0.00           O
ATOM   2674  N   GLY F   9     151.177 130.986 143.585  1.00  0.00           N
ATOM   2675  CA  GLY F   9     149.957 131.220 142.657  1.00  0.00           C
ATOM   2676  C   GLY F   9     148.582 131.065 143.289  1.00  0.00           C
ATOM   2677  O   GLY F   9     147.763 131.938 143.136  1.00  0.00           O
ATOM   2678  N   ARG F  10     148.421 130.042 144.188  1.00  0.00           N
ATOM   2679  CA  ARG F  10     147.146 129.773 144.862  1.00  0.00           C
ATOM   2680  CB  ARG F  10     147.251 128.415 145.571  1.00  0.00           C
ATOM   2681  CG  ARG F  10     147.054 127.246 144.591  1.00  0.00           C
ATOM   2682  CD  ARG F  10     146.847 125.940 145.338  1.00  0.00           C
ATOM   2683  NE  ARG F  10     147.880 125.682 146.324  1.00  0.00           N
ATOM   2684  CZ  ARG F  10     148.990 124.953 146.210  1.00  0.00           C
ATOM   2685  NH1 ARG F  10     149.355 124.468 145.091  1.00  0.00           N
ATOM   2686  NH2 ARG F  10     149.822 124.727 147.193  1.00  0.00           N
ATOM   2687  C   ARG F  10     146.934 130.976 145.821  1.00  0.00           C
ATOM   2688  O   ARG F  10     145.748 131.376 145.868  1.00  0.00           O
ATOM   2689  N   ILE F  11     147.987 131.580 146.439  1.00  0.00           N
ATOM   2690  CA  ILE F  11     147.855 132.791 147.285  1.00  0.00           C
ATOM   2691  CB  ILE F  11     149.220 132.974 147.975  1.00  0.00           C
ATOM   2692  CG2 ILE F  11     149.506 134.343 148.728  1.00  0.00           C
ATOM   2693  CG1 ILE F  11     149.310 131.895 149.030  1.00  0.00           C
ATOM   2694  CD1 ILE F  11     150.767 131.730 149.468  1.00  0.00           C
ATOM   2695  C   ILE F  11     147.430 134.088 146.504  1.00  0.00           C
ATOM   2696  O   ILE F  11     146.593 134.875 146.990  1.00  0.00           O
ATOM   2697  N   ILE F  12     147.809 134.267 145.208  1.00  0.00           N
ATOM   2698  CA  ILE F  12     147.372 135.258 144.278  1.00  0.00           C
ATOM   2699  CB  ILE F  12     148.386 135.465 143.095  1.00  0.00           C
ATOM   2700  CG2 ILE F  12     147.865 136.412 141.898  1.00  0.00           C
ATOM   2701  CG1 ILE F  12     149.687 136.118 143.668  1.00  0.00           C
ATOM   2702  CD1 ILE F  12     150.795 136.170 142.612  1.00  0.00           C
ATOM   2703  C   ILE F  12     145.885 134.987 143.875  1.00  0.00           C
ATOM   2704  O   ILE F  12     145.124 135.922 143.713  1.00  0.00           O
ATOM   2705  N   LYS F  13     145.387 133.706 143.814  1.00  0.00           N
ATOM   2706  CA  LYS F  13     143.969 133.407 143.453  1.00  0.00           C
ATOM   2707  CB  LYS F  13     144.002 131.993 142.743  1.00  0.00           C
ATOM   2708  CG  LYS F  13     144.373 132.195 141.229  1.00  0.00           C
ATOM   2709  CD  LYS F  13     144.427 130.892 140.434  1.00  0.00           C
ATOM   2710  CE  LYS F  13     144.791 131.234 139.004  1.00  0.00           C
ATOM   2711  NZ  LYS F  13     144.340 130.208 138.076  1.00  0.00           N
ATOM   2712  C   LYS F  13     143.023 133.549 144.590  1.00  0.00           C
ATOM   2713  O   LYS F  13     141.809 133.708 144.466  1.00  0.00           O
ATOM   2714  N   ASP F  14     143.581 133.490 145.751  1.00  0.00           N
ATOM   2715  CA  ASP F  14     142.883 133.460 147.149  1.00  0.00           C
ATOM   2716  CB  ASP F  14     143.871 133.243 148.273  1.00  0.00           C
ATOM   2717  CG  ASP F  14     143.367 132.632 149.515  1.00  0.00           C
ATOM   2718  OD1 ASP F  14     142.201 132.121 149.604  1.00  0.00           O
ATOM   2719  OD2 ASP F  14     144.112 132.503 150.456  1.00  0.00           O
ATOM   2720  C   ASP F  14     142.138 134.783 147.365  1.00  0.00           C
ATOM   2721  O   ASP F  14     140.970 134.790 147.880  1.00  0.00           O
ATOM   2722  N   ALA F  15     142.819 135.827 146.966  1.00  0.00           N
ATOM   2723  CA  ALA F  15     142.453 137.294 146.971  1.00  0.00           C
ATOM   2724  CB  ALA F  15     143.650 138.173 146.910  1.00  0.00           C
ATOM   2725  C   ALA F  15     141.388 137.629 146.001  1.00  0.00           C
ATOM   2726  O   ALA F  15     140.648 138.612 146.126  1.00  0.00           O
ATOM   2727  N   GLY F  16     141.233 136.798 144.916  1.00  0.00           N
ATOM   2728  CA  GLY F  16     140.216 136.933 143.822  1.00  0.00           C
ATOM   2729  C   GLY F  16     140.772 137.007 142.409  1.00  0.00           C
ATOM   2730  O   GLY F  16     139.971 137.369 141.538  1.00  0.00           O
ATOM   2731  N   ALA F  17     142.069 136.800 142.141  1.00  0.00           N
ATOM   2732  CA  ALA F  17     142.642 136.870 140.819  1.00  0.00           C
ATOM   2733  CB  ALA F  17     144.136 136.641 141.006  1.00  0.00           C
ATOM   2734  C   ALA F  17     142.074 135.809 139.870  1.00  0.00           C
ATOM   2735  O   ALA F  17     142.136 134.591 140.080  1.00  0.00           O
ATOM   2736  N   GLU F  18     141.510 136.264 138.793  1.00  0.00           N
ATOM   2737  CA  GLU F  18     140.804 135.430 137.768  1.00  0.00           C
ATOM   2738  CB  GLU F  18     139.688 136.219 137.100  1.00  0.00           C
ATOM   2739  CG  GLU F  18     138.884 135.675 135.939  1.00  0.00           C
ATOM   2740  CD  GLU F  18     138.179 134.362 136.246  1.00  0.00           C
ATOM   2741  OE1 GLU F  18     137.964 133.516 135.321  1.00  0.00           O
ATOM   2742  OE2 GLU F  18     137.769 134.162 137.346  1.00  0.00           O
ATOM   2743  C   GLU F  18     141.810 134.709 136.890  1.00  0.00           C
ATOM   2744  O   GLU F  18     141.474 133.541 136.492  1.00  0.00           O
ATOM   2745  N   ARG F  19     142.895 135.322 136.645  1.00  0.00           N
ATOM   2746  CA  ARG F  19     143.999 134.594 135.985  1.00  0.00           C
ATOM   2747  CB  ARG F  19     144.000 134.722 134.487  1.00  0.00           C
ATOM   2748  CG  ARG F  19     143.069 133.693 133.816  1.00  0.00           C
ATOM   2749  CD  ARG F  19     143.603 133.508 132.384  1.00  0.00           C
ATOM   2750  NE  ARG F  19     142.796 132.663 131.531  1.00  0.00           N
ATOM   2751  CZ  ARG F  19     143.178 132.020 130.419  1.00  0.00           C
ATOM   2752  NH1 ARG F  19     144.255 132.292 129.755  1.00  0.00           N
ATOM   2753  NH2 ARG F  19     142.442 131.063 129.921  1.00  0.00           N
ATOM   2754  C   ARG F  19     145.374 135.185 136.490  1.00  0.00           C
ATOM   2755  O   ARG F  19     145.408 136.355 136.828  1.00  0.00           O
ATOM   2756  N   VAL F  20     146.402 134.382 136.502  1.00  0.00           N
ATOM   2757  CA  VAL F  20     147.717 134.810 137.074  1.00  0.00           C
ATOM   2758  CB  VAL F  20     147.848 134.121 138.449  1.00  0.00           C
ATOM   2759  CG1 VAL F  20     149.177 134.521 139.068  1.00  0.00           C
ATOM   2760  CG2 VAL F  20     146.705 134.306 139.378  1.00  0.00           C
ATOM   2761  C   VAL F  20     148.849 134.315 136.171  1.00  0.00           C
ATOM   2762  O   VAL F  20     148.891 133.169 135.689  1.00  0.00           O
ATOM   2763  N   SER F  21     149.829 135.176 135.846  1.00  0.00           N
ATOM   2764  CA  SER F  21     150.906 134.767 134.987  1.00  0.00           C
ATOM   2765  CB  SER F  21     151.303 136.004 134.160  1.00  0.00           C
ATOM   2766  OG  SER F  21     152.367 135.892 133.198  1.00  0.00           O
ATOM   2767  C   SER F  21     152.059 134.030 135.687  1.00  0.00           C
ATOM   2768  O   SER F  21     152.230 134.092 136.888  1.00  0.00           O
ATOM   2769  N   ASP F  22     152.898 133.316 134.849  1.00  0.00           N
ATOM   2770  CA  ASP F  22     154.079 132.561 135.326  1.00  0.00           C
ATOM   2771  CB  ASP F  22     154.739 131.849 134.136  1.00  0.00           C
ATOM   2772  CG  ASP F  22     154.002 130.559 133.835  1.00  0.00           C
ATOM   2773  OD1 ASP F  22     152.993 130.148 134.511  1.00  0.00           O
ATOM   2774  OD2 ASP F  22     154.311 129.954 132.763  1.00  0.00           O
ATOM   2775  C   ASP F  22     155.122 133.588 135.789  1.00  0.00           C
ATOM   2776  O   ASP F  22     155.599 133.494 136.936  1.00  0.00           O
ATOM   2777  N   ASP F  23     155.346 134.716 135.083  1.00  0.00           N
ATOM   2778  CA  ASP F  23     156.190 135.801 135.683  1.00  0.00           C
ATOM   2779  CB  ASP F  23     156.420 136.933 134.666  1.00  0.00           C
ATOM   2780  CG  ASP F  23     156.600 136.500 133.229  1.00  0.00           C
ATOM   2781  OD1 ASP F  23     157.212 135.481 132.947  1.00  0.00           O
ATOM   2782  OD2 ASP F  23     156.159 137.302 132.356  1.00  0.00           O
ATOM   2783  C   ASP F  23     155.713 136.392 136.989  1.00  0.00           C
ATOM   2784  O   ASP F  23     156.455 136.535 137.942  1.00  0.00           O
ATOM   2785  N   ALA F  24     154.377 136.844 137.157  1.00  0.00           N
ATOM   2786  CA  ALA F  24     153.718 137.233 138.370  1.00  0.00           C
ATOM   2787  CB  ALA F  24     152.183 137.460 138.202  1.00  0.00           C
ATOM   2788  C   ALA F  24     154.000 136.306 139.564  1.00  0.00           C
ATOM   2789  O   ALA F  24     154.410 136.816 140.603  1.00  0.00           O
ATOM   2790  N   ARG F  25     153.727 134.960 139.363  1.00  0.00           N
ATOM   2791  CA  ARG F  25     154.048 133.914 140.343  1.00  0.00           C
ATOM   2792  CB  ARG F  25     153.638 132.578 139.739  1.00  0.00           C
ATOM   2793  CG  ARG F  25     152.201 132.112 140.099  1.00  0.00           C
ATOM   2794  CD  ARG F  25     151.911 130.723 139.532  1.00  0.00           C
ATOM   2795  NE  ARG F  25     151.902 130.650 138.034  1.00  0.00           N
ATOM   2796  CZ  ARG F  25     150.809 130.964 137.291  1.00  0.00           C
ATOM   2797  NH1 ARG F  25     149.636 131.180 137.755  1.00  0.00           N
ATOM   2798  NH2 ARG F  25     150.874 131.074 136.016  1.00  0.00           N
ATOM   2799  C   ARG F  25     155.502 133.903 140.848  1.00  0.00           C
ATOM   2800  O   ARG F  25     155.770 133.897 142.048  1.00  0.00           O
ATOM   2801  N   ILE F  26     156.427 133.988 139.941  1.00  0.00           N
ATOM   2802  CA  ILE F  26     157.883 133.898 140.161  1.00  0.00           C
ATOM   2803  CB  ILE F  26     158.606 133.446 138.851  1.00  0.00           C
ATOM   2804  CG2 ILE F  26     160.158 133.617 139.004  1.00  0.00           C
ATOM   2805  CG1 ILE F  26     158.265 131.949 138.559  1.00  0.00           C
ATOM   2806  CD1 ILE F  26     158.710 131.370 137.222  1.00  0.00           C
ATOM   2807  C   ILE F  26     158.338 135.223 140.862  1.00  0.00           C
ATOM   2808  O   ILE F  26     158.998 135.169 141.910  1.00  0.00           O
ATOM   2809  N   THR F  27     157.873 136.390 140.379  1.00  0.00           N
ATOM   2810  CA  THR F  27     158.100 137.664 140.978  1.00  0.00           C
ATOM   2811  CB  THR F  27     157.352 138.782 140.235  1.00  0.00           C
ATOM   2812  CG2 THR F  27     157.774 140.184 140.641  1.00  0.00           C
ATOM   2813  OG1 THR F  27     157.687 138.656 138.905  1.00  0.00           O
ATOM   2814  C   THR F  27     157.590 137.712 142.477  1.00  0.00           C
ATOM   2815  O   THR F  27     158.348 138.138 143.296  1.00  0.00           O
ATOM   2816  N   LEU F  28     156.505 137.095 142.828  1.00  0.00           N
ATOM   2817  CA  LEU F  28     155.937 136.987 144.179  1.00  0.00           C
ATOM   2818  CB  LEU F  28     154.404 136.886 144.264  1.00  0.00           C
ATOM   2819  CG  LEU F  28     153.790 137.189 145.625  1.00  0.00           C
ATOM   2820  CD1 LEU F  28     153.832 138.678 146.039  1.00  0.00           C
ATOM   2821  CD2 LEU F  28     152.381 136.753 145.752  1.00  0.00           C
ATOM   2822  C   LEU F  28     156.765 136.057 145.040  1.00  0.00           C
ATOM   2823  O   LEU F  28     156.989 136.330 146.246  1.00  0.00           O
ATOM   2824  N   ALA F  29     157.368 135.034 144.448  1.00  0.00           N
ATOM   2825  CA  ALA F  29     158.268 134.156 145.207  1.00  0.00           C
ATOM   2826  CB  ALA F  29     158.248 132.814 144.498  1.00  0.00           C
ATOM   2827  C   ALA F  29     159.689 134.804 145.452  1.00  0.00           C
ATOM   2828  O   ALA F  29     160.174 134.545 146.595  1.00  0.00           O
ATOM   2829  N   LYS F  30     160.226 135.587 144.525  1.00  0.00           N
ATOM   2830  CA  LYS F  30     161.387 136.535 144.675  1.00  0.00           C
ATOM   2831  CB  LYS F  30     161.620 137.127 143.305  1.00  0.00           C
ATOM   2832  CG  LYS F  30     162.980 137.753 143.197  1.00  0.00           C
ATOM   2833  CD  LYS F  30     163.163 138.487 141.919  1.00  0.00           C
ATOM   2834  CE  LYS F  30     164.365 139.408 141.761  1.00  0.00           C
ATOM   2835  NZ  LYS F  30     164.551 139.796 140.298  1.00  0.00           N
ATOM   2836  C   LYS F  30     161.206 137.631 145.723  1.00  0.00           C
ATOM   2837  O   LYS F  30     162.012 137.718 146.597  1.00  0.00           O
ATOM   2838  N   ILE F  31     160.074 138.308 145.658  1.00  0.00           N
ATOM   2839  CA  ILE F  31     159.655 139.415 146.528  1.00  0.00           C
ATOM   2840  CB  ILE F  31     158.423 140.157 146.079  1.00  0.00           C
ATOM   2841  CG2 ILE F  31     157.591 140.824 147.144  1.00  0.00           C
ATOM   2842  CG1 ILE F  31     159.005 141.149 145.042  1.00  0.00           C
ATOM   2843  CD1 ILE F  31     157.933 141.908 144.166  1.00  0.00           C
ATOM   2844  C   ILE F  31     159.435 138.888 147.975  1.00  0.00           C
ATOM   2845  O   ILE F  31     160.059 139.395 148.903  1.00  0.00           O
ATOM   2846  N   LEU F  32     158.755 137.758 148.092  1.00  0.00           N
ATOM   2847  CA  LEU F  32     158.502 137.206 149.402  1.00  0.00           C
ATOM   2848  CB  LEU F  32     157.287 136.264 149.372  1.00  0.00           C
ATOM   2849  CG  LEU F  32     155.889 136.969 149.231  1.00  0.00           C
ATOM   2850  CD1 LEU F  32     154.791 135.880 148.924  1.00  0.00           C
ATOM   2851  CD2 LEU F  32     155.698 137.710 150.576  1.00  0.00           C
ATOM   2852  C   LEU F  32     159.701 136.469 150.108  1.00  0.00           C
ATOM   2853  O   LEU F  32     159.861 136.624 151.334  1.00  0.00           O
ATOM   2854  N   GLU F  33     160.654 135.920 149.347  1.00  0.00           N
ATOM   2855  CA  GLU F  33     162.010 135.640 149.888  1.00  0.00           C
ATOM   2856  CB  GLU F  33     162.795 134.796 148.893  1.00  0.00           C
ATOM   2857  CG  GLU F  33     164.258 134.705 149.316  1.00  0.00           C
ATOM   2858  CD  GLU F  33     165.098 133.833 148.394  1.00  0.00           C
ATOM   2859  OE1 GLU F  33     166.305 133.777 148.715  1.00  0.00           O
ATOM   2860  OE2 GLU F  33     164.592 133.273 147.383  1.00  0.00           O
ATOM   2861  C   GLU F  33     162.770 136.935 150.316  1.00  0.00           C
ATOM   2862  O   GLU F  33     163.363 136.927 151.419  1.00  0.00           O
ATOM   2863  N   GLU F  34     162.625 138.109 149.540  1.00  0.00           N
ATOM   2864  CA  GLU F  34     163.523 139.208 149.823  1.00  0.00           C
ATOM   2865  CB  GLU F  34     163.868 139.993 148.511  1.00  0.00           C
ATOM   2866  CG  GLU F  34     164.908 139.341 147.701  1.00  0.00           C
ATOM   2867  CD  GLU F  34     166.324 139.569 148.232  1.00  0.00           C
ATOM   2868  OE1 GLU F  34     166.763 140.753 148.543  1.00  0.00           O
ATOM   2869  OE2 GLU F  34     167.116 138.588 148.258  1.00  0.00           O
ATOM   2870  C   GLU F  34     162.979 140.189 150.924  1.00  0.00           C
ATOM   2871  O   GLU F  34     163.614 140.990 151.585  1.00  0.00           O
ATOM   2872  N   MET F  35     161.735 139.932 151.270  1.00  0.00           N
ATOM   2873  CA  MET F  35     161.091 140.320 152.586  1.00  0.00           C
ATOM   2874  CB  MET F  35     159.572 140.227 152.311  1.00  0.00           C
ATOM   2875  CG  MET F  35     159.051 141.220 151.301  1.00  0.00           C
ATOM   2876  SD  MET F  35     158.354 142.788 151.904  1.00  0.00           S
ATOM   2877  CE  MET F  35     159.820 143.758 152.378  1.00  0.00           C
ATOM   2878  C   MET F  35     161.535 139.400 153.686  1.00  0.00           C
ATOM   2879  O   MET F  35     162.043 139.882 154.684  1.00  0.00           O
ATOM   2880  N   GLY F  36     161.465 138.100 153.464  1.00  0.00           N
ATOM   2881  CA  GLY F  36     161.904 137.066 154.393  1.00  0.00           C
ATOM   2882  C   GLY F  36     163.284 137.288 154.917  1.00  0.00           C
ATOM   2883  O   GLY F  36     163.388 137.141 156.119  1.00  0.00           O
ATOM   2884  N   ARG F  37     164.265 137.776 154.062  1.00  0.00           N
ATOM   2885  CA  ARG F  37     165.610 138.198 154.389  1.00  0.00           C
ATOM   2886  CB  ARG F  37     166.339 138.280 152.999  1.00  0.00           C
ATOM   2887  CG  ARG F  37     166.487 136.842 152.419  1.00  0.00           C
ATOM   2888  CD  ARG F  37     167.226 136.997 151.030  1.00  0.00           C
ATOM   2889  NE  ARG F  37     167.511 135.606 150.567  1.00  0.00           N
ATOM   2890  CZ  ARG F  37     168.516 134.846 150.883  1.00  0.00           C
ATOM   2891  NH1 ARG F  37     169.577 135.220 151.567  1.00  0.00           N
ATOM   2892  NH2 ARG F  37     168.450 133.571 150.459  1.00  0.00           N
ATOM   2893  C   ARG F  37     165.844 139.408 155.166  1.00  0.00           C
ATOM   2894  O   ARG F  37     166.578 139.393 156.185  1.00  0.00           O
ATOM   2895  N   ASP F  38     165.065 140.436 154.868  1.00  0.00           N
ATOM   2896  CA  ASP F  38     165.216 141.739 155.520  1.00  0.00           C
ATOM   2897  CB  ASP F  38     164.507 142.769 154.683  1.00  0.00           C
ATOM   2898  CG  ASP F  38     164.735 144.196 155.107  1.00  0.00           C
ATOM   2899  OD1 ASP F  38     165.797 144.449 155.746  1.00  0.00           O
ATOM   2900  OD2 ASP F  38     164.003 145.143 154.728  1.00  0.00           O
ATOM   2901  C   ASP F  38     164.653 141.686 156.933  1.00  0.00           C
ATOM   2902  O   ASP F  38     165.258 142.282 157.847  1.00  0.00           O
ATOM   2903  N   ILE F  39     163.575 140.893 157.125  1.00  0.00           N
ATOM   2904  CA  ILE F  39     162.955 140.726 158.395  1.00  0.00           C
ATOM   2905  CB  ILE F  39     161.486 140.246 158.100  1.00  0.00           C
ATOM   2906  CG2 ILE F  39     160.708 139.764 159.316  1.00  0.00           C
ATOM   2907  CG1 ILE F  39     160.674 141.451 157.462  1.00  0.00           C
ATOM   2908  CD1 ILE F  39     159.546 140.995 156.645  1.00  0.00           C
ATOM   2909  C   ILE F  39     163.774 139.693 159.222  1.00  0.00           C
ATOM   2910  O   ILE F  39     164.045 140.028 160.393  1.00  0.00           O
ATOM   2911  N   ALA F  40     164.348 138.649 158.614  1.00  0.00           N
ATOM   2912  CA  ALA F  40     165.442 137.866 159.256  1.00  0.00           C
ATOM   2913  CB  ALA F  40     165.713 136.695 158.328  1.00  0.00           C
ATOM   2914  C   ALA F  40     166.731 138.506 159.718  1.00  0.00           C
ATOM   2915  O   ALA F  40     167.256 138.209 160.807  1.00  0.00           O
ATOM   2916  N   SER F  41     167.345 139.317 158.821  1.00  0.00           N
ATOM   2917  CA  SER F  41     168.580 140.088 159.212  1.00  0.00           C
ATOM   2918  CB  SER F  41     168.919 141.056 158.030  1.00  0.00           C
ATOM   2919  OG  SER F  41     169.139 140.319 156.888  1.00  0.00           O
ATOM   2920  C   SER F  41     168.378 141.007 160.419  1.00  0.00           C
ATOM   2921  O   SER F  41     169.252 141.152 161.244  1.00  0.00           O
ATOM   2922  N   GLU F  42     167.221 141.605 160.494  1.00  0.00           N
ATOM   2923  CA  GLU F  42     166.664 142.447 161.571  1.00  0.00           C
ATOM   2924  CB  GLU F  42     165.546 143.217 160.934  1.00  0.00           C
ATOM   2925  CG  GLU F  42     164.945 144.258 161.984  1.00  0.00           C
ATOM   2926  CD  GLU F  42     165.893 145.442 162.361  1.00  0.00           C
ATOM   2927  OE1 GLU F  42     166.972 145.586 161.860  1.00  0.00           O
ATOM   2928  OE2 GLU F  42     165.562 146.200 163.289  1.00  0.00           O
ATOM   2929  C   GLU F  42     166.402 141.669 162.873  1.00  0.00           C
ATOM   2930  O   GLU F  42     166.939 142.126 163.870  1.00  0.00           O
ATOM   2931  N   ALA F  43     165.703 140.484 162.806  1.00  0.00           N
ATOM   2932  CA  ALA F  43     165.466 139.661 164.015  1.00  0.00           C
ATOM   2933  CB  ALA F  43     164.446 138.585 163.567  1.00  0.00           C
ATOM   2934  C   ALA F  43     166.714 139.182 164.660  1.00  0.00           C
ATOM   2935  O   ALA F  43     166.813 139.138 165.878  1.00  0.00           O
ATOM   2936  N   ILE F  44     167.790 138.942 163.875  1.00  0.00           N
ATOM   2937  CA  ILE F  44     169.118 138.465 164.350  1.00  0.00           C
ATOM   2938  CB  ILE F  44     170.060 138.136 163.196  1.00  0.00           C
ATOM   2939  CG2 ILE F  44     171.522 137.938 163.660  1.00  0.00           C
ATOM   2940  CG1 ILE F  44     169.733 136.809 162.441  1.00  0.00           C
ATOM   2941  CD1 ILE F  44     170.427 136.864 161.108  1.00  0.00           C
ATOM   2942  C   ILE F  44     169.745 139.571 165.198  1.00  0.00           C
ATOM   2943  O   ILE F  44     170.357 139.190 166.196  1.00  0.00           O
ATOM   2944  N   LYS F  45     169.687 140.867 164.845  1.00  0.00           N
ATOM   2945  CA  LYS F  45     170.166 142.009 165.619  1.00  0.00           C
ATOM   2946  CB  LYS F  45     170.322 143.342 164.808  1.00  0.00           C
ATOM   2947  CG  LYS F  45     171.188 143.087 163.570  1.00  0.00           C
ATOM   2948  CD  LYS F  45     171.373 144.375 162.792  1.00  0.00           C
ATOM   2949  CE  LYS F  45     172.453 144.277 161.624  1.00  0.00           C
ATOM   2950  NZ  LYS F  45     171.788 143.625 160.449  1.00  0.00           N
ATOM   2951  C   LYS F  45     169.339 142.248 166.923  1.00  0.00           C
ATOM   2952  O   LYS F  45     169.945 142.385 168.006  1.00  0.00           O
ATOM   2953  N   LEU F  46     167.954 142.185 166.801  1.00  0.00           N
ATOM   2954  CA  LEU F  46     167.063 142.214 167.939  1.00  0.00           C
ATOM   2955  CB  LEU F  46     165.673 142.317 167.289  1.00  0.00           C
ATOM   2956  CG  LEU F  46     165.550 143.584 166.365  1.00  0.00           C
ATOM   2957  CD1 LEU F  46     164.307 143.465 165.548  1.00  0.00           C
ATOM   2958  CD2 LEU F  46     165.567 144.785 167.361  1.00  0.00           C
ATOM   2959  C   LEU F  46     167.272 141.011 168.950  1.00  0.00           C
ATOM   2960  O   LEU F  46     167.132 141.172 170.142  1.00  0.00           O
ATOM   2961  N   ALA F  47     167.747 139.901 168.444  1.00  0.00           N
ATOM   2962  CA  ALA F  47     167.902 138.708 169.303  1.00  0.00           C
ATOM   2963  CB  ALA F  47     167.552 137.451 168.539  1.00  0.00           C
ATOM   2964  C   ALA F  47     169.266 138.737 169.970  1.00  0.00           C
ATOM   2965  O   ALA F  47     169.285 138.413 171.172  1.00  0.00           O
ATOM   2966  N   ARG F  48     170.353 139.109 169.309  1.00  0.00           N
ATOM   2967  CA  ARG F  48     171.693 139.379 170.044  1.00  0.00           C
ATOM   2968  CB  ARG F  48     172.662 139.723 169.012  1.00  0.00           C
ATOM   2969  CG  ARG F  48     174.124 139.841 169.480  1.00  0.00           C
ATOM   2970  CD  ARG F  48     174.877 140.504 168.350  1.00  0.00           C
ATOM   2971  NE  ARG F  48     176.399 140.637 168.534  1.00  0.00           N
ATOM   2972  CZ  ARG F  48     177.286 139.983 167.913  1.00  0.00           C
ATOM   2973  NH1 ARG F  48     177.065 139.110 166.960  1.00  0.00           N
ATOM   2974  NH2 ARG F  48     178.458 140.128 168.385  1.00  0.00           N
ATOM   2975  C   ARG F  48     171.593 140.454 171.073  1.00  0.00           C
ATOM   2976  O   ARG F  48     172.227 140.230 172.108  1.00  0.00           O
ATOM   2977  N   HIS F  49     170.665 141.503 170.849  1.00  0.00           N
ATOM   2978  CA  HIS F  49     170.164 142.452 171.828  1.00  0.00           C
ATOM   2979  CB  HIS F  49     169.526 143.631 170.986  1.00  0.00           C
ATOM   2980  CG  HIS F  49     169.226 144.868 171.828  1.00  0.00           C
ATOM   2981  ND1 HIS F  49     170.143 145.918 172.066  1.00  0.00           N
ATOM   2982  CE1 HIS F  49     169.424 146.606 172.964  1.00  0.00           C
ATOM   2983  NE2 HIS F  49     168.203 146.149 173.253  1.00  0.00           N
ATOM   2984  CD2 HIS F  49     168.090 144.976 172.488  1.00  0.00           C
ATOM   2985  C   HIS F  49     169.282 141.889 173.005  1.00  0.00           C
ATOM   2986  O   HIS F  49     169.328 142.444 174.122  1.00  0.00           O
ATOM   2987  N   ALA F  50     168.649 140.690 172.827  1.00  0.00           N
ATOM   2988  CA  ALA F  50     168.029 139.968 173.901  1.00  0.00           C
ATOM   2989  CB  ALA F  50     166.823 139.054 173.395  1.00  0.00           C
ATOM   2990  C   ALA F  50     168.969 139.212 174.846  1.00  0.00           C
ATOM   2991  O   ALA F  50     168.566 138.662 175.894  1.00  0.00           O
ATOM   2992  N   GLY F  51     170.257 139.142 174.492  1.00  0.00           N
ATOM   2993  CA  GLY F  51     171.255 138.331 175.172  1.00  0.00           C
ATOM   2994  C   GLY F  51     170.980 136.825 174.907  1.00  0.00           C
ATOM   2995  O   GLY F  51     171.017 136.070 175.899  1.00  0.00           O
ATOM   2996  N   ARG F  52     170.742 136.400 173.665  1.00  0.00           N
ATOM   2997  CA  ARG F  52     170.490 134.986 173.315  1.00  0.00           C
ATOM   2998  CB  ARG F  52     169.100 134.496 173.747  1.00  0.00           C
ATOM   2999  CG  ARG F  52     168.005 135.155 173.021  1.00  0.00           C
ATOM   3000  CD  ARG F  52     166.661 134.729 173.494  1.00  0.00           C
ATOM   3001  NE  ARG F  52     165.552 135.706 173.241  1.00  0.00           N
ATOM   3002  CZ  ARG F  52     165.129 136.185 172.059  1.00  0.00           C
ATOM   3003  NH1 ARG F  52     165.469 135.657 170.841  1.00  0.00           N
ATOM   3004  NH2 ARG F  52     164.361 137.264 171.976  1.00  0.00           N
ATOM   3005  C   ARG F  52     170.969 134.691 171.904  1.00  0.00           C
ATOM   3006  O   ARG F  52     170.806 135.476 171.034  1.00  0.00           O
ATOM   3007  N   LYS F  53     171.656 133.564 171.642  1.00  0.00           N
ATOM   3008  CA  LYS F  53     172.016 133.038 170.303  1.00  0.00           C
ATOM   3009  CB  LYS F  53     172.937 131.828 170.440  1.00  0.00           C
ATOM   3010  CG  LYS F  53     173.070 131.134 169.136  1.00  0.00           C
ATOM   3011  CD  LYS F  53     174.338 130.172 169.243  1.00  0.00           C
ATOM   3012  CE  LYS F  53     174.628 129.321 167.975  1.00  0.00           C
ATOM   3013  NZ  LYS F  53     175.921 128.504 168.096  1.00  0.00           N
ATOM   3014  C   LYS F  53     170.700 132.836 169.482  1.00  0.00           C
ATOM   3015  O   LYS F  53     170.642 133.268 168.336  1.00  0.00           O
ATOM   3016  N   THR F  54     169.681 132.197 170.034  1.00  0.00           N
ATOM   3017  CA  THR F  54     168.522 131.670 169.392  1.00  0.00           C
ATOM   3018  CB  THR F  54     167.869 130.573 170.266  1.00  0.00           C
ATOM   3019  CG2 THR F  54     166.558 130.059 169.711  1.00  0.00           C
ATOM   3020  OG1 THR F  54     168.741 129.475 170.449  1.00  0.00           O
ATOM   3021  C   THR F  54     167.473 132.731 169.190  1.00  0.00           C
ATOM   3022  O   THR F  54     166.992 133.302 170.217  1.00  0.00           O
ATOM   3023  N   ILE F  55     167.025 133.029 167.901  1.00  0.00           N
ATOM   3024  CA  ILE F  55     165.913 133.916 167.400  1.00  0.00           C
ATOM   3025  CB  ILE F  55     166.016 134.068 165.820  1.00  0.00           C
ATOM   3026  CG2 ILE F  55     164.792 134.881 165.261  1.00  0.00           C
ATOM   3027  CG1 ILE F  55     167.235 134.888 165.385  1.00  0.00           C
ATOM   3028  CD1 ILE F  55     168.683 134.307 165.609  1.00  0.00           C
ATOM   3029  C   ILE F  55     164.574 133.242 167.762  1.00  0.00           C
ATOM   3030  O   ILE F  55     164.423 132.037 167.567  1.00  0.00           O
ATOM   3031  N   LYS F  56     163.622 133.970 168.330  1.00  0.00           N
ATOM   3032  CA  LYS F  56     162.309 133.581 168.782  1.00  0.00           C
ATOM   3033  CB  LYS F  56     162.194 133.566 170.365  1.00  0.00           C
ATOM   3034  CG  LYS F  56     163.404 132.813 170.968  1.00  0.00           C
ATOM   3035  CD  LYS F  56     163.499 133.049 172.537  1.00  0.00           C
ATOM   3036  CE  LYS F  56     162.120 132.787 173.284  1.00  0.00           C
ATOM   3037  NZ  LYS F  56     162.024 133.482 174.645  1.00  0.00           N
ATOM   3038  C   LYS F  56     161.164 134.430 168.162  1.00  0.00           C
ATOM   3039  O   LYS F  56     161.417 135.419 167.516  1.00  0.00           O
ATOM   3040  N   ALA F  57     159.864 134.140 168.338  1.00  0.00           N
ATOM   3041  CA  ALA F  57     158.787 134.849 167.600  1.00  0.00           C
ATOM   3042  CB  ALA F  57     157.396 134.114 167.678  1.00  0.00           C
ATOM   3043  C   ALA F  57     158.545 136.330 167.989  1.00  0.00           C
ATOM   3044  O   ALA F  57     158.068 137.077 167.130  1.00  0.00           O
ATOM   3045  N   GLU F  58     158.810 136.747 169.204  1.00  0.00           N
ATOM   3046  CA  GLU F  58     158.872 138.162 169.692  1.00  0.00           C
ATOM   3047  CB  GLU F  58     159.349 138.062 171.124  1.00  0.00           C
ATOM   3048  CG  GLU F  58     158.279 137.705 172.219  1.00  0.00           C
ATOM   3049  CD  GLU F  58     157.227 138.707 172.550  1.00  0.00           C
ATOM   3050  OE1 GLU F  58     157.100 139.712 171.827  1.00  0.00           O
ATOM   3051  OE2 GLU F  58     156.452 138.523 173.549  1.00  0.00           O
ATOM   3052  C   GLU F  58     159.877 139.024 168.878  1.00  0.00           C
ATOM   3053  O   GLU F  58     159.653 140.228 168.784  1.00  0.00           O
ATOM   3054  N   ASP F  59     160.928 138.369 168.262  1.00  0.00           N
ATOM   3055  CA  ASP F  59     161.886 139.037 167.375  1.00  0.00           C
ATOM   3056  CB  ASP F  59     163.247 138.403 167.335  1.00  0.00           C
ATOM   3057  CG  ASP F  59     163.939 138.004 168.666  1.00  0.00           C
ATOM   3058  OD1 ASP F  59     164.160 136.825 168.693  1.00  0.00           O
ATOM   3059  OD2 ASP F  59     164.054 138.692 169.652  1.00  0.00           O
ATOM   3060  C   ASP F  59     161.303 139.181 165.949  1.00  0.00           C
ATOM   3061  O   ASP F  59     161.403 140.292 165.399  1.00  0.00           O
ATOM   3062  N   ILE F  60     160.648 138.191 165.336  1.00  0.00           N
ATOM   3063  CA  ILE F  60     160.022 138.333 164.055  1.00  0.00           C
ATOM   3064  CB  ILE F  60     159.360 136.996 163.618  1.00  0.00           C
ATOM   3065  CG2 ILE F  60     158.676 136.991 162.209  1.00  0.00           C
ATOM   3066  CG1 ILE F  60     160.409 135.843 163.501  1.00  0.00           C
ATOM   3067  CD1 ILE F  60     161.694 136.229 162.681  1.00  0.00           C
ATOM   3068  C   ILE F  60     158.911 139.427 164.133  1.00  0.00           C
ATOM   3069  O   ILE F  60     158.713 140.170 163.148  1.00  0.00           O
ATOM   3070  N   GLU F  61     158.297 139.554 165.239  1.00  0.00           N
ATOM   3071  CA  GLU F  61     157.218 140.546 165.461  1.00  0.00           C
ATOM   3072  CB  GLU F  61     156.521 140.169 166.789  1.00  0.00           C
ATOM   3073  CG  GLU F  61     155.507 139.126 166.710  1.00  0.00           C
ATOM   3074  CD  GLU F  61     154.155 139.474 165.956  1.00  0.00           C
ATOM   3075  OE1 GLU F  61     153.329 138.541 165.972  1.00  0.00           O
ATOM   3076  OE2 GLU F  61     153.939 140.579 165.340  1.00  0.00           O
ATOM   3077  C   GLU F  61     157.809 141.972 165.560  1.00  0.00           C
ATOM   3078  O   GLU F  61     157.183 142.924 165.193  1.00  0.00           O
ATOM   3079  N   LEU F  62     159.115 142.128 166.065  1.00  0.00           N
ATOM   3080  CA  LEU F  62     159.834 143.404 166.231  1.00  0.00           C
ATOM   3081  CB  LEU F  62     160.648 143.346 167.516  1.00  0.00           C
ATOM   3082  CG  LEU F  62     161.223 144.684 168.050  1.00  0.00           C
ATOM   3083  CD1 LEU F  62     160.293 145.894 168.202  1.00  0.00           C
ATOM   3084  CD2 LEU F  62     162.073 144.632 169.310  1.00  0.00           C
ATOM   3085  C   LEU F  62     160.631 143.802 165.013  1.00  0.00           C
ATOM   3086  O   LEU F  62     160.890 144.998 164.906  1.00  0.00           O
ATOM   3087  N   ALA F  63     160.928 142.870 164.105  1.00  0.00           N
ATOM   3088  CA  ALA F  63     161.434 143.173 162.762  1.00  0.00           C
ATOM   3089  CB  ALA F  63     161.941 141.908 162.146  1.00  0.00           C
ATOM   3090  C   ALA F  63     160.410 143.911 161.919  1.00  0.00           C
ATOM   3091  O   ALA F  63     160.776 144.727 161.109  1.00  0.00           O
ATOM   3092  N   VAL F  64     159.087 143.595 161.992  1.00  0.00           N
ATOM   3093  CA  VAL F  64     158.038 144.024 161.189  1.00  0.00           C
ATOM   3094  CB  VAL F  64     156.878 143.006 161.052  1.00  0.00           C
ATOM   3095  CG1 VAL F  64     155.859 143.543 160.038  1.00  0.00           C
ATOM   3096  CG2 VAL F  64     157.487 141.801 160.449  1.00  0.00           C
ATOM   3097  C   VAL F  64     157.593 145.361 161.770  1.00  0.00           C
ATOM   3098  O   VAL F  64     157.360 146.258 161.023  1.00  0.00           O
ATOM   3099  N   ARG F  65     157.479 145.503 163.088  1.00  0.00           N
ATOM   3100  CA  ARG F  65     157.484 146.768 163.894  1.00  0.00           C
ATOM   3101  CB  ARG F  65     157.147 146.388 165.301  1.00  0.00           C
ATOM   3102  CG  ARG F  65     155.692 146.002 165.543  1.00  0.00           C
ATOM   3103  CD  ARG F  65     155.531 145.607 167.033  1.00  0.00           C
ATOM   3104  NE  ARG F  65     154.211 145.048 167.341  1.00  0.00           N
ATOM   3105  CZ  ARG F  65     153.802 143.906 166.962  1.00  0.00           C
ATOM   3106  NH1 ARG F  65     154.541 143.153 166.205  1.00  0.00           N
ATOM   3107  NH2 ARG F  65     152.672 143.447 167.431  1.00  0.00           N
ATOM   3108  C   ARG F  65     158.814 147.587 163.763  1.00  0.00           C
ATOM   3109  O   ARG F  65     159.220 148.214 164.712  1.00  0.00           O
ATOM   3110  N   ARG F  66     159.459 147.645 162.586  1.00  0.00           N
ATOM   3111  CA  ARG F  66     160.489 148.686 162.340  1.00  0.00           C
ATOM   3112  CB  ARG F  66     161.275 148.472 161.002  1.00  0.00           C
ATOM   3113  CG  ARG F  66     162.619 147.819 161.256  1.00  0.00           C
ATOM   3114  CD  ARG F  66     163.286 147.186 160.010  1.00  0.00           C
ATOM   3115  NE  ARG F  66     162.607 146.010 159.423  1.00  0.00           N
ATOM   3116  CZ  ARG F  66     162.631 145.661 158.232  1.00  0.00           C
ATOM   3117  NH1 ARG F  66     163.652 145.823 157.436  1.00  0.00           N
ATOM   3118  NH2 ARG F  66     161.564 145.221 157.661  1.00  0.00           N
ATOM   3119  C   ARG F  66     159.846 150.038 162.414  1.00  0.00           C
ATOM   3120  O   ARG F  66     160.283 150.835 163.169  1.00  0.00           O
ATOM   3121  N   PHE F  67     158.700 150.329 161.701  1.00  0.00           N
ATOM   3122  CA  PHE F  67     158.053 149.637 160.569  1.00  0.00           C
ATOM   3123  CB  PHE F  67     156.606 150.020 160.256  1.00  0.00           C
ATOM   3124  CG  PHE F  67     155.567 149.335 161.208  1.00  0.00           C
ATOM   3125  CD1 PHE F  67     155.079 148.022 160.842  1.00  0.00           C
ATOM   3126  CE1 PHE F  67     154.224 147.301 161.682  1.00  0.00           C
ATOM   3127  CZ  PHE F  67     153.893 147.910 162.861  1.00  0.00           C
ATOM   3128  CE2 PHE F  67     154.355 149.152 163.305  1.00  0.00           C
ATOM   3129  CD2 PHE F  67     155.327 149.831 162.463  1.00  0.00           C
ATOM   3130  C   PHE F  67     158.944 149.883 159.408  1.00  0.00           C
ATOM   3131  O   PHE F  67     159.627 150.925 159.375  1.00  0.00           O
ATOM   3132  OXT PHE F  67     158.995 149.099 158.447  1.00  0.00           O
ATOM   3133  N   MET G   1     152.633 177.332 147.317  1.00  0.00           N
ATOM   3134  CA  MET G   1     151.291 177.778 147.765  1.00  0.00           C
ATOM   3135  CB  MET G   1     151.351 178.731 148.955  1.00  0.00           C
ATOM   3136  CG  MET G   1     149.974 178.809 149.585  1.00  0.00           C
ATOM   3137  SD  MET G   1     149.757 180.106 150.815  1.00  0.00           S
ATOM   3138  CE  MET G   1     149.393 181.510 149.786  1.00  0.00           C
ATOM   3139  C   MET G   1     150.557 178.431 146.583  1.00  0.00           C
ATOM   3140  O   MET G   1     150.372 179.631 146.424  1.00  0.00           O
ATOM   3141  N   GLU G   2     150.116 177.543 145.651  1.00  0.00           N
ATOM   3142  CA  GLU G   2     149.230 177.729 144.494  1.00  0.00           C
ATOM   3143  CB  GLU G   2     149.247 176.522 143.590  1.00  0.00           C
ATOM   3144  CG  GLU G   2     150.584 176.295 142.715  1.00  0.00           C
ATOM   3145  CD  GLU G   2     151.115 177.460 141.856  1.00  0.00           C
ATOM   3146  OE1 GLU G   2     150.391 178.426 141.542  1.00  0.00           O
ATOM   3147  OE2 GLU G   2     152.202 177.318 141.322  1.00  0.00           O
ATOM   3148  C   GLU G   2     147.796 178.026 144.981  1.00  0.00           C
ATOM   3149  O   GLU G   2     147.094 178.613 144.186  1.00  0.00           O
ATOM   3150  N   LEU G   3     147.344 177.583 146.135  1.00  0.00           N
ATOM   3151  CA  LEU G   3     145.923 177.677 146.546  1.00  0.00           C
ATOM   3152  CB  LEU G   3     145.559 176.503 147.525  1.00  0.00           C
ATOM   3153  CG  LEU G   3     145.827 175.029 147.021  1.00  0.00           C
ATOM   3154  CD1 LEU G   3     145.329 174.116 148.163  1.00  0.00           C
ATOM   3155  CD2 LEU G   3     145.010 174.687 145.761  1.00  0.00           C
ATOM   3156  C   LEU G   3     145.551 179.073 147.206  1.00  0.00           C
ATOM   3157  O   LEU G   3     146.307 179.569 148.028  1.00  0.00           O
ATOM   3158  N   PRO G   4     144.340 179.670 146.871  1.00  0.00           N
ATOM   3159  CD  PRO G   4     143.452 179.338 145.748  1.00  0.00           C
ATOM   3160  CG  PRO G   4     142.139 180.095 145.995  1.00  0.00           C
ATOM   3161  CB  PRO G   4     142.633 181.404 146.527  1.00  0.00           C
ATOM   3162  CA  PRO G   4     143.805 180.881 147.461  1.00  0.00           C
ATOM   3163  C   PRO G   4     143.292 180.607 148.857  1.00  0.00           C
ATOM   3164  O   PRO G   4     142.775 179.542 149.156  1.00  0.00           O
ATOM   3165  N   ILE G   5     143.366 181.597 149.769  1.00  0.00           N
ATOM   3166  CA  ILE G   5     143.134 181.501 151.236  1.00  0.00           C
ATOM   3167  CB  ILE G   5     144.104 182.380 151.982  1.00  0.00           C
ATOM   3168  CG2 ILE G   5     143.971 182.281 153.497  1.00  0.00           C
ATOM   3169  CG1 ILE G   5     145.530 182.146 151.613  1.00  0.00           C
ATOM   3170  CD1 ILE G   5     146.168 180.735 151.900  1.00  0.00           C
ATOM   3171  C   ILE G   5     141.699 181.720 151.703  1.00  0.00           C
ATOM   3172  O   ILE G   5     141.155 181.047 152.552  1.00  0.00           O
ATOM   3173  N   ALA G   6     140.935 182.660 151.061  1.00  0.00           N
ATOM   3174  CA  ALA G   6     139.489 182.947 151.326  1.00  0.00           C
ATOM   3175  CB  ALA G   6     138.811 184.089 150.505  1.00  0.00           C
ATOM   3176  C   ALA G   6     138.640 181.665 151.229  1.00  0.00           C
ATOM   3177  O   ALA G   6     137.821 181.460 152.115  1.00  0.00           O
ATOM   3178  N   PRO G   7     138.629 180.773 150.163  1.00  0.00           N
ATOM   3179  CD  PRO G   7     139.446 180.860 148.946  1.00  0.00           C
ATOM   3180  CG  PRO G   7     139.348 179.481 148.360  1.00  0.00           C
ATOM   3181  CB  PRO G   7     138.119 178.883 148.853  1.00  0.00           C
ATOM   3182  CA  PRO G   7     137.919 179.515 150.181  1.00  0.00           C
ATOM   3183  C   PRO G   7     138.331 178.597 151.351  1.00  0.00           C
ATOM   3184  O   PRO G   7     137.455 177.980 151.922  1.00  0.00           O
ATOM   3185  N   ILE G   8     139.575 178.446 151.830  1.00  0.00           N
ATOM   3186  CA  ILE G   8     140.120 177.525 152.836  1.00  0.00           C
ATOM   3187  CB  ILE G   8     141.639 177.367 152.567  1.00  0.00           C
ATOM   3188  CG2 ILE G   8     142.316 176.566 153.605  1.00  0.00           C
ATOM   3189  CG1 ILE G   8     141.930 176.669 151.160  1.00  0.00           C
ATOM   3190  CD1 ILE G   8     143.369 176.409 150.868  1.00  0.00           C
ATOM   3191  C   ILE G   8     139.828 178.122 154.239  1.00  0.00           C
ATOM   3192  O   ILE G   8     139.797 177.426 155.245  1.00  0.00           O
ATOM   3193  N   GLY G   9     139.401 179.363 154.317  1.00  0.00           N
ATOM   3194  CA  GLY G   9     138.566 180.038 155.368  1.00  0.00           C
ATOM   3195  C   GLY G   9     137.095 179.577 155.417  1.00  0.00           C
ATOM   3196  O   GLY G   9     136.551 179.470 156.497  1.00  0.00           O
ATOM   3197  N   ARG G  10     136.506 179.282 154.228  1.00  0.00           N
ATOM   3198  CA  ARG G  10     135.133 178.898 154.182  1.00  0.00           C
ATOM   3199  CB  ARG G  10     134.405 179.138 152.851  1.00  0.00           C
ATOM   3200  CG  ARG G  10     134.375 180.690 152.427  1.00  0.00           C
ATOM   3201  CD  ARG G  10     133.407 180.970 151.244  1.00  0.00           C
ATOM   3202  NE  ARG G  10     134.031 180.469 150.046  1.00  0.00           N
ATOM   3203  CZ  ARG G  10     134.856 180.964 149.195  1.00  0.00           C
ATOM   3204  NH1 ARG G  10     135.171 182.180 149.274  1.00  0.00           N
ATOM   3205  NH2 ARG G  10     135.217 180.287 148.188  1.00  0.00           N
ATOM   3206  C   ARG G  10     134.959 177.370 154.512  1.00  0.00           C
ATOM   3207  O   ARG G  10     133.984 177.025 155.217  1.00  0.00           O
ATOM   3208  N   ILE G  11     135.963 176.588 154.132  1.00  0.00           N
ATOM   3209  CA  ILE G  11     136.008 175.186 154.635  1.00  0.00           C
ATOM   3210  CB  ILE G  11     137.232 174.357 154.037  1.00  0.00           C
ATOM   3211  CG2 ILE G  11     137.022 172.948 154.503  1.00  0.00           C
ATOM   3212  CG1 ILE G  11     137.073 174.315 152.494  1.00  0.00           C
ATOM   3213  CD1 ILE G  11     138.309 173.897 151.676  1.00  0.00           C
ATOM   3214  C   ILE G  11     136.077 174.970 156.121  1.00  0.00           C
ATOM   3215  O   ILE G  11     135.318 174.145 156.692  1.00  0.00           O
ATOM   3216  N   ILE G  12     136.884 175.819 156.857  1.00  0.00           N
ATOM   3217  CA  ILE G  12     136.916 175.851 158.243  1.00  0.00           C
ATOM   3218  CB  ILE G  12     138.307 176.293 158.700  1.00  0.00           C
ATOM   3219  CG2 ILE G  12     138.470 177.692 158.110  1.00  0.00           C
ATOM   3220  CG1 ILE G  12     138.546 176.281 160.234  1.00  0.00           C
ATOM   3221  CD1 ILE G  12     139.994 176.060 160.593  1.00  0.00           C
ATOM   3222  C   ILE G  12     135.753 176.593 158.956  1.00  0.00           C
ATOM   3223  O   ILE G  12     135.402 176.110 160.022  1.00  0.00           O
ATOM   3224  N   LYS G  13     135.136 177.572 158.373  1.00  0.00           N
ATOM   3225  CA  LYS G  13     133.881 178.155 158.857  1.00  0.00           C
ATOM   3226  CB  LYS G  13     133.504 179.385 157.991  1.00  0.00           C
ATOM   3227  CG  LYS G  13     134.291 180.541 158.532  1.00  0.00           C
ATOM   3228  CD  LYS G  13     134.304 181.801 157.544  1.00  0.00           C
ATOM   3229  CE  LYS G  13     132.981 182.419 157.611  1.00  0.00           C
ATOM   3230  NZ  LYS G  13     132.839 183.730 156.934  1.00  0.00           N
ATOM   3231  C   LYS G  13     132.750 177.170 158.663  1.00  0.00           C
ATOM   3232  O   LYS G  13     131.802 177.247 159.448  1.00  0.00           O
ATOM   3233  N   ASP G  14     132.781 176.189 157.744  1.00  0.00           N
ATOM   3234  CA  ASP G  14     131.828 175.131 157.523  1.00  0.00           C
ATOM   3235  CB  ASP G  14     131.540 174.942 155.979  1.00  0.00           C
ATOM   3236  CG  ASP G  14     130.860 176.083 155.253  1.00  0.00           C
ATOM   3237  OD1 ASP G  14     131.013 176.120 153.971  1.00  0.00           O
ATOM   3238  OD2 ASP G  14     130.160 176.932 155.842  1.00  0.00           O
ATOM   3239  C   ASP G  14     132.120 173.777 158.288  1.00  0.00           C
ATOM   3240  O   ASP G  14     131.298 172.846 158.373  1.00  0.00           O
ATOM   3241  N   ALA G  15     133.293 173.718 158.948  1.00  0.00           N
ATOM   3242  CA  ALA G  15     133.559 172.731 159.990  1.00  0.00           C
ATOM   3243  CB  ALA G  15     135.062 172.329 159.979  1.00  0.00           C
ATOM   3244  C   ALA G  15     133.169 173.377 161.387  1.00  0.00           C
ATOM   3245  O   ALA G  15     133.090 172.540 162.343  1.00  0.00           O
ATOM   3246  N   GLY G  16     132.903 174.669 161.550  1.00  0.00           N
ATOM   3247  CA  GLY G  16     132.379 175.224 162.847  1.00  0.00           C
ATOM   3248  C   GLY G  16     133.139 176.397 163.509  1.00  0.00           C
ATOM   3249  O   GLY G  16     132.667 176.794 164.603  1.00  0.00           O
ATOM   3250  N   ALA G  17     134.304 176.859 162.992  1.00  0.00           N
ATOM   3251  CA  ALA G  17     134.963 178.094 163.446  1.00  0.00           C
ATOM   3252  CB  ALA G  17     136.332 178.235 162.792  1.00  0.00           C
ATOM   3253  C   ALA G  17     134.189 179.375 163.253  1.00  0.00           C
ATOM   3254  O   ALA G  17     133.620 179.612 162.189  1.00  0.00           O
ATOM   3255  N   GLU G  18     134.229 180.190 164.336  1.00  0.00           N
ATOM   3256  CA  GLU G  18     133.755 181.628 164.291  1.00  0.00           C
ATOM   3257  CB  GLU G  18     132.803 181.975 165.466  1.00  0.00           C
ATOM   3258  CG  GLU G  18     131.741 180.917 165.720  1.00  0.00           C
ATOM   3259  CD  GLU G  18     130.634 180.785 164.622  1.00  0.00           C
ATOM   3260  OE1 GLU G  18     130.348 181.740 163.844  1.00  0.00           O
ATOM   3261  OE2 GLU G  18     130.051 179.706 164.389  1.00  0.00           O
ATOM   3262  C   GLU G  18     134.885 182.625 164.053  1.00  0.00           C
ATOM   3263  O   GLU G  18     134.722 183.783 163.517  1.00  0.00           O
ATOM   3264  N   ARG G  19     136.128 182.282 164.391  1.00  0.00           N
ATOM   3265  CA  ARG G  19     137.331 183.074 164.222  1.00  0.00           C
ATOM   3266  CB  ARG G  19     137.449 184.018 165.422  1.00  0.00           C
ATOM   3267  CG  ARG G  19     138.661 185.097 165.175  1.00  0.00           C
ATOM   3268  CD  ARG G  19     138.758 186.170 166.288  1.00  0.00           C
ATOM   3269  NE  ARG G  19     137.527 186.931 166.522  1.00  0.00           N
ATOM   3270  CZ  ARG G  19     137.156 188.082 165.954  1.00  0.00           C
ATOM   3271  NH1 ARG G  19     137.767 188.510 164.873  1.00  0.00           N
ATOM   3272  NH2 ARG G  19     136.100 188.670 166.370  1.00  0.00           N
ATOM   3273  C   ARG G  19     138.546 182.139 163.969  1.00  0.00           C
ATOM   3274  O   ARG G  19     138.770 181.147 164.678  1.00  0.00           O
ATOM   3275  N   VAL G  20     139.341 182.474 162.919  1.00  0.00           N
ATOM   3276  CA  VAL G  20     140.444 181.710 162.429  1.00  0.00           C
ATOM   3277  CB  VAL G  20     140.162 180.876 161.239  1.00  0.00           C
ATOM   3278  CG1 VAL G  20     141.351 179.966 160.968  1.00  0.00           C
ATOM   3279  CG2 VAL G  20     138.922 180.093 161.280  1.00  0.00           C
ATOM   3280  C   VAL G  20     141.693 182.617 162.160  1.00  0.00           C
ATOM   3281  O   VAL G  20     141.517 183.611 161.483  1.00  0.00           O
ATOM   3282  N   SER G  21     142.883 182.200 162.616  1.00  0.00           N
ATOM   3283  CA  SER G  21     144.154 182.848 162.269  1.00  0.00           C
ATOM   3284  CB  SER G  21     145.248 182.269 163.188  1.00  0.00           C
ATOM   3285  OG  SER G  21     146.438 182.956 162.898  1.00  0.00           O
ATOM   3286  C   SER G  21     144.615 182.784 160.793  1.00  0.00           C
ATOM   3287  O   SER G  21     144.451 181.770 160.127  1.00  0.00           O
ATOM   3288  N   ASP G  22     145.172 183.807 160.201  1.00  0.00           N
ATOM   3289  CA  ASP G  22     145.684 183.753 158.755  1.00  0.00           C
ATOM   3290  CB  ASP G  22     146.317 185.161 158.268  1.00  0.00           C
ATOM   3291  CG  ASP G  22     145.314 186.276 158.245  1.00  0.00           C
ATOM   3292  OD1 ASP G  22     144.066 186.042 158.028  1.00  0.00           O
ATOM   3293  OD2 ASP G  22     145.683 187.505 158.147  1.00  0.00           O
ATOM   3294  C   ASP G  22     146.699 182.679 158.656  1.00  0.00           C
ATOM   3295  O   ASP G  22     146.767 181.956 157.647  1.00  0.00           O
ATOM   3296  N   ASP G  23     147.697 182.562 159.608  1.00  0.00           N
ATOM   3297  CA  ASP G  23     148.718 181.588 159.501  1.00  0.00           C
ATOM   3298  CB  ASP G  23     149.763 181.820 160.544  1.00  0.00           C
ATOM   3299  CG  ASP G  23     151.005 180.879 160.407  1.00  0.00           C
ATOM   3300  OD1 ASP G  23     151.680 180.650 161.401  1.00  0.00           O
ATOM   3301  OD2 ASP G  23     151.313 180.562 159.230  1.00  0.00           O
ATOM   3302  C   ASP G  23     148.060 180.189 159.772  1.00  0.00           C
ATOM   3303  O   ASP G  23     148.494 179.219 159.232  1.00  0.00           O
ATOM   3304  N   ALA G  24     146.854 180.148 160.423  1.00  0.00           N
ATOM   3305  CA  ALA G  24     146.209 178.823 160.499  1.00  0.00           C
ATOM   3306  CB  ALA G  24     145.144 178.804 161.650  1.00  0.00           C
ATOM   3307  C   ALA G  24     145.544 178.434 159.127  1.00  0.00           C
ATOM   3308  O   ALA G  24     145.826 177.329 158.713  1.00  0.00           O
ATOM   3309  N   ARG G  25     144.758 179.316 158.533  1.00  0.00           N
ATOM   3310  CA  ARG G  25     144.260 179.101 157.158  1.00  0.00           C
ATOM   3311  CB  ARG G  25     143.555 180.348 156.726  1.00  0.00           C
ATOM   3312  CG  ARG G  25     142.211 180.615 157.387  1.00  0.00           C
ATOM   3313  CD  ARG G  25     141.490 181.903 156.872  1.00  0.00           C
ATOM   3314  NE  ARG G  25     141.978 183.071 157.607  1.00  0.00           N
ATOM   3315  CZ  ARG G  25     141.263 183.786 158.510  1.00  0.00           C
ATOM   3316  NH1 ARG G  25     140.117 183.451 158.950  1.00  0.00           N
ATOM   3317  NH2 ARG G  25     141.723 184.955 158.857  1.00  0.00           N
ATOM   3318  C   ARG G  25     145.375 178.800 156.161  1.00  0.00           C
ATOM   3319  O   ARG G  25     145.215 177.985 155.304  1.00  0.00           O
ATOM   3320  N   ILE G  26     146.595 179.469 156.287  1.00  0.00           N
ATOM   3321  CA  ILE G  26     147.660 179.236 155.321  1.00  0.00           C
ATOM   3322  CB  ILE G  26     148.568 180.523 155.388  1.00  0.00           C
ATOM   3323  CG2 ILE G  26     149.981 180.317 154.986  1.00  0.00           C
ATOM   3324  CG1 ILE G  26     147.893 181.794 154.792  1.00  0.00           C
ATOM   3325  CD1 ILE G  26     148.555 183.122 155.186  1.00  0.00           C
ATOM   3326  C   ILE G  26     148.486 177.989 155.599  1.00  0.00           C
ATOM   3327  O   ILE G  26     148.872 177.326 154.655  1.00  0.00           O
ATOM   3328  N   THR G  27     148.567 177.512 156.862  1.00  0.00           N
ATOM   3329  CA  THR G  27     149.101 176.212 157.183  1.00  0.00           C
ATOM   3330  CB  THR G  27     149.191 175.931 158.666  1.00  0.00           C
ATOM   3331  CG2 THR G  27     149.984 174.668 159.063  1.00  0.00           C
ATOM   3332  OG1 THR G  27     149.975 176.957 159.325  1.00  0.00           O
ATOM   3333  C   THR G  27     148.232 175.136 156.515  1.00  0.00           C
ATOM   3334  O   THR G  27     148.851 174.198 155.968  1.00  0.00           O
ATOM   3335  N   LEU G  28     146.889 175.292 156.659  1.00  0.00           N
ATOM   3336  CA  LEU G  28     146.000 174.339 155.988  1.00  0.00           C
ATOM   3337  CB  LEU G  28     144.519 174.619 156.490  1.00  0.00           C
ATOM   3338  CG  LEU G  28     143.493 173.642 155.972  1.00  0.00           C
ATOM   3339  CD1 LEU G  28     143.732 172.208 156.504  1.00  0.00           C
ATOM   3340  CD2 LEU G  28     142.137 174.023 156.512  1.00  0.00           C
ATOM   3341  C   LEU G  28     146.109 174.353 154.445  1.00  0.00           C
ATOM   3342  O   LEU G  28     146.338 173.298 153.903  1.00  0.00           O
ATOM   3343  N   ALA G  29     146.231 175.528 153.760  1.00  0.00           N
ATOM   3344  CA  ALA G  29     146.475 175.704 152.337  1.00  0.00           C
ATOM   3345  CB  ALA G  29     146.617 177.218 151.942  1.00  0.00           C
ATOM   3346  C   ALA G  29     147.795 174.906 151.963  1.00  0.00           C
ATOM   3347  O   ALA G  29     147.836 174.208 150.968  1.00  0.00           O
ATOM   3348  N   LYS G  30     148.938 175.030 152.800  1.00  0.00           N
ATOM   3349  CA  LYS G  30     150.187 174.304 152.587  1.00  0.00           C
ATOM   3350  CB  LYS G  30     151.282 174.979 153.479  1.00  0.00           C
ATOM   3351  CG  LYS G  30     151.682 176.418 153.143  1.00  0.00           C
ATOM   3352  CD  LYS G  30     152.387 177.073 154.274  1.00  0.00           C
ATOM   3353  CE  LYS G  30     152.750 178.492 153.820  1.00  0.00           C
ATOM   3354  NZ  LYS G  30     153.322 179.306 154.968  1.00  0.00           N
ATOM   3355  C   LYS G  30     150.081 172.837 152.835  1.00  0.00           C
ATOM   3356  O   LYS G  30     150.742 172.189 152.028  1.00  0.00           O
ATOM   3357  N   ILE G  31     149.330 172.413 153.768  1.00  0.00           N
ATOM   3358  CA  ILE G  31     149.203 170.990 154.118  1.00  0.00           C
ATOM   3359  CB  ILE G  31     148.508 170.860 155.550  1.00  0.00           C
ATOM   3360  CG2 ILE G  31     147.828 169.459 155.716  1.00  0.00           C
ATOM   3361  CG1 ILE G  31     149.545 171.091 156.620  1.00  0.00           C
ATOM   3362  CD1 ILE G  31     149.137 170.884 158.089  1.00  0.00           C
ATOM   3363  C   ILE G  31     148.333 170.260 153.059  1.00  0.00           C
ATOM   3364  O   ILE G  31     148.682 169.158 152.613  1.00  0.00           O
ATOM   3365  N   LEU G  32     147.263 170.967 152.553  1.00  0.00           N
ATOM   3366  CA  LEU G  32     146.435 170.473 151.439  1.00  0.00           C
ATOM   3367  CB  LEU G  32     145.262 171.446 151.155  1.00  0.00           C
ATOM   3368  CG  LEU G  32     143.950 171.090 151.956  1.00  0.00           C
ATOM   3369  CD1 LEU G  32     144.183 171.015 153.479  1.00  0.00           C
ATOM   3370  CD2 LEU G  32     142.885 172.121 151.456  1.00  0.00           C
ATOM   3371  C   LEU G  32     147.174 170.308 150.087  1.00  0.00           C
ATOM   3372  O   LEU G  32     146.915 169.393 149.315  1.00  0.00           O
ATOM   3373  N   GLU G  33     148.156 171.211 149.798  1.00  0.00           N
ATOM   3374  CA  GLU G  33     148.949 171.066 148.549  1.00  0.00           C
ATOM   3375  CB  GLU G  33     149.405 172.403 148.117  1.00  0.00           C
ATOM   3376  CG  GLU G  33     150.307 172.383 146.861  1.00  0.00           C
ATOM   3377  CD  GLU G  33     150.784 173.795 146.436  1.00  0.00           C
ATOM   3378  OE1 GLU G  33     150.101 174.834 146.565  1.00  0.00           O
ATOM   3379  OE2 GLU G  33     151.839 173.877 145.705  1.00  0.00           O
ATOM   3380  C   GLU G  33     150.079 170.065 148.771  1.00  0.00           C
ATOM   3381  O   GLU G  33     150.355 169.303 147.894  1.00  0.00           O
ATOM   3382  N   GLU G  34     150.706 169.973 149.901  1.00  0.00           N
ATOM   3383  CA  GLU G  34     151.841 168.996 150.197  1.00  0.00           C
ATOM   3384  CB  GLU G  34     152.433 169.245 151.574  1.00  0.00           C
ATOM   3385  CG  GLU G  34     153.336 168.202 152.186  1.00  0.00           C
ATOM   3386  CD  GLU G  34     154.112 168.706 153.390  1.00  0.00           C
ATOM   3387  OE1 GLU G  34     154.672 167.785 154.062  1.00  0.00           O
ATOM   3388  OE2 GLU G  34     154.017 169.842 153.796  1.00  0.00           O
ATOM   3389  C   GLU G  34     151.341 167.485 150.143  1.00  0.00           C
ATOM   3390  O   GLU G  34     152.091 166.535 149.787  1.00  0.00           O
ATOM   3391  N   MET G  35     150.074 167.266 150.322  1.00  0.00           N
ATOM   3392  CA  MET G  35     149.393 166.010 150.143  1.00  0.00           C
ATOM   3393  CB  MET G  35     148.345 165.737 151.200  1.00  0.00           C
ATOM   3394  CG  MET G  35     146.964 166.321 150.817  1.00  0.00           C
ATOM   3395  SD  MET G  35     145.678 165.772 151.830  1.00  0.00           S
ATOM   3396  CE  MET G  35     145.834 167.051 153.100  1.00  0.00           C
ATOM   3397  C   MET G  35     148.969 165.820 148.646  1.00  0.00           C
ATOM   3398  O   MET G  35     149.353 164.827 148.014  1.00  0.00           O
ATOM   3399  N   GLY G  36     148.216 166.847 148.093  1.00  0.00           N
ATOM   3400  CA  GLY G  36     147.816 166.806 146.590  1.00  0.00           C
ATOM   3401  C   GLY G  36     148.926 166.452 145.558  1.00  0.00           C
ATOM   3402  O   GLY G  36     148.649 165.733 144.612  1.00  0.00           O
ATOM   3403  N   ARG G  37     150.168 166.898 145.844  1.00  0.00           N
ATOM   3404  CA  ARG G  37     151.229 166.646 144.968  1.00  0.00           C
ATOM   3405  CB  ARG G  37     152.398 167.631 145.301  1.00  0.00           C
ATOM   3406  CG  ARG G  37     152.079 169.048 144.693  1.00  0.00           C
ATOM   3407  CD  ARG G  37     153.232 170.018 144.920  1.00  0.00           C
ATOM   3408  NE  ARG G  37     152.849 171.361 144.558  1.00  0.00           N
ATOM   3409  CZ  ARG G  37     152.583 171.850 143.344  1.00  0.00           C
ATOM   3410  NH1 ARG G  37     152.949 171.147 142.268  1.00  0.00           N
ATOM   3411  NH2 ARG G  37     152.236 173.095 143.198  1.00  0.00           N
ATOM   3412  C   ARG G  37     151.738 165.209 145.064  1.00  0.00           C
ATOM   3413  O   ARG G  37     152.348 164.733 144.131  1.00  0.00           O
ATOM   3414  N   ASP G  38     151.457 164.473 146.139  1.00  0.00           N
ATOM   3415  CA  ASP G  38     151.790 163.106 146.273  1.00  0.00           C
ATOM   3416  CB  ASP G  38     152.136 162.713 147.684  1.00  0.00           C
ATOM   3417  CG  ASP G  38     153.636 163.055 148.040  1.00  0.00           C
ATOM   3418  OD1 ASP G  38     154.288 162.454 148.867  1.00  0.00           O
ATOM   3419  OD2 ASP G  38     154.152 163.991 147.422  1.00  0.00           O
ATOM   3420  C   ASP G  38     150.675 162.130 145.723  1.00  0.00           C
ATOM   3421  O   ASP G  38     151.032 161.119 145.134  1.00  0.00           O
ATOM   3422  N   ILE G  39     149.407 162.484 145.870  1.00  0.00           N
ATOM   3423  CA  ILE G  39     148.234 161.882 145.139  1.00  0.00           C
ATOM   3424  CB  ILE G  39     146.937 162.516 145.706  1.00  0.00           C
ATOM   3425  CG2 ILE G  39     145.714 161.990 144.976  1.00  0.00           C
ATOM   3426  CG1 ILE G  39     146.920 162.247 147.281  1.00  0.00           C
ATOM   3427  CD1 ILE G  39     145.693 162.978 147.975  1.00  0.00           C
ATOM   3428  C   ILE G  39     148.377 162.002 143.596  1.00  0.00           C
ATOM   3429  O   ILE G  39     148.256 161.049 142.910  1.00  0.00           O
ATOM   3430  N   ALA G  40     148.703 163.237 143.127  1.00  0.00           N
ATOM   3431  CA  ALA G  40     149.118 163.374 141.766  1.00  0.00           C
ATOM   3432  CB  ALA G  40     149.350 164.874 141.411  1.00  0.00           C
ATOM   3433  C   ALA G  40     150.391 162.527 141.333  1.00  0.00           C
ATOM   3434  O   ALA G  40     150.371 162.176 140.121  1.00  0.00           O
ATOM   3435  N   SER G  41     151.362 162.313 142.204  1.00  0.00           N
ATOM   3436  CA  SER G  41     152.504 161.514 141.772  1.00  0.00           C
ATOM   3437  CB  SER G  41     153.679 161.799 142.696  1.00  0.00           C
ATOM   3438  OG  SER G  41     154.785 161.027 142.375  1.00  0.00           O
ATOM   3439  C   SER G  41     152.084 160.050 141.598  1.00  0.00           C
ATOM   3440  O   SER G  41     152.585 159.326 140.748  1.00  0.00           O
ATOM   3441  N   GLU G  42     151.213 159.675 142.516  1.00  0.00           N
ATOM   3442  CA  GLU G  42     150.813 158.269 142.402  1.00  0.00           C
ATOM   3443  CB  GLU G  42     150.322 157.866 143.755  1.00  0.00           C
ATOM   3444  CG  GLU G  42     149.949 156.310 143.827  1.00  0.00           C
ATOM   3445  CD  GLU G  42     151.179 155.465 143.639  1.00  0.00           C
ATOM   3446  OE1 GLU G  42     152.268 155.870 144.176  1.00  0.00           O
ATOM   3447  OE2 GLU G  42     151.119 154.368 143.041  1.00  0.00           O
ATOM   3448  C   GLU G  42     149.785 158.022 141.257  1.00  0.00           C
ATOM   3449  O   GLU G  42     149.766 156.933 140.641  1.00  0.00           O
ATOM   3450  N   ALA G  43     149.019 159.088 140.899  1.00  0.00           N
ATOM   3451  CA  ALA G  43     148.169 159.085 139.730  1.00  0.00           C
ATOM   3452  CB  ALA G  43     147.402 160.447 139.792  1.00  0.00           C
ATOM   3453  C   ALA G  43     148.956 158.965 138.428  1.00  0.00           C
ATOM   3454  O   ALA G  43     148.653 157.932 137.779  1.00  0.00           O
ATOM   3455  N   ILE G  44     150.107 159.602 138.249  1.00  0.00           N
ATOM   3456  CA  ILE G  44     150.885 159.347 136.999  1.00  0.00           C
ATOM   3457  CB  ILE G  44     151.936 160.550 136.807  1.00  0.00           C
ATOM   3458  CG2 ILE G  44     153.167 160.565 137.611  1.00  0.00           C
ATOM   3459  CG1 ILE G  44     152.249 160.672 135.322  1.00  0.00           C
ATOM   3460  CD1 ILE G  44     152.928 161.925 134.852  1.00  0.00           C
ATOM   3461  C   ILE G  44     151.551 157.967 136.939  1.00  0.00           C
ATOM   3462  O   ILE G  44     151.794 157.453 135.818  1.00  0.00           O
ATOM   3463  N   LYS G  45     151.780 157.354 138.060  1.00  0.00           N
ATOM   3464  CA  LYS G  45     152.269 155.955 138.135  1.00  0.00           C
ATOM   3465  CB  LYS G  45     152.779 155.533 139.522  1.00  0.00           C
ATOM   3466  CG  LYS G  45     154.032 156.151 140.007  1.00  0.00           C
ATOM   3467  CD  LYS G  45     154.400 155.898 141.394  1.00  0.00           C
ATOM   3468  CE  LYS G  45     155.762 156.550 141.652  1.00  0.00           C
ATOM   3469  NZ  LYS G  45     155.611 157.943 142.075  1.00  0.00           N
ATOM   3470  C   LYS G  45     151.198 154.904 137.742  1.00  0.00           C
ATOM   3471  O   LYS G  45     151.478 154.090 136.819  1.00  0.00           O
ATOM   3472  N   LEU G  46     149.976 155.058 138.356  1.00  0.00           N
ATOM   3473  CA  LEU G  46     148.749 154.272 138.024  1.00  0.00           C
ATOM   3474  CB  LEU G  46     147.618 154.841 138.895  1.00  0.00           C
ATOM   3475  CG  LEU G  46     147.748 154.368 140.253  1.00  0.00           C
ATOM   3476  CD1 LEU G  46     146.945 155.295 141.189  1.00  0.00           C
ATOM   3477  CD2 LEU G  46     147.042 153.014 140.290  1.00  0.00           C
ATOM   3478  C   LEU G  46     148.416 154.447 136.552  1.00  0.00           C
ATOM   3479  O   LEU G  46     148.080 153.471 135.862  1.00  0.00           O
ATOM   3480  N   ALA G  47     148.537 155.724 136.049  1.00  0.00           N
ATOM   3481  CA  ALA G  47     148.175 155.936 134.604  1.00  0.00           C
ATOM   3482  CB  ALA G  47     147.918 157.532 134.557  1.00  0.00           C
ATOM   3483  C   ALA G  47     149.139 155.390 133.600  1.00  0.00           C
ATOM   3484  O   ALA G  47     148.704 154.929 132.531  1.00  0.00           O
ATOM   3485  N   ARG G  48     150.447 155.407 133.887  1.00  0.00           N
ATOM   3486  CA  ARG G  48     151.420 154.805 133.014  1.00  0.00           C
ATOM   3487  CB  ARG G  48     152.962 155.233 133.356  1.00  0.00           C
ATOM   3488  CG  ARG G  48     153.313 156.778 133.248  1.00  0.00           C
ATOM   3489  CD  ARG G  48     154.509 157.081 134.248  1.00  0.00           C
ATOM   3490  NE  ARG G  48     155.175 158.354 133.796  1.00  0.00           N
ATOM   3491  CZ  ARG G  48     155.933 159.162 134.495  1.00  0.00           C
ATOM   3492  NH1 ARG G  48     156.016 158.943 135.725  1.00  0.00           N
ATOM   3493  NH2 ARG G  48     156.496 160.198 133.962  1.00  0.00           N
ATOM   3494  C   ARG G  48     151.257 153.336 132.999  1.00  0.00           C
ATOM   3495  O   ARG G  48     151.305 152.697 131.941  1.00  0.00           O
ATOM   3496  N   HIS G  49     150.936 152.736 134.140  1.00  0.00           N
ATOM   3497  CA  HIS G  49     150.675 151.298 134.248  1.00  0.00           C
ATOM   3498  CB  HIS G  49     150.351 150.911 135.650  1.00  0.00           C
ATOM   3499  CG  HIS G  49     150.567 149.411 135.827  1.00  0.00           C
ATOM   3500  ND1 HIS G  49     151.814 148.829 135.634  1.00  0.00           N
ATOM   3501  CE1 HIS G  49     151.653 147.568 135.914  1.00  0.00           C
ATOM   3502  NE2 HIS G  49     150.345 147.263 136.117  1.00  0.00           N
ATOM   3503  CD2 HIS G  49     149.605 148.374 136.050  1.00  0.00           C
ATOM   3504  C   HIS G  49     149.533 150.910 133.399  1.00  0.00           C
ATOM   3505  O   HIS G  49     149.629 149.811 132.780  1.00  0.00           O
ATOM   3506  N   ALA G  50     148.499 151.679 133.406  1.00  0.00           N
ATOM   3507  CA  ALA G  50     147.369 151.551 132.523  1.00  0.00           C
ATOM   3508  CB  ALA G  50     146.191 152.301 133.042  1.00  0.00           C
ATOM   3509  C   ALA G  50     147.661 151.905 131.048  1.00  0.00           C
ATOM   3510  O   ALA G  50     146.738 152.068 130.331  1.00  0.00           O
ATOM   3511  N   GLY G  51     148.920 152.139 130.639  1.00  0.00           N
ATOM   3512  CA  GLY G  51     149.177 152.591 129.215  1.00  0.00           C
ATOM   3513  C   GLY G  51     148.279 153.795 128.729  1.00  0.00           C
ATOM   3514  O   GLY G  51     147.686 153.760 127.650  1.00  0.00           O
ATOM   3515  N   ARG G  52     148.235 154.887 129.509  1.00  0.00           N
ATOM   3516  CA  ARG G  52     147.376 156.043 129.259  1.00  0.00           C
ATOM   3517  CB  ARG G  52     146.126 155.950 130.245  1.00  0.00           C
ATOM   3518  CG  ARG G  52     145.165 154.908 129.636  1.00  0.00           C
ATOM   3519  CD  ARG G  52     144.090 154.574 130.695  1.00  0.00           C
ATOM   3520  NE  ARG G  52     143.690 155.820 131.398  1.00  0.00           N
ATOM   3521  CZ  ARG G  52     144.034 156.214 132.661  1.00  0.00           C
ATOM   3522  NH1 ARG G  52     144.349 155.418 133.641  1.00  0.00           N
ATOM   3523  NH2 ARG G  52     143.936 157.442 133.050  1.00  0.00           N
ATOM   3524  C   ARG G  52     148.210 157.352 129.408  1.00  0.00           C
ATOM   3525  O   ARG G  52     148.999 157.555 130.319  1.00  0.00           O
ATOM   3526  N   LYS G  53     148.089 158.250 128.410  1.00  0.00           N
ATOM   3527  CA  LYS G  53     148.732 159.529 128.488  1.00  0.00           C
ATOM   3528  CB  LYS G  53     149.134 160.028 127.068  1.00  0.00           C
ATOM   3529  CG  LYS G  53     149.989 159.061 126.223  1.00  0.00           C
ATOM   3530  CD  LYS G  53     150.311 159.547 124.809  1.00  0.00           C
ATOM   3531  CE  LYS G  53     151.429 158.807 124.054  1.00  0.00           C
ATOM   3532  NZ  LYS G  53     152.025 159.694 123.065  1.00  0.00           N
ATOM   3533  C   LYS G  53     148.015 160.624 129.365  1.00  0.00           C
ATOM   3534  O   LYS G  53     148.720 161.401 130.112  1.00  0.00           O
ATOM   3535  N   THR G  54     146.694 160.513 129.463  1.00  0.00           N
ATOM   3536  CA  THR G  54     145.756 161.486 129.979  1.00  0.00           C
ATOM   3537  CB  THR G  54     144.536 161.676 129.086  1.00  0.00           C
ATOM   3538  CG2 THR G  54     143.585 162.697 129.626  1.00  0.00           C
ATOM   3539  OG1 THR G  54     144.970 162.152 127.873  1.00  0.00           O
ATOM   3540  C   THR G  54     145.364 160.978 131.377  1.00  0.00           C
ATOM   3541  O   THR G  54     144.515 160.077 131.459  1.00  0.00           O
ATOM   3542  N   ILE G  55     145.762 161.657 132.441  1.00  0.00           N
ATOM   3543  CA  ILE G  55     145.363 161.413 133.856  1.00  0.00           C
ATOM   3544  CB  ILE G  55     146.295 162.138 134.808  1.00  0.00           C
ATOM   3545  CG2 ILE G  55     145.615 162.068 136.159  1.00  0.00           C
ATOM   3546  CG1 ILE G  55     147.727 161.578 134.865  1.00  0.00           C
ATOM   3547  CD1 ILE G  55     148.718 162.464 135.622  1.00  0.00           C
ATOM   3548  C   ILE G  55     143.891 161.665 134.014  1.00  0.00           C
ATOM   3549  O   ILE G  55     143.418 162.732 133.605  1.00  0.00           O
ATOM   3550  N   LYS G  56     143.158 160.721 134.641  1.00  0.00           N
ATOM   3551  CA  LYS G  56     141.694 160.698 134.779  1.00  0.00           C
ATOM   3552  CB  LYS G  56     141.008 159.708 133.879  1.00  0.00           C
ATOM   3553  CG  LYS G  56     140.896 160.081 132.353  1.00  0.00           C
ATOM   3554  CD  LYS G  56     140.106 159.006 131.598  1.00  0.00           C
ATOM   3555  CE  LYS G  56     139.683 159.370 130.134  1.00  0.00           C
ATOM   3556  NZ  LYS G  56     138.760 158.397 129.525  1.00  0.00           N
ATOM   3557  C   LYS G  56     141.293 160.565 136.254  1.00  0.00           C
ATOM   3558  O   LYS G  56     142.109 160.111 137.012  1.00  0.00           O
ATOM   3559  N   ALA G  57     140.002 160.747 136.593  1.00  0.00           N
ATOM   3560  CA  ALA G  57     139.484 160.545 137.974  1.00  0.00           C
ATOM   3561  CB  ALA G  57     138.014 160.921 137.913  1.00  0.00           C
ATOM   3562  C   ALA G  57     139.615 159.041 138.455  1.00  0.00           C
ATOM   3563  O   ALA G  57     139.792 158.812 139.675  1.00  0.00           O
ATOM   3564  N   GLU G  58     139.516 158.100 137.645  1.00  0.00           N
ATOM   3565  CA  GLU G  58     140.010 156.683 137.944  1.00  0.00           C
ATOM   3566  CB  GLU G  58     139.953 155.824 136.704  1.00  0.00           C
ATOM   3567  CG  GLU G  58     138.702 155.757 135.807  1.00  0.00           C
ATOM   3568  CD  GLU G  58     137.364 155.626 136.572  1.00  0.00           C
ATOM   3569  OE1 GLU G  58     137.317 154.778 137.476  1.00  0.00           O
ATOM   3570  OE2 GLU G  58     136.402 156.407 136.383  1.00  0.00           O
ATOM   3571  C   GLU G  58     141.432 156.603 138.609  1.00  0.00           C
ATOM   3572  O   GLU G  58     141.592 155.844 139.558  1.00  0.00           O
ATOM   3573  N   ASP G  59     142.407 157.408 138.187  1.00  0.00           N
ATOM   3574  CA  ASP G  59     143.671 157.471 138.865  1.00  0.00           C
ATOM   3575  CB  ASP G  59     144.754 158.027 137.921  1.00  0.00           C
ATOM   3576  CG  ASP G  59     144.672 157.529 136.468  1.00  0.00           C
ATOM   3577  OD1 ASP G  59     144.486 156.335 136.238  1.00  0.00           O
ATOM   3578  OD2 ASP G  59     144.805 158.308 135.551  1.00  0.00           O
ATOM   3579  C   ASP G  59     143.668 158.332 140.181  1.00  0.00           C
ATOM   3580  O   ASP G  59     144.548 158.200 141.017  1.00  0.00           O
ATOM   3581  N   ILE G  60     142.734 159.231 140.316  1.00  0.00           N
ATOM   3582  CA  ILE G  60     142.622 159.960 141.590  1.00  0.00           C
ATOM   3583  CB  ILE G  60     142.063 161.357 141.256  1.00  0.00           C
ATOM   3584  CG2 ILE G  60     142.180 162.268 142.512  1.00  0.00           C
ATOM   3585  CG1 ILE G  60     142.769 162.162 140.104  1.00  0.00           C
ATOM   3586  CD1 ILE G  60     144.289 162.215 140.232  1.00  0.00           C
ATOM   3587  C   ILE G  60     141.872 159.259 142.737  1.00  0.00           C
ATOM   3588  O   ILE G  60     142.130 159.417 143.886  1.00  0.00           O
ATOM   3589  N   GLU G  61     140.957 158.407 142.296  1.00  0.00           N
ATOM   3590  CA  GLU G  61     140.326 157.366 143.122  1.00  0.00           C
ATOM   3591  CB  GLU G  61     139.293 156.607 142.242  1.00  0.00           C
ATOM   3592  CG  GLU G  61     138.011 157.459 142.219  1.00  0.00           C
ATOM   3593  CD  GLU G  61     136.822 156.628 142.244  1.00  0.00           C
ATOM   3594  OE1 GLU G  61     136.846 155.488 141.644  1.00  0.00           O
ATOM   3595  OE2 GLU G  61     135.757 156.976 142.814  1.00  0.00           O
ATOM   3596  C   GLU G  61     141.324 156.404 143.693  1.00  0.00           C
ATOM   3597  O   GLU G  61     141.582 156.332 144.869  1.00  0.00           O
ATOM   3598  N   LEU G  62     142.114 155.695 142.837  1.00  0.00           N
ATOM   3599  CA  LEU G  62     143.287 154.867 143.244  1.00  0.00           C
ATOM   3600  CB  LEU G  62     143.743 154.159 142.011  1.00  0.00           C
ATOM   3601  CG  LEU G  62     142.841 152.896 141.907  1.00  0.00           C
ATOM   3602  CD1 LEU G  62     142.672 152.446 140.377  1.00  0.00           C
ATOM   3603  CD2 LEU G  62     143.456 151.605 142.624  1.00  0.00           C
ATOM   3604  C   LEU G  62     144.373 155.624 143.929  1.00  0.00           C
ATOM   3605  O   LEU G  62     144.965 155.060 144.820  1.00  0.00           O
ATOM   3606  N   ALA G  63     144.806 156.801 143.513  1.00  0.00           N
ATOM   3607  CA  ALA G  63     145.978 157.358 144.104  1.00  0.00           C
ATOM   3608  CB  ALA G  63     146.480 158.541 143.195  1.00  0.00           C
ATOM   3609  C   ALA G  63     145.729 157.775 145.506  1.00  0.00           C
ATOM   3610  O   ALA G  63     146.665 157.693 146.341  1.00  0.00           O
ATOM   3611  N   VAL G  64     144.514 158.187 145.896  1.00  0.00           N
ATOM   3612  CA  VAL G  64     144.379 158.480 147.317  1.00  0.00           C
ATOM   3613  CB  VAL G  64     143.084 159.336 147.615  1.00  0.00           C
ATOM   3614  CG1 VAL G  64     141.762 158.551 147.589  1.00  0.00           C
ATOM   3615  CG2 VAL G  64     143.209 159.960 149.071  1.00  0.00           C
ATOM   3616  C   VAL G  64     144.347 157.196 148.218  1.00  0.00           C
ATOM   3617  O   VAL G  64     144.734 157.234 149.384  1.00  0.00           O
ATOM   3618  N   ARG G  65     143.892 156.047 147.644  1.00  0.00           N
ATOM   3619  CA  ARG G  65     144.066 154.736 148.231  1.00  0.00           C
ATOM   3620  CB  ARG G  65     143.291 153.643 147.448  1.00  0.00           C
ATOM   3621  CG  ARG G  65     141.739 153.919 147.322  1.00  0.00           C
ATOM   3622  CD  ARG G  65     141.140 152.859 146.508  1.00  0.00           C
ATOM   3623  NE  ARG G  65     139.746 153.165 146.093  1.00  0.00           N
ATOM   3624  CZ  ARG G  65     139.136 152.967 144.908  1.00  0.00           C
ATOM   3625  NH1 ARG G  65     139.794 152.377 143.951  1.00  0.00           N
ATOM   3626  NH2 ARG G  65     137.974 153.438 144.628  1.00  0.00           N
ATOM   3627  C   ARG G  65     145.535 154.356 148.357  1.00  0.00           C
ATOM   3628  O   ARG G  65     145.869 153.798 149.401  1.00  0.00           O
ATOM   3629  N   ARG G  66     146.346 154.667 147.427  1.00  0.00           N
ATOM   3630  CA  ARG G  66     147.779 154.238 147.279  1.00  0.00           C
ATOM   3631  CB  ARG G  66     147.994 153.889 145.812  1.00  0.00           C
ATOM   3632  CG  ARG G  66     147.857 152.364 145.620  1.00  0.00           C
ATOM   3633  CD  ARG G  66     148.494 152.017 144.252  1.00  0.00           C
ATOM   3634  NE  ARG G  66     149.889 152.317 144.124  1.00  0.00           N
ATOM   3635  CZ  ARG G  66     150.901 151.566 144.519  1.00  0.00           C
ATOM   3636  NH1 ARG G  66     150.935 150.421 145.126  1.00  0.00           N
ATOM   3637  NH2 ARG G  66     152.065 151.971 144.276  1.00  0.00           N
ATOM   3638  C   ARG G  66     148.864 155.270 147.713  1.00  0.00           C
ATOM   3639  O   ARG G  66     150.024 154.903 147.746  1.00  0.00           O
ATOM   3640  N   PHE G  67     148.381 156.409 148.032  1.00  0.00           N
ATOM   3641  CA  PHE G  67     149.113 157.407 148.830  1.00  0.00           C
ATOM   3642  CB  PHE G  67     148.089 158.416 149.459  1.00  0.00           C
ATOM   3643  CG  PHE G  67     148.597 159.635 150.175  1.00  0.00           C
ATOM   3644  CD1 PHE G  67     149.591 160.491 149.634  1.00  0.00           C
ATOM   3645  CE1 PHE G  67     150.224 161.541 150.450  1.00  0.00           C
ATOM   3646  CZ  PHE G  67     149.860 161.596 151.789  1.00  0.00           C
ATOM   3647  CE2 PHE G  67     148.860 160.766 152.278  1.00  0.00           C
ATOM   3648  CD2 PHE G  67     148.345 159.734 151.532  1.00  0.00           C
ATOM   3649  C   PHE G  67     150.016 156.893 149.971  1.00  0.00           C
ATOM   3650  O   PHE G  67     151.163 157.449 150.092  1.00  0.00           O
ATOM   3651  OXT PHE G  67     149.581 156.024 150.711  1.00  0.00           O
ATOM   3652  N   MET H   1     132.094 172.668 144.398  1.00  0.00           N
ATOM   3653  CA  MET H   1     133.560 172.632 144.972  1.00  0.00           C
ATOM   3654  CB  MET H   1     134.578 172.285 143.986  1.00  0.00           C
ATOM   3655  CG  MET H   1     134.518 170.869 143.425  1.00  0.00           C
ATOM   3656  SD  MET H   1     133.603 170.612 141.859  1.00  0.00           S
ATOM   3657  CE  MET H   1     134.681 171.553 140.690  1.00  0.00           C
ATOM   3658  C   MET H   1     133.858 174.017 145.504  1.00  0.00           C
ATOM   3659  O   MET H   1     133.717 175.020 144.827  1.00  0.00           O
ATOM   3660  N   GLU H   2     134.370 174.075 146.727  1.00  0.00           N
ATOM   3661  CA  GLU H   2     134.836 175.275 147.390  1.00  0.00           C
ATOM   3662  CB  GLU H   2     135.041 174.887 148.855  1.00  0.00           C
ATOM   3663  CG  GLU H   2     135.128 176.073 149.748  1.00  0.00           C
ATOM   3664  CD  GLU H   2     133.890 176.944 149.676  1.00  0.00           C
ATOM   3665  OE1 GLU H   2     133.979 177.880 148.813  1.00  0.00           O
ATOM   3666  OE2 GLU H   2     132.886 176.700 150.311  1.00  0.00           O
ATOM   3667  C   GLU H   2     136.162 175.747 146.765  1.00  0.00           C
ATOM   3668  O   GLU H   2     136.295 176.946 146.597  1.00  0.00           O
ATOM   3669  N   LEU H   3     137.080 174.883 146.321  1.00  0.00           N
ATOM   3670  CA  LEU H   3     138.389 175.158 145.755  1.00  0.00           C
ATOM   3671  CB  LEU H   3     139.334 174.055 146.053  1.00  0.00           C
ATOM   3672  CG  LEU H   3     139.783 173.797 147.502  1.00  0.00           C
ATOM   3673  CD1 LEU H   3     140.608 172.430 147.589  1.00  0.00           C
ATOM   3674  CD2 LEU H   3     140.592 174.949 148.133  1.00  0.00           C
ATOM   3675  C   LEU H   3     138.242 175.560 144.298  1.00  0.00           C
ATOM   3676  O   LEU H   3     137.460 174.946 143.583  1.00  0.00           O
ATOM   3677  N   PRO H   4     138.975 176.541 143.735  1.00  0.00           N
ATOM   3678  CD  PRO H   4     139.941 177.424 144.401  1.00  0.00           C
ATOM   3679  CG  PRO H   4     140.451 178.405 143.273  1.00  0.00           C
ATOM   3680  CB  PRO H   4     139.616 178.128 141.999  1.00  0.00           C
ATOM   3681  CA  PRO H   4     139.156 176.605 142.254  1.00  0.00           C
ATOM   3682  C   PRO H   4     140.073 175.509 141.724  1.00  0.00           C
ATOM   3683  O   PRO H   4     141.084 175.078 142.301  1.00  0.00           O
ATOM   3684  N   ILE H   5     139.963 175.074 140.494  1.00  0.00           N
ATOM   3685  CA  ILE H   5     140.495 173.899 139.872  1.00  0.00           C
ATOM   3686  CB  ILE H   5     139.423 172.940 139.195  1.00  0.00           C
ATOM   3687  CG2 ILE H   5     138.514 172.379 140.310  1.00  0.00           C
ATOM   3688  CG1 ILE H   5     138.631 173.541 137.992  1.00  0.00           C
ATOM   3689  CD1 ILE H   5     137.932 172.503 137.148  1.00  0.00           C
ATOM   3690  C   ILE H   5     141.678 174.092 138.981  1.00  0.00           C
ATOM   3691  O   ILE H   5     142.478 173.152 138.722  1.00  0.00           O
ATOM   3692  N   ALA H   6     141.802 175.308 138.452  1.00  0.00           N
ATOM   3693  CA  ALA H   6     143.014 175.655 137.714  1.00  0.00           C
ATOM   3694  CB  ALA H   6     143.001 177.088 137.255  1.00  0.00           C
ATOM   3695  C   ALA H   6     144.356 175.286 138.494  1.00  0.00           C
ATOM   3696  O   ALA H   6     145.225 174.640 137.876  1.00  0.00           O
ATOM   3697  N   PRO H   7     144.464 175.625 139.766  1.00  0.00           N
ATOM   3698  CD  PRO H   7     143.626 176.395 140.708  1.00  0.00           C
ATOM   3699  CG  PRO H   7     144.156 176.312 142.143  1.00  0.00           C
ATOM   3700  CB  PRO H   7     145.607 176.171 141.771  1.00  0.00           C
ATOM   3701  CA  PRO H   7     145.677 175.296 140.563  1.00  0.00           C
ATOM   3702  C   PRO H   7     145.827 173.797 140.813  1.00  0.00           C
ATOM   3703  O   PRO H   7     146.994 173.295 140.828  1.00  0.00           O
ATOM   3704  N   ILE H   8     144.710 173.112 141.006  1.00  0.00           N
ATOM   3705  CA  ILE H   8     144.576 171.649 141.218  1.00  0.00           C
ATOM   3706  CB  ILE H   8     143.199 171.398 141.855  1.00  0.00           C
ATOM   3707  CG2 ILE H   8     143.017 169.908 142.094  1.00  0.00           C
ATOM   3708  CG1 ILE H   8     142.980 172.126 143.199  1.00  0.00           C
ATOM   3709  CD1 ILE H   8     143.641 171.435 144.451  1.00  0.00           C
ATOM   3710  C   ILE H   8     144.995 170.872 139.942  1.00  0.00           C
ATOM   3711  O   ILE H   8     145.687 169.880 140.068  1.00  0.00           O
ATOM   3712  N   GLY H   9     144.750 171.412 138.715  1.00  0.00           N
ATOM   3713  CA  GLY H   9     145.381 170.996 137.452  1.00  0.00           C
ATOM   3714  C   GLY H   9     146.907 171.207 137.436  1.00  0.00           C
ATOM   3715  O   GLY H   9     147.595 170.311 136.903  1.00  0.00           O
ATOM   3716  N   ARG H  10     147.469 172.291 137.968  1.00  0.00           N
ATOM   3717  CA  ARG H  10     148.917 172.485 137.908  1.00  0.00           C
ATOM   3718  CB  ARG H  10     149.219 173.935 138.166  1.00  0.00           C
ATOM   3719  CG  ARG H  10     148.715 174.812 137.104  1.00  0.00           C
ATOM   3720  CD  ARG H  10     148.476 176.305 137.591  1.00  0.00           C
ATOM   3721  NE  ARG H  10     147.681 177.100 136.676  1.00  0.00           N
ATOM   3722  CZ  ARG H  10     146.811 178.031 136.927  1.00  0.00           C
ATOM   3723  NH1 ARG H  10     146.702 178.606 138.103  1.00  0.00           N
ATOM   3724  NH2 ARG H  10     146.082 178.440 135.999  1.00  0.00           N
ATOM   3725  C   ARG H  10     149.606 171.587 138.910  1.00  0.00           C
ATOM   3726  O   ARG H  10     150.598 170.957 138.563  1.00  0.00           O
ATOM   3727  N   ILE H  11     149.009 171.476 140.074  1.00  0.00           N
ATOM   3728  CA  ILE H  11     149.463 170.475 141.063  1.00  0.00           C
ATOM   3729  CB  ILE H  11     148.587 170.510 142.318  1.00  0.00           C
ATOM   3730  CG2 ILE H  11     148.387 169.257 143.129  1.00  0.00           C
ATOM   3731  CG1 ILE H  11     148.860 171.737 143.175  1.00  0.00           C
ATOM   3732  CD1 ILE H  11     147.736 172.292 144.047  1.00  0.00           C
ATOM   3733  C   ILE H  11     149.772 169.049 140.497  1.00  0.00           C
ATOM   3734  O   ILE H  11     150.613 168.281 141.057  1.00  0.00           O
ATOM   3735  N   ILE H  12     148.951 168.702 139.517  1.00  0.00           N
ATOM   3736  CA  ILE H  12     149.092 167.348 138.888  1.00  0.00           C
ATOM   3737  CB  ILE H  12     147.737 166.762 138.342  1.00  0.00           C
ATOM   3738  CG2 ILE H  12     147.960 165.520 137.508  1.00  0.00           C
ATOM   3739  CG1 ILE H  12     146.624 166.557 139.388  1.00  0.00           C
ATOM   3740  CD1 ILE H  12     145.168 166.662 138.799  1.00  0.00           C
ATOM   3741  C   ILE H  12     150.112 167.409 137.753  1.00  0.00           C
ATOM   3742  O   ILE H  12     150.861 166.439 137.520  1.00  0.00           O
ATOM   3743  N   LYS H  13     150.138 168.549 137.038  1.00  0.00           N
ATOM   3744  CA  LYS H  13     151.059 168.704 135.910  1.00  0.00           C
ATOM   3745  CB  LYS H  13     150.780 170.172 135.345  1.00  0.00           C
ATOM   3746  CG  LYS H  13     151.614 170.413 134.061  1.00  0.00           C
ATOM   3747  CD  LYS H  13     151.571 171.893 133.599  1.00  0.00           C
ATOM   3748  CE  LYS H  13     152.419 172.149 132.417  1.00  0.00           C
ATOM   3749  NZ  LYS H  13     153.812 172.457 132.706  1.00  0.00           N
ATOM   3750  C   LYS H  13     152.485 168.712 136.377  1.00  0.00           C
ATOM   3751  O   LYS H  13     153.373 168.080 135.780  1.00  0.00           O
ATOM   3752  N   ASP H  14     152.831 169.298 137.486  1.00  0.00           N
ATOM   3753  CA  ASP H  14     154.042 169.240 138.207  1.00  0.00           C
ATOM   3754  CB  ASP H  14     154.029 170.216 139.378  1.00  0.00           C
ATOM   3755  CG  ASP H  14     153.979 171.722 139.110  1.00  0.00           C
ATOM   3756  OD1 ASP H  14     154.020 172.269 137.954  1.00  0.00           O
ATOM   3757  OD2 ASP H  14     153.756 172.455 140.086  1.00  0.00           O
ATOM   3758  C   ASP H  14     154.416 167.828 138.662  1.00  0.00           C
ATOM   3759  O   ASP H  14     155.596 167.649 139.018  1.00  0.00           O
ATOM   3760  N   ALA H  15     153.571 166.813 138.540  1.00  0.00           N
ATOM   3761  CA  ALA H  15     154.041 165.408 138.695  1.00  0.00           C
ATOM   3762  CB  ALA H  15     152.915 164.516 139.206  1.00  0.00           C
ATOM   3763  C   ALA H  15     154.695 164.898 137.429  1.00  0.00           C
ATOM   3764  O   ALA H  15     155.216 163.768 137.468  1.00  0.00           O
ATOM   3765  N   GLY H  16     154.780 165.708 136.359  1.00  0.00           N
ATOM   3766  CA  GLY H  16     155.321 165.239 135.044  1.00  0.00           C
ATOM   3767  C   GLY H  16     154.364 165.081 133.894  1.00  0.00           C
ATOM   3768  O   GLY H  16     154.695 164.397 132.909  1.00  0.00           O
ATOM   3769  N   ALA H  17     153.130 165.617 133.984  1.00  0.00           N
ATOM   3770  CA  ALA H  17     152.014 165.173 133.116  1.00  0.00           C
ATOM   3771  CB  ALA H  17     150.656 165.886 133.401  1.00  0.00           C
ATOM   3772  C   ALA H  17     152.271 165.368 131.646  1.00  0.00           C
ATOM   3773  O   ALA H  17     152.952 166.282 131.085  1.00  0.00           O
ATOM   3774  N   GLU H  18     151.668 164.453 130.871  1.00  0.00           N
ATOM   3775  CA  GLU H  18     151.437 164.509 129.450  1.00  0.00           C
ATOM   3776  CB  GLU H  18     151.336 163.081 128.749  1.00  0.00           C
ATOM   3777  CG  GLU H  18     152.583 162.299 128.870  1.00  0.00           C
ATOM   3778  CD  GLU H  18     153.975 163.005 128.471  1.00  0.00           C
ATOM   3779  OE1 GLU H  18     154.408 163.927 129.213  1.00  0.00           O
ATOM   3780  OE2 GLU H  18     154.677 162.624 127.520  1.00  0.00           O
ATOM   3781  C   GLU H  18     150.148 165.264 129.143  1.00  0.00           C
ATOM   3782  O   GLU H  18     150.245 166.349 128.635  1.00  0.00           O
ATOM   3783  N   ARG H  19     148.982 164.824 129.664  1.00  0.00           N
ATOM   3784  CA  ARG H  19     147.728 165.503 129.749  1.00  0.00           C
ATOM   3785  CB  ARG H  19     146.770 165.195 128.532  1.00  0.00           C
ATOM   3786  CG  ARG H  19     147.065 166.015 127.229  1.00  0.00           C
ATOM   3787  CD  ARG H  19     146.153 165.625 126.062  1.00  0.00           C
ATOM   3788  NE  ARG H  19     146.417 166.413 124.744  1.00  0.00           N
ATOM   3789  CZ  ARG H  19     145.600 166.348 123.705  1.00  0.00           C
ATOM   3790  NH1 ARG H  19     144.517 165.661 123.570  1.00  0.00           N
ATOM   3791  NH2 ARG H  19     145.931 167.194 122.723  1.00  0.00           N
ATOM   3792  C   ARG H  19     147.038 165.225 131.126  1.00  0.00           C
ATOM   3793  O   ARG H  19     147.152 164.174 131.741  1.00  0.00           O
ATOM   3794  N   VAL H  20     146.151 166.070 131.512  1.00  0.00           N
ATOM   3795  CA  VAL H  20     145.237 165.867 132.678  1.00  0.00           C
ATOM   3796  CB  VAL H  20     145.645 166.800 133.869  1.00  0.00           C
ATOM   3797  CG1 VAL H  20     144.720 166.637 134.993  1.00  0.00           C
ATOM   3798  CG2 VAL H  20     147.169 166.765 134.274  1.00  0.00           C
ATOM   3799  C   VAL H  20     143.775 166.144 132.259  1.00  0.00           C
ATOM   3800  O   VAL H  20     143.384 167.194 131.633  1.00  0.00           O
ATOM   3801  N   SER H  21     142.812 165.260 132.505  1.00  0.00           N
ATOM   3802  CA  SER H  21     141.351 165.438 132.332  1.00  0.00           C
ATOM   3803  CB  SER H  21     140.790 164.017 132.478  1.00  0.00           C
ATOM   3804  OG  SER H  21     139.428 163.863 132.366  1.00  0.00           O
ATOM   3805  C   SER H  21     140.819 166.282 133.437  1.00  0.00           C
ATOM   3806  O   SER H  21     141.137 166.167 134.662  1.00  0.00           O
ATOM   3807  N   ASP H  22     139.692 166.939 133.094  1.00  0.00           N
ATOM   3808  CA  ASP H  22     138.848 167.806 133.988  1.00  0.00           C
ATOM   3809  CB  ASP H  22     137.683 168.610 133.315  1.00  0.00           C
ATOM   3810  CG  ASP H  22     138.063 169.950 132.632  1.00  0.00           C
ATOM   3811  OD1 ASP H  22     139.251 170.409 132.795  1.00  0.00           O
ATOM   3812  OD2 ASP H  22     137.166 170.594 131.998  1.00  0.00           O
ATOM   3813  C   ASP H  22     138.195 166.924 135.042  1.00  0.00           C
ATOM   3814  O   ASP H  22     137.980 167.431 136.138  1.00  0.00           O
ATOM   3815  N   ASP H  23     137.786 165.659 134.820  1.00  0.00           N
ATOM   3816  CA  ASP H  23     137.169 164.837 135.878  1.00  0.00           C
ATOM   3817  CB  ASP H  23     136.523 163.628 135.188  1.00  0.00           C
ATOM   3818  CG  ASP H  23     137.497 162.464 134.737  1.00  0.00           C
ATOM   3819  OD1 ASP H  23     137.049 161.333 134.598  1.00  0.00           O
ATOM   3820  OD2 ASP H  23     138.687 162.764 134.599  1.00  0.00           O
ATOM   3821  C   ASP H  23     138.159 164.585 136.936  1.00  0.00           C
ATOM   3822  O   ASP H  23     137.803 164.452 138.152  1.00  0.00           O
ATOM   3823  N   ALA H  24     139.425 164.411 136.584  1.00  0.00           N
ATOM   3824  CA  ALA H  24     140.507 164.376 137.526  1.00  0.00           C
ATOM   3825  CB  ALA H  24     141.869 164.054 136.833  1.00  0.00           C
ATOM   3826  C   ALA H  24     140.646 165.580 138.344  1.00  0.00           C
ATOM   3827  O   ALA H  24     140.868 165.313 139.532  1.00  0.00           O
ATOM   3828  N   ARG H  25     140.684 166.787 137.745  1.00  0.00           N
ATOM   3829  CA  ARG H  25     140.838 168.150 138.417  1.00  0.00           C
ATOM   3830  CB  ARG H  25     140.759 169.309 137.303  1.00  0.00           C
ATOM   3831  CG  ARG H  25     142.033 169.286 136.421  1.00  0.00           C
ATOM   3832  CD  ARG H  25     142.319 170.515 135.508  1.00  0.00           C
ATOM   3833  NE  ARG H  25     141.857 170.281 134.145  1.00  0.00           N
ATOM   3834  CZ  ARG H  25     142.524 169.952 133.072  1.00  0.00           C
ATOM   3835  NH1 ARG H  25     143.836 169.883 132.957  1.00  0.00           N
ATOM   3836  NH2 ARG H  25     141.873 169.725 132.006  1.00  0.00           N
ATOM   3837  C   ARG H  25     139.734 168.335 139.435  1.00  0.00           C
ATOM   3838  O   ARG H  25     140.021 168.698 140.591  1.00  0.00           O
ATOM   3839  N   ILE H  26     138.468 168.041 139.093  1.00  0.00           N
ATOM   3840  CA  ILE H  26     137.288 168.049 139.933  1.00  0.00           C
ATOM   3841  CB  ILE H  26     136.113 167.813 139.015  1.00  0.00           C
ATOM   3842  CG2 ILE H  26     134.813 167.618 139.804  1.00  0.00           C
ATOM   3843  CG1 ILE H  26     135.911 168.968 137.893  1.00  0.00           C
ATOM   3844  CD1 ILE H  26     134.954 168.551 136.818  1.00  0.00           C
ATOM   3845  C   ILE H  26     137.407 166.946 141.014  1.00  0.00           C
ATOM   3846  O   ILE H  26     137.304 167.370 142.202  1.00  0.00           O
ATOM   3847  N   THR H  27     137.669 165.685 140.660  1.00  0.00           N
ATOM   3848  CA  THR H  27     137.700 164.612 141.643  1.00  0.00           C
ATOM   3849  CB  THR H  27     137.905 163.258 140.913  1.00  0.00           C
ATOM   3850  CG2 THR H  27     137.952 162.144 141.995  1.00  0.00           C
ATOM   3851  OG1 THR H  27     136.869 162.883 140.038  1.00  0.00           O
ATOM   3852  C   THR H  27     138.694 164.907 142.760  1.00  0.00           C
ATOM   3853  O   THR H  27     138.482 164.683 143.886  1.00  0.00           O
ATOM   3854  N   LEU H  28     139.881 165.448 142.316  1.00  0.00           N
ATOM   3855  CA  LEU H  28     140.916 165.857 143.257  1.00  0.00           C
ATOM   3856  CB  LEU H  28     142.198 166.260 142.403  1.00  0.00           C
ATOM   3857  CG  LEU H  28     143.497 166.321 143.330  1.00  0.00           C
ATOM   3858  CD1 LEU H  28     143.718 165.105 144.257  1.00  0.00           C
ATOM   3859  CD2 LEU H  28     144.633 166.370 142.367  1.00  0.00           C
ATOM   3860  C   LEU H  28     140.615 167.068 144.168  1.00  0.00           C
ATOM   3861  O   LEU H  28     140.897 167.007 145.338  1.00  0.00           O
ATOM   3862  N   ALA H  29     139.946 168.113 143.642  1.00  0.00           N
ATOM   3863  CA  ALA H  29     139.421 169.219 144.447  1.00  0.00           C
ATOM   3864  CB  ALA H  29     139.006 170.344 143.511  1.00  0.00           C
ATOM   3865  C   ALA H  29     138.315 168.778 145.400  1.00  0.00           C
ATOM   3866  O   ALA H  29     138.352 169.214 146.571  1.00  0.00           O
ATOM   3867  N   LYS H  30     137.395 167.819 145.001  1.00  0.00           N
ATOM   3868  CA  LYS H  30     136.310 167.210 145.809  1.00  0.00           C
ATOM   3869  CB  LYS H  30     135.321 166.385 144.934  1.00  0.00           C
ATOM   3870  CG  LYS H  30     134.432 167.169 143.902  1.00  0.00           C
ATOM   3871  CD  LYS H  30     133.624 166.281 142.957  1.00  0.00           C
ATOM   3872  CE  LYS H  30     132.776 165.129 143.708  1.00  0.00           C
ATOM   3873  NZ  LYS H  30     132.020 164.405 142.678  1.00  0.00           N
ATOM   3874  C   LYS H  30     136.901 166.385 146.987  1.00  0.00           C
ATOM   3875  O   LYS H  30     136.391 166.574 148.056  1.00  0.00           O
ATOM   3876  N   ILE H  31     137.858 165.528 146.776  1.00  0.00           N
ATOM   3877  CA  ILE H  31     138.624 164.858 147.820  1.00  0.00           C
ATOM   3878  CB  ILE H  31     139.600 163.759 147.199  1.00  0.00           C
ATOM   3879  CG2 ILE H  31     140.182 162.984 148.432  1.00  0.00           C
ATOM   3880  CG1 ILE H  31     138.942 162.667 146.254  1.00  0.00           C
ATOM   3881  CD1 ILE H  31     139.939 161.600 145.824  1.00  0.00           C
ATOM   3882  C   ILE H  31     139.365 165.807 148.765  1.00  0.00           C
ATOM   3883  O   ILE H  31     139.407 165.649 149.989  1.00  0.00           O
ATOM   3884  N   LEU H  32     140.082 166.833 148.241  1.00  0.00           N
ATOM   3885  CA  LEU H  32     140.739 167.790 149.136  1.00  0.00           C
ATOM   3886  CB  LEU H  32     141.721 168.688 148.313  1.00  0.00           C
ATOM   3887  CG  LEU H  32     143.066 168.149 148.077  1.00  0.00           C
ATOM   3888  CD1 LEU H  32     143.924 169.182 147.385  1.00  0.00           C
ATOM   3889  CD2 LEU H  32     143.839 167.869 149.342  1.00  0.00           C
ATOM   3890  C   LEU H  32     139.772 168.593 149.968  1.00  0.00           C
ATOM   3891  O   LEU H  32     140.105 168.872 151.134  1.00  0.00           O
ATOM   3892  N   GLU H  33     138.554 168.929 149.508  1.00  0.00           N
ATOM   3893  CA  GLU H  33     137.558 169.647 150.362  1.00  0.00           C
ATOM   3894  CB  GLU H  33     136.511 170.247 149.447  1.00  0.00           C
ATOM   3895  CG  GLU H  33     135.418 171.105 150.140  1.00  0.00           C
ATOM   3896  CD  GLU H  33     134.091 171.270 149.358  1.00  0.00           C
ATOM   3897  OE1 GLU H  33     134.082 171.555 148.124  1.00  0.00           O
ATOM   3898  OE2 GLU H  33     132.940 171.248 149.896  1.00  0.00           O
ATOM   3899  C   GLU H  33     137.110 168.784 151.580  1.00  0.00           C
ATOM   3900  O   GLU H  33     136.841 169.283 152.735  1.00  0.00           O
ATOM   3901  N   GLU H  34     137.057 167.417 151.372  1.00  0.00           N
ATOM   3902  CA  GLU H  34     136.792 166.485 152.491  1.00  0.00           C
ATOM   3903  CB  GLU H  34     136.377 165.154 151.869  1.00  0.00           C
ATOM   3904  CG  GLU H  34     134.983 165.060 151.155  1.00  0.00           C
ATOM   3905  CD  GLU H  34     133.849 165.881 151.791  1.00  0.00           C
ATOM   3906  OE1 GLU H  34     133.709 165.640 153.021  1.00  0.00           O
ATOM   3907  OE2 GLU H  34     133.225 166.735 151.161  1.00  0.00           O
ATOM   3908  C   GLU H  34     137.934 166.361 153.495  1.00  0.00           C
ATOM   3909  O   GLU H  34     137.704 166.178 154.718  1.00  0.00           O
ATOM   3910  N   MET H  35     139.189 166.510 153.067  1.00  0.00           N
ATOM   3911  CA  MET H  35     140.265 166.578 154.012  1.00  0.00           C
ATOM   3912  CB  MET H  35     141.589 166.450 153.182  1.00  0.00           C
ATOM   3913  CG  MET H  35     141.686 165.150 152.340  1.00  0.00           C
ATOM   3914  SD  MET H  35     142.247 163.680 153.206  1.00  0.00           S
ATOM   3915  CE  MET H  35     142.013 162.451 151.864  1.00  0.00           C
ATOM   3916  C   MET H  35     140.320 167.942 154.761  1.00  0.00           C
ATOM   3917  O   MET H  35     140.588 167.884 155.922  1.00  0.00           O
ATOM   3918  N   GLY H  36     140.104 169.092 154.097  1.00  0.00           N
ATOM   3919  CA  GLY H  36     139.913 170.472 154.738  1.00  0.00           C
ATOM   3920  C   GLY H  36     138.815 170.511 155.769  1.00  0.00           C
ATOM   3921  O   GLY H  36     139.118 170.875 156.948  1.00  0.00           O
ATOM   3922  N   ARG H  37     137.682 169.922 155.585  1.00  0.00           N
ATOM   3923  CA  ARG H  37     136.623 169.905 156.545  1.00  0.00           C
ATOM   3924  CB  ARG H  37     135.260 169.559 155.921  1.00  0.00           C
ATOM   3925  CG  ARG H  37     134.339 170.761 156.266  1.00  0.00           C
ATOM   3926  CD  ARG H  37     132.926 170.482 155.653  1.00  0.00           C
ATOM   3927  NE  ARG H  37     132.868 170.301 154.225  1.00  0.00           N
ATOM   3928  CZ  ARG H  37     132.840 169.155 153.495  1.00  0.00           C
ATOM   3929  NH1 ARG H  37     132.794 167.997 154.089  1.00  0.00           N
ATOM   3930  NH2 ARG H  37     133.050 169.137 152.222  1.00  0.00           N
ATOM   3931  C   ARG H  37     136.955 168.938 157.719  1.00  0.00           C
ATOM   3932  O   ARG H  37     136.676 169.313 158.876  1.00  0.00           O
ATOM   3933  N   ASP H  38     137.643 167.771 157.550  1.00  0.00           N
ATOM   3934  CA  ASP H  38     137.883 166.982 158.672  1.00  0.00           C
ATOM   3935  CB  ASP H  38     137.824 165.486 158.186  1.00  0.00           C
ATOM   3936  CG  ASP H  38     137.866 164.575 159.345  1.00  0.00           C
ATOM   3937  OD1 ASP H  38     138.502 163.472 159.105  1.00  0.00           O
ATOM   3938  OD2 ASP H  38     137.294 164.774 160.449  1.00  0.00           O
ATOM   3939  C   ASP H  38     139.130 167.358 159.439  1.00  0.00           C
ATOM   3940  O   ASP H  38     139.241 167.151 160.624  1.00  0.00           O
ATOM   3941  N   ILE H  39     140.150 167.864 158.740  1.00  0.00           N
ATOM   3942  CA  ILE H  39     141.297 168.564 159.370  1.00  0.00           C
ATOM   3943  CB  ILE H  39     142.394 168.938 158.328  1.00  0.00           C
ATOM   3944  CG2 ILE H  39     143.535 169.741 159.024  1.00  0.00           C
ATOM   3945  CG1 ILE H  39     143.017 167.632 157.669  1.00  0.00           C
ATOM   3946  CD1 ILE H  39     143.842 167.904 156.426  1.00  0.00           C
ATOM   3947  C   ILE H  39     140.803 169.825 160.180  1.00  0.00           C
ATOM   3948  O   ILE H  39     140.980 169.878 161.398  1.00  0.00           O
ATOM   3949  N   ALA H  40     140.045 170.760 159.618  1.00  0.00           N
ATOM   3950  CA  ALA H  40     139.448 171.790 160.411  1.00  0.00           C
ATOM   3951  CB  ALA H  40     138.685 172.628 159.438  1.00  0.00           C
ATOM   3952  C   ALA H  40     138.511 171.272 161.510  1.00  0.00           C
ATOM   3953  O   ALA H  40     138.577 171.869 162.579  1.00  0.00           O
ATOM   3954  N   SER H  41     137.664 170.257 161.406  1.00  0.00           N
ATOM   3955  CA  SER H  41     136.747 169.718 162.417  1.00  0.00           C
ATOM   3956  CB  SER H  41     135.721 168.703 161.941  1.00  0.00           C
ATOM   3957  OG  SER H  41     134.933 169.045 160.830  1.00  0.00           O
ATOM   3958  C   SER H  41     137.479 169.156 163.650  1.00  0.00           C
ATOM   3959  O   SER H  41     136.923 169.373 164.780  1.00  0.00           O
ATOM   3960  N   GLU H  42     138.731 168.651 163.512  1.00  0.00           N
ATOM   3961  CA  GLU H  42     139.650 168.245 164.568  1.00  0.00           C
ATOM   3962  CB  GLU H  42     140.636 167.180 164.094  1.00  0.00           C
ATOM   3963  CG  GLU H  42     139.965 165.834 163.695  1.00  0.00           C
ATOM   3964  CD  GLU H  42     139.253 165.203 164.933  1.00  0.00           C
ATOM   3965  OE1 GLU H  42     138.128 164.741 164.687  1.00  0.00           O
ATOM   3966  OE2 GLU H  42     139.716 165.206 166.118  1.00  0.00           O
ATOM   3967  C   GLU H  42     140.467 169.462 165.161  1.00  0.00           C
ATOM   3968  O   GLU H  42     140.671 169.508 166.404  1.00  0.00           O
ATOM   3969  N   ALA H  43     141.046 170.293 164.272  1.00  0.00           N
ATOM   3970  CA  ALA H  43     141.643 171.567 164.767  1.00  0.00           C
ATOM   3971  CB  ALA H  43     142.242 172.294 163.538  1.00  0.00           C
ATOM   3972  C   ALA H  43     140.698 172.416 165.624  1.00  0.00           C
ATOM   3973  O   ALA H  43     141.158 172.954 166.617  1.00  0.00           O
ATOM   3974  N   ILE H  44     139.400 172.489 165.352  1.00  0.00           N
ATOM   3975  CA  ILE H  44     138.518 173.118 166.267  1.00  0.00           C
ATOM   3976  CB  ILE H  44     137.067 173.236 165.600  1.00  0.00           C
ATOM   3977  CG2 ILE H  44     136.017 173.673 166.655  1.00  0.00           C
ATOM   3978  CG1 ILE H  44     137.069 174.187 164.370  1.00  0.00           C
ATOM   3979  CD1 ILE H  44     135.978 173.998 163.321  1.00  0.00           C
ATOM   3980  C   ILE H  44     138.485 172.389 167.678  1.00  0.00           C
ATOM   3981  O   ILE H  44     138.380 173.180 168.653  1.00  0.00           O
ATOM   3982  N   LYS H  45     138.500 171.033 167.784  1.00  0.00           N
ATOM   3983  CA  LYS H  45     138.489 170.317 169.089  1.00  0.00           C
ATOM   3984  CB  LYS H  45     138.364 168.868 168.803  1.00  0.00           C
ATOM   3985  CG  LYS H  45     136.956 168.495 168.452  1.00  0.00           C
ATOM   3986  CD  LYS H  45     136.931 167.011 168.037  1.00  0.00           C
ATOM   3987  CE  LYS H  45     135.814 166.668 167.029  1.00  0.00           C
ATOM   3988  NZ  LYS H  45     135.847 165.282 166.661  1.00  0.00           N
ATOM   3989  C   LYS H  45     139.711 170.626 169.915  1.00  0.00           C
ATOM   3990  O   LYS H  45     139.644 170.671 171.168  1.00  0.00           O
ATOM   3991  N   LEU H  46     140.865 170.845 169.253  1.00  0.00           N
ATOM   3992  CA  LEU H  46     142.064 171.081 169.925  1.00  0.00           C
ATOM   3993  CB  LEU H  46     143.189 170.806 168.892  1.00  0.00           C
ATOM   3994  CG  LEU H  46     143.412 169.278 168.607  1.00  0.00           C
ATOM   3995  CD1 LEU H  46     144.315 169.085 167.312  1.00  0.00           C
ATOM   3996  CD2 LEU H  46     144.068 168.453 169.704  1.00  0.00           C
ATOM   3997  C   LEU H  46     142.254 172.563 170.372  1.00  0.00           C
ATOM   3998  O   LEU H  46     142.837 172.861 171.443  1.00  0.00           O
ATOM   3999  N   ALA H  47     141.793 173.478 169.540  1.00  0.00           N
ATOM   4000  CA  ALA H  47     141.640 174.911 169.851  1.00  0.00           C
ATOM   4001  CB  ALA H  47     141.145 175.804 168.712  1.00  0.00           C
ATOM   4002  C   ALA H  47     140.810 175.151 171.173  1.00  0.00           C
ATOM   4003  O   ALA H  47     141.242 175.528 172.253  1.00  0.00           O
ATOM   4004  N   ARG H  48     139.594 174.561 171.078  1.00  0.00           N
ATOM   4005  CA  ARG H  48     138.655 174.297 172.188  1.00  0.00           C
ATOM   4006  CB  ARG H  48     137.617 173.347 171.643  1.00  0.00           C
ATOM   4007  CG  ARG H  48     136.362 173.180 172.530  1.00  0.00           C
ATOM   4008  CD  ARG H  48     135.231 172.524 171.677  1.00  0.00           C
ATOM   4009  NE  ARG H  48     134.738 173.253 170.538  1.00  0.00           N
ATOM   4010  CZ  ARG H  48     133.821 172.846 169.651  1.00  0.00           C
ATOM   4011  NH1 ARG H  48     133.267 171.662 169.750  1.00  0.00           N
ATOM   4012  NH2 ARG H  48     133.464 173.624 168.688  1.00  0.00           N
ATOM   4013  C   ARG H  48     139.305 173.515 173.353  1.00  0.00           C
ATOM   4014  O   ARG H  48     139.080 173.792 174.532  1.00  0.00           O
ATOM   4015  N   HIS H  49     140.105 172.434 173.095  1.00  0.00           N
ATOM   4016  CA  HIS H  49     140.778 171.787 174.220  1.00  0.00           C
ATOM   4017  CB  HIS H  49     141.504 170.494 173.744  1.00  0.00           C
ATOM   4018  CG  HIS H  49     142.105 169.681 174.896  1.00  0.00           C
ATOM   4019  ND1 HIS H  49     141.338 168.899 175.817  1.00  0.00           N
ATOM   4020  CE1 HIS H  49     142.122 167.993 176.388  1.00  0.00           C
ATOM   4021  NE2 HIS H  49     143.339 168.255 175.938  1.00  0.00           N
ATOM   4022  CD2 HIS H  49     143.335 169.223 174.945  1.00  0.00           C
ATOM   4023  C   HIS H  49     141.734 172.699 175.067  1.00  0.00           C
ATOM   4024  O   HIS H  49     141.801 172.565 176.293  1.00  0.00           O
ATOM   4025  N   ALA H  50     142.383 173.676 174.492  1.00  0.00           N
ATOM   4026  CA  ALA H  50     143.435 174.473 175.175  1.00  0.00           C
ATOM   4027  CB  ALA H  50     144.606 174.505 174.157  1.00  0.00           C
ATOM   4028  C   ALA H  50     142.924 175.857 175.558  1.00  0.00           C
ATOM   4029  O   ALA H  50     143.692 176.820 175.520  1.00  0.00           O
ATOM   4030  N   GLY H  51     141.569 176.009 175.773  1.00  0.00           N
ATOM   4031  CA  GLY H  51     141.124 177.300 176.295  1.00  0.00           C
ATOM   4032  C   GLY H  51     141.049 178.471 175.315  1.00  0.00           C
ATOM   4033  O   GLY H  51     140.716 179.609 175.659  1.00  0.00           O
ATOM   4034  N   ARG H  52     141.005 178.261 173.942  1.00  0.00           N
ATOM   4035  CA  ARG H  52     140.912 179.216 172.869  1.00  0.00           C
ATOM   4036  CB  ARG H  52     142.181 179.218 171.954  1.00  0.00           C
ATOM   4037  CG  ARG H  52     143.506 179.623 172.686  1.00  0.00           C
ATOM   4038  CD  ARG H  52     144.663 179.492 171.695  1.00  0.00           C
ATOM   4039  NE  ARG H  52     145.274 178.180 171.615  1.00  0.00           N
ATOM   4040  CZ  ARG H  52     145.060 177.269 170.707  1.00  0.00           C
ATOM   4041  NH1 ARG H  52     144.434 177.515 169.621  1.00  0.00           N
ATOM   4042  NH2 ARG H  52     145.570 176.042 170.703  1.00  0.00           N
ATOM   4043  C   ARG H  52     139.574 179.143 172.035  1.00  0.00           C
ATOM   4044  O   ARG H  52     139.043 178.062 171.789  1.00  0.00           O
ATOM   4045  N   LYS H  53     138.964 180.323 171.674  1.00  0.00           N
ATOM   4046  CA  LYS H  53     138.024 180.434 170.487  1.00  0.00           C
ATOM   4047  CB  LYS H  53     137.380 181.816 170.536  1.00  0.00           C
ATOM   4048  CG  LYS H  53     136.350 181.963 171.679  1.00  0.00           C
ATOM   4049  CD  LYS H  53     135.894 183.449 171.800  1.00  0.00           C
ATOM   4050  CE  LYS H  53     134.672 183.317 172.681  1.00  0.00           C
ATOM   4051  NZ  LYS H  53     134.001 184.606 173.021  1.00  0.00           N
ATOM   4052  C   LYS H  53     138.728 180.359 169.153  1.00  0.00           C
ATOM   4053  O   LYS H  53     138.387 179.532 168.365  1.00  0.00           O
ATOM   4054  N   THR H  54     139.851 181.025 169.027  1.00  0.00           N
ATOM   4055  CA  THR H  54     140.661 181.168 167.807  1.00  0.00           C
ATOM   4056  CB  THR H  54     141.632 182.363 167.873  1.00  0.00           C
ATOM   4057  CG2 THR H  54     142.246 182.626 166.512  1.00  0.00           C
ATOM   4058  OG1 THR H  54     140.850 183.521 168.246  1.00  0.00           O
ATOM   4059  C   THR H  54     141.596 179.945 167.434  1.00  0.00           C
ATOM   4060  O   THR H  54     142.509 179.589 168.200  1.00  0.00           O
ATOM   4061  N   ILE H  55     141.258 179.350 166.338  1.00  0.00           N
ATOM   4062  CA  ILE H  55     142.059 178.354 165.668  1.00  0.00           C
ATOM   4063  CB  ILE H  55     141.128 177.662 164.644  1.00  0.00           C
ATOM   4064  CG2 ILE H  55     142.108 176.669 163.924  1.00  0.00           C
ATOM   4065  CG1 ILE H  55     140.056 176.830 165.291  1.00  0.00           C
ATOM   4066  CD1 ILE H  55     139.120 177.459 166.335  1.00  0.00           C
ATOM   4067  C   ILE H  55     143.352 178.963 165.129  1.00  0.00           C
ATOM   4068  O   ILE H  55     143.304 179.805 164.219  1.00  0.00           O
ATOM   4069  N   LYS H  56     144.431 178.457 165.672  1.00  0.00           N
ATOM   4070  CA  LYS H  56     145.886 178.799 165.388  1.00  0.00           C
ATOM   4071  CB  LYS H  56     146.741 178.860 166.719  1.00  0.00           C
ATOM   4072  CG  LYS H  56     146.616 180.133 167.468  1.00  0.00           C
ATOM   4073  CD  LYS H  56     147.536 180.257 168.682  1.00  0.00           C
ATOM   4074  CE  LYS H  56     148.957 179.941 168.299  1.00  0.00           C
ATOM   4075  NZ  LYS H  56     149.758 179.941 169.532  1.00  0.00           N
ATOM   4076  C   LYS H  56     146.499 177.661 164.596  1.00  0.00           C
ATOM   4077  O   LYS H  56     146.176 176.470 164.722  1.00  0.00           O
ATOM   4078  N   ALA H  57     147.629 177.983 163.838  1.00  0.00           N
ATOM   4079  CA  ALA H  57     148.451 177.042 163.160  1.00  0.00           C
ATOM   4080  CB  ALA H  57     149.691 177.781 162.459  1.00  0.00           C
ATOM   4081  C   ALA H  57     148.933 175.832 164.016  1.00  0.00           C
ATOM   4082  O   ALA H  57     149.155 174.793 163.365  1.00  0.00           O
ATOM   4083  N   GLU H  58     149.150 175.892 165.334  1.00  0.00           N
ATOM   4084  CA  GLU H  58     149.495 174.619 166.006  1.00  0.00           C
ATOM   4085  CB  GLU H  58     149.993 174.864 167.410  1.00  0.00           C
ATOM   4086  CG  GLU H  58     149.009 175.599 168.410  1.00  0.00           C
ATOM   4087  CD  GLU H  58     149.587 176.179 169.770  1.00  0.00           C
ATOM   4088  OE1 GLU H  58     149.317 175.773 170.872  1.00  0.00           O
ATOM   4089  OE2 GLU H  58     150.304 177.164 169.745  1.00  0.00           O
ATOM   4090  C   GLU H  58     148.401 173.615 166.121  1.00  0.00           C
ATOM   4091  O   GLU H  58     148.656 172.431 166.142  1.00  0.00           O
ATOM   4092  N   ASP H  59     147.108 174.033 166.288  1.00  0.00           N
ATOM   4093  CA  ASP H  59     145.897 173.133 166.113  1.00  0.00           C
ATOM   4094  CB  ASP H  59     144.531 173.937 166.364  1.00  0.00           C
ATOM   4095  CG  ASP H  59     144.699 174.916 167.489  1.00  0.00           C
ATOM   4096  OD1 ASP H  59     145.149 174.467 168.541  1.00  0.00           O
ATOM   4097  OD2 ASP H  59     144.298 176.126 167.409  1.00  0.00           O
ATOM   4098  C   ASP H  59     145.917 172.453 164.790  1.00  0.00           C
ATOM   4099  O   ASP H  59     145.374 171.316 164.800  1.00  0.00           O
ATOM   4100  N   ILE H  60     146.355 173.094 163.759  1.00  0.00           N
ATOM   4101  CA  ILE H  60     146.299 172.556 162.392  1.00  0.00           C
ATOM   4102  CB  ILE H  60     146.354 173.714 161.346  1.00  0.00           C
ATOM   4103  CG2 ILE H  60     146.216 173.305 159.896  1.00  0.00           C
ATOM   4104  CG1 ILE H  60     145.212 174.816 161.583  1.00  0.00           C
ATOM   4105  CD1 ILE H  60     143.760 174.434 161.158  1.00  0.00           C
ATOM   4106  C   ILE H  60     147.482 171.604 162.194  1.00  0.00           C
ATOM   4107  O   ILE H  60     147.328 170.632 161.419  1.00  0.00           O
ATOM   4108  N   GLU H  61     148.577 171.673 163.007  1.00  0.00           N
ATOM   4109  CA  GLU H  61     149.634 170.730 163.055  1.00  0.00           C
ATOM   4110  CB  GLU H  61     150.933 171.408 163.681  1.00  0.00           C
ATOM   4111  CG  GLU H  61     152.256 170.756 163.387  1.00  0.00           C
ATOM   4112  CD  GLU H  61     152.750 169.707 164.471  1.00  0.00           C
ATOM   4113  OE1 GLU H  61     153.219 168.632 164.090  1.00  0.00           O
ATOM   4114  OE2 GLU H  61     152.569 169.957 165.659  1.00  0.00           O
ATOM   4115  C   GLU H  61     149.310 169.450 163.751  1.00  0.00           C
ATOM   4116  O   GLU H  61     149.791 168.360 163.359  1.00  0.00           O
ATOM   4117  N   LEU H  62     148.510 169.523 164.863  1.00  0.00           N
ATOM   4118  CA  LEU H  62     148.120 168.278 165.528  1.00  0.00           C
ATOM   4119  CB  LEU H  62     148.063 168.362 167.089  1.00  0.00           C
ATOM   4120  CG  LEU H  62     147.441 167.146 167.825  1.00  0.00           C
ATOM   4121  CD1 LEU H  62     148.254 165.822 167.713  1.00  0.00           C
ATOM   4122  CD2 LEU H  62     147.321 167.494 169.320  1.00  0.00           C
ATOM   4123  C   LEU H  62     146.968 167.520 164.826  1.00  0.00           C
ATOM   4124  O   LEU H  62     146.985 166.311 164.690  1.00  0.00           O
ATOM   4125  N   ALA H  63     145.931 168.262 164.380  1.00  0.00           N
ATOM   4126  CA  ALA H  63     144.727 167.701 163.792  1.00  0.00           C
ATOM   4127  CB  ALA H  63     144.017 168.848 163.041  1.00  0.00           C
ATOM   4128  C   ALA H  63     145.139 166.742 162.672  1.00  0.00           C
ATOM   4129  O   ALA H  63     144.495 165.687 162.573  1.00  0.00           O
ATOM   4130  N   VAL H  64     146.055 167.097 161.719  1.00  0.00           N
ATOM   4131  CA  VAL H  64     146.382 166.335 160.556  1.00  0.00           C
ATOM   4132  CB  VAL H  64     147.394 167.158 159.744  1.00  0.00           C
ATOM   4133  CG1 VAL H  64     148.686 167.589 160.480  1.00  0.00           C
ATOM   4134  CG2 VAL H  64     147.720 166.722 158.321  1.00  0.00           C
ATOM   4135  C   VAL H  64     146.922 164.935 160.877  1.00  0.00           C
ATOM   4136  O   VAL H  64     147.042 164.067 160.000  1.00  0.00           O
ATOM   4137  N   ARG H  65     147.399 164.778 162.180  1.00  0.00           N
ATOM   4138  CA  ARG H  65     148.064 163.602 162.680  1.00  0.00           C
ATOM   4139  CB  ARG H  65     149.555 163.901 162.944  1.00  0.00           C
ATOM   4140  CG  ARG H  65     149.824 165.003 163.971  1.00  0.00           C
ATOM   4141  CD  ARG H  65     151.397 165.224 164.002  1.00  0.00           C
ATOM   4142  NE  ARG H  65     151.803 166.326 164.934  1.00  0.00           N
ATOM   4143  CZ  ARG H  65     151.851 166.385 166.203  1.00  0.00           C
ATOM   4144  NH1 ARG H  65     151.690 165.312 166.984  1.00  0.00           N
ATOM   4145  NH2 ARG H  65     151.974 167.506 166.789  1.00  0.00           N
ATOM   4146  C   ARG H  65     147.310 162.882 163.843  1.00  0.00           C
ATOM   4147  O   ARG H  65     147.777 161.826 164.305  1.00  0.00           O
ATOM   4148  N   ARG H  66     146.162 163.422 164.232  1.00  0.00           N
ATOM   4149  CA  ARG H  66     145.242 162.803 165.212  1.00  0.00           C
ATOM   4150  CB  ARG H  66     144.125 163.769 165.464  1.00  0.00           C
ATOM   4151  CG  ARG H  66     144.295 164.805 166.572  1.00  0.00           C
ATOM   4152  CD  ARG H  66     144.257 164.257 168.045  1.00  0.00           C
ATOM   4153  NE  ARG H  66     142.805 164.023 168.345  1.00  0.00           N
ATOM   4154  CZ  ARG H  66     142.250 162.762 168.403  1.00  0.00           C
ATOM   4155  NH1 ARG H  66     140.946 162.523 168.357  1.00  0.00           N
ATOM   4156  NH2 ARG H  66     142.929 161.698 168.451  1.00  0.00           N
ATOM   4157  C   ARG H  66     144.646 161.434 164.791  1.00  0.00           C
ATOM   4158  O   ARG H  66     144.104 161.448 163.706  1.00  0.00           O
ATOM   4159  N   PHE H  67     144.981 160.346 165.537  1.00  0.00           N
ATOM   4160  CA  PHE H  67     144.724 158.979 165.115  1.00  0.00           C
ATOM   4161  CB  PHE H  67     145.850 158.065 165.785  1.00  0.00           C
ATOM   4162  CG  PHE H  67     145.657 156.602 165.512  1.00  0.00           C
ATOM   4163  CD1 PHE H  67     145.006 155.800 166.423  1.00  0.00           C
ATOM   4164  CE1 PHE H  67     144.741 154.426 166.259  1.00  0.00           C
ATOM   4165  CZ  PHE H  67     145.307 153.872 165.095  1.00  0.00           C
ATOM   4166  CE2 PHE H  67     146.001 154.658 164.127  1.00  0.00           C
ATOM   4167  CD2 PHE H  67     146.098 156.058 164.296  1.00  0.00           C
ATOM   4168  C   PHE H  67     143.290 158.545 165.493  1.00  0.00           C
ATOM   4169  O   PHE H  67     142.877 158.672 166.663  1.00  0.00           O
ATOM   4170  N   LYS H  68     142.588 157.949 164.612  1.00  0.00           N
ATOM   4171  CA  LYS H  68     142.967 157.616 163.167  1.00  0.00           C
ATOM   4172  CB  LYS H  68     142.046 156.604 162.566  1.00  0.00           C
ATOM   4173  CG  LYS H  68     142.264 155.237 163.378  1.00  0.00           C
ATOM   4174  CD  LYS H  68     141.608 154.144 162.599  1.00  0.00           C
ATOM   4175  CE  LYS H  68     141.674 152.745 163.245  1.00  0.00           C
ATOM   4176  NZ  LYS H  68     140.728 151.749 162.731  1.00  0.00           N
ATOM   4177  C   LYS H  68     142.991 158.834 162.211  1.00  0.00           C
ATOM   4178  O   LYS H  68     144.032 159.105 161.567  1.00  0.00           O
ATOM   4179  OXT LYS H  68     141.917 159.514 162.161  1.00  0.00           O
ATOM   4180  N   MET L   1     153.561 140.295 180.268  1.00  0.00           N
ATOM   4181  CA  MET L   1     152.284 141.027 180.313  1.00  0.00           C
ATOM   4182  CB  MET L   1     150.939 140.235 180.435  1.00  0.00           C
ATOM   4183  CG  MET L   1     150.523 139.609 179.084  1.00  0.00           C
ATOM   4184  SD  MET L   1     151.663 138.328 178.470  1.00  0.00           S
ATOM   4185  CE  MET L   1     151.409 137.000 179.726  1.00  0.00           C
ATOM   4186  C   MET L   1     152.269 142.080 181.432  1.00  0.00           C
ATOM   4187  O   MET L   1     152.424 141.699 182.579  1.00  0.00           O
ATOM   4188  N   GLU L   2     151.941 143.360 181.076  1.00  0.00           N
ATOM   4189  CA  GLU L   2     151.834 144.426 182.131  1.00  0.00           C
ATOM   4190  CB  GLU L   2     152.183 145.803 181.517  1.00  0.00           C
ATOM   4191  CG  GLU L   2     152.067 147.031 182.427  1.00  0.00           C
ATOM   4192  CD  GLU L   2     153.195 146.963 183.535  1.00  0.00           C
ATOM   4193  OE1 GLU L   2     153.006 146.478 184.679  1.00  0.00           O
ATOM   4194  OE2 GLU L   2     154.351 147.369 183.315  1.00  0.00           O
ATOM   4195  C   GLU L   2     150.436 144.366 182.777  1.00  0.00           C
ATOM   4196  O   GLU L   2     150.338 144.474 183.997  1.00  0.00           O
ATOM   4197  N   LEU L   3     149.412 143.924 182.081  1.00  0.00           N
ATOM   4198  CA  LEU L   3     148.053 143.679 182.628  1.00  0.00           C
ATOM   4199  CB  LEU L   3     147.025 143.650 181.536  1.00  0.00           C
ATOM   4200  CG  LEU L   3     146.914 144.862 180.586  1.00  0.00           C
ATOM   4201  CD1 LEU L   3     145.549 144.709 179.846  1.00  0.00           C
ATOM   4202  CD2 LEU L   3     147.042 146.107 181.519  1.00  0.00           C
ATOM   4203  C   LEU L   3     148.039 142.339 183.439  1.00  0.00           C
ATOM   4204  O   LEU L   3     148.618 141.351 182.867  1.00  0.00           O
ATOM   4205  N   PRO L   4     147.455 142.246 184.648  1.00  0.00           N
ATOM   4206  CD  PRO L   4     147.327 143.279 185.673  1.00  0.00           C
ATOM   4207  CG  PRO L   4     147.351 142.495 187.002  1.00  0.00           C
ATOM   4208  CB  PRO L   4     146.413 141.323 186.518  1.00  0.00           C
ATOM   4209  CA  PRO L   4     146.984 141.005 185.185  1.00  0.00           C
ATOM   4210  C   PRO L   4     146.059 140.255 184.247  1.00  0.00           C
ATOM   4211  O   PRO L   4     145.363 140.816 183.374  1.00  0.00           O
ATOM   4212  N   ILE L   5     146.053 138.878 184.334  1.00  0.00           N
ATOM   4213  CA  ILE L   5     145.284 138.090 183.318  1.00  0.00           C
ATOM   4214  CB  ILE L   5     146.136 136.861 182.873  1.00  0.00           C
ATOM   4215  CG2 ILE L   5     145.524 136.535 181.506  1.00  0.00           C
ATOM   4216  CG1 ILE L   5     147.645 137.028 182.762  1.00  0.00           C
ATOM   4217  CD1 ILE L   5     148.150 137.960 181.711  1.00  0.00           C
ATOM   4218  C   ILE L   5     144.028 137.592 183.959  1.00  0.00           C
ATOM   4219  O   ILE L   5     143.024 137.605 183.256  1.00  0.00           O
ATOM   4220  N   ALA L   6     143.944 137.214 185.275  1.00  0.00           N
ATOM   4221  CA  ALA L   6     142.673 136.832 185.806  1.00  0.00           C
ATOM   4222  CB  ALA L   6     142.963 136.399 187.179  1.00  0.00           C
ATOM   4223  C   ALA L   6     141.568 137.940 185.747  1.00  0.00           C
ATOM   4224  O   ALA L   6     140.444 137.532 185.588  1.00  0.00           O
ATOM   4225  N   PRO L   7     141.852 139.241 185.798  1.00  0.00           N
ATOM   4226  CD  PRO L   7     142.979 139.851 186.584  1.00  0.00           C
ATOM   4227  CG  PRO L   7     142.484 141.281 186.851  1.00  0.00           C
ATOM   4228  CB  PRO L   7     141.513 141.646 185.729  1.00  0.00           C
ATOM   4229  CA  PRO L   7     140.873 140.269 185.342  1.00  0.00           C
ATOM   4230  C   PRO L   7     140.406 140.106 183.852  1.00  0.00           C
ATOM   4231  O   PRO L   7     139.229 140.149 183.647  1.00  0.00           O
ATOM   4232  N   ILE L   8     141.331 140.006 182.905  1.00  0.00           N
ATOM   4233  CA  ILE L   8     141.036 139.769 181.504  1.00  0.00           C
ATOM   4234  CB  ILE L   8     142.340 139.555 180.573  1.00  0.00           C
ATOM   4235  CG2 ILE L   8     141.838 139.387 179.123  1.00  0.00           C
ATOM   4236  CG1 ILE L   8     143.123 140.847 180.660  1.00  0.00           C
ATOM   4237  CD1 ILE L   8     142.305 142.102 180.234  1.00  0.00           C
ATOM   4238  C   ILE L   8     140.119 138.531 181.297  1.00  0.00           C
ATOM   4239  O   ILE L   8     139.209 138.566 180.455  1.00  0.00           O
ATOM   4240  N   GLY L   9     140.363 137.508 181.995  1.00  0.00           N
ATOM   4241  CA  GLY L   9     139.470 136.330 181.943  1.00  0.00           C
ATOM   4242  C   GLY L   9     137.999 136.564 182.328  1.00  0.00           C
ATOM   4243  O   GLY L   9     137.057 136.171 181.563  1.00  0.00           O
ATOM   4244  N   ARG L  10     137.661 137.379 183.337  1.00  0.00           N
ATOM   4245  CA  ARG L  10     136.318 137.804 183.693  1.00  0.00           C
ATOM   4246  CB  ARG L  10     136.309 138.547 184.988  1.00  0.00           C
ATOM   4247  CG  ARG L  10     136.605 137.644 186.256  1.00  0.00           C
ATOM   4248  CD  ARG L  10     136.537 138.367 187.543  1.00  0.00           C
ATOM   4249  NE  ARG L  10     137.130 137.569 188.616  1.00  0.00           N
ATOM   4250  CZ  ARG L  10     138.335 137.669 189.060  1.00  0.00           C
ATOM   4251  NH1 ARG L  10     139.152 138.661 188.698  1.00  0.00           N
ATOM   4252  NH2 ARG L  10     138.776 136.888 190.036  1.00  0.00           N
ATOM   4253  C   ARG L  10     135.657 138.614 182.582  1.00  0.00           C
ATOM   4254  O   ARG L  10     134.524 138.360 182.189  1.00  0.00           O
ATOM   4255  N   ILE L  11     136.385 139.470 181.892  1.00  0.00           N
ATOM   4256  CA  ILE L  11     136.003 140.362 180.740  1.00  0.00           C
ATOM   4257  CB  ILE L  11     137.189 141.327 180.394  1.00  0.00           C
ATOM   4258  CG2 ILE L  11     136.978 142.024 179.060  1.00  0.00           C
ATOM   4259  CG1 ILE L  11     137.405 142.371 181.580  1.00  0.00           C
ATOM   4260  CD1 ILE L  11     138.629 143.301 181.328  1.00  0.00           C
ATOM   4261  C   ILE L  11     135.463 139.555 179.551  1.00  0.00           C
ATOM   4262  O   ILE L  11     134.405 139.913 179.087  1.00  0.00           O
ATOM   4263  N   ILE L  12     136.083 138.426 179.234  1.00  0.00           N
ATOM   4264  CA  ILE L  12     135.607 137.635 178.079  1.00  0.00           C
ATOM   4265  CB  ILE L  12     136.681 136.585 177.522  1.00  0.00           C
ATOM   4266  CG2 ILE L  12     136.195 135.861 176.282  1.00  0.00           C
ATOM   4267  CG1 ILE L  12     137.980 137.314 177.050  1.00  0.00           C
ATOM   4268  CD1 ILE L  12     139.277 136.443 176.883  1.00  0.00           C
ATOM   4269  C   ILE L  12     134.301 136.965 178.419  1.00  0.00           C
ATOM   4270  O   ILE L  12     133.483 136.831 177.489  1.00  0.00           O
ATOM   4271  N   LYS L  13     134.163 136.586 179.641  1.00  0.00           N
ATOM   4272  CA  LYS L  13     133.000 135.894 180.228  1.00  0.00           C
ATOM   4273  CB  LYS L  13     133.381 135.040 181.518  1.00  0.00           C
ATOM   4274  CG  LYS L  13     134.267 133.756 181.206  1.00  0.00           C
ATOM   4275  CD  LYS L  13     134.737 132.996 182.415  1.00  0.00           C
ATOM   4276  CE  LYS L  13     135.407 131.747 181.899  1.00  0.00           C
ATOM   4277  NZ  LYS L  13     135.837 130.833 182.925  1.00  0.00           N
ATOM   4278  C   LYS L  13     131.882 136.857 180.383  1.00  0.00           C
ATOM   4279  O   LYS L  13     130.778 136.528 179.906  1.00  0.00           O
ATOM   4280  N   ASP L  14     132.154 138.116 180.771  1.00  0.00           N
ATOM   4281  CA  ASP L  14     131.267 139.271 180.740  1.00  0.00           C
ATOM   4282  CB  ASP L  14     131.987 140.550 181.248  1.00  0.00           C
ATOM   4283  CG  ASP L  14     132.372 140.566 182.745  1.00  0.00           C
ATOM   4284  OD1 ASP L  14     131.802 139.689 183.452  1.00  0.00           O
ATOM   4285  OD2 ASP L  14     133.085 141.537 183.242  1.00  0.00           O
ATOM   4286  C   ASP L  14     130.603 139.554 179.416  1.00  0.00           C
ATOM   4287  O   ASP L  14     129.445 139.983 179.440  1.00  0.00           O
ATOM   4288  N   ALA L  15     131.262 139.292 178.247  1.00  0.00           N
ATOM   4289  CA  ALA L  15     130.765 139.493 176.892  1.00  0.00           C
ATOM   4290  CB  ALA L  15     132.021 139.614 175.986  1.00  0.00           C
ATOM   4291  C   ALA L  15     129.803 138.350 176.498  1.00  0.00           C
ATOM   4292  O   ALA L  15     128.910 138.457 175.684  1.00  0.00           O
ATOM   4293  N   GLY L  16     129.894 137.213 177.249  1.00  0.00           N
ATOM   4294  CA  GLY L  16     128.986 136.069 177.249  1.00  0.00           C
ATOM   4295  C   GLY L  16     129.550 134.617 177.239  1.00  0.00           C
ATOM   4296  O   GLY L  16     128.766 133.676 177.388  1.00  0.00           O
ATOM   4297  N   ALA L  17     130.890 134.459 177.008  1.00  0.00           N
ATOM   4298  CA  ALA L  17     131.585 133.132 177.087  1.00  0.00           C
ATOM   4299  CB  ALA L  17     133.070 133.357 176.830  1.00  0.00           C
ATOM   4300  C   ALA L  17     131.272 132.405 178.409  1.00  0.00           C
ATOM   4301  O   ALA L  17     131.077 132.992 179.477  1.00  0.00           O
ATOM   4302  N   GLU L  18     131.547 131.075 178.375  1.00  0.00           N
ATOM   4303  CA  GLU L  18     131.679 130.249 179.504  1.00  0.00           C
ATOM   4304  CB  GLU L  18     130.588 129.164 179.525  1.00  0.00           C
ATOM   4305  CG  GLU L  18     129.096 129.578 179.807  1.00  0.00           C
ATOM   4306  CD  GLU L  18     128.958 130.490 180.981  1.00  0.00           C
ATOM   4307  OE1 GLU L  18     129.763 130.280 181.907  1.00  0.00           O
ATOM   4308  OE2 GLU L  18     127.872 131.223 181.021  1.00  0.00           O
ATOM   4309  C   GLU L  18     132.994 129.393 179.518  1.00  0.00           C
ATOM   4310  O   GLU L  18     133.477 129.152 180.603  1.00  0.00           O
ATOM   4311  N   ARG L  19     133.499 129.042 178.362  1.00  0.00           N
ATOM   4312  CA  ARG L  19     134.782 128.368 178.077  1.00  0.00           C
ATOM   4313  CB  ARG L  19     134.470 127.016 177.240  1.00  0.00           C
ATOM   4314  CG  ARG L  19     133.661 125.928 177.909  1.00  0.00           C
ATOM   4315  CD  ARG L  19     134.074 125.566 179.289  1.00  0.00           C
ATOM   4316  NE  ARG L  19     135.122 124.597 179.307  1.00  0.00           N
ATOM   4317  CZ  ARG L  19     135.597 123.980 180.320  1.00  0.00           C
ATOM   4318  NH1 ARG L  19     135.062 123.958 181.542  1.00  0.00           N
ATOM   4319  NH2 ARG L  19     136.656 123.134 180.191  1.00  0.00           N
ATOM   4320  C   ARG L  19     135.695 129.322 177.333  1.00  0.00           C
ATOM   4321  O   ARG L  19     135.389 129.797 176.234  1.00  0.00           O
ATOM   4322  N   VAL L  20     136.885 129.516 177.816  1.00  0.00           N
ATOM   4323  CA  VAL L  20     137.880 130.492 177.340  1.00  0.00           C
ATOM   4324  CB  VAL L  20     137.586 131.822 178.086  1.00  0.00           C
ATOM   4325  CG1 VAL L  20     138.557 132.930 177.681  1.00  0.00           C
ATOM   4326  CG2 VAL L  20     136.202 132.411 177.730  1.00  0.00           C
ATOM   4327  C   VAL L  20     139.288 130.062 177.608  1.00  0.00           C
ATOM   4328  O   VAL L  20     139.616 129.803 178.764  1.00  0.00           O
ATOM   4329  N   SER L  21     140.095 129.948 176.606  1.00  0.00           N
ATOM   4330  CA  SER L  21     141.420 129.456 176.680  1.00  0.00           C
ATOM   4331  CB  SER L  21     141.837 129.241 175.202  1.00  0.00           C
ATOM   4332  OG  SER L  21     143.143 128.800 175.244  1.00  0.00           O
ATOM   4333  C   SER L  21     142.357 130.300 177.584  1.00  0.00           C
ATOM   4334  O   SER L  21     142.242 131.472 177.647  1.00  0.00           O
ATOM   4335  N   ASP L  22     143.300 129.705 178.204  1.00  0.00           N
ATOM   4336  CA  ASP L  22     144.439 130.435 178.673  1.00  0.00           C
ATOM   4337  CB  ASP L  22     145.408 129.489 179.282  1.00  0.00           C
ATOM   4338  CG  ASP L  22     144.989 128.687 180.475  1.00  0.00           C
ATOM   4339  OD1 ASP L  22     145.512 127.614 180.689  1.00  0.00           O
ATOM   4340  OD2 ASP L  22     144.164 129.236 181.263  1.00  0.00           O
ATOM   4341  C   ASP L  22     145.168 131.229 177.577  1.00  0.00           C
ATOM   4342  O   ASP L  22     145.192 132.484 177.562  1.00  0.00           O
ATOM   4343  N   ASP L  23     145.534 130.646 176.446  1.00  0.00           N
ATOM   4344  CA  ASP L  23     146.202 131.303 175.367  1.00  0.00           C
ATOM   4345  CB  ASP L  23     146.600 130.283 174.255  1.00  0.00           C
ATOM   4346  CG  ASP L  23     147.827 129.461 174.639  1.00  0.00           C
ATOM   4347  OD1 ASP L  23     147.941 128.432 173.972  1.00  0.00           O
ATOM   4348  OD2 ASP L  23     148.689 129.865 175.446  1.00  0.00           O
ATOM   4349  C   ASP L  23     145.360 132.469 174.739  1.00  0.00           C
ATOM   4350  O   ASP L  23     145.848 133.406 174.192  1.00  0.00           O
ATOM   4351  N   ALA L  24     144.027 132.360 174.803  1.00  0.00           N
ATOM   4352  CA  ALA L  24     143.095 133.430 174.441  1.00  0.00           C
ATOM   4353  CB  ALA L  24     141.763 132.748 174.182  1.00  0.00           C
ATOM   4354  C   ALA L  24     143.118 134.594 175.483  1.00  0.00           C
ATOM   4355  O   ALA L  24     143.419 135.710 175.096  1.00  0.00           O
ATOM   4356  N   ARG L  25     143.148 134.285 176.817  1.00  0.00           N
ATOM   4357  CA  ARG L  25     143.199 135.403 177.777  1.00  0.00           C
ATOM   4358  CB  ARG L  25     143.086 134.842 179.184  1.00  0.00           C
ATOM   4359  CG  ARG L  25     141.647 134.367 179.483  1.00  0.00           C
ATOM   4360  CD  ARG L  25     141.598 133.645 180.837  1.00  0.00           C
ATOM   4361  NE  ARG L  25     141.949 132.171 180.714  1.00  0.00           N
ATOM   4362  CZ  ARG L  25     141.132 131.143 181.092  1.00  0.00           C
ATOM   4363  NH1 ARG L  25     139.946 131.361 181.559  1.00  0.00           N
ATOM   4364  NH2 ARG L  25     141.501 129.930 180.931  1.00  0.00           N
ATOM   4365  C   ARG L  25     144.526 136.172 177.606  1.00  0.00           C
ATOM   4366  O   ARG L  25     144.527 137.402 177.488  1.00  0.00           O
ATOM   4367  N   ILE L  26     145.660 135.476 177.612  1.00  0.00           N
ATOM   4368  CA  ILE L  26     147.002 135.973 177.428  1.00  0.00           C
ATOM   4369  CB  ILE L  26     147.973 134.860 177.561  1.00  0.00           C
ATOM   4370  CG2 ILE L  26     149.394 135.304 177.138  1.00  0.00           C
ATOM   4371  CG1 ILE L  26     148.087 134.289 179.006  1.00  0.00           C
ATOM   4372  CD1 ILE L  26     148.230 132.827 179.189  1.00  0.00           C
ATOM   4373  C   ILE L  26     147.097 136.712 176.090  1.00  0.00           C
ATOM   4374  O   ILE L  26     147.542 137.870 176.078  1.00  0.00           O
ATOM   4375  N   THR L  27     146.468 136.227 174.999  1.00  0.00           N
ATOM   4376  CA  THR L  27     146.496 136.980 173.766  1.00  0.00           C
ATOM   4377  CB  THR L  27     145.738 136.303 172.541  1.00  0.00           C
ATOM   4378  CG2 THR L  27     145.766 137.036 171.242  1.00  0.00           C
ATOM   4379  OG1 THR L  27     146.378 135.086 172.252  1.00  0.00           O
ATOM   4380  C   THR L  27     145.856 138.352 173.998  1.00  0.00           C
ATOM   4381  O   THR L  27     146.421 139.380 173.624  1.00  0.00           O
ATOM   4382  N   LEU L  28     144.657 138.468 174.572  1.00  0.00           N
ATOM   4383  CA  LEU L  28     143.977 139.730 174.762  1.00  0.00           C
ATOM   4384  CB  LEU L  28     142.514 139.373 175.149  1.00  0.00           C
ATOM   4385  CG  LEU L  28     141.596 140.643 175.265  1.00  0.00           C
ATOM   4386  CD1 LEU L  28     141.406 141.392 173.951  1.00  0.00           C
ATOM   4387  CD2 LEU L  28     140.182 140.166 175.714  1.00  0.00           C
ATOM   4388  C   LEU L  28     144.696 140.637 175.660  1.00  0.00           C
ATOM   4389  O   LEU L  28     144.744 141.809 175.374  1.00  0.00           O
ATOM   4390  N   ALA L  29     145.342 140.203 176.730  1.00  0.00           N
ATOM   4391  CA  ALA L  29     146.134 141.013 177.633  1.00  0.00           C
ATOM   4392  CB  ALA L  29     146.708 140.144 178.819  1.00  0.00           C
ATOM   4393  C   ALA L  29     147.301 141.675 176.891  1.00  0.00           C
ATOM   4394  O   ALA L  29     147.592 142.835 177.105  1.00  0.00           O
ATOM   4395  N   LYS L  30     148.003 141.012 175.993  1.00  0.00           N
ATOM   4396  CA  LYS L  30     149.150 141.608 175.222  1.00  0.00           C
ATOM   4397  CB  LYS L  30     150.025 140.537 174.469  1.00  0.00           C
ATOM   4398  CG  LYS L  30     150.847 139.659 175.343  1.00  0.00           C
ATOM   4399  CD  LYS L  30     151.455 138.465 174.548  1.00  0.00           C
ATOM   4400  CE  LYS L  30     151.876 137.181 175.435  1.00  0.00           C
ATOM   4401  NZ  LYS L  30     152.253 136.040 174.508  1.00  0.00           N
ATOM   4402  C   LYS L  30     148.596 142.506 174.180  1.00  0.00           C
ATOM   4403  O   LYS L  30     149.091 143.629 173.998  1.00  0.00           O
ATOM   4404  N   ILE L  31     147.463 142.141 173.528  1.00  0.00           N
ATOM   4405  CA  ILE L  31     146.805 143.080 172.598  1.00  0.00           C
ATOM   4406  CB  ILE L  31     145.552 142.500 171.907  1.00  0.00           C
ATOM   4407  CG2 ILE L  31     144.744 143.594 171.200  1.00  0.00           C
ATOM   4408  CG1 ILE L  31     146.191 141.513 170.979  1.00  0.00           C
ATOM   4409  CD1 ILE L  31     145.175 140.557 170.363  1.00  0.00           C
ATOM   4410  C   ILE L  31     146.407 144.390 173.265  1.00  0.00           C
ATOM   4411  O   ILE L  31     146.825 145.435 172.769  1.00  0.00           O
ATOM   4412  N   LEU L  32     145.680 144.345 174.388  1.00  0.00           N
ATOM   4413  CA  LEU L  32     145.190 145.444 175.228  1.00  0.00           C
ATOM   4414  CB  LEU L  32     144.210 144.894 176.284  1.00  0.00           C
ATOM   4415  CG  LEU L  32     142.796 144.443 175.785  1.00  0.00           C
ATOM   4416  CD1 LEU L  32     141.933 144.030 176.909  1.00  0.00           C
ATOM   4417  CD2 LEU L  32     142.088 145.586 175.111  1.00  0.00           C
ATOM   4418  C   LEU L  32     146.322 146.245 175.866  1.00  0.00           C
ATOM   4419  O   LEU L  32     146.154 147.464 176.035  1.00  0.00           O
ATOM   4420  N   GLU L  33     147.498 145.610 175.991  1.00  0.00           N
ATOM   4421  CA  GLU L  33     148.681 146.462 176.401  1.00  0.00           C
ATOM   4422  CB  GLU L  33     149.737 145.558 177.016  1.00  0.00           C
ATOM   4423  CG  GLU L  33     150.959 146.354 177.420  1.00  0.00           C
ATOM   4424  CD  GLU L  33     152.047 145.485 178.057  1.00  0.00           C
ATOM   4425  OE1 GLU L  33     153.188 145.897 178.124  1.00  0.00           O
ATOM   4426  OE2 GLU L  33     151.798 144.307 178.460  1.00  0.00           O
ATOM   4427  C   GLU L  33     149.258 147.223 175.174  1.00  0.00           C
ATOM   4428  O   GLU L  33     149.594 148.414 175.248  1.00  0.00           O
ATOM   4429  N   GLU L  34     149.337 146.559 173.993  1.00  0.00           N
ATOM   4430  CA  GLU L  34     149.794 147.253 172.711  1.00  0.00           C
ATOM   4431  CB  GLU L  34     149.855 146.154 171.587  1.00  0.00           C
ATOM   4432  CG  GLU L  34     150.371 146.756 170.300  1.00  0.00           C
ATOM   4433  CD  GLU L  34     151.275 145.841 169.493  1.00  0.00           C
ATOM   4434  OE1 GLU L  34     152.377 145.499 169.899  1.00  0.00           O
ATOM   4435  OE2 GLU L  34     150.920 145.262 168.410  1.00  0.00           O
ATOM   4436  C   GLU L  34     148.830 148.402 172.336  1.00  0.00           C
ATOM   4437  O   GLU L  34     149.297 149.504 172.117  1.00  0.00           O
ATOM   4438  N   MET L  35     147.518 148.181 172.549  1.00  0.00           N
ATOM   4439  CA  MET L  35     146.488 149.188 172.336  1.00  0.00           C
ATOM   4440  CB  MET L  35     145.087 148.575 172.513  1.00  0.00           C
ATOM   4441  CG  MET L  35     143.988 149.599 172.367  1.00  0.00           C
ATOM   4442  SD  MET L  35     142.216 148.942 172.424  1.00  0.00           S
ATOM   4443  CE  MET L  35     142.064 147.975 170.906  1.00  0.00           C
ATOM   4444  C   MET L  35     146.614 150.310 173.240  1.00  0.00           C
ATOM   4445  O   MET L  35     146.527 151.461 172.831  1.00  0.00           O
ATOM   4446  N   GLY L  36     146.674 150.055 174.537  1.00  0.00           N
ATOM   4447  CA  GLY L  36     146.583 151.006 175.644  1.00  0.00           C
ATOM   4448  C   GLY L  36     147.826 151.865 175.664  1.00  0.00           C
ATOM   4449  O   GLY L  36     147.776 153.064 175.931  1.00  0.00           O
ATOM   4450  N   ARG L  37     148.982 151.337 175.320  1.00  0.00           N
ATOM   4451  CA  ARG L  37     150.214 152.173 175.059  1.00  0.00           C
ATOM   4452  CB  ARG L  37     151.448 151.282 174.856  1.00  0.00           C
ATOM   4453  CG  ARG L  37     151.799 150.695 176.211  1.00  0.00           C
ATOM   4454  CD  ARG L  37     152.983 149.673 176.025  1.00  0.00           C
ATOM   4455  NE  ARG L  37     153.348 148.880 177.111  1.00  0.00           N
ATOM   4456  CZ  ARG L  37     153.782 149.193 178.340  1.00  0.00           C
ATOM   4457  NH1 ARG L  37     154.132 150.369 178.748  1.00  0.00           N
ATOM   4458  NH2 ARG L  37     153.858 148.225 179.205  1.00  0.00           N
ATOM   4459  C   ARG L  37     150.042 153.198 173.852  1.00  0.00           C
ATOM   4460  O   ARG L  37     150.412 154.329 173.979  1.00  0.00           O
ATOM   4461  N   ASP L  38     149.360 152.757 172.806  1.00  0.00           N
ATOM   4462  CA  ASP L  38     149.020 153.584 171.671  1.00  0.00           C
ATOM   4463  CB  ASP L  38     148.596 152.794 170.429  1.00  0.00           C
ATOM   4464  CG  ASP L  38     149.665 151.852 169.815  1.00  0.00           C
ATOM   4465  OD1 ASP L  38     150.847 151.860 170.214  1.00  0.00           O
ATOM   4466  OD2 ASP L  38     149.319 151.292 168.700  1.00  0.00           O
ATOM   4467  C   ASP L  38     147.973 154.645 172.060  1.00  0.00           C
ATOM   4468  O   ASP L  38     148.142 155.777 171.654  1.00  0.00           O
ATOM   4469  N   ILE L  39     146.948 154.329 172.805  1.00  0.00           N
ATOM   4470  CA  ILE L  39     146.026 155.336 173.405  1.00  0.00           C
ATOM   4471  CB  ILE L  39     144.910 154.653 174.301  1.00  0.00           C
ATOM   4472  CG2 ILE L  39     144.099 155.758 175.172  1.00  0.00           C
ATOM   4473  CG1 ILE L  39     144.007 153.816 173.391  1.00  0.00           C
ATOM   4474  CD1 ILE L  39     142.842 152.927 174.039  1.00  0.00           C
ATOM   4475  C   ILE L  39     146.818 156.270 174.333  1.00  0.00           C
ATOM   4476  O   ILE L  39     146.691 157.485 174.099  1.00  0.00           O
ATOM   4477  N   ALA L  40     147.552 155.878 175.298  1.00  0.00           N
ATOM   4478  CA  ALA L  40     148.362 156.772 176.132  1.00  0.00           C
ATOM   4479  CB  ALA L  40     149.230 155.999 177.162  1.00  0.00           C
ATOM   4480  C   ALA L  40     149.350 157.677 175.347  1.00  0.00           C
ATOM   4481  O   ALA L  40     149.547 158.824 175.707  1.00  0.00           O
ATOM   4482  N   SER L  41     149.934 157.167 174.294  1.00  0.00           N
ATOM   4483  CA  SER L  41     150.755 158.022 173.412  1.00  0.00           C
ATOM   4484  CB  SER L  41     151.554 157.168 172.330  1.00  0.00           C
ATOM   4485  OG  SER L  41     152.355 158.074 171.625  1.00  0.00           O
ATOM   4486  C   SER L  41     149.913 159.031 172.633  1.00  0.00           C
ATOM   4487  O   SER L  41     150.281 160.226 172.653  1.00  0.00           O
ATOM   4488  N   GLU L  42     148.712 158.632 172.136  1.00  0.00           N
ATOM   4489  CA  GLU L  42     147.716 159.612 171.699  1.00  0.00           C
ATOM   4490  CB  GLU L  42     146.472 158.900 171.253  1.00  0.00           C
ATOM   4491  CG  GLU L  42     145.521 159.768 170.311  1.00  0.00           C
ATOM   4492  CD  GLU L  42     146.186 160.164 169.002  1.00  0.00           C
ATOM   4493  OE1 GLU L  42     145.752 161.185 168.402  1.00  0.00           O
ATOM   4494  OE2 GLU L  42     147.171 159.472 168.561  1.00  0.00           O
ATOM   4495  C   GLU L  42     147.238 160.693 172.735  1.00  0.00           C
ATOM   4496  O   GLU L  42     147.105 161.788 172.294  1.00  0.00           O
ATOM   4497  N   ALA L  43     147.157 160.344 174.023  1.00  0.00           N
ATOM   4498  CA  ALA L  43     146.710 161.393 174.988  1.00  0.00           C
ATOM   4499  CB  ALA L  43     145.999 160.598 176.103  1.00  0.00           C
ATOM   4500  C   ALA L  43     147.844 162.251 175.629  1.00  0.00           C
ATOM   4501  O   ALA L  43     147.637 163.394 176.042  1.00  0.00           O
ATOM   4502  N   ILE L  44     149.070 161.669 175.775  1.00  0.00           N
ATOM   4503  CA  ILE L  44     150.223 162.458 176.070  1.00  0.00           C
ATOM   4504  CB  ILE L  44     151.444 161.624 175.970  1.00  0.00           C
ATOM   4505  CG2 ILE L  44     152.759 162.537 175.569  1.00  0.00           C
ATOM   4506  CG1 ILE L  44     151.776 160.805 177.277  1.00  0.00           C
ATOM   4507  CD1 ILE L  44     152.672 159.655 176.818  1.00  0.00           C
ATOM   4508  C   ILE L  44     150.310 163.744 175.242  1.00  0.00           C
ATOM   4509  O   ILE L  44     150.457 164.826 175.800  1.00  0.00           O
ATOM   4510  N   LYS L  45     150.151 163.576 173.975  1.00  0.00           N
ATOM   4511  CA  LYS L  45     150.125 164.726 173.088  1.00  0.00           C
ATOM   4512  CB  LYS L  45     150.051 164.228 171.633  1.00  0.00           C
ATOM   4513  CG  LYS L  45     151.008 163.260 170.991  1.00  0.00           C
ATOM   4514  CD  LYS L  45     150.422 162.606 169.774  1.00  0.00           C
ATOM   4515  CE  LYS L  45     151.512 161.739 169.096  1.00  0.00           C
ATOM   4516  NZ  LYS L  45     151.913 160.533 169.956  1.00  0.00           N
ATOM   4517  C   LYS L  45     149.062 165.742 173.331  1.00  0.00           C
ATOM   4518  O   LYS L  45     149.352 166.941 173.204  1.00  0.00           O
ATOM   4519  N   LEU L  46     147.873 165.262 173.694  1.00  0.00           N
ATOM   4520  CA  LEU L  46     146.682 166.119 174.008  1.00  0.00           C
ATOM   4521  CB  LEU L  46     145.403 165.146 174.054  1.00  0.00           C
ATOM   4522  CG  LEU L  46     144.944 164.806 172.544  1.00  0.00           C
ATOM   4523  CD1 LEU L  46     143.948 163.701 172.604  1.00  0.00           C
ATOM   4524  CD2 LEU L  46     144.470 166.016 171.754  1.00  0.00           C
ATOM   4525  C   LEU L  46     146.828 166.967 175.232  1.00  0.00           C
ATOM   4526  O   LEU L  46     146.677 168.199 175.224  1.00  0.00           O
ATOM   4527  N   ALA L  47     147.413 166.441 176.366  1.00  0.00           N
ATOM   4528  CA  ALA L  47     147.966 167.163 177.566  1.00  0.00           C
ATOM   4529  CB  ALA L  47     148.620 166.098 178.518  1.00  0.00           C
ATOM   4530  C   ALA L  47     148.932 168.340 177.187  1.00  0.00           C
ATOM   4531  O   ALA L  47     148.721 169.484 177.651  1.00  0.00           O
ATOM   4532  N   ARG L  48     150.016 167.953 176.488  1.00  0.00           N
ATOM   4533  CA  ARG L  48     151.037 168.922 175.949  1.00  0.00           C
ATOM   4534  CB  ARG L  48     152.147 168.161 175.243  1.00  0.00           C
ATOM   4535  CG  ARG L  48     153.546 168.717 175.750  1.00  0.00           C
ATOM   4536  CD  ARG L  48     154.693 167.750 175.466  1.00  0.00           C
ATOM   4537  NE  ARG L  48     154.959 166.824 176.617  1.00  0.00           N
ATOM   4538  CZ  ARG L  48     156.086 166.310 176.896  1.00  0.00           C
ATOM   4539  NH1 ARG L  48     157.087 166.488 176.083  1.00  0.00           N
ATOM   4540  NH2 ARG L  48     156.194 165.772 177.994  1.00  0.00           N
ATOM   4541  C   ARG L  48     150.497 170.000 175.038  1.00  0.00           C
ATOM   4542  O   ARG L  48     151.048 171.088 175.048  1.00  0.00           O
ATOM   4543  N   HIS L  49     149.388 169.763 174.305  1.00  0.00           N
ATOM   4544  CA  HIS L  49     148.828 170.817 173.445  1.00  0.00           C
ATOM   4545  CB  HIS L  49     147.735 170.301 172.551  1.00  0.00           C
ATOM   4546  CG  HIS L  49     147.405 171.315 171.471  1.00  0.00           C
ATOM   4547  ND1 HIS L  49     148.224 171.496 170.312  1.00  0.00           N
ATOM   4548  CE1 HIS L  49     147.454 172.240 169.463  1.00  0.00           C
ATOM   4549  NE2 HIS L  49     146.289 172.583 170.029  1.00  0.00           N
ATOM   4550  CD2 HIS L  49     146.197 171.887 171.268  1.00  0.00           C
ATOM   4551  C   HIS L  49     148.295 171.848 174.359  1.00  0.00           C
ATOM   4552  O   HIS L  49     148.428 173.021 174.118  1.00  0.00           O
ATOM   4553  N   ALA L  50     147.582 171.407 175.484  1.00  0.00           N
ATOM   4554  CA  ALA L  50     147.077 172.353 176.447  1.00  0.00           C
ATOM   4555  CB  ALA L  50     145.752 171.896 176.945  1.00  0.00           C
ATOM   4556  C   ALA L  50     148.096 172.743 177.591  1.00  0.00           C
ATOM   4557  O   ALA L  50     147.783 173.329 178.604  1.00  0.00           O
ATOM   4558  N   GLY L  51     149.410 172.679 177.266  1.00  0.00           N
ATOM   4559  CA  GLY L  51     150.488 173.234 178.099  1.00  0.00           C
ATOM   4560  C   GLY L  51     150.552 172.440 179.424  1.00  0.00           C
ATOM   4561  O   GLY L  51     151.124 173.079 180.393  1.00  0.00           O
ATOM   4562  N   ARG L  52     150.045 171.221 179.645  1.00  0.00           N
ATOM   4563  CA  ARG L  52     150.084 170.469 180.933  1.00  0.00           C
ATOM   4564  CB  ARG L  52     148.710 169.791 181.156  1.00  0.00           C
ATOM   4565  CG  ARG L  52     147.751 170.780 181.989  1.00  0.00           C
ATOM   4566  CD  ARG L  52     146.409 170.139 182.566  1.00  0.00           C
ATOM   4567  NE  ARG L  52     145.527 169.802 181.422  1.00  0.00           N
ATOM   4568  CZ  ARG L  52     145.397 168.624 180.771  1.00  0.00           C
ATOM   4569  NH1 ARG L  52     146.222 167.668 180.911  1.00  0.00           N
ATOM   4570  NH2 ARG L  52     144.688 168.504 179.761  1.00  0.00           N
ATOM   4571  C   ARG L  52     151.177 169.420 180.987  1.00  0.00           C
ATOM   4572  O   ARG L  52     151.456 168.750 180.029  1.00  0.00           O
ATOM   4573  N   LYS L  53     151.849 169.251 182.177  1.00  0.00           N
ATOM   4574  CA  LYS L  53     152.861 168.238 182.500  1.00  0.00           C
ATOM   4575  CB  LYS L  53     153.707 168.757 183.679  1.00  0.00           C
ATOM   4576  CG  LYS L  53     154.596 169.938 183.341  1.00  0.00           C
ATOM   4577  CD  LYS L  53     155.128 170.741 184.524  1.00  0.00           C
ATOM   4578  CE  LYS L  53     155.953 171.918 184.112  1.00  0.00           C
ATOM   4579  NZ  LYS L  53     156.300 172.844 185.262  1.00  0.00           N
ATOM   4580  C   LYS L  53     152.064 166.963 182.963  1.00  0.00           C
ATOM   4581  O   LYS L  53     152.549 165.828 182.833  1.00  0.00           O
ATOM   4582  N   THR L  54     150.842 167.158 183.421  1.00  0.00           N
ATOM   4583  CA  THR L  54     149.975 166.112 183.854  1.00  0.00           C
ATOM   4584  CB  THR L  54     149.129 166.547 184.990  1.00  0.00           C
ATOM   4585  CG2 THR L  54     148.135 165.486 185.705  1.00  0.00           C
ATOM   4586  OG1 THR L  54     150.011 167.131 185.927  1.00  0.00           O
ATOM   4587  C   THR L  54     149.003 165.634 182.788  1.00  0.00           C
ATOM   4588  O   THR L  54     148.225 166.491 182.277  1.00  0.00           O
ATOM   4589  N   ILE L  55     148.896 164.369 182.449  1.00  0.00           N
ATOM   4590  CA  ILE L  55     147.783 163.893 181.678  1.00  0.00           C
ATOM   4591  CB  ILE L  55     148.260 162.561 180.972  1.00  0.00           C
ATOM   4592  CG2 ILE L  55     147.068 161.966 180.214  1.00  0.00           C
ATOM   4593  CG1 ILE L  55     149.488 162.618 179.989  1.00  0.00           C
ATOM   4594  CD1 ILE L  55     150.818 163.379 180.221  1.00  0.00           C
ATOM   4595  C   ILE L  55     146.434 163.638 182.494  1.00  0.00           C
ATOM   4596  O   ILE L  55     146.489 163.177 183.610  1.00  0.00           O
ATOM   4597  N   LYS L  56     145.248 163.877 181.942  1.00  0.00           N
ATOM   4598  CA  LYS L  56     143.897 164.095 182.522  1.00  0.00           C
ATOM   4599  CB  LYS L  56     143.659 165.639 182.711  1.00  0.00           C
ATOM   4600  CG  LYS L  56     144.384 166.342 183.829  1.00  0.00           C
ATOM   4601  CD  LYS L  56     143.716 167.685 184.166  1.00  0.00           C
ATOM   4602  CE  LYS L  56     144.136 168.290 185.550  1.00  0.00           C
ATOM   4603  NZ  LYS L  56     143.337 169.405 185.904  1.00  0.00           N
ATOM   4604  C   LYS L  56     142.799 163.475 181.714  1.00  0.00           C
ATOM   4605  O   LYS L  56     143.055 163.101 180.545  1.00  0.00           O
ATOM   4606  N   ALA L  57     141.646 163.290 182.252  1.00  0.00           N
ATOM   4607  CA  ALA L  57     140.626 162.374 181.640  1.00  0.00           C
ATOM   4608  CB  ALA L  57     139.615 162.056 182.757  1.00  0.00           C
ATOM   4609  C   ALA L  57     139.927 163.100 180.498  1.00  0.00           C
ATOM   4610  O   ALA L  57     139.232 162.419 179.709  1.00  0.00           O
ATOM   4611  N   GLU L  58     140.129 164.411 180.309  1.00  0.00           N
ATOM   4612  CA  GLU L  58     139.871 165.184 179.115  1.00  0.00           C
ATOM   4613  CB  GLU L  58     139.845 166.649 179.531  1.00  0.00           C
ATOM   4614  CG  GLU L  58     141.082 167.254 180.223  1.00  0.00           C
ATOM   4615  CD  GLU L  58     140.785 167.446 181.710  1.00  0.00           C
ATOM   4616  OE1 GLU L  58     141.131 168.581 182.102  1.00  0.00           O
ATOM   4617  OE2 GLU L  58     140.252 166.507 182.387  1.00  0.00           O
ATOM   4618  C   GLU L  58     140.761 164.715 178.003  1.00  0.00           C
ATOM   4619  O   GLU L  58     140.329 164.468 176.936  1.00  0.00           O
ATOM   4620  N   ASP L  59     142.094 164.586 178.227  1.00  0.00           N
ATOM   4621  CA  ASP L  59     143.077 164.031 177.308  1.00  0.00           C
ATOM   4622  CB  ASP L  59     144.541 164.096 177.817  1.00  0.00           C
ATOM   4623  CG  ASP L  59     144.746 165.472 178.408  1.00  0.00           C
ATOM   4624  OD1 ASP L  59     144.615 166.518 177.798  1.00  0.00           O
ATOM   4625  OD2 ASP L  59     145.475 165.482 179.470  1.00  0.00           O
ATOM   4626  C   ASP L  59     142.837 162.582 176.838  1.00  0.00           C
ATOM   4627  O   ASP L  59     142.710 162.361 175.708  1.00  0.00           O
ATOM   4628  N   ILE L  60     142.425 161.690 177.747  1.00  0.00           N
ATOM   4629  CA  ILE L  60     142.110 160.244 177.438  1.00  0.00           C
ATOM   4630  CB  ILE L  60     142.197 159.500 178.742  1.00  0.00           C
ATOM   4631  CG2 ILE L  60     141.766 158.030 178.698  1.00  0.00           C
ATOM   4632  CG1 ILE L  60     143.573 159.625 179.373  1.00  0.00           C
ATOM   4633  CD1 ILE L  60     144.672 158.666 178.810  1.00  0.00           C
ATOM   4634  C   ILE L  60     140.785 160.137 176.656  1.00  0.00           C
ATOM   4635  O   ILE L  60     140.685 159.410 175.634  1.00  0.00           O
ATOM   4636  N   GLU L  61     139.745 160.780 177.049  1.00  0.00           N
ATOM   4637  CA  GLU L  61     138.390 160.855 176.376  1.00  0.00           C
ATOM   4638  CB  GLU L  61     137.320 161.522 177.326  1.00  0.00           C
ATOM   4639  CG  GLU L  61     135.898 161.365 176.731  1.00  0.00           C
ATOM   4640  CD  GLU L  61     135.525 162.387 175.626  1.00  0.00           C
ATOM   4641  OE1 GLU L  61     136.002 163.485 175.738  1.00  0.00           O
ATOM   4642  OE2 GLU L  61     134.858 162.029 174.665  1.00  0.00           O
ATOM   4643  C   GLU L  61     138.518 161.415 174.966  1.00  0.00           C
ATOM   4644  O   GLU L  61     137.871 160.944 174.009  1.00  0.00           O
ATOM   4645  N   LEU L  62     139.391 162.442 174.780  1.00  0.00           N
ATOM   4646  CA  LEU L  62     139.678 162.840 173.473  1.00  0.00           C
ATOM   4647  CB  LEU L  62     140.095 164.332 173.387  1.00  0.00           C
ATOM   4648  CG  LEU L  62     140.455 164.968 172.009  1.00  0.00           C
ATOM   4649  CD1 LEU L  62     139.240 165.062 171.110  1.00  0.00           C
ATOM   4650  CD2 LEU L  62     140.935 166.382 172.187  1.00  0.00           C
ATOM   4651  C   LEU L  62     140.574 161.914 172.632  1.00  0.00           C
ATOM   4652  O   LEU L  62     140.448 162.005 171.438  1.00  0.00           O
ATOM   4653  N   ALA L  63     141.334 161.068 173.248  1.00  0.00           N
ATOM   4654  CA  ALA L  63     142.393 160.110 172.568  1.00  0.00           C
ATOM   4655  CB  ALA L  63     143.472 159.753 173.557  1.00  0.00           C
ATOM   4656  C   ALA L  63     141.738 158.898 171.949  1.00  0.00           C
ATOM   4657  O   ALA L  63     142.017 158.457 170.878  1.00  0.00           O
ATOM   4658  N   VAL L  64     140.660 158.431 172.631  1.00  0.00           N
ATOM   4659  CA  VAL L  64     140.060 157.193 172.142  1.00  0.00           C
ATOM   4660  CB  VAL L  64     139.489 156.476 173.387  1.00  0.00           C
ATOM   4661  CG1 VAL L  64     138.334 157.224 174.133  1.00  0.00           C
ATOM   4662  CG2 VAL L  64     138.996 155.099 173.033  1.00  0.00           C
ATOM   4663  C   VAL L  64     138.937 157.399 171.023  1.00  0.00           C
ATOM   4664  O   VAL L  64     138.482 156.479 170.342  1.00  0.00           O
ATOM   4665  N   ARG L  65     138.571 158.664 170.949  1.00  0.00           N
ATOM   4666  CA  ARG L  65     137.417 159.295 170.253  1.00  0.00           C
ATOM   4667  CB  ARG L  65     137.639 160.807 170.232  1.00  0.00           C
ATOM   4668  CG  ARG L  65     136.488 161.771 169.863  1.00  0.00           C
ATOM   4669  CD  ARG L  65     135.308 161.841 170.840  1.00  0.00           C
ATOM   4670  NE  ARG L  65     135.585 162.730 172.003  1.00  0.00           N
ATOM   4671  CZ  ARG L  65     135.587 163.963 172.040  1.00  0.00           C
ATOM   4672  NH1 ARG L  65     135.376 164.741 170.990  1.00  0.00           N
ATOM   4673  NH2 ARG L  65     135.559 164.638 173.173  1.00  0.00           N
ATOM   4674  C   ARG L  65     137.187 158.868 168.823  1.00  0.00           C
ATOM   4675  O   ARG L  65     136.102 158.921 168.311  1.00  0.00           O
ATOM   4676  N   ARG L  66     138.291 158.660 168.101  1.00  0.00           N
ATOM   4677  CA  ARG L  66     138.364 158.091 166.716  1.00  0.00           C
ATOM   4678  CB  ARG L  66     138.334 159.310 165.712  1.00  0.00           C
ATOM   4679  CG  ARG L  66     139.652 160.037 165.711  1.00  0.00           C
ATOM   4680  CD  ARG L  66     139.648 161.299 164.747  1.00  0.00           C
ATOM   4681  NE  ARG L  66     139.948 161.013 163.332  1.00  0.00           N
ATOM   4682  CZ  ARG L  66     139.502 161.763 162.308  1.00  0.00           C
ATOM   4683  NH1 ARG L  66     138.613 162.704 162.434  1.00  0.00           N
ATOM   4684  NH2 ARG L  66     139.839 161.551 161.082  1.00  0.00           N
ATOM   4685  C   ARG L  66     139.341 156.923 166.597  1.00  0.00           C
ATOM   4686  O   ARG L  66     139.935 156.754 165.541  1.00  0.00           O
ATOM   4687  N   PHE L  67     139.565 156.120 167.658  1.00  0.00           N
ATOM   4688  CA  PHE L  67     140.752 155.217 167.723  1.00  0.00           C
ATOM   4689  CB  PHE L  67     141.037 154.942 169.231  1.00  0.00           C
ATOM   4690  CG  PHE L  67     142.400 154.335 169.429  1.00  0.00           C
ATOM   4691  CD1 PHE L  67     143.544 155.175 169.628  1.00  0.00           C
ATOM   4692  CE1 PHE L  67     144.801 154.648 169.906  1.00  0.00           C
ATOM   4693  CZ  PHE L  67     144.932 153.302 170.119  1.00  0.00           C
ATOM   4694  CE2 PHE L  67     143.898 152.449 169.715  1.00  0.00           C
ATOM   4695  CD2 PHE L  67     142.611 152.994 169.413  1.00  0.00           C
ATOM   4696  C   PHE L  67     140.640 153.887 166.934  1.00  0.00           C
ATOM   4697  O   PHE L  67     141.598 153.363 166.305  1.00  0.00           O
ATOM   4698  N   LYS L  68     139.349 153.352 167.077  1.00  0.00           N
ATOM   4699  CA  LYS L  68     138.805 152.345 166.120  1.00  0.00           C
ATOM   4700  CB  LYS L  68     137.856 151.390 166.893  1.00  0.00           C
ATOM   4701  CG  LYS L  68     137.274 150.377 165.957  1.00  0.00           C
ATOM   4702  CD  LYS L  68     136.335 149.400 166.631  1.00  0.00           C
ATOM   4703  CE  LYS L  68     134.932 149.886 167.030  1.00  0.00           C
ATOM   4704  NZ  LYS L  68     134.095 148.758 167.542  1.00  0.00           N
ATOM   4705  C   LYS L  68     138.227 152.994 164.836  1.00  0.00           C
ATOM   4706  O   LYS L  68     137.580 154.047 165.071  1.00  0.00           O
ATOM   4707  OXT LYS L  68     138.359 152.489 163.785  1.00  0.00           O
ATOM   4708  N   MET M   1     134.892 147.940 186.838  1.00  0.00           N
ATOM   4709  CA  MET M   1     136.351 148.197 186.568  1.00  0.00           C
ATOM   4710  CB  MET M   1     136.807 149.512 187.146  1.00  0.00           C
ATOM   4711  CG  MET M   1     138.274 149.959 186.761  1.00  0.00           C
ATOM   4712  SD  MET M   1     138.525 151.767 186.764  1.00  0.00           S
ATOM   4713  CE  MET M   1     137.721 152.258 188.281  1.00  0.00           C
ATOM   4714  C   MET M   1     137.258 147.033 186.962  1.00  0.00           C
ATOM   4715  O   MET M   1     137.668 146.963 188.114  1.00  0.00           O
ATOM   4716  N   GLU M   2     137.424 146.051 186.073  1.00  0.00           N
ATOM   4717  CA  GLU M   2     138.108 144.775 186.402  1.00  0.00           C
ATOM   4718  CB  GLU M   2     137.900 143.846 185.170  1.00  0.00           C
ATOM   4719  CG  GLU M   2     136.449 143.358 184.896  1.00  0.00           C
ATOM   4720  CD  GLU M   2     135.832 142.860 186.267  1.00  0.00           C
ATOM   4721  OE1 GLU M   2     136.597 142.145 187.029  1.00  0.00           O
ATOM   4722  OE2 GLU M   2     134.679 143.167 186.555  1.00  0.00           O
ATOM   4723  C   GLU M   2     139.607 144.941 186.608  1.00  0.00           C
ATOM   4724  O   GLU M   2     140.103 144.148 187.478  1.00  0.00           O
ATOM   4725  N   LEU M   3     140.228 145.838 185.925  1.00  0.00           N
ATOM   4726  CA  LEU M   3     141.688 146.115 185.950  1.00  0.00           C
ATOM   4727  CB  LEU M   3     142.116 146.741 184.628  1.00  0.00           C
ATOM   4728  CG  LEU M   3     142.258 145.660 183.506  1.00  0.00           C
ATOM   4729  CD1 LEU M   3     142.314 146.405 182.186  1.00  0.00           C
ATOM   4730  CD2 LEU M   3     143.573 144.867 183.652  1.00  0.00           C
ATOM   4731  C   LEU M   3     142.055 146.835 187.283  1.00  0.00           C
ATOM   4732  O   LEU M   3     141.421 147.841 187.660  1.00  0.00           O
ATOM   4733  N   PRO M   4     143.071 146.411 188.074  1.00  0.00           N
ATOM   4734  CD  PRO M   4     143.920 145.167 187.897  1.00  0.00           C
ATOM   4735  CG  PRO M   4     145.363 145.464 188.587  1.00  0.00           C
ATOM   4736  CB  PRO M   4     144.882 146.477 189.725  1.00  0.00           C
ATOM   4737  CA  PRO M   4     143.718 147.279 189.057  1.00  0.00           C
ATOM   4738  C   PRO M   4     144.246 148.535 188.362  1.00  0.00           C
ATOM   4739  O   PRO M   4     144.640 148.557 187.159  1.00  0.00           O
ATOM   4740  N   ILE M   5     144.404 149.550 189.141  1.00  0.00           N
ATOM   4741  CA  ILE M   5     144.785 150.917 188.647  1.00  0.00           C
ATOM   4742  CB  ILE M   5     144.197 152.055 189.547  1.00  0.00           C
ATOM   4743  CG2 ILE M   5     144.470 153.452 188.905  1.00  0.00           C
ATOM   4744  CG1 ILE M   5     142.694 151.889 189.653  1.00  0.00           C
ATOM   4745  CD1 ILE M   5     141.848 151.872 188.405  1.00  0.00           C
ATOM   4746  C   ILE M   5     146.298 151.087 188.438  1.00  0.00           C
ATOM   4747  O   ILE M   5     146.661 151.798 187.473  1.00  0.00           O
ATOM   4748  N   ALA M   6     147.132 150.354 189.263  1.00  0.00           N
ATOM   4749  CA  ALA M   6     148.613 150.613 189.182  1.00  0.00           C
ATOM   4750  CB  ALA M   6     149.311 149.976 190.344  1.00  0.00           C
ATOM   4751  C   ALA M   6     149.247 150.265 187.853  1.00  0.00           C
ATOM   4752  O   ALA M   6     149.969 151.057 187.287  1.00  0.00           O
ATOM   4753  N   PRO M   7     149.088 149.057 187.335  1.00  0.00           N
ATOM   4754  CD  PRO M   7     148.204 147.879 187.642  1.00  0.00           C
ATOM   4755  CG  PRO M   7     148.299 146.796 186.542  1.00  0.00           C
ATOM   4756  CB  PRO M   7     149.455 147.242 185.696  1.00  0.00           C
ATOM   4757  CA  PRO M   7     149.670 148.718 185.991  1.00  0.00           C
ATOM   4758  C   PRO M   7     149.113 149.552 184.862  1.00  0.00           C
ATOM   4759  O   PRO M   7     149.923 149.909 183.963  1.00  0.00           O
ATOM   4760  N   ILE M   8     147.900 150.045 184.974  1.00  0.00           N
ATOM   4761  CA  ILE M   8     147.327 151.018 183.981  1.00  0.00           C
ATOM   4762  CB  ILE M   8     145.801 151.186 184.134  1.00  0.00           C
ATOM   4763  CG2 ILE M   8     145.264 152.129 182.982  1.00  0.00           C
ATOM   4764  CG1 ILE M   8     145.061 149.738 184.143  1.00  0.00           C
ATOM   4765  CD1 ILE M   8     145.233 148.843 182.851  1.00  0.00           C
ATOM   4766  C   ILE M   8     148.044 152.401 184.037  1.00  0.00           C
ATOM   4767  O   ILE M   8     148.434 152.902 182.971  1.00  0.00           O
ATOM   4768  N   GLY M   9     148.443 152.947 185.189  1.00  0.00           N
ATOM   4769  CA  GLY M   9     149.363 153.982 185.427  1.00  0.00           C
ATOM   4770  C   GLY M   9     150.829 153.684 184.937  1.00  0.00           C
ATOM   4771  O   GLY M   9     151.381 154.520 184.217  1.00  0.00           O
ATOM   4772  N   ARG M  10     151.277 152.456 185.137  1.00  0.00           N
ATOM   4773  CA  ARG M  10     152.692 152.086 184.683  1.00  0.00           C
ATOM   4774  CB  ARG M  10     153.072 150.646 185.145  1.00  0.00           C
ATOM   4775  CG  ARG M  10     153.495 150.518 186.653  1.00  0.00           C
ATOM   4776  CD  ARG M  10     154.231 149.243 186.968  1.00  0.00           C
ATOM   4777  NE  ARG M  10     153.369 148.093 187.081  1.00  0.00           N
ATOM   4778  CZ  ARG M  10     152.721 147.716 188.139  1.00  0.00           C
ATOM   4779  NH1 ARG M  10     152.537 148.426 189.148  1.00  0.00           N
ATOM   4780  NH2 ARG M  10     151.987 146.653 188.165  1.00  0.00           N
ATOM   4781  C   ARG M  10     152.750 152.104 183.154  1.00  0.00           C
ATOM   4782  O   ARG M  10     153.876 152.250 182.618  1.00  0.00           O
ATOM   4783  N   ILE M  11     151.641 152.058 182.401  1.00  0.00           N
ATOM   4784  CA  ILE M  11     151.485 152.171 180.930  1.00  0.00           C
ATOM   4785  CB  ILE M  11     150.187 151.348 180.395  1.00  0.00           C
ATOM   4786  CG2 ILE M  11     149.732 151.780 179.017  1.00  0.00           C
ATOM   4787  CG1 ILE M  11     150.485 149.853 180.575  1.00  0.00           C
ATOM   4788  CD1 ILE M  11     149.197 149.031 180.234  1.00  0.00           C
ATOM   4789  C   ILE M  11     151.607 153.622 180.467  1.00  0.00           C
ATOM   4790  O   ILE M  11     152.384 153.936 179.583  1.00  0.00           O
ATOM   4791  N   ILE M  12     150.759 154.505 181.069  1.00  0.00           N
ATOM   4792  CA  ILE M  12     150.739 155.922 180.854  1.00  0.00           C
ATOM   4793  CB  ILE M  12     149.455 156.618 181.510  1.00  0.00           C
ATOM   4794  CG2 ILE M  12     149.463 158.004 180.841  1.00  0.00           C
ATOM   4795  CG1 ILE M  12     148.058 155.980 181.282  1.00  0.00           C
ATOM   4796  CD1 ILE M  12     146.871 156.597 182.054  1.00  0.00           C
ATOM   4797  C   ILE M  12     152.141 156.484 181.222  1.00  0.00           C
ATOM   4798  O   ILE M  12     152.677 157.245 180.452  1.00  0.00           O
ATOM   4799  N   LYS M  13     152.766 156.101 182.348  1.00  0.00           N
ATOM   4800  CA  LYS M  13     154.073 156.468 182.835  1.00  0.00           C
ATOM   4801  CB  LYS M  13     154.411 155.902 184.202  1.00  0.00           C
ATOM   4802  CG  LYS M  13     155.945 155.953 184.600  1.00  0.00           C
ATOM   4803  CD  LYS M  13     156.390 156.097 186.011  1.00  0.00           C
ATOM   4804  CE  LYS M  13     157.908 156.287 186.104  1.00  0.00           C
ATOM   4805  NZ  LYS M  13     158.372 156.419 187.492  1.00  0.00           N
ATOM   4806  C   LYS M  13     155.162 156.084 181.734  1.00  0.00           C
ATOM   4807  O   LYS M  13     155.731 156.998 181.184  1.00  0.00           O
ATOM   4808  N   ASP M  14     155.266 154.810 181.377  1.00  0.00           N
ATOM   4809  CA  ASP M  14     156.270 154.358 180.429  1.00  0.00           C
ATOM   4810  CB  ASP M  14     156.374 152.773 180.390  1.00  0.00           C
ATOM   4811  CG  ASP M  14     156.771 152.250 181.747  1.00  0.00           C
ATOM   4812  OD1 ASP M  14     156.515 151.048 181.995  1.00  0.00           O
ATOM   4813  OD2 ASP M  14     157.579 152.848 182.510  1.00  0.00           O
ATOM   4814  C   ASP M  14     156.191 154.929 179.059  1.00  0.00           C
ATOM   4815  O   ASP M  14     157.105 154.970 178.282  1.00  0.00           O
ATOM   4816  N   ALA M  15     154.994 155.545 178.759  1.00  0.00           N
ATOM   4817  CA  ALA M  15     154.784 156.083 177.389  1.00  0.00           C
ATOM   4818  CB  ALA M  15     153.282 156.090 177.155  1.00  0.00           C
ATOM   4819  C   ALA M  15     155.438 157.505 177.158  1.00  0.00           C
ATOM   4820  O   ALA M  15     155.553 157.882 175.952  1.00  0.00           O
ATOM   4821  N   GLY M  16     155.827 158.283 178.192  1.00  0.00           N
ATOM   4822  CA  GLY M  16     156.316 159.646 178.037  1.00  0.00           C
ATOM   4823  C   GLY M  16     155.665 160.691 178.992  1.00  0.00           C
ATOM   4824  O   GLY M  16     155.928 161.835 178.807  1.00  0.00           O
ATOM   4825  N   ALA M  17     154.838 160.256 179.902  1.00  0.00           N
ATOM   4826  CA  ALA M  17     154.192 161.128 180.945  1.00  0.00           C
ATOM   4827  CB  ALA M  17     152.840 160.424 181.388  1.00  0.00           C
ATOM   4828  C   ALA M  17     154.998 161.565 182.193  1.00  0.00           C
ATOM   4829  O   ALA M  17     155.485 160.666 182.902  1.00  0.00           O
ATOM   4830  N   GLU M  18     155.141 162.895 182.370  1.00  0.00           N
ATOM   4831  CA  GLU M  18     155.767 163.473 183.564  1.00  0.00           C
ATOM   4832  CB  GLU M  18     156.207 164.887 183.394  1.00  0.00           C
ATOM   4833  CG  GLU M  18     156.717 165.583 184.763  1.00  0.00           C
ATOM   4834  CD  GLU M  18     157.453 166.863 184.556  1.00  0.00           C
ATOM   4835  OE1 GLU M  18     157.049 167.868 185.235  1.00  0.00           O
ATOM   4836  OE2 GLU M  18     158.261 167.062 183.614  1.00  0.00           O
ATOM   4837  C   GLU M  18     154.854 163.339 184.823  1.00  0.00           C
ATOM   4838  O   GLU M  18     155.441 163.212 185.958  1.00  0.00           O
ATOM   4839  N   ARG M  19     153.541 163.337 184.672  1.00  0.00           N
ATOM   4840  CA  ARG M  19     152.512 163.066 185.709  1.00  0.00           C
ATOM   4841  CB  ARG M  19     152.261 164.296 186.570  1.00  0.00           C
ATOM   4842  CG  ARG M  19     153.413 164.899 187.435  1.00  0.00           C
ATOM   4843  CD  ARG M  19     152.719 165.993 188.258  1.00  0.00           C
ATOM   4844  NE  ARG M  19     153.645 166.485 189.205  1.00  0.00           N
ATOM   4845  CZ  ARG M  19     153.375 167.119 190.290  1.00  0.00           C
ATOM   4846  NH1 ARG M  19     152.126 167.489 190.618  1.00  0.00           N
ATOM   4847  NH2 ARG M  19     154.254 167.298 191.233  1.00  0.00           N
ATOM   4848  C   ARG M  19     151.296 162.555 185.092  1.00  0.00           C
ATOM   4849  O   ARG M  19     151.061 162.748 183.893  1.00  0.00           O
ATOM   4850  N   VAL M  20     150.417 161.849 185.878  1.00  0.00           N
ATOM   4851  CA  VAL M  20     149.163 161.321 185.412  1.00  0.00           C
ATOM   4852  CB  VAL M  20     149.231 159.862 184.957  1.00  0.00           C
ATOM   4853  CG1 VAL M  20     148.036 159.294 184.319  1.00  0.00           C
ATOM   4854  CG2 VAL M  20     150.374 159.564 183.941  1.00  0.00           C
ATOM   4855  C   VAL M  20     148.126 161.506 186.541  1.00  0.00           C
ATOM   4856  O   VAL M  20     148.426 161.215 187.665  1.00  0.00           O
ATOM   4857  N   SER M  21     146.965 161.910 186.226  1.00  0.00           N
ATOM   4858  CA  SER M  21     145.806 162.094 187.145  1.00  0.00           C
ATOM   4859  CB  SER M  21     144.843 163.160 186.629  1.00  0.00           C
ATOM   4860  OG  SER M  21     143.618 163.279 187.344  1.00  0.00           O
ATOM   4861  C   SER M  21     145.155 160.695 187.449  1.00  0.00           C
ATOM   4862  O   SER M  21     145.302 159.844 186.589  1.00  0.00           O
ATOM   4863  N   ASP M  22     144.530 160.378 188.567  1.00  0.00           N
ATOM   4864  CA  ASP M  22     143.820 159.088 188.891  1.00  0.00           C
ATOM   4865  CB  ASP M  22     143.511 158.925 190.346  1.00  0.00           C
ATOM   4866  CG  ASP M  22     144.652 158.536 191.262  1.00  0.00           C
ATOM   4867  OD1 ASP M  22     144.810 159.233 192.362  1.00  0.00           O
ATOM   4868  OD2 ASP M  22     145.546 157.770 190.839  1.00  0.00           O
ATOM   4869  C   ASP M  22     142.562 159.048 187.982  1.00  0.00           C
ATOM   4870  O   ASP M  22     142.409 157.963 187.330  1.00  0.00           O
ATOM   4871  N   ASP M  23     141.793 160.092 187.699  1.00  0.00           N
ATOM   4872  CA  ASP M  23     140.660 160.059 186.792  1.00  0.00           C
ATOM   4873  CB  ASP M  23     139.980 161.442 186.633  1.00  0.00           C
ATOM   4874  CG  ASP M  23     139.142 161.808 187.761  1.00  0.00           C
ATOM   4875  OD1 ASP M  23     139.378 162.948 188.312  1.00  0.00           O
ATOM   4876  OD2 ASP M  23     138.098 161.190 188.006  1.00  0.00           O
ATOM   4877  C   ASP M  23     141.201 159.682 185.306  1.00  0.00           C
ATOM   4878  O   ASP M  23     140.557 158.989 184.534  1.00  0.00           O
ATOM   4879  N   ALA M  24     142.419 160.125 184.935  1.00  0.00           N
ATOM   4880  CA  ALA M  24     143.018 159.683 183.645  1.00  0.00           C
ATOM   4881  CB  ALA M  24     144.281 160.456 183.363  1.00  0.00           C
ATOM   4882  C   ALA M  24     143.407 158.135 183.683  1.00  0.00           C
ATOM   4883  O   ALA M  24     143.281 157.530 182.615  1.00  0.00           O
ATOM   4884  N   ARG M  25     143.946 157.622 184.790  1.00  0.00           N
ATOM   4885  CA  ARG M  25     144.234 156.198 184.915  1.00  0.00           C
ATOM   4886  CB  ARG M  25     145.005 155.874 186.209  1.00  0.00           C
ATOM   4887  CG  ARG M  25     146.359 156.610 186.398  1.00  0.00           C
ATOM   4888  CD  ARG M  25     146.794 156.575 187.840  1.00  0.00           C
ATOM   4889  NE  ARG M  25     148.188 157.099 187.959  1.00  0.00           N
ATOM   4890  CZ  ARG M  25     148.612 158.145 188.599  1.00  0.00           C
ATOM   4891  NH1 ARG M  25     147.944 158.822 189.426  1.00  0.00           N
ATOM   4892  NH2 ARG M  25     149.867 158.388 188.453  1.00  0.00           N
ATOM   4893  C   ARG M  25     142.882 155.360 184.863  1.00  0.00           C
ATOM   4894  O   ARG M  25     142.840 154.479 184.015  1.00  0.00           O
ATOM   4895  N   ILE M  26     141.913 155.761 185.688  1.00  0.00           N
ATOM   4896  CA  ILE M  26     140.539 155.209 185.631  1.00  0.00           C
ATOM   4897  CB  ILE M  26     139.568 155.925 186.695  1.00  0.00           C
ATOM   4898  CG2 ILE M  26     138.048 155.643 186.556  1.00  0.00           C
ATOM   4899  CG1 ILE M  26     140.018 155.374 188.062  1.00  0.00           C
ATOM   4900  CD1 ILE M  26     139.493 156.151 189.272  1.00  0.00           C
ATOM   4901  C   ILE M  26     139.931 155.279 184.246  1.00  0.00           C
ATOM   4902  O   ILE M  26     139.353 154.274 183.873  1.00  0.00           O
ATOM   4903  N   THR M  27     140.107 156.381 183.544  1.00  0.00           N
ATOM   4904  CA  THR M  27     139.485 156.534 182.254  1.00  0.00           C
ATOM   4905  CB  THR M  27     139.606 157.987 181.667  1.00  0.00           C
ATOM   4906  CG2 THR M  27     138.773 158.072 180.454  1.00  0.00           C
ATOM   4907  OG1 THR M  27     138.954 158.823 182.590  1.00  0.00           O
ATOM   4908  C   THR M  27     140.045 155.510 181.207  1.00  0.00           C
ATOM   4909  O   THR M  27     139.270 154.776 180.611  1.00  0.00           O
ATOM   4910  N   LEU M  28     141.384 155.272 181.264  1.00  0.00           N
ATOM   4911  CA  LEU M  28     142.092 154.160 180.520  1.00  0.00           C
ATOM   4912  CB  LEU M  28     143.626 154.427 180.368  1.00  0.00           C
ATOM   4913  CG  LEU M  28     144.357 153.314 179.594  1.00  0.00           C
ATOM   4914  CD1 LEU M  28     144.032 153.311 178.129  1.00  0.00           C
ATOM   4915  CD2 LEU M  28     145.934 153.504 179.718  1.00  0.00           C
ATOM   4916  C   LEU M  28     141.707 152.735 181.017  1.00  0.00           C
ATOM   4917  O   LEU M  28     141.333 151.946 180.196  1.00  0.00           O
ATOM   4918  N   ALA M  29     141.613 152.513 182.321  1.00  0.00           N
ATOM   4919  CA  ALA M  29     141.259 151.259 182.890  1.00  0.00           C
ATOM   4920  CB  ALA M  29     141.363 151.217 184.366  1.00  0.00           C
ATOM   4921  C   ALA M  29     139.784 150.823 182.490  1.00  0.00           C
ATOM   4922  O   ALA M  29     139.412 149.661 182.275  1.00  0.00           O
ATOM   4923  N   LYS M  30     138.900 151.764 182.371  1.00  0.00           N
ATOM   4924  CA  LYS M  30     137.619 151.707 181.882  1.00  0.00           C
ATOM   4925  CB  LYS M  30     136.851 152.940 182.199  1.00  0.00           C
ATOM   4926  CG  LYS M  30     136.316 152.958 183.655  1.00  0.00           C
ATOM   4927  CD  LYS M  30     135.478 154.222 183.926  1.00  0.00           C
ATOM   4928  CE  LYS M  30     134.637 153.883 185.139  1.00  0.00           C
ATOM   4929  NZ  LYS M  30     133.423 154.738 185.249  1.00  0.00           N
ATOM   4930  C   LYS M  30     137.598 151.405 180.430  1.00  0.00           C
ATOM   4931  O   LYS M  30     137.086 150.309 180.022  1.00  0.00           O
ATOM   4932  N   ILE M  31     138.233 152.257 179.645  1.00  0.00           N
ATOM   4933  CA  ILE M  31     138.348 151.938 178.203  1.00  0.00           C
ATOM   4934  CB  ILE M  31     139.090 153.061 177.516  1.00  0.00           C
ATOM   4935  CG2 ILE M  31     139.468 152.675 176.081  1.00  0.00           C
ATOM   4936  CG1 ILE M  31     138.279 154.356 177.499  1.00  0.00           C
ATOM   4937  CD1 ILE M  31     139.148 155.600 177.500  1.00  0.00           C
ATOM   4938  C   ILE M  31     139.039 150.535 177.831  1.00  0.00           C
ATOM   4939  O   ILE M  31     138.567 149.924 176.918  1.00  0.00           O
ATOM   4940  N   LEU M  32     140.037 150.019 178.580  1.00  0.00           N
ATOM   4941  CA  LEU M  32     140.555 148.657 178.387  1.00  0.00           C
ATOM   4942  CB  LEU M  32     141.910 148.454 179.071  1.00  0.00           C
ATOM   4943  CG  LEU M  32     143.169 149.292 178.730  1.00  0.00           C
ATOM   4944  CD1 LEU M  32     144.471 148.599 179.005  1.00  0.00           C
ATOM   4945  CD2 LEU M  32     143.228 149.786 177.303  1.00  0.00           C
ATOM   4946  C   LEU M  32     139.637 147.548 178.750  1.00  0.00           C
ATOM   4947  O   LEU M  32     139.774 146.429 178.251  1.00  0.00           O
ATOM   4948  N   GLU M  33     138.561 147.814 179.522  1.00  0.00           N
ATOM   4949  CA  GLU M  33     137.363 146.976 179.681  1.00  0.00           C
ATOM   4950  CB  GLU M  33     136.769 147.295 181.030  1.00  0.00           C
ATOM   4951  CG  GLU M  33     135.828 146.143 181.551  1.00  0.00           C
ATOM   4952  CD  GLU M  33     135.156 146.420 182.900  1.00  0.00           C
ATOM   4953  OE1 GLU M  33     133.914 146.390 182.876  1.00  0.00           O
ATOM   4954  OE2 GLU M  33     135.833 146.896 183.795  1.00  0.00           O
ATOM   4955  C   GLU M  33     136.388 147.185 178.507  1.00  0.00           C
ATOM   4956  O   GLU M  33     135.943 146.121 178.059  1.00  0.00           O
ATOM   4957  N   GLU M  34     136.142 148.395 178.000  1.00  0.00           N
ATOM   4958  CA  GLU M  34     135.135 148.653 176.999  1.00  0.00           C
ATOM   4959  CB  GLU M  34     134.871 150.163 176.744  1.00  0.00           C
ATOM   4960  CG  GLU M  34     134.199 150.970 177.895  1.00  0.00           C
ATOM   4961  CD  GLU M  34     132.871 150.333 178.332  1.00  0.00           C
ATOM   4962  OE1 GLU M  34     132.619 149.922 179.479  1.00  0.00           O
ATOM   4963  OE2 GLU M  34     131.928 150.408 177.454  1.00  0.00           O
ATOM   4964  C   GLU M  34     135.686 148.073 175.639  1.00  0.00           C
ATOM   4965  O   GLU M  34     134.932 147.329 174.914  1.00  0.00           O
ATOM   4966  N   MET M  35     136.919 148.352 175.206  1.00  0.00           N
ATOM   4967  CA  MET M  35     137.572 147.648 174.016  1.00  0.00           C
ATOM   4968  CB  MET M  35     138.850 148.446 173.720  1.00  0.00           C
ATOM   4969  CG  MET M  35     138.811 149.954 173.499  1.00  0.00           C
ATOM   4970  SD  MET M  35     138.459 150.459 171.741  1.00  0.00           S
ATOM   4971  CE  MET M  35     139.742 151.626 171.331  1.00  0.00           C
ATOM   4972  C   MET M  35     137.835 146.209 174.320  1.00  0.00           C
ATOM   4973  O   MET M  35     137.730 145.426 173.315  1.00  0.00           O
ATOM   4974  N   GLY M  36     138.002 145.754 175.542  1.00  0.00           N
ATOM   4975  CA  GLY M  36     138.099 144.341 175.995  1.00  0.00           C
ATOM   4976  C   GLY M  36     136.845 143.519 175.602  1.00  0.00           C
ATOM   4977  O   GLY M  36     136.947 142.463 174.933  1.00  0.00           O
ATOM   4978  N   ARG M  37     135.677 144.049 176.025  1.00  0.00           N
ATOM   4979  CA  ARG M  37     134.451 143.436 175.734  1.00  0.00           C
ATOM   4980  CB  ARG M  37     133.291 144.065 176.613  1.00  0.00           C
ATOM   4981  CG  ARG M  37     133.171 143.482 178.037  1.00  0.00           C
ATOM   4982  CD  ARG M  37     131.872 144.114 178.691  1.00  0.00           C
ATOM   4983  NE  ARG M  37     132.263 145.232 179.626  1.00  0.00           N
ATOM   4984  CZ  ARG M  37     132.354 146.582 179.443  1.00  0.00           C
ATOM   4985  NH1 ARG M  37     132.145 147.041 178.204  1.00  0.00           N
ATOM   4986  NH2 ARG M  37     132.575 147.416 180.428  1.00  0.00           N
ATOM   4987  C   ARG M  37     134.087 143.482 174.256  1.00  0.00           C
ATOM   4988  O   ARG M  37     133.493 142.482 173.779  1.00  0.00           O
ATOM   4989  N   ASP M  38     134.397 144.592 173.505  1.00  0.00           N
ATOM   4990  CA  ASP M  38     134.017 144.735 172.093  1.00  0.00           C
ATOM   4991  CB  ASP M  38     134.254 146.261 171.677  1.00  0.00           C
ATOM   4992  CG  ASP M  38     133.507 146.703 170.379  1.00  0.00           C
ATOM   4993  OD1 ASP M  38     133.263 145.872 169.469  1.00  0.00           O
ATOM   4994  OD2 ASP M  38     133.389 147.916 170.095  1.00  0.00           O
ATOM   4995  C   ASP M  38     134.681 143.750 171.208  1.00  0.00           C
ATOM   4996  O   ASP M  38     134.036 143.264 170.328  1.00  0.00           O
ATOM   4997  N   ILE M  39     136.004 143.424 171.401  1.00  0.00           N
ATOM   4998  CA  ILE M  39     136.864 142.370 170.902  1.00  0.00           C
ATOM   4999  CB  ILE M  39     138.347 142.472 171.295  1.00  0.00           C
ATOM   5000  CG2 ILE M  39     139.228 141.297 170.716  1.00  0.00           C
ATOM   5001  CG1 ILE M  39     139.133 143.709 170.913  1.00  0.00           C
ATOM   5002  CD1 ILE M  39     140.530 144.023 171.535  1.00  0.00           C
ATOM   5003  C   ILE M  39     136.218 140.957 171.315  1.00  0.00           C
ATOM   5004  O   ILE M  39     135.795 140.104 170.428  1.00  0.00           O
ATOM   5005  N   ALA M  40     136.122 140.637 172.603  1.00  0.00           N
ATOM   5006  CA  ALA M  40     135.507 139.412 173.086  1.00  0.00           C
ATOM   5007  CB  ALA M  40     135.358 139.429 174.590  1.00  0.00           C
ATOM   5008  C   ALA M  40     134.091 139.037 172.456  1.00  0.00           C
ATOM   5009  O   ALA M  40     133.965 137.878 172.153  1.00  0.00           O
ATOM   5010  N   SER M  41     133.168 140.046 172.210  1.00  0.00           N
ATOM   5011  CA  SER M  41     131.883 139.779 171.583  1.00  0.00           C
ATOM   5012  CB  SER M  41     131.234 141.211 171.564  1.00  0.00           C
ATOM   5013  OG  SER M  41     131.032 141.677 172.811  1.00  0.00           O
ATOM   5014  C   SER M  41     131.962 139.050 170.234  1.00  0.00           C
ATOM   5015  O   SER M  41     131.124 138.081 169.944  1.00  0.00           O
ATOM   5016  N   GLU M  42     132.893 139.379 169.315  1.00  0.00           N
ATOM   5017  CA  GLU M  42     133.066 138.784 168.003  1.00  0.00           C
ATOM   5018  CB  GLU M  42     133.820 139.660 167.019  1.00  0.00           C
ATOM   5019  CG  GLU M  42     133.330 141.191 167.004  1.00  0.00           C
ATOM   5020  CD  GLU M  42     131.857 141.415 167.230  1.00  0.00           C
ATOM   5021  OE1 GLU M  42     130.990 140.783 166.601  1.00  0.00           O
ATOM   5022  OE2 GLU M  42     131.500 142.380 167.998  1.00  0.00           O
ATOM   5023  C   GLU M  42     133.879 137.463 168.103  1.00  0.00           C
ATOM   5024  O   GLU M  42     133.609 136.578 167.199  1.00  0.00           O
ATOM   5025  N   ALA M  43     134.848 137.235 169.067  1.00  0.00           N
ATOM   5026  CA  ALA M  43     135.562 136.007 169.215  1.00  0.00           C
ATOM   5027  CB  ALA M  43     136.703 136.129 170.191  1.00  0.00           C
ATOM   5028  C   ALA M  43     134.627 134.920 169.738  1.00  0.00           C
ATOM   5029  O   ALA M  43     134.752 133.792 169.281  1.00  0.00           O
ATOM   5030  N   ILE M  44     133.695 135.265 170.647  1.00  0.00           N
ATOM   5031  CA  ILE M  44     132.422 134.524 170.920  1.00  0.00           C
ATOM   5032  CB  ILE M  44     131.496 135.193 171.921  1.00  0.00           C
ATOM   5033  CG2 ILE M  44     130.123 134.514 172.019  1.00  0.00           C
ATOM   5034  CG1 ILE M  44     132.168 135.251 173.348  1.00  0.00           C
ATOM   5035  CD1 ILE M  44     131.554 136.129 174.333  1.00  0.00           C
ATOM   5036  C   ILE M  44     131.608 134.178 169.605  1.00  0.00           C
ATOM   5037  O   ILE M  44     131.393 132.973 169.381  1.00  0.00           O
ATOM   5038  N   LYS M  45     131.255 135.131 168.772  1.00  0.00           N
ATOM   5039  CA  LYS M  45     130.607 134.792 167.527  1.00  0.00           C
ATOM   5040  CB  LYS M  45     130.111 136.017 166.766  1.00  0.00           C
ATOM   5041  CG  LYS M  45     129.317 137.200 167.411  1.00  0.00           C
ATOM   5042  CD  LYS M  45     128.137 136.684 168.263  1.00  0.00           C
ATOM   5043  CE  LYS M  45     126.787 137.454 168.050  1.00  0.00           C
ATOM   5044  NZ  LYS M  45     126.885 138.842 168.611  1.00  0.00           N
ATOM   5045  C   LYS M  45     131.470 133.917 166.601  1.00  0.00           C
ATOM   5046  O   LYS M  45     130.886 133.070 165.966  1.00  0.00           O
ATOM   5047  N   LEU M  46     132.786 134.087 166.555  1.00  0.00           N
ATOM   5048  CA  LEU M  46     133.686 133.383 165.676  1.00  0.00           C
ATOM   5049  CB  LEU M  46     135.008 134.093 165.365  1.00  0.00           C
ATOM   5050  CG  LEU M  46     134.973 135.350 164.463  1.00  0.00           C
ATOM   5051  CD1 LEU M  46     136.226 136.193 164.538  1.00  0.00           C
ATOM   5052  CD2 LEU M  46     134.792 134.886 163.000  1.00  0.00           C
ATOM   5053  C   LEU M  46     133.878 131.887 166.151  1.00  0.00           C
ATOM   5054  O   LEU M  46     133.785 130.968 165.342  1.00  0.00           O
ATOM   5055  N   ALA M  47     134.185 131.633 167.468  1.00  0.00           N
ATOM   5056  CA  ALA M  47     134.056 130.360 168.129  1.00  0.00           C
ATOM   5057  CB  ALA M  47     134.144 130.482 169.667  1.00  0.00           C
ATOM   5058  C   ALA M  47     132.753 129.688 167.777  1.00  0.00           C
ATOM   5059  O   ALA M  47     132.802 128.588 167.192  1.00  0.00           O
ATOM   5060  N   ARG M  48     131.648 130.379 167.849  1.00  0.00           N
ATOM   5061  CA  ARG M  48     130.327 129.894 167.416  1.00  0.00           C
ATOM   5062  CB  ARG M  48     129.220 130.863 167.737  1.00  0.00           C
[truncated: 488,857 more chars]
