# Supplementary material for: Archaeal chromatin ‘slinkies’ are inherently dynamic complexes with deflected DNA wrapping pathways
Source: eLife. 2021 Mar 2;10:e65587. doi: 10.7554/eLife.65587 (PMC7990501; doi:10.7554/eLife.65587)
Supplement: Supplementary file 2. [file elife-65587-supp2.pdb]

CRYST1    0.000    0.000    0.000  90.00  90.00  90.00 P 1           1
ATOM      1  N   MET A   1     163.479 136.677 145.316  1.00  0.00           N
ATOM      2  CA  MET A   1     162.707 136.721 144.040  1.00  0.00           C
ATOM      3  CB  MET A   1     163.419 135.913 142.936  1.00  0.00           C
ATOM      4  CG  MET A   1     162.769 136.048 141.551  1.00  0.00           C
ATOM      5  SD  MET A   1     163.894 135.637 140.186  1.00  0.00           S
ATOM      6  CE  MET A   1     164.254 133.895 140.555  1.00  0.00           C
ATOM      7  C   MET A   1     161.258 136.275 144.275  1.00  0.00           C
ATOM      8  O   MET A   1     160.917 135.108 144.085  1.00  0.00           O
ATOM      9  N   GLU A   2     160.411 137.187 144.762  1.00  0.00           N
ATOM     10  CA  GLU A   2     159.007 136.880 145.083  1.00  0.00           C
ATOM     11  CB  GLU A   2     158.367 138.009 145.911  1.00  0.00           C
ATOM     12  CG  GLU A   2     159.162 138.503 147.127  1.00  0.00           C
ATOM     13  CD  GLU A   2     159.740 137.397 148.029  1.00  0.00           C
ATOM     14  OE1 GLU A   2     159.107 136.328 148.179  1.00  0.00           O
ATOM     15  OE2 GLU A   2     160.833 137.597 148.609  1.00  0.00           O
ATOM     16  C   GLU A   2     158.160 136.660 143.822  1.00  0.00           C
ATOM     17  O   GLU A   2     157.302 135.775 143.803  1.00  0.00           O
ATOM     18  N   LEU A   3     158.390 137.459 142.771  1.00  0.00           N
ATOM     19  CA  LEU A   3     157.606 137.378 141.539  1.00  0.00           C
ATOM     20  CB  LEU A   3     157.809 138.623 140.656  1.00  0.00           C
ATOM     21  CG  LEU A   3     157.338 139.950 141.269  1.00  0.00           C
ATOM     22  CD1 LEU A   3     157.558 141.087 140.273  1.00  0.00           C
ATOM     23  CD2 LEU A   3     155.851 139.929 141.634  1.00  0.00           C
ATOM     24  C   LEU A   3     157.933 136.101 140.738  1.00  0.00           C
ATOM     25  O   LEU A   3     159.114 135.784 140.551  1.00  0.00           O
ATOM     26  N   PRO A   4     156.911 135.391 140.224  1.00  0.00           N
ATOM     27  CD  PRO A   4     155.488 135.638 140.417  1.00  0.00           C
ATOM     28  CG  PRO A   4     154.789 134.746 139.398  1.00  0.00           C
ATOM     29  CB  PRO A   4     155.741 133.566 139.251  1.00  0.00           C
ATOM     30  CA  PRO A   4     157.107 134.243 139.345  1.00  0.00           C
ATOM     31  C   PRO A   4     157.616 134.657 137.960  1.00  0.00           C
ATOM     32  O   PRO A   4     157.371 135.773 137.489  1.00  0.00           O
ATOM     33  N   ILE A   5     158.304 133.740 137.284  1.00  0.00           N
ATOM     34  CA  ILE A   5     158.919 133.983 135.976  1.00  0.00           C
ATOM     35  CB  ILE A   5     160.145 133.060 135.797  1.00  0.00           C
ATOM     36  CG2 ILE A   5     160.845 133.336 134.464  1.00  0.00           C
ATOM     37  CG1 ILE A   5     161.169 133.187 136.946  1.00  0.00           C
ATOM     38  CD1 ILE A   5     161.712 134.602 137.188  1.00  0.00           C
ATOM     39  C   ILE A   5     157.918 133.821 134.828  1.00  0.00           C
ATOM     40  O   ILE A   5     157.868 134.669 133.932  1.00  0.00           O
ATOM     41  N   ALA A   6     157.105 132.762 134.848  1.00  0.00           N
ATOM     42  CA  ALA A   6     156.196 132.434 133.751  1.00  0.00           C
ATOM     43  CB  ALA A   6     155.491 131.104 134.038  1.00  0.00           C
ATOM     44  C   ALA A   6     155.207 133.562 133.392  1.00  0.00           C
ATOM     45  O   ALA A   6     155.122 133.885 132.206  1.00  0.00           O
ATOM     46  N   PRO A   7     154.533 134.255 134.337  1.00  0.00           N
ATOM     47  CD  PRO A   7     154.424 133.980 135.763  1.00  0.00           C
ATOM     48  CG  PRO A   7     153.055 134.536 136.152  1.00  0.00           C
ATOM     49  CB  PRO A   7     153.003 135.802 135.308  1.00  0.00           C
ATOM     50  CA  PRO A   7     153.632 135.357 133.987  1.00  0.00           C
ATOM     51  C   PRO A   7     154.344 136.518 133.294  1.00  0.00           C
ATOM     52  O   PRO A   7     153.819 137.107 132.357  1.00  0.00           O
ATOM     53  N   ILE A   8     155.577 136.819 133.704  1.00  0.00           N
ATOM     54  CA  ILE A   8     156.404 137.863 133.085  1.00  0.00           C
ATOM     55  CB  ILE A   8     157.595 138.195 134.006  1.00  0.00           C
ATOM     56  CG2 ILE A   8     158.532 139.224 133.347  1.00  0.00           C
ATOM     57  CG1 ILE A   8     157.052 138.726 135.352  1.00  0.00           C
ATOM     58  CD1 ILE A   8     158.135 138.972 136.395  1.00  0.00           C
ATOM     59  C   ILE A   8     156.841 137.435 131.684  1.00  0.00           C
ATOM     60  O   ILE A   8     156.784 138.226 130.749  1.00  0.00           O
ATOM     61  N   GLY A   9     157.175 136.157 131.499  1.00  0.00           N
ATOM     62  CA  GLY A   9     157.383 135.569 130.173  1.00  0.00           C
ATOM     63  C   GLY A   9     156.166 135.729 129.269  1.00  0.00           C
ATOM     64  O   GLY A   9     156.308 136.139 128.121  1.00  0.00           O
ATOM     65  N   ARG A  10     154.963 135.509 129.810  1.00  0.00           N
ATOM     66  CA  ARG A  10     153.691 135.746 129.104  1.00  0.00           C
ATOM     67  CB  ARG A  10     152.502 135.220 129.930  1.00  0.00           C
ATOM     68  CG  ARG A  10     152.544 133.696 130.128  1.00  0.00           C
ATOM     69  CD  ARG A  10     151.544 133.228 131.189  1.00  0.00           C
ATOM     70  NE  ARG A  10     150.163 133.219 130.677  1.00  0.00           N
ATOM     71  CZ  ARG A  10     149.069 133.052 131.399  1.00  0.00           C
ATOM     72  NH1 ARG A  10     149.113 132.917 132.696  1.00  0.00           N
ATOM     73  NH2 ARG A  10     147.903 132.982 130.818  1.00  0.00           N
ATOM     74  C   ARG A  10     153.503 137.224 128.757  1.00  0.00           C
ATOM     75  O   ARG A  10     153.060 137.517 127.654  1.00  0.00           O
ATOM     76  N   ILE A  11     153.926 138.156 129.622  1.00  0.00           N
ATOM     77  CA  ILE A  11     153.928 139.602 129.316  1.00  0.00           C
ATOM     78  CB  ILE A  11     154.312 140.463 130.547  1.00  0.00           C
ATOM     79  CG2 ILE A  11     154.520 141.944 130.164  1.00  0.00           C
ATOM     80  CG1 ILE A  11     153.224 140.370 131.637  1.00  0.00           C
ATOM     81  CD1 ILE A  11     153.635 140.999 132.975  1.00  0.00           C
ATOM     82  C   ILE A  11     154.836 139.905 128.120  1.00  0.00           C
ATOM     83  O   ILE A  11     154.392 140.553 127.175  1.00  0.00           O
ATOM     84  N   ILE A  12     156.086 139.424 128.130  1.00  0.00           N
ATOM     85  CA  ILE A  12     157.042 139.681 127.035  1.00  0.00           C
ATOM     86  CB  ILE A  12     158.474 139.216 127.401  1.00  0.00           C
ATOM     87  CG2 ILE A  12     159.452 139.599 126.271  1.00  0.00           C
ATOM     88  CG1 ILE A  12     158.994 139.836 128.718  1.00  0.00           C
ATOM     89  CD1 ILE A  12     160.282 139.175 129.237  1.00  0.00           C
ATOM     90  C   ILE A  12     156.554 139.043 125.724  1.00  0.00           C
ATOM     91  O   ILE A  12     156.610 139.671 124.666  1.00  0.00           O
ATOM     92  N   LYS A  13     156.005 137.825 125.782  1.00  0.00           N
ATOM     93  CA  LYS A  13     155.404 137.153 124.618  1.00  0.00           C
ATOM     94  CB  LYS A  13     155.013 135.716 124.990  1.00  0.00           C
ATOM     95  CG  LYS A  13     156.241 134.800 125.099  1.00  0.00           C
ATOM     96  CD  LYS A  13     155.819 133.382 125.503  1.00  0.00           C
ATOM     97  CE  LYS A  13     157.046 132.463 125.558  1.00  0.00           C
ATOM     98  NZ  LYS A  13     156.671 131.056 125.878  1.00  0.00           N
ATOM     99  C   LYS A  13     154.199 137.922 124.068  1.00  0.00           C
ATOM    100  O   LYS A  13     154.131 138.181 122.868  1.00  0.00           O
ATOM    101  N   ASP A  14     153.298 138.370 124.938  1.00  0.00           N
ATOM    102  CA  ASP A  14     152.136 139.190 124.568  1.00  0.00           C
ATOM    103  CB  ASP A  14     151.179 139.293 125.759  1.00  0.00           C
ATOM    104  CG  ASP A  14     150.422 137.993 126.071  1.00  0.00           C
ATOM    105  OD1 ASP A  14     150.271 137.134 125.170  1.00  0.00           O
ATOM    106  OD2 ASP A  14     149.903 137.883 127.208  1.00  0.00           O
ATOM    107  C   ASP A  14     152.498 140.599 124.090  1.00  0.00           C
ATOM    108  O   ASP A  14     151.677 141.246 123.443  1.00  0.00           O
ATOM    109  N   ALA A  15     153.703 141.090 124.396  1.00  0.00           N
ATOM    110  CA  ALA A  15     154.212 142.352 123.868  1.00  0.00           C
ATOM    111  CB  ALA A  15     155.345 142.838 124.781  1.00  0.00           C
ATOM    112  C   ALA A  15     154.648 142.247 122.389  1.00  0.00           C
ATOM    113  O   ALA A  15     154.778 143.276 121.726  1.00  0.00           O
ATOM    114  N   GLY A  16     154.855 141.027 121.865  1.00  0.00           N
ATOM    115  CA  GLY A  16     155.248 140.786 120.466  1.00  0.00           C
ATOM    116  C   GLY A  16     156.584 140.073 120.263  1.00  0.00           C
ATOM    117  O   GLY A  16     157.123 140.111 119.156  1.00  0.00           O
ATOM    118  N   ALA A  17     157.142 139.457 121.308  1.00  0.00           N
ATOM    119  CA  ALA A  17     158.380 138.691 121.209  1.00  0.00           C
ATOM    120  CB  ALA A  17     159.017 138.606 122.593  1.00  0.00           C
ATOM    121  C   ALA A  17     158.134 137.282 120.646  1.00  0.00           C
ATOM    122  O   ALA A  17     157.351 136.511 121.204  1.00  0.00           O
ATOM    123  N   GLU A  18     158.841 136.926 119.568  1.00  0.00           N
ATOM    124  CA  GLU A  18     158.785 135.567 119.009  1.00  0.00           C
ATOM    125  CB  GLU A  18     159.502 135.517 117.655  1.00  0.00           C
ATOM    126  CG  GLU A  18     158.791 136.340 116.575  1.00  0.00           C
ATOM    127  CD  GLU A  18     159.418 136.102 115.186  1.00  0.00           C
ATOM    128  OE1 GLU A  18     158.679 136.091 114.171  1.00  0.00           O
ATOM    129  OE2 GLU A  18     160.652 135.916 115.095  1.00  0.00           O
ATOM    130  C   GLU A  18     159.428 134.541 119.949  1.00  0.00           C
ATOM    131  O   GLU A  18     158.847 133.485 120.212  1.00  0.00           O
ATOM    132  N   ARG A  19     160.622 134.868 120.462  1.00  0.00           N
ATOM    133  CA  ARG A  19     161.404 134.032 121.380  1.00  0.00           C
ATOM    134  CB  ARG A  19     162.522 133.297 120.623  1.00  0.00           C
ATOM    135  CG  ARG A  19     162.019 132.375 119.499  1.00  0.00           C
ATOM    136  CD  ARG A  19     163.185 131.776 118.703  1.00  0.00           C
ATOM    137  NE  ARG A  19     163.889 130.714 119.449  1.00  0.00           N
ATOM    138  CZ  ARG A  19     163.631 129.417 119.420  1.00  0.00           C
ATOM    139  NH1 ARG A  19     162.668 128.913 118.699  1.00  0.00           N
ATOM    140  NH2 ARG A  19     164.337 128.595 120.138  1.00  0.00           N
ATOM    141  C   ARG A  19     161.970 134.901 122.494  1.00  0.00           C
ATOM    142  O   ARG A  19     162.387 136.032 122.246  1.00  0.00           O
ATOM    143  N   VAL A  20     162.012 134.397 123.716  1.00  0.00           N
ATOM    144  CA  VAL A  20     162.452 135.156 124.893  1.00  0.00           C
ATOM    145  CB  VAL A  20     161.252 135.556 125.768  1.00  0.00           C
ATOM    146  CG1 VAL A  20     161.703 136.373 126.984  1.00  0.00           C
ATOM    147  CG2 VAL A  20     160.217 136.387 125.011  1.00  0.00           C
ATOM    148  C   VAL A  20     163.448 134.336 125.697  1.00  0.00           C
ATOM    149  O   VAL A  20     163.121 133.255 126.158  1.00  0.00           O
ATOM    150  N   SER A  21     164.650 134.860 125.912  1.00  0.00           N
ATOM    151  CA  SER A  21     165.650 134.215 126.763  1.00  0.00           C
ATOM    152  CB  SER A  21     166.985 134.941 126.623  1.00  0.00           C
ATOM    153  OG  SER A  21     167.978 134.315 127.404  1.00  0.00           O
ATOM    154  C   SER A  21     165.215 134.173 128.228  1.00  0.00           C
ATOM    155  O   SER A  21     164.588 135.107 128.738  1.00  0.00           O
ATOM    156  N   ASP A  22     165.602 133.117 128.942  1.00  0.00           N
ATOM    157  CA  ASP A  22     165.381 133.013 130.387  1.00  0.00           C
ATOM    158  CB  ASP A  22     165.869 131.651 130.893  1.00  0.00           C
ATOM    159  CG  ASP A  22     165.057 130.473 130.335  1.00  0.00           C
ATOM    160  OD1 ASP A  22     163.854 130.655 130.025  1.00  0.00           O
ATOM    161  OD2 ASP A  22     165.601 129.346 130.274  1.00  0.00           O
ATOM    162  C   ASP A  22     166.068 134.136 131.169  1.00  0.00           C
ATOM    163  O   ASP A  22     165.490 134.666 132.117  1.00  0.00           O
ATOM    164  N   ASP A  23     167.256 134.567 130.736  1.00  0.00           N
ATOM    165  CA  ASP A  23     167.953 135.693 131.360  1.00  0.00           C
ATOM    166  CB  ASP A  23     169.347 135.868 130.741  1.00  0.00           C
ATOM    167  CG  ASP A  23     170.311 134.710 131.036  1.00  0.00           C
ATOM    168  OD1 ASP A  23     170.199 134.067 132.108  1.00  0.00           O
ATOM    169  OD2 ASP A  23     171.237 134.487 130.219  1.00  0.00           O
ATOM    170  C   ASP A  23     167.147 136.989 131.244  1.00  0.00           C
ATOM    171  O   ASP A  23     167.100 137.768 132.196  1.00  0.00           O
ATOM    172  N   ALA A  24     166.466 137.219 130.113  1.00  0.00           N
ATOM    173  CA  ALA A  24     165.588 138.375 129.929  1.00  0.00           C
ATOM    174  CB  ALA A  24     165.110 138.419 128.470  1.00  0.00           C
ATOM    175  C   ALA A  24     164.402 138.336 130.896  1.00  0.00           C
ATOM    176  O   ALA A  24     164.102 139.339 131.544  1.00  0.00           O
ATOM    177  N   ARG A  25     163.773 137.164 131.052  1.00  0.00           N
ATOM    178  CA  ARG A  25     162.661 136.974 131.996  1.00  0.00           C
ATOM    179  CB  ARG A  25     162.058 135.572 131.847  1.00  0.00           C
ATOM    180  CG  ARG A  25     161.205 135.415 130.592  1.00  0.00           C
ATOM    181  CD  ARG A  25     160.562 134.024 130.534  1.00  0.00           C
ATOM    182  NE  ARG A  25     161.435 133.032 129.883  1.00  0.00           N
ATOM    183  CZ  ARG A  25     161.282 132.537 128.668  1.00  0.00           C
ATOM    184  NH1 ARG A  25     160.338 132.884 127.843  1.00  0.00           N
ATOM    185  NH2 ARG A  25     162.061 131.618 128.226  1.00  0.00           N
ATOM    186  C   ARG A  25     163.086 137.202 133.443  1.00  0.00           C
ATOM    187  O   ARG A  25     162.429 137.962 134.145  1.00  0.00           O
ATOM    188  N   ILE A  26     164.199 136.606 133.878  1.00  0.00           N
ATOM    189  CA  ILE A  26     164.722 136.787 135.246  1.00  0.00           C
ATOM    190  CB  ILE A  26     165.903 135.827 135.521  1.00  0.00           C
ATOM    191  CG2 ILE A  26     166.504 136.099 136.915  1.00  0.00           C
ATOM    192  CG1 ILE A  26     165.453 134.351 135.436  1.00  0.00           C
ATOM    193  CD1 ILE A  26     166.621 133.356 135.409  1.00  0.00           C
ATOM    194  C   ILE A  26     165.125 138.247 135.478  1.00  0.00           C
ATOM    195  O   ILE A  26     164.832 138.814 136.527  1.00  0.00           O
ATOM    196  N   THR A  27     165.738 138.892 134.483  1.00  0.00           N
ATOM    197  CA  THR A  27     166.105 140.313 134.565  1.00  0.00           C
ATOM    198  CB  THR A  27     166.880 140.757 133.318  1.00  0.00           C
ATOM    199  CG2 THR A  27     167.292 142.223 133.378  1.00  0.00           C
ATOM    200  OG1 THR A  27     168.066 140.011 133.192  1.00  0.00           O
ATOM    201  C   THR A  27     164.868 141.187 134.744  1.00  0.00           C
ATOM    202  O   THR A  27     164.810 141.989 135.675  1.00  0.00           O
ATOM    203  N   LEU A  28     163.848 141.008 133.897  1.00  0.00           N
ATOM    204  CA  LEU A  28     162.602 141.766 134.008  1.00  0.00           C
ATOM    205  CB  LEU A  28     161.724 141.500 132.768  1.00  0.00           C
ATOM    206  CG  LEU A  28     160.521 142.457 132.638  1.00  0.00           C
ATOM    207  CD1 LEU A  28     160.965 143.914 132.485  1.00  0.00           C
ATOM    208  CD2 LEU A  28     159.694 142.120 131.399  1.00  0.00           C
ATOM    209  C   LEU A  28     161.877 141.464 135.329  1.00  0.00           C
ATOM    210  O   LEU A  28     161.299 142.370 135.919  1.00  0.00           O
ATOM    211  N   ALA A  29     161.975 140.234 135.841  1.00  0.00           N
ATOM    212  CA  ALA A  29     161.462 139.864 137.160  1.00  0.00           C
ATOM    213  CB  ALA A  29     161.592 138.347 137.361  1.00  0.00           C
ATOM    214  C   ALA A  29     162.136 140.651 138.287  1.00  0.00           C
ATOM    215  O   ALA A  29     161.444 141.280 139.087  1.00  0.00           O
ATOM    216  N   LYS A  30     163.474 140.692 138.310  1.00  0.00           N
ATOM    217  CA  LYS A  30     164.241 141.471 139.294  1.00  0.00           C
ATOM    218  CB  LYS A  30     165.743 141.225 139.097  1.00  0.00           C
ATOM    219  CG  LYS A  30     166.165 139.802 139.494  1.00  0.00           C
ATOM    220  CD  LYS A  30     167.657 139.596 139.200  1.00  0.00           C
ATOM    221  CE  LYS A  30     168.104 138.195 139.638  1.00  0.00           C
ATOM    222  NZ  LYS A  30     169.562 137.994 139.413  1.00  0.00           N
ATOM    223  C   LYS A  30     163.930 142.969 139.204  1.00  0.00           C
ATOM    224  O   LYS A  30     163.775 143.617 140.236  1.00  0.00           O
ATOM    225  N   ILE A  31     163.784 143.504 137.989  1.00  0.00           N
ATOM    226  CA  ILE A  31     163.430 144.915 137.757  1.00  0.00           C
ATOM    227  CB  ILE A  31     163.550 145.266 136.258  1.00  0.00           C
ATOM    228  CG2 ILE A  31     162.900 146.625 135.936  1.00  0.00           C
ATOM    229  CG1 ILE A  31     165.036 145.293 135.834  1.00  0.00           C
ATOM    230  CD1 ILE A  31     165.226 145.313 134.315  1.00  0.00           C
ATOM    231  C   ILE A  31     162.029 145.235 138.288  1.00  0.00           C
ATOM    232  O   ILE A  31     161.870 146.177 139.064  1.00  0.00           O
ATOM    233  N   LEU A  32     161.008 144.466 137.891  1.00  0.00           N
ATOM    234  CA  LEU A  32     159.628 144.685 138.344  1.00  0.00           C
ATOM    235  CB  LEU A  32     158.673 143.710 137.626  1.00  0.00           C
ATOM    236  CG  LEU A  32     158.008 144.281 136.365  1.00  0.00           C
ATOM    237  CD1 LEU A  32     158.998 144.873 135.363  1.00  0.00           C
ATOM    238  CD2 LEU A  32     157.214 143.164 135.685  1.00  0.00           C
ATOM    239  C   LEU A  32     159.512 144.516 139.859  1.00  0.00           C
ATOM    240  O   LEU A  32     158.819 145.291 140.511  1.00  0.00           O
ATOM    241  N   GLU A  33     160.208 143.540 140.436  1.00  0.00           N
ATOM    242  CA  GLU A  33     160.235 143.348 141.884  1.00  0.00           C
ATOM    243  CB  GLU A  33     160.917 142.012 142.188  1.00  0.00           C
ATOM    244  CG  GLU A  33     160.900 141.676 143.683  1.00  0.00           C
ATOM    245  CD  GLU A  33     161.363 140.242 143.969  1.00  0.00           C
ATOM    246  OE1 GLU A  33     161.378 139.389 143.054  1.00  0.00           O
ATOM    247  OE2 GLU A  33     161.681 139.944 145.144  1.00  0.00           O
ATOM    248  C   GLU A  33     160.912 144.522 142.605  1.00  0.00           C
ATOM    249  O   GLU A  33     160.395 144.993 143.614  1.00  0.00           O
ATOM    250  N   GLU A  34     162.016 145.046 142.070  1.00  0.00           N
ATOM    251  CA  GLU A  34     162.690 146.235 142.602  1.00  0.00           C
ATOM    252  CB  GLU A  34     163.978 146.487 141.807  1.00  0.00           C
ATOM    253  CG  GLU A  34     164.716 147.758 142.246  1.00  0.00           C
ATOM    254  CD  GLU A  34     165.963 148.061 141.392  1.00  0.00           C
ATOM    255  OE1 GLU A  34     166.135 147.486 140.288  1.00  0.00           O
ATOM    256  OE2 GLU A  34     166.786 148.908 141.819  1.00  0.00           O
ATOM    257  C   GLU A  34     161.771 147.465 142.573  1.00  0.00           C
ATOM    258  O   GLU A  34     161.589 148.123 143.602  1.00  0.00           O
ATOM    259  N   MET A  35     161.144 147.744 141.423  1.00  0.00           N
ATOM    260  CA  MET A  35     160.155 148.819 141.290  1.00  0.00           C
ATOM    261  CB  MET A  35     159.593 148.862 139.863  1.00  0.00           C
ATOM    262  CG  MET A  35     160.623 149.316 138.825  1.00  0.00           C
ATOM    263  SD  MET A  35     159.970 149.298 137.135  1.00  0.00           S
ATOM    264  CE  MET A  35     161.378 150.044 136.273  1.00  0.00           C
ATOM    265  C   MET A  35     159.007 148.632 142.287  1.00  0.00           C
ATOM    266  O   MET A  35     158.603 149.587 142.948  1.00  0.00           O
ATOM    267  N   GLY A  36     158.520 147.397 142.443  1.00  0.00           N
ATOM    268  CA  GLY A  36     157.480 147.042 143.403  1.00  0.00           C
ATOM    269  C   GLY A  36     157.876 147.368 144.839  1.00  0.00           C
ATOM    270  O   GLY A  36     157.107 148.013 145.548  1.00  0.00           O
ATOM    271  N   ARG A  37     159.090 146.989 145.257  1.00  0.00           N
ATOM    272  CA  ARG A  37     159.628 147.288 146.597  1.00  0.00           C
ATOM    273  CB  ARG A  37     160.985 146.590 146.790  1.00  0.00           C
ATOM    274  CG  ARG A  37     160.834 145.074 146.952  1.00  0.00           C
ATOM    275  CD  ARG A  37     162.195 144.398 147.134  1.00  0.00           C
ATOM    276  NE  ARG A  37     162.069 142.928 147.100  1.00  0.00           N
ATOM    277  CZ  ARG A  37     161.630 142.126 148.051  1.00  0.00           C
ATOM    278  NH1 ARG A  37     161.233 142.565 149.214  1.00  0.00           N
ATOM    279  NH2 ARG A  37     161.579 140.847 147.831  1.00  0.00           N
ATOM    280  C   ARG A  37     159.778 148.790 146.839  1.00  0.00           C
ATOM    281  O   ARG A  37     159.366 149.281 147.888  1.00  0.00           O
ATOM    282  N   ASP A  38     160.321 149.526 145.875  1.00  0.00           N
ATOM    283  CA  ASP A  38     160.506 150.978 145.986  1.00  0.00           C
ATOM    284  CB  ASP A  38     161.328 151.500 144.800  1.00  0.00           C
ATOM    285  CG  ASP A  38     162.784 151.001 144.785  1.00  0.00           C
ATOM    286  OD1 ASP A  38     163.343 150.671 145.861  1.00  0.00           O
ATOM    287  OD2 ASP A  38     163.403 151.020 143.695  1.00  0.00           O
ATOM    288  C   ASP A  38     159.172 151.729 146.076  1.00  0.00           C
ATOM    289  O   ASP A  38     158.977 152.537 146.988  1.00  0.00           O
ATOM    290  N   ILE A  39     158.229 151.424 145.177  1.00  0.00           N
ATOM    291  CA  ILE A  39     156.882 152.010 145.189  1.00  0.00           C
ATOM    292  CB  ILE A  39     156.073 151.553 143.956  1.00  0.00           C
ATOM    293  CG2 ILE A  39     154.589 151.954 144.084  1.00  0.00           C
ATOM    294  CG1 ILE A  39     156.659 152.163 142.663  1.00  0.00           C
ATOM    295  CD1 ILE A  39     156.194 151.451 141.385  1.00  0.00           C
ATOM    296  C   ILE A  39     156.154 151.653 146.488  1.00  0.00           C
ATOM    297  O   ILE A  39     155.531 152.524 147.092  1.00  0.00           O
ATOM    298  N   ALA A  40     156.252 150.399 146.945  1.00  0.00           N
ATOM    299  CA  ALA A  40     155.665 149.980 148.212  1.00  0.00           C
ATOM    300  CB  ALA A  40     155.871 148.474 148.394  1.00  0.00           C
ATOM    301  C   ALA A  40     156.249 150.767 149.394  1.00  0.00           C
ATOM    302  O   ALA A  40     155.495 151.231 150.244  1.00  0.00           O
ATOM    303  N   SER A  41     157.569 150.980 149.427  1.00  0.00           N
ATOM    304  CA  SER A  41     158.230 151.793 150.457  1.00  0.00           C
ATOM    305  CB  SER A  41     159.749 151.724 150.278  1.00  0.00           C
ATOM    306  OG  SER A  41     160.399 152.511 151.260  1.00  0.00           O
ATOM    307  C   SER A  41     157.744 153.249 150.450  1.00  0.00           C
ATOM    308  O   SER A  41     157.371 153.783 151.495  1.00  0.00           O
ATOM    309  N   GLU A  42     157.663 153.889 149.278  1.00  0.00           N
ATOM    310  CA  GLU A  42     157.087 155.237 149.148  1.00  0.00           C
ATOM    311  CB  GLU A  42     157.186 155.734 147.696  1.00  0.00           C
ATOM    312  CG  GLU A  42     158.545 156.362 147.360  1.00  0.00           C
ATOM    313  CD  GLU A  42     158.809 157.700 148.083  1.00  0.00           C
ATOM    314  OE1 GLU A  42     157.866 158.478 148.365  1.00  0.00           O
ATOM    315  OE2 GLU A  42     159.994 157.986 148.377  1.00  0.00           O
ATOM    316  C   GLU A  42     155.630 155.281 149.623  1.00  0.00           C
ATOM    317  O   GLU A  42     155.277 156.131 150.439  1.00  0.00           O
ATOM    318  N   ALA A  43     154.794 154.335 149.192  1.00  0.00           N
ATOM    319  CA  ALA A  43     153.402 154.250 149.626  1.00  0.00           C
ATOM    320  CB  ALA A  43     152.718 153.123 148.854  1.00  0.00           C
ATOM    321  C   ALA A  43     153.278 154.042 151.143  1.00  0.00           C
ATOM    322  O   ALA A  43     152.395 154.629 151.768  1.00  0.00           O
ATOM    323  N   ILE A  44     154.185 153.271 151.754  1.00  0.00           N
ATOM    324  CA  ILE A  44     154.273 153.119 153.212  1.00  0.00           C
ATOM    325  CB  ILE A  44     155.299 152.033 153.607  1.00  0.00           C
ATOM    326  CG2 ILE A  44     155.675 152.122 155.099  1.00  0.00           C
ATOM    327  CG1 ILE A  44     154.730 150.630 153.314  1.00  0.00           C
ATOM    328  CD1 ILE A  44     155.815 149.555 153.256  1.00  0.00           C
ATOM    329  C   ILE A  44     154.569 154.459 153.882  1.00  0.00           C
ATOM    330  O   ILE A  44     153.861 154.828 154.816  1.00  0.00           O
ATOM    331  N   LYS A  45     155.563 155.215 153.401  1.00  0.00           N
ATOM    332  CA  LYS A  45     155.887 156.540 153.959  1.00  0.00           C
ATOM    333  CB  LYS A  45     157.136 157.114 153.275  1.00  0.00           C
ATOM    334  CG  LYS A  45     158.407 156.338 153.661  1.00  0.00           C
ATOM    335  CD  LYS A  45     159.675 156.917 153.018  1.00  0.00           C
ATOM    336  CE  LYS A  45     159.636 156.836 151.487  1.00  0.00           C
ATOM    337  NZ  LYS A  45     160.896 157.346 150.884  1.00  0.00           N
ATOM    338  C   LYS A  45     154.707 157.510 153.839  1.00  0.00           C
ATOM    339  O   LYS A  45     154.396 158.212 154.798  1.00  0.00           O
ATOM    340  N   LEU A  46     154.009 157.505 152.700  1.00  0.00           N
ATOM    341  CA  LEU A  46     152.803 158.309 152.468  1.00  0.00           C
ATOM    342  CB  LEU A  46     152.364 158.157 150.998  1.00  0.00           C
ATOM    343  CG  LEU A  46     152.954 159.189 150.018  1.00  0.00           C
ATOM    344  CD1 LEU A  46     154.478 159.322 150.025  1.00  0.00           C
ATOM    345  CD2 LEU A  46     152.537 158.801 148.601  1.00  0.00           C
ATOM    346  C   LEU A  46     151.657 157.917 153.419  1.00  0.00           C
ATOM    347  O   LEU A  46     151.093 158.784 154.084  1.00  0.00           O
ATOM    348  N   ALA A  47     151.337 156.626 153.536  1.00  0.00           N
ATOM    349  CA  ALA A  47     150.273 156.144 154.419  1.00  0.00           C
ATOM    350  CB  ALA A  47     150.078 154.643 154.188  1.00  0.00           C
ATOM    351  C   ALA A  47     150.582 156.423 155.899  1.00  0.00           C
ATOM    352  O   ALA A  47     149.702 156.844 156.653  1.00  0.00           O
ATOM    353  N   ARG A  48     151.850 156.252 156.296  1.00  0.00           N
ATOM    354  CA  ARG A  48     152.339 156.545 157.647  1.00  0.00           C
ATOM    355  CB  ARG A  48     153.748 155.955 157.784  1.00  0.00           C
ATOM    356  CG  ARG A  48     154.230 155.897 159.241  1.00  0.00           C
ATOM    357  CD  ARG A  48     155.488 155.030 159.361  1.00  0.00           C
ATOM    358  NE  ARG A  48     155.210 153.617 159.018  1.00  0.00           N
ATOM    359  CZ  ARG A  48     156.100 152.683 158.735  1.00  0.00           C
ATOM    360  NH1 ARG A  48     157.380 152.925 158.763  1.00  0.00           N
ATOM    361  NH2 ARG A  48     155.713 151.479 158.423  1.00  0.00           N
ATOM    362  C   ARG A  48     152.295 158.040 157.963  1.00  0.00           C
ATOM    363  O   ARG A  48     151.979 158.419 159.090  1.00  0.00           O
ATOM    364  N   HIS A  49     152.531 158.894 156.963  1.00  0.00           N
ATOM    365  CA  HIS A  49     152.311 160.343 157.057  1.00  0.00           C
ATOM    366  CB  HIS A  49     152.990 161.036 155.867  1.00  0.00           C
ATOM    367  CG  HIS A  49     152.738 162.522 155.821  1.00  0.00           C
ATOM    368  ND1 HIS A  49     151.677 163.143 155.154  1.00  0.00           N
ATOM    369  CE1 HIS A  49     151.794 164.456 155.415  1.00  0.00           C
ATOM    370  NE2 HIS A  49     152.861 164.683 156.201  1.00  0.00           N
ATOM    371  CD2 HIS A  49     153.467 163.474 156.472  1.00  0.00           C
ATOM    372  C   HIS A  49     150.818 160.706 157.150  1.00  0.00           C
ATOM    373  O   HIS A  49     150.455 161.644 157.861  1.00  0.00           O
ATOM    374  N   ALA A  50     149.940 159.929 156.505  1.00  0.00           N
ATOM    375  CA  ALA A  50     148.485 160.103 156.540  1.00  0.00           C
ATOM    376  CB  ALA A  50     147.888 159.445 155.288  1.00  0.00           C
ATOM    377  C   ALA A  50     147.811 159.601 157.840  1.00  0.00           C
ATOM    378  O   ALA A  50     146.581 159.550 157.918  1.00  0.00           O
ATOM    379  N   GLY A  51     148.589 159.215 158.860  1.00  0.00           N
ATOM    380  CA  GLY A  51     148.076 158.725 160.145  1.00  0.00           C
ATOM    381  C   GLY A  51     147.439 157.331 160.077  1.00  0.00           C
ATOM    382  O   GLY A  51     146.740 156.932 161.012  1.00  0.00           O
ATOM    383  N   ARG A  52     147.667 156.599 158.978  1.00  0.00           N
ATOM    384  CA  ARG A  52     147.184 155.233 158.755  1.00  0.00           C
ATOM    385  CB  ARG A  52     146.483 155.130 157.395  1.00  0.00           C
ATOM    386  CG  ARG A  52     145.186 155.953 157.348  1.00  0.00           C
ATOM    387  CD  ARG A  52     144.423 155.702 156.046  1.00  0.00           C
ATOM    388  NE  ARG A  52     145.213 156.069 154.849  1.00  0.00           N
ATOM    389  CZ  ARG A  52     144.819 155.932 153.598  1.00  0.00           C
ATOM    390  NH1 ARG A  52     143.644 155.448 153.298  1.00  0.00           N
ATOM    391  NH2 ARG A  52     145.576 156.288 152.605  1.00  0.00           N
ATOM    392  C   ARG A  52     148.322 154.224 158.851  1.00  0.00           C
ATOM    393  O   ARG A  52     149.489 154.543 158.607  1.00  0.00           O
ATOM    394  N   LYS A  53     147.972 152.988 159.183  1.00  0.00           N
ATOM    395  CA  LYS A  53     148.875 151.831 159.222  1.00  0.00           C
ATOM    396  CB  LYS A  53     148.687 151.104 160.558  1.00  0.00           C
ATOM    397  CG  LYS A  53     149.170 151.953 161.746  1.00  0.00           C
ATOM    398  CD  LYS A  53     148.854 151.258 163.072  1.00  0.00           C
ATOM    399  CE  LYS A  53     149.499 152.013 164.239  1.00  0.00           C
ATOM    400  NZ  LYS A  53     149.365 151.256 165.512  1.00  0.00           N
ATOM    401  C   LYS A  53     148.632 150.886 158.046  1.00  0.00           C
ATOM    402  O   LYS A  53     149.560 150.197 157.617  1.00  0.00           O
ATOM    403  N   THR A  54     147.407 150.862 157.515  1.00  0.00           N
ATOM    404  CA  THR A  54     147.060 150.074 156.328  1.00  0.00           C
ATOM    405  CB  THR A  54     145.608 149.583 156.368  1.00  0.00           C
ATOM    406  CG2 THR A  54     144.561 150.688 156.242  1.00  0.00           C
ATOM    407  OG1 THR A  54     145.406 148.699 155.289  1.00  0.00           O
ATOM    408  C   THR A  54     147.377 150.813 155.026  1.00  0.00           C
ATOM    409  O   THR A  54     147.075 152.002 154.885  1.00  0.00           O
ATOM    410  N   ILE A  55     147.994 150.118 154.067  1.00  0.00           N
ATOM    411  CA  ILE A  55     148.279 150.670 152.735  1.00  0.00           C
ATOM    412  CB  ILE A  55     149.504 149.995 152.083  1.00  0.00           C
ATOM    413  CG2 ILE A  55     149.868 150.702 150.763  1.00  0.00           C
ATOM    414  CG1 ILE A  55     150.720 149.953 153.028  1.00  0.00           C
ATOM    415  CD1 ILE A  55     151.118 151.310 153.614  1.00  0.00           C
ATOM    416  C   ILE A  55     147.045 150.532 151.853  1.00  0.00           C
ATOM    417  O   ILE A  55     146.652 149.410 151.524  1.00  0.00           O
ATOM    418  N   LYS A  56     146.441 151.653 151.459  1.00  0.00           N
ATOM    419  CA  LYS A  56     145.288 151.702 150.554  1.00  0.00           C
ATOM    420  CB  LYS A  56     144.223 152.638 151.164  1.00  0.00           C
ATOM    421  CG  LYS A  56     142.778 152.413 150.676  1.00  0.00           C
ATOM    422  CD  LYS A  56     142.256 151.000 150.940  1.00  0.00           C
ATOM    423  CE  LYS A  56     140.808 150.842 150.470  1.00  0.00           C
ATOM    424  NZ  LYS A  56     140.360 149.436 150.622  1.00  0.00           N
ATOM    425  C   LYS A  56     145.728 152.077 149.133  1.00  0.00           C
ATOM    426  O   LYS A  56     146.874 152.462 148.895  1.00  0.00           O
ATOM    427  N   ALA A  57     144.838 151.913 148.154  1.00  0.00           N
ATOM    428  CA  ALA A  57     145.161 152.150 146.746  1.00  0.00           C
ATOM    429  CB  ALA A  57     143.954 151.771 145.891  1.00  0.00           C
ATOM    430  C   ALA A  57     145.596 153.591 146.449  1.00  0.00           C
ATOM    431  O   ALA A  57     146.466 153.791 145.608  1.00  0.00           O
ATOM    432  N   GLU A  58     145.063 154.587 147.157  1.00  0.00           N
ATOM    433  CA  GLU A  58     145.457 155.989 146.985  1.00  0.00           C
ATOM    434  CB  GLU A  58     144.608 156.938 147.851  1.00  0.00           C
ATOM    435  CG  GLU A  58     143.094 156.879 147.590  1.00  0.00           C
ATOM    436  CD  GLU A  58     142.379 155.693 148.267  1.00  0.00           C
ATOM    437  OE1 GLU A  58     143.040 154.908 148.981  1.00  0.00           O
ATOM    438  OE2 GLU A  58     141.146 155.551 148.083  1.00  0.00           O
ATOM    439  C   GLU A  58     146.934 156.203 147.330  1.00  0.00           C
ATOM    440  O   GLU A  58     147.613 156.960 146.641  1.00  0.00           O
ATOM    441  N   ASP A  59     147.456 155.512 148.352  1.00  0.00           N
ATOM    442  CA  ASP A  59     148.875 155.592 148.710  1.00  0.00           C
ATOM    443  CB  ASP A  59     149.167 154.815 149.998  1.00  0.00           C
ATOM    444  CG  ASP A  59     148.203 155.168 151.136  1.00  0.00           C
ATOM    445  OD1 ASP A  59     148.286 156.290 151.692  1.00  0.00           O
ATOM    446  OD2 ASP A  59     147.358 154.313 151.478  1.00  0.00           O
ATOM    447  C   ASP A  59     149.761 155.067 147.578  1.00  0.00           C
ATOM    448  O   ASP A  59     150.772 155.686 147.259  1.00  0.00           O
ATOM    449  N   ILE A  60     149.361 153.963 146.933  1.00  0.00           N
ATOM    450  CA  ILE A  60     150.056 153.414 145.761  1.00  0.00           C
ATOM    451  CB  ILE A  60     149.500 152.022 145.379  1.00  0.00           C
ATOM    452  CG2 ILE A  60     150.156 151.503 144.085  1.00  0.00           C
ATOM    453  CG1 ILE A  60     149.650 150.982 146.509  1.00  0.00           C
ATOM    454  CD1 ILE A  60     151.089 150.546 146.817  1.00  0.00           C
ATOM    455  C   ILE A  60     149.969 154.384 144.581  1.00  0.00           C
ATOM    456  O   ILE A  60     150.995 154.767 144.027  1.00  0.00           O
ATOM    457  N   GLU A  61     148.764 154.819 144.210  1.00  0.00           N
ATOM    458  CA  GLU A  61     148.534 155.715 143.068  1.00  0.00           C
ATOM    459  CB  GLU A  61     147.031 155.951 142.875  1.00  0.00           C
ATOM    460  CG  GLU A  61     146.303 154.690 142.395  1.00  0.00           C
ATOM    461  CD  GLU A  61     144.784 154.889 142.228  1.00  0.00           C
ATOM    462  OE1 GLU A  61     144.248 155.979 142.547  1.00  0.00           O
ATOM    463  OE2 GLU A  61     144.109 153.943 141.756  1.00  0.00           O
ATOM    464  C   GLU A  61     149.239 157.072 143.220  1.00  0.00           C
ATOM    465  O   GLU A  61     149.660 157.667 142.226  1.00  0.00           O
ATOM    466  N   LEU A  62     149.404 157.557 144.454  1.00  0.00           N
ATOM    467  CA  LEU A  62     150.164 158.769 144.746  1.00  0.00           C
ATOM    468  CB  LEU A  62     149.629 159.375 146.054  1.00  0.00           C
ATOM    469  CG  LEU A  62     150.232 160.748 146.406  1.00  0.00           C
ATOM    470  CD1 LEU A  62     149.919 161.803 145.342  1.00  0.00           C
ATOM    471  CD2 LEU A  62     149.663 161.230 147.739  1.00  0.00           C
ATOM    472  C   LEU A  62     151.680 158.512 144.790  1.00  0.00           C
ATOM    473  O   LEU A  62     152.456 159.343 144.315  1.00  0.00           O
ATOM    474  N   ALA A  63     152.117 157.356 145.304  1.00  0.00           N
ATOM    475  CA  ALA A  63     153.529 156.967 145.340  1.00  0.00           C
ATOM    476  CB  ALA A  63     153.678 155.695 146.180  1.00  0.00           C
ATOM    477  C   ALA A  63     154.117 156.737 143.941  1.00  0.00           C
ATOM    478  O   ALA A  63     155.268 157.089 143.688  1.00  0.00           O
ATOM    479  N   VAL A  64     153.338 156.191 143.001  1.00  0.00           N
ATOM    480  CA  VAL A  64     153.812 155.986 141.617  1.00  0.00           C
ATOM    481  CB  VAL A  64     152.924 155.020 140.826  1.00  0.00           C
ATOM    482  CG1 VAL A  64     152.973 153.662 141.522  1.00  0.00           C
ATOM    483  CG2 VAL A  64     151.488 155.515 140.659  1.00  0.00           C
ATOM    484  C   VAL A  64     153.976 157.296 140.852  1.00  0.00           C
ATOM    485  O   VAL A  64     154.806 157.372 139.948  1.00  0.00           O
ATOM    486  N   ARG A  65     153.272 158.358 141.265  1.00  0.00           N
ATOM    487  CA  ARG A  65     153.486 159.730 140.776  1.00  0.00           C
ATOM    488  CB  ARG A  65     152.174 160.525 140.892  1.00  0.00           C
ATOM    489  CG  ARG A  65     152.131 161.685 139.880  1.00  0.00           C
ATOM    490  CD  ARG A  65     151.362 162.884 140.443  1.00  0.00           C
ATOM    491  NE  ARG A  65     151.591 164.094 139.632  1.00  0.00           N
ATOM    492  CZ  ARG A  65     152.648 164.887 139.681  1.00  0.00           C
ATOM    493  NH1 ARG A  65     153.667 164.646 140.463  1.00  0.00           N
ATOM    494  NH2 ARG A  65     152.704 165.950 138.929  1.00  0.00           N
ATOM    495  C   ARG A  65     154.679 160.430 141.460  1.00  0.00           C
ATOM    496  O   ARG A  65     154.784 161.657 141.445  1.00  0.00           O
ATOM    497  N   ARG A  66     155.574 159.651 142.080  1.00  0.00           N
ATOM    498  CA  ARG A  66     156.877 160.072 142.631  1.00  0.00           C
ATOM    499  CB  ARG A  66     156.802 160.122 144.165  1.00  0.00           C
ATOM    500  CG  ARG A  66     155.895 161.248 144.689  1.00  0.00           C
ATOM    501  CD  ARG A  66     155.400 160.956 146.109  1.00  0.00           C
ATOM    502  NE  ARG A  66     156.503 160.817 147.078  1.00  0.00           N
ATOM    503  CZ  ARG A  66     157.093 161.776 147.761  1.00  0.00           C
ATOM    504  NH1 ARG A  66     156.776 163.036 147.633  1.00  0.00           N
ATOM    505  NH2 ARG A  66     158.024 161.439 148.600  1.00  0.00           N
ATOM    506  C   ARG A  66     158.035 159.182 142.144  1.00  0.00           C
ATOM    507  O   ARG A  66     159.187 159.443 142.500  1.00  0.00           O
ATOM    508  N   PHE A  67     157.733 158.210 141.272  1.00  0.00           N
ATOM    509  CA  PHE A  67     158.696 157.456 140.456  1.00  0.00           C
ATOM    510  CB  PHE A  67     159.301 158.414 139.409  1.00  0.00           C
ATOM    511  CG  PHE A  67     158.277 159.206 138.620  1.00  0.00           C
ATOM    512  CD1 PHE A  67     157.642 158.611 137.517  1.00  0.00           C
ATOM    513  CE1 PHE A  67     156.667 159.331 136.805  1.00  0.00           C
ATOM    514  CZ  PHE A  67     156.326 160.638 137.180  1.00  0.00           C
ATOM    515  CE2 PHE A  67     156.956 161.232 138.283  1.00  0.00           C
ATOM    516  CD2 PHE A  67     157.932 160.518 139.001  1.00  0.00           C
ATOM    517  C   PHE A  67     159.747 156.674 141.277  1.00  0.00           C
ATOM    518  O   PHE A  67     159.356 156.007 142.263  1.00  0.00           O
ATOM    519  OXT PHE A  67     160.947 156.673 140.912  1.00  0.00           O
ATOM    520  N   MET B   1     145.319 140.475 133.131  1.00  0.00           N
ATOM    521  CA  MET B   1     146.042 140.560 134.433  1.00  0.00           C
ATOM    522  CB  MET B   1     145.073 140.897 135.586  1.00  0.00           C
ATOM    523  CG  MET B   1     145.768 141.157 136.930  1.00  0.00           C
ATOM    524  SD  MET B   1     144.762 142.122 138.099  1.00  0.00           S
ATOM    525  CE  MET B   1     143.319 141.036 138.279  1.00  0.00           C
ATOM    526  C   MET B   1     146.855 139.282 134.678  1.00  0.00           C
ATOM    527  O   MET B   1     146.396 138.354 135.340  1.00  0.00           O
ATOM    528  N   GLU B   2     148.045 139.199 134.073  1.00  0.00           N
ATOM    529  CA  GLU B   2     148.899 138.002 134.132  1.00  0.00           C
ATOM    530  CB  GLU B   2     150.026 138.100 133.086  1.00  0.00           C
ATOM    531  CG  GLU B   2     149.574 138.398 131.648  1.00  0.00           C
ATOM    532  CD  GLU B   2     148.445 137.476 131.144  1.00  0.00           C
ATOM    533  OE1 GLU B   2     148.456 136.263 131.458  1.00  0.00           O
ATOM    534  OE2 GLU B   2     147.541 137.971 130.426  1.00  0.00           O
ATOM    535  C   GLU B   2     149.531 137.800 135.518  1.00  0.00           C
ATOM    536  O   GLU B   2     149.641 136.666 135.988  1.00  0.00           O
ATOM    537  N   LEU B   3     149.956 138.892 136.172  1.00  0.00           N
ATOM    538  CA  LEU B   3     150.658 138.816 137.453  1.00  0.00           C
ATOM    539  CB  LEU B   3     151.357 140.146 137.793  1.00  0.00           C
ATOM    540  CG  LEU B   3     152.467 140.582 136.823  1.00  0.00           C
ATOM    541  CD1 LEU B   3     153.109 141.880 137.312  1.00  0.00           C
ATOM    542  CD2 LEU B   3     153.575 139.537 136.699  1.00  0.00           C
ATOM    543  C   LEU B   3     149.716 138.403 138.604  1.00  0.00           C
ATOM    544  O   LEU B   3     148.616 138.961 138.724  1.00  0.00           O
ATOM    545  N   PRO B   4     150.146 137.475 139.478  1.00  0.00           N
ATOM    546  CD  PRO B   4     151.384 136.710 139.397  1.00  0.00           C
ATOM    547  CG  PRO B   4     151.520 136.027 140.750  1.00  0.00           C
ATOM    548  CB  PRO B   4     150.076 135.830 141.193  1.00  0.00           C
ATOM    549  CA  PRO B   4     149.408 137.105 140.684  1.00  0.00           C
ATOM    550  C   PRO B   4     149.439 138.213 141.744  1.00  0.00           C
ATOM    551  O   PRO B   4     150.352 139.043 141.785  1.00  0.00           O
ATOM    552  N   ILE B   5     148.451 138.209 142.635  1.00  0.00           N
ATOM    553  CA  ILE B   5     148.268 139.225 143.674  1.00  0.00           C
ATOM    554  CB  ILE B   5     146.763 139.359 144.006  1.00  0.00           C
ATOM    555  CG2 ILE B   5     146.522 140.468 145.035  1.00  0.00           C
ATOM    556  CG1 ILE B   5     145.886 139.620 142.760  1.00  0.00           C
ATOM    557  CD1 ILE B   5     146.269 140.856 141.931  1.00  0.00           C
ATOM    558  C   ILE B   5     149.089 138.902 144.925  1.00  0.00           C
ATOM    559  O   ILE B   5     149.745 139.789 145.477  1.00  0.00           O
ATOM    560  N   ALA B   6     149.087 137.641 145.366  1.00  0.00           N
ATOM    561  CA  ALA B   6     149.728 137.233 146.617  1.00  0.00           C
ATOM    562  CB  ALA B   6     149.440 135.754 146.896  1.00  0.00           C
ATOM    563  C   ALA B   6     151.235 137.559 146.689  1.00  0.00           C
ATOM    564  O   ALA B   6     151.642 138.145 147.694  1.00  0.00           O
ATOM    565  N   PRO B   7     152.070 137.318 145.652  1.00  0.00           N
ATOM    566  CD  PRO B   7     151.811 136.594 144.414  1.00  0.00           C
ATOM    567  CG  PRO B   7     153.166 136.004 144.025  1.00  0.00           C
ATOM    568  CB  PRO B   7     154.118 137.120 144.434  1.00  0.00           C
ATOM    569  CA  PRO B   7     153.493 137.656 145.724  1.00  0.00           C
ATOM    570  C   PRO B   7     153.730 139.159 145.869  1.00  0.00           C
ATOM    571  O   PRO B   7     154.605 139.582 146.615  1.00  0.00           O
ATOM    572  N   ILE B   8     152.906 139.978 145.211  1.00  0.00           N
ATOM    573  CA  ILE B   8     152.966 141.444 145.301  1.00  0.00           C
ATOM    574  CB  ILE B   8     152.129 142.075 144.170  1.00  0.00           C
ATOM    575  CG2 ILE B   8     152.099 143.610 144.294  1.00  0.00           C
ATOM    576  CG1 ILE B   8     152.724 141.645 142.811  1.00  0.00           C
ATOM    577  CD1 ILE B   8     151.909 142.104 141.609  1.00  0.00           C
ATOM    578  C   ILE B   8     152.527 141.913 146.687  1.00  0.00           C
ATOM    579  O   ILE B   8     153.167 142.775 147.279  1.00  0.00           O
ATOM    580  N   GLY B   9     151.501 141.288 147.264  1.00  0.00           N
ATOM    581  CA  GLY B   9     151.134 141.490 148.668  1.00  0.00           C
ATOM    582  C   GLY B   9     152.288 141.199 149.618  1.00  0.00           C
ATOM    583  O   GLY B   9     152.580 142.003 150.499  1.00  0.00           O
ATOM    584  N   ARG B  10     153.010 140.103 149.377  1.00  0.00           N
ATOM    585  CA  ARG B  10     154.220 139.738 150.130  1.00  0.00           C
ATOM    586  CB  ARG B  10     154.654 138.308 149.767  1.00  0.00           C
ATOM    587  CG  ARG B  10     153.606 137.261 150.196  1.00  0.00           C
ATOM    588  CD  ARG B  10     153.871 135.855 149.644  1.00  0.00           C
ATOM    589  NE  ARG B  10     154.932 135.163 150.405  1.00  0.00           N
ATOM    590  CZ  ARG B  10     156.223 135.160 150.142  1.00  0.00           C
ATOM    591  NH1 ARG B  10     156.678 135.768 149.093  1.00  0.00           N
ATOM    592  NH2 ARG B  10     157.074 134.557 150.922  1.00  0.00           N
ATOM    593  C   ARG B  10     155.353 140.752 149.925  1.00  0.00           C
ATOM    594  O   ARG B  10     156.047 141.064 150.885  1.00  0.00           O
ATOM    595  N   ILE B  11     155.481 141.352 148.734  1.00  0.00           N
ATOM    596  CA  ILE B  11     156.412 142.471 148.482  1.00  0.00           C
ATOM    597  CB  ILE B  11     156.473 142.854 146.980  1.00  0.00           C
ATOM    598  CG2 ILE B  11     157.228 144.180 146.771  1.00  0.00           C
ATOM    599  CG1 ILE B  11     157.157 141.739 146.165  1.00  0.00           C
ATOM    600  CD1 ILE B  11     157.038 141.918 144.645  1.00  0.00           C
ATOM    601  C   ILE B  11     156.055 143.685 149.346  1.00  0.00           C
ATOM    602  O   ILE B  11     156.924 144.218 150.034  1.00  0.00           O
ATOM    603  N   ILE B  12     154.787 144.117 149.348  1.00  0.00           N
ATOM    604  CA  ILE B  12     154.350 145.282 150.140  1.00  0.00           C
ATOM    605  CB  ILE B  12     152.896 145.694 149.801  1.00  0.00           C
ATOM    606  CG2 ILE B  12     152.514 146.966 150.585  1.00  0.00           C
ATOM    607  CG1 ILE B  12     152.684 145.975 148.296  1.00  0.00           C
ATOM    608  CD1 ILE B  12     151.205 146.081 147.896  1.00  0.00           C
ATOM    609  C   ILE B  12     154.524 145.011 151.644  1.00  0.00           C
ATOM    610  O   ILE B  12     154.988 145.877 152.388  1.00  0.00           O
ATOM    611  N   LYS B  13     154.224 143.788 152.098  1.00  0.00           N
ATOM    612  CA  LYS B  13     154.462 143.358 153.485  1.00  0.00           C
ATOM    613  CB  LYS B  13     153.876 141.957 153.706  1.00  0.00           C
ATOM    614  CG  LYS B  13     152.348 142.009 153.796  1.00  0.00           C
ATOM    615  CD  LYS B  13     151.754 140.604 153.976  1.00  0.00           C
ATOM    616  CE  LYS B  13     150.224 140.668 154.075  1.00  0.00           C
ATOM    617  NZ  LYS B  13     149.781 141.384 155.305  1.00  0.00           N
ATOM    618  C   LYS B  13     155.947 143.384 153.852  1.00  0.00           C
ATOM    619  O   LYS B  13     156.312 143.934 154.890  1.00  0.00           O
ATOM    620  N   ASP B  14     156.813 142.865 152.983  1.00  0.00           N
ATOM    621  CA  ASP B  14     158.270 142.892 153.168  1.00  0.00           C
ATOM    622  CB  ASP B  14     158.950 141.961 152.154  1.00  0.00           C
ATOM    623  CG  ASP B  14     158.702 140.465 152.421  1.00  0.00           C
ATOM    624  OD1 ASP B  14     158.417 140.076 153.580  1.00  0.00           O
ATOM    625  OD2 ASP B  14     158.890 139.661 151.476  1.00  0.00           O
ATOM    626  C   ASP B  14     158.876 144.301 153.075  1.00  0.00           C
ATOM    627  O   ASP B  14     159.953 144.539 153.625  1.00  0.00           O
ATOM    628  N   ALA B  15     158.191 145.251 152.428  1.00  0.00           N
ATOM    629  CA  ALA B  15     158.596 146.655 152.411  1.00  0.00           C
ATOM    630  CB  ALA B  15     157.831 147.375 151.294  1.00  0.00           C
ATOM    631  C   ALA B  15     158.416 147.344 153.782  1.00  0.00           C
ATOM    632  O   ALA B  15     159.044 148.376 154.031  1.00  0.00           O
ATOM    633  N   GLY B  16     157.598 146.771 154.677  1.00  0.00           N
ATOM    634  CA  GLY B  16     157.367 147.267 156.040  1.00  0.00           C
ATOM    635  C   GLY B  16     155.916 147.656 156.348  1.00  0.00           C
ATOM    636  O   GLY B  16     155.675 148.375 157.319  1.00  0.00           O
ATOM    637  N   ALA B  17     154.954 147.230 155.522  1.00  0.00           N
ATOM    638  CA  ALA B  17     153.533 147.465 155.761  1.00  0.00           C
ATOM    639  CB  ALA B  17     152.781 147.361 154.436  1.00  0.00           C
ATOM    640  C   ALA B  17     152.964 146.467 156.783  1.00  0.00           C
ATOM    641  O   ALA B  17     153.028 145.252 156.579  1.00  0.00           O
ATOM    642  N   GLU B  18     152.361 146.976 157.861  1.00  0.00           N
ATOM    643  CA  GLU B  18     151.684 146.131 158.856  1.00  0.00           C
ATOM    644  CB  GLU B  18     151.288 146.963 160.080  1.00  0.00           C
ATOM    645  CG  GLU B  18     152.507 147.478 160.858  1.00  0.00           C
ATOM    646  CD  GLU B  18     152.103 148.138 162.189  1.00  0.00           C
ATOM    647  OE1 GLU B  18     152.890 148.066 163.166  1.00  0.00           O
ATOM    648  OE2 GLU B  18     151.012 148.746 162.274  1.00  0.00           O
ATOM    649  C   GLU B  18     150.430 145.470 158.270  1.00  0.00           C
ATOM    650  O   GLU B  18     150.222 144.265 158.434  1.00  0.00           O
ATOM    651  N   ARG B  19     149.617 146.263 157.559  1.00  0.00           N
ATOM    652  CA  ARG B  19     148.374 145.841 156.903  1.00  0.00           C
ATOM    653  CB  ARG B  19     147.146 146.288 157.717  1.00  0.00           C
ATOM    654  CG  ARG B  19     147.151 145.785 159.172  1.00  0.00           C
ATOM    655  CD  ARG B  19     145.976 146.354 159.974  1.00  0.00           C
ATOM    656  NE  ARG B  19     144.688 145.737 159.601  1.00  0.00           N
ATOM    657  CZ  ARG B  19     144.106 144.711 160.200  1.00  0.00           C
ATOM    658  NH1 ARG B  19     144.616 144.139 161.251  1.00  0.00           N
ATOM    659  NH2 ARG B  19     142.995 144.231 159.729  1.00  0.00           N
ATOM    660  C   ARG B  19     148.342 146.397 155.483  1.00  0.00           C
ATOM    661  O   ARG B  19     148.810 147.510 155.231  1.00  0.00           O
ATOM    662  N   VAL B  20     147.817 145.632 154.540  1.00  0.00           N
ATOM    663  CA  VAL B  20     147.801 145.981 153.117  1.00  0.00           C
ATOM    664  CB  VAL B  20     148.870 145.192 152.341  1.00  0.00           C
ATOM    665  CG1 VAL B  20     148.866 145.582 150.859  1.00  0.00           C
ATOM    666  CG2 VAL B  20     150.282 145.419 152.879  1.00  0.00           C
ATOM    667  C   VAL B  20     146.419 145.708 152.549  1.00  0.00           C
ATOM    668  O   VAL B  20     145.967 144.573 152.559  1.00  0.00           O
ATOM    669  N   SER B  21     145.769 146.725 151.995  1.00  0.00           N
ATOM    670  CA  SER B  21     144.482 146.549 151.325  1.00  0.00           C
ATOM    671  CB  SER B  21     143.846 147.908 151.056  1.00  0.00           C
ATOM    672  OG  SER B  21     142.660 147.769 150.295  1.00  0.00           O
ATOM    673  C   SER B  21     144.591 145.733 150.038  1.00  0.00           C
ATOM    674  O   SER B  21     145.577 145.815 149.300  1.00  0.00           O
ATOM    675  N   ASP B  22     143.526 145.004 149.714  1.00  0.00           N
ATOM    676  CA  ASP B  22     143.390 144.317 148.427  1.00  0.00           C
ATOM    677  CB  ASP B  22     142.088 143.507 148.409  1.00  0.00           C
ATOM    678  CG  ASP B  22     142.082 142.360 149.428  1.00  0.00           C
ATOM    679  OD1 ASP B  22     143.164 141.789 149.700  1.00  0.00           O
ATOM    680  OD2 ASP B  22     140.986 141.984 149.908  1.00  0.00           O
ATOM    681  C   ASP B  22     143.419 145.285 147.240  1.00  0.00           C
ATOM    682  O   ASP B  22     144.045 144.988 146.223  1.00  0.00           O
ATOM    683  N   ASP B  23     142.820 146.472 147.378  1.00  0.00           N
ATOM    684  CA  ASP B  23     142.859 147.489 146.324  1.00  0.00           C
ATOM    685  CB  ASP B  23     141.957 148.678 146.682  1.00  0.00           C
ATOM    686  CG  ASP B  23     140.465 148.331 146.750  1.00  0.00           C
ATOM    687  OD1 ASP B  23     139.997 147.470 145.967  1.00  0.00           O
ATOM    688  OD2 ASP B  23     139.753 148.966 147.563  1.00  0.00           O
ATOM    689  C   ASP B  23     144.288 147.967 146.057  1.00  0.00           C
ATOM    690  O   ASP B  23     144.665 148.145 144.901  1.00  0.00           O
ATOM    691  N   ALA B  24     145.113 148.122 147.099  1.00  0.00           N
ATOM    692  CA  ALA B  24     146.528 148.467 146.946  1.00  0.00           C
ATOM    693  CB  ALA B  24     147.136 148.741 148.326  1.00  0.00           C
ATOM    694  C   ALA B  24     147.298 147.361 146.214  1.00  0.00           C
ATOM    695  O   ALA B  24     148.063 147.657 145.294  1.00  0.00           O
ATOM    696  N   ARG B  25     147.050 146.090 146.561  1.00  0.00           N
ATOM    697  CA  ARG B  25     147.673 144.938 145.889  1.00  0.00           C
ATOM    698  CB  ARG B  25     147.300 143.623 146.587  1.00  0.00           C
ATOM    699  CG  ARG B  25     147.991 143.434 147.934  1.00  0.00           C
ATOM    700  CD  ARG B  25     147.660 142.067 148.550  1.00  0.00           C
ATOM    701  NE  ARG B  25     146.449 142.102 149.387  1.00  0.00           N
ATOM    702  CZ  ARG B  25     146.409 142.114 150.709  1.00  0.00           C
ATOM    703  NH1 ARG B  25     147.455 142.102 151.482  1.00  0.00           N
ATOM    704  NH2 ARG B  25     145.287 142.105 151.331  1.00  0.00           N
ATOM    705  C   ARG B  25     147.298 144.856 144.411  1.00  0.00           C
ATOM    706  O   ARG B  25     148.187 144.757 143.572  1.00  0.00           O
ATOM    707  N   ILE B  26     146.008 144.949 144.081  1.00  0.00           N
ATOM    708  CA  ILE B  26     145.529 144.907 142.687  1.00  0.00           C
ATOM    709  CB  ILE B  26     143.986 144.819 142.630  1.00  0.00           C
ATOM    710  CG2 ILE B  26     143.497 144.875 141.168  1.00  0.00           C
ATOM    711  CG1 ILE B  26     143.479 143.517 143.290  1.00  0.00           C
ATOM    712  CD1 ILE B  26     141.963 143.503 143.527  1.00  0.00           C
ATOM    713  C   ILE B  26     146.046 146.118 141.903  1.00  0.00           C
ATOM    714  O   ILE B  26     146.479 145.981 140.762  1.00  0.00           O
ATOM    715  N   THR B  27     146.067 147.298 142.524  1.00  0.00           N
ATOM    716  CA  THR B  27     146.606 148.516 141.901  1.00  0.00           C
ATOM    717  CB  THR B  27     146.415 149.736 142.810  1.00  0.00           C
ATOM    718  CG2 THR B  27     146.971 151.013 142.195  1.00  0.00           C
ATOM    719  OG1 THR B  27     145.045 149.963 143.043  1.00  0.00           O
ATOM    720  C   THR B  27     148.083 148.341 141.565  1.00  0.00           C
ATOM    721  O   THR B  27     148.477 148.528 140.416  1.00  0.00           O
ATOM    722  N   LEU B  28     148.903 147.918 142.534  1.00  0.00           N
ATOM    723  CA  LEU B  28     150.327 147.682 142.301  1.00  0.00           C
ATOM    724  CB  LEU B  28     151.034 147.414 143.644  1.00  0.00           C
ATOM    725  CG  LEU B  28     152.574 147.396 143.548  1.00  0.00           C
ATOM    726  CD1 LEU B  28     153.134 148.738 143.072  1.00  0.00           C
ATOM    727  CD2 LEU B  28     153.188 147.111 144.918  1.00  0.00           C
ATOM    728  C   LEU B  28     150.556 146.554 141.282  1.00  0.00           C
ATOM    729  O   LEU B  28     151.493 146.638 140.495  1.00  0.00           O
ATOM    730  N   ALA B  29     149.675 145.548 141.237  1.00  0.00           N
ATOM    731  CA  ALA B  29     149.701 144.495 140.222  1.00  0.00           C
ATOM    732  CB  ALA B  29     148.673 143.410 140.573  1.00  0.00           C
ATOM    733  C   ALA B  29     149.495 145.045 138.809  1.00  0.00           C
ATOM    734  O   ALA B  29     150.340 144.826 137.942  1.00  0.00           O
ATOM    735  N   LYS B  30     148.426 145.819 138.589  1.00  0.00           N
ATOM    736  CA  LYS B  30     148.139 146.444 137.288  1.00  0.00           C
ATOM    737  CB  LYS B  30     146.783 147.162 137.347  1.00  0.00           C
ATOM    738  CG  LYS B  30     145.612 146.172 137.451  1.00  0.00           C
ATOM    739  CD  LYS B  30     144.285 146.932 137.557  1.00  0.00           C
ATOM    740  CE  LYS B  30     143.109 145.947 137.610  1.00  0.00           C
ATOM    741  NZ  LYS B  30     141.802 146.661 137.672  1.00  0.00           N
ATOM    742  C   LYS B  30     149.246 147.413 136.866  1.00  0.00           C
ATOM    743  O   LYS B  30     149.633 147.427 135.702  1.00  0.00           O
ATOM    744  N   ILE B  31     149.795 148.180 137.810  1.00  0.00           N
ATOM    745  CA  ILE B  31     150.895 149.120 137.546  1.00  0.00           C
ATOM    746  CB  ILE B  31     151.103 150.069 138.743  1.00  0.00           C
ATOM    747  CG2 ILE B  31     152.398 150.883 138.562  1.00  0.00           C
ATOM    748  CG1 ILE B  31     149.882 151.005 138.866  1.00  0.00           C
ATOM    749  CD1 ILE B  31     149.885 151.862 140.131  1.00  0.00           C
ATOM    750  C   ILE B  31     152.190 148.387 137.179  1.00  0.00           C
ATOM    751  O   ILE B  31     152.810 148.717 136.171  1.00  0.00           O
ATOM    752  N   LEU B  32     152.608 147.386 137.960  1.00  0.00           N
ATOM    753  CA  LEU B  32     153.811 146.610 137.643  1.00  0.00           C
ATOM    754  CB  LEU B  32     154.138 145.616 138.770  1.00  0.00           C
ATOM    755  CG  LEU B  32     154.889 146.222 139.964  1.00  0.00           C
ATOM    756  CD1 LEU B  32     155.195 145.104 140.962  1.00  0.00           C
ATOM    757  CD2 LEU B  32     156.212 146.863 139.535  1.00  0.00           C
ATOM    758  C   LEU B  32     153.670 145.854 136.326  1.00  0.00           C
ATOM    759  O   LEU B  32     154.627 145.780 135.558  1.00  0.00           O
ATOM    760  N   GLU B  33     152.483 145.326 136.038  1.00  0.00           N
ATOM    761  CA  GLU B  33     152.189 144.680 134.762  1.00  0.00           C
ATOM    762  CB  GLU B  33     150.818 144.006 134.867  1.00  0.00           C
ATOM    763  CG  GLU B  33     150.438 143.211 133.613  1.00  0.00           C
ATOM    764  CD  GLU B  33     149.203 142.322 133.833  1.00  0.00           C
ATOM    765  OE1 GLU B  33     148.768 142.113 134.986  1.00  0.00           O
ATOM    766  OE2 GLU B  33     148.668 141.780 132.837  1.00  0.00           O
ATOM    767  C   GLU B  33     152.258 145.672 133.592  1.00  0.00           C
ATOM    768  O   GLU B  33     152.814 145.345 132.546  1.00  0.00           O
ATOM    769  N   GLU B  34     151.771 146.900 133.780  1.00  0.00           N
ATOM    770  CA  GLU B  34     151.873 147.985 132.800  1.00  0.00           C
ATOM    771  CB  GLU B  34     151.095 149.205 133.325  1.00  0.00           C
ATOM    772  CG  GLU B  34     151.093 150.408 132.380  1.00  0.00           C
ATOM    773  CD  GLU B  34     150.111 150.267 131.206  1.00  0.00           C
ATOM    774  OE1 GLU B  34     149.528 149.181 130.973  1.00  0.00           O
ATOM    775  OE2 GLU B  34     149.891 151.298 130.529  1.00  0.00           O
ATOM    776  C   GLU B  34     153.336 148.352 132.509  1.00  0.00           C
ATOM    777  O   GLU B  34     153.754 148.366 131.348  1.00  0.00           O
ATOM    778  N   MET B  35     154.134 148.586 133.559  1.00  0.00           N
ATOM    779  CA  MET B  35     155.572 148.851 133.430  1.00  0.00           C
ATOM    780  CB  MET B  35     156.199 149.088 134.811  1.00  0.00           C
ATOM    781  CG  MET B  35     155.716 150.381 135.471  1.00  0.00           C
ATOM    782  SD  MET B  35     156.397 150.623 137.134  1.00  0.00           S
ATOM    783  CE  MET B  35     155.731 152.269 137.487  1.00  0.00           C
ATOM    784  C   MET B  35     156.287 147.687 132.734  1.00  0.00           C
ATOM    785  O   MET B  35     157.099 147.908 131.837  1.00  0.00           O
ATOM    786  N   GLY B  36     155.945 146.445 133.095  1.00  0.00           N
ATOM    787  CA  GLY B  36     156.451 145.240 132.440  1.00  0.00           C
ATOM    788  C   GLY B  36     156.136 145.202 130.950  1.00  0.00           C
ATOM    789  O   GLY B  36     157.028 144.935 130.150  1.00  0.00           O
ATOM    790  N   ARG B  37     154.898 145.535 130.565  1.00  0.00           N
ATOM    791  CA  ARG B  37     154.464 145.605 129.160  1.00  0.00           C
ATOM    792  CB  ARG B  37     152.961 145.936 129.124  1.00  0.00           C
ATOM    793  CG  ARG B  37     152.300 145.615 127.774  1.00  0.00           C
ATOM    794  CD  ARG B  37     151.904 144.139 127.657  1.00  0.00           C
ATOM    795  NE  ARG B  37     150.859 143.795 128.651  1.00  0.00           N
ATOM    796  CZ  ARG B  37     150.333 142.609 128.885  1.00  0.00           C
ATOM    797  NH1 ARG B  37     150.700 141.563 128.206  1.00  0.00           N
ATOM    798  NH2 ARG B  37     149.430 142.455 129.804  1.00  0.00           N
ATOM    799  C   ARG B  37     155.256 146.651 128.374  1.00  0.00           C
ATOM    800  O   ARG B  37     155.738 146.364 127.281  1.00  0.00           O
ATOM    801  N   ASP B  38     155.428 147.842 128.940  1.00  0.00           N
ATOM    802  CA  ASP B  38     156.171 148.937 128.308  1.00  0.00           C
ATOM    803  CB  ASP B  38     156.007 150.225 129.124  1.00  0.00           C
ATOM    804  CG  ASP B  38     154.570 150.774 129.132  1.00  0.00           C
ATOM    805  OD1 ASP B  38     153.802 150.519 128.171  1.00  0.00           O
ATOM    806  OD2 ASP B  38     154.237 151.538 130.069  1.00  0.00           O
ATOM    807  C   ASP B  38     157.656 148.605 128.129  1.00  0.00           C
ATOM    808  O   ASP B  38     158.185 148.730 127.020  1.00  0.00           O
ATOM    809  N   ILE B  39     158.320 148.121 129.185  1.00  0.00           N
ATOM    810  CA  ILE B  39     159.728 147.704 129.123  1.00  0.00           C
ATOM    811  CB  ILE B  39     160.261 147.306 130.519  1.00  0.00           C
ATOM    812  CG2 ILE B  39     161.685 146.720 130.415  1.00  0.00           C
ATOM    813  CG1 ILE B  39     160.285 148.519 131.471  1.00  0.00           C
ATOM    814  CD1 ILE B  39     160.463 148.126 132.941  1.00  0.00           C
ATOM    815  C   ILE B  39     159.899 146.556 128.126  1.00  0.00           C
ATOM    816  O   ILE B  39     160.838 146.575 127.332  1.00  0.00           O
ATOM    817  N   ALA B  40     158.984 145.580 128.121  1.00  0.00           N
ATOM    818  CA  ALA B  40     158.999 144.488 127.154  1.00  0.00           C
ATOM    819  CB  ALA B  40     157.877 143.501 127.487  1.00  0.00           C
ATOM    820  C   ALA B  40     158.872 145.003 125.713  1.00  0.00           C
ATOM    821  O   ALA B  40     159.628 144.570 124.846  1.00  0.00           O
ATOM    822  N   SER B  41     157.975 145.960 125.459  1.00  0.00           N
ATOM    823  CA  SER B  41     157.824 146.593 124.142  1.00  0.00           C
ATOM    824  CB  SER B  41     156.647 147.576 124.166  1.00  0.00           C
ATOM    825  OG  SER B  41     156.500 148.200 122.903  1.00  0.00           O
ATOM    826  C   SER B  41     159.113 147.290 123.692  1.00  0.00           C
ATOM    827  O   SER B  41     159.597 147.052 122.587  1.00  0.00           O
ATOM    828  N   GLU B  42     159.744 148.079 124.567  1.00  0.00           N
ATOM    829  CA  GLU B  42     161.033 148.715 124.268  1.00  0.00           C
ATOM    830  CB  GLU B  42     161.421 149.675 125.405  1.00  0.00           C
ATOM    831  CG  GLU B  42     160.963 151.106 125.116  1.00  0.00           C
ATOM    832  CD  GLU B  42     161.646 151.687 123.860  1.00  0.00           C
ATOM    833  OE1 GLU B  42     162.833 151.388 123.603  1.00  0.00           O
ATOM    834  OE2 GLU B  42     160.982 152.452 123.124  1.00  0.00           O
ATOM    835  C   GLU B  42     162.157 147.700 124.023  1.00  0.00           C
ATOM    836  O   GLU B  42     162.921 147.843 123.069  1.00  0.00           O
ATOM    837  N   ALA B  43     162.238 146.635 124.825  1.00  0.00           N
ATOM    838  CA  ALA B  43     163.220 145.573 124.626  1.00  0.00           C
ATOM    839  CB  ALA B  43     163.145 144.615 125.813  1.00  0.00           C
ATOM    840  C   ALA B  43     163.003 144.841 123.294  1.00  0.00           C
ATOM    841  O   ALA B  43     163.966 144.527 122.598  1.00  0.00           O
ATOM    842  N   ILE B  44     161.744 144.629 122.890  1.00  0.00           N
ATOM    843  CA  ILE B  44     161.401 144.085 121.570  1.00  0.00           C
ATOM    844  CB  ILE B  44     159.892 143.774 121.477  1.00  0.00           C
ATOM    845  CG2 ILE B  44     159.446 143.538 120.020  1.00  0.00           C
ATOM    846  CG1 ILE B  44     159.567 142.525 122.319  1.00  0.00           C
ATOM    847  CD1 ILE B  44     158.074 142.398 122.618  1.00  0.00           C
ATOM    848  C   ILE B  44     161.868 145.019 120.458  1.00  0.00           C
ATOM    849  O   ILE B  44     162.515 144.560 119.521  1.00  0.00           O
ATOM    850  N   LYS B  45     161.600 146.326 120.560  1.00  0.00           N
ATOM    851  CA  LYS B  45     162.061 147.316 119.570  1.00  0.00           C
ATOM    852  CB  LYS B  45     161.525 148.712 119.937  1.00  0.00           C
ATOM    853  CG  LYS B  45     160.009 148.863 119.751  1.00  0.00           C
ATOM    854  CD  LYS B  45     159.605 148.861 118.271  1.00  0.00           C
ATOM    855  CE  LYS B  45     158.099 149.115 118.147  1.00  0.00           C
ATOM    856  NZ  LYS B  45     157.687 149.218 116.715  1.00  0.00           N
ATOM    857  C   LYS B  45     163.586 147.339 119.456  1.00  0.00           C
ATOM    858  O   LYS B  45     164.113 147.361 118.348  1.00  0.00           O
ATOM    859  N   LEU B  46     164.293 147.258 120.583  1.00  0.00           N
ATOM    860  CA  LEU B  46     165.756 147.171 120.622  1.00  0.00           C
ATOM    861  CB  LEU B  46     166.244 147.253 122.075  1.00  0.00           C
ATOM    862  CG  LEU B  46     166.261 148.671 122.660  1.00  0.00           C
ATOM    863  CD1 LEU B  46     166.680 148.556 124.122  1.00  0.00           C
ATOM    864  CD2 LEU B  46     167.268 149.568 121.931  1.00  0.00           C
ATOM    865  C   LEU B  46     166.292 145.891 119.974  1.00  0.00           C
ATOM    866  O   LEU B  46     167.168 145.965 119.116  1.00  0.00           O
ATOM    867  N   ALA B  47     165.746 144.726 120.325  1.00  0.00           N
ATOM    868  CA  ALA B  47     166.150 143.450 119.735  1.00  0.00           C
ATOM    869  CB  ALA B  47     165.392 142.336 120.462  1.00  0.00           C
ATOM    870  C   ALA B  47     165.874 143.423 118.221  1.00  0.00           C
ATOM    871  O   ALA B  47     166.718 143.014 117.422  1.00  0.00           O
ATOM    872  N   ARG B  48     164.716 143.943 117.803  1.00  0.00           N
ATOM    873  CA  ARG B  48     164.338 144.045 116.389  1.00  0.00           C
ATOM    874  CB  ARG B  48     162.859 144.438 116.329  1.00  0.00           C
ATOM    875  CG  ARG B  48     162.247 144.219 114.940  1.00  0.00           C
ATOM    876  CD  ARG B  48     160.718 144.304 115.013  1.00  0.00           C
ATOM    877  NE  ARG B  48     160.155 143.192 115.822  1.00  0.00           N
ATOM    878  CZ  ARG B  48     158.981 143.138 116.418  1.00  0.00           C
ATOM    879  NH1 ARG B  48     158.126 144.118 116.347  1.00  0.00           N
ATOM    880  NH2 ARG B  48     158.632 142.092 117.107  1.00  0.00           N
ATOM    881  C   ARG B  48     165.246 145.006 115.616  1.00  0.00           C
ATOM    882  O   ARG B  48     165.588 144.735 114.467  1.00  0.00           O
ATOM    883  N   HIS B  49     165.703 146.083 116.258  1.00  0.00           N
ATOM    884  CA  HIS B  49     166.737 146.979 115.722  1.00  0.00           C
ATOM    885  CB  HIS B  49     166.766 148.266 116.556  1.00  0.00           C
ATOM    886  CG  HIS B  49     167.879 149.206 116.166  1.00  0.00           C
ATOM    887  ND1 HIS B  49     169.158 149.200 116.726  1.00  0.00           N
ATOM    888  CE1 HIS B  49     169.844 150.155 116.081  1.00  0.00           C
ATOM    889  NE2 HIS B  49     169.069 150.750 115.158  1.00  0.00           N
ATOM    890  CD2 HIS B  49     167.824 150.157 115.188  1.00  0.00           C
ATOM    891  C   HIS B  49     168.124 146.312 115.658  1.00  0.00           C
ATOM    892  O   HIS B  49     168.883 146.557 114.719  1.00  0.00           O
ATOM    893  N   ALA B  50     168.429 145.407 116.591  1.00  0.00           N
ATOM    894  CA  ALA B  50     169.666 144.626 116.620  1.00  0.00           C
ATOM    895  CB  ALA B  50     169.906 144.159 118.061  1.00  0.00           C
ATOM    896  C   ALA B  50     169.699 143.449 115.617  1.00  0.00           C
ATOM    897  O   ALA B  50     170.658 142.675 115.610  1.00  0.00           O
ATOM    898  N   GLY B  51     168.663 143.290 114.782  1.00  0.00           N
ATOM    899  CA  GLY B  51     168.580 142.233 113.769  1.00  0.00           C
ATOM    900  C   GLY B  51     168.368 140.826 114.342  1.00  0.00           C
ATOM    901  O   GLY B  51     168.557 139.842 113.621  1.00  0.00           O
ATOM    902  N   ARG B  52     167.991 140.720 115.624  1.00  0.00           N
ATOM    903  CA  ARG B  52     167.695 139.455 116.312  1.00  0.00           C
ATOM    904  CB  ARG B  52     168.502 139.351 117.618  1.00  0.00           C
ATOM    905  CG  ARG B  52     167.917 140.192 118.759  1.00  0.00           C
ATOM    906  CD  ARG B  52     168.778 140.213 120.019  1.00  0.00           C
ATOM    907  NE  ARG B  52     170.042 140.941 119.800  1.00  0.00           N
ATOM    908  CZ  ARG B  52     170.894 141.293 120.745  1.00  0.00           C
ATOM    909  NH1 ARG B  52     170.630 141.123 122.010  1.00  0.00           N
ATOM    910  NH2 ARG B  52     172.040 141.836 120.441  1.00  0.00           N
ATOM    911  C   ARG B  52     166.191 139.276 116.508  1.00  0.00           C
ATOM    912  O   ARG B  52     165.431 140.249 116.522  1.00  0.00           O
ATOM    913  N   LYS B  53     165.762 138.031 116.685  1.00  0.00           N
ATOM    914  CA  LYS B  53     164.360 137.656 116.937  1.00  0.00           C
ATOM    915  CB  LYS B  53     163.992 136.501 115.999  1.00  0.00           C
ATOM    916  CG  LYS B  53     163.951 136.946 114.527  1.00  0.00           C
ATOM    917  CD  LYS B  53     163.662 135.755 113.606  1.00  0.00           C
ATOM    918  CE  LYS B  53     163.475 136.224 112.160  1.00  0.00           C
ATOM    919  NZ  LYS B  53     163.082 135.092 111.278  1.00  0.00           N
ATOM    920  C   LYS B  53     164.116 137.274 118.399  1.00  0.00           C
ATOM    921  O   LYS B  53     163.000 137.406 118.900  1.00  0.00           O
ATOM    922  N   THR B  54     165.160 136.822 119.084  1.00  0.00           N
ATOM    923  CA  THR B  54     165.145 136.405 120.483  1.00  0.00           C
ATOM    924  CB  THR B  54     166.146 135.269 120.737  1.00  0.00           C
ATOM    925  CG2 THR B  54     165.956 134.658 122.129  1.00  0.00           C
ATOM    926  OG1 THR B  54     165.981 134.244 119.781  1.00  0.00           O
ATOM    927  C   THR B  54     165.452 137.582 121.405  1.00  0.00           C
ATOM    928  O   THR B  54     166.451 138.280 121.223  1.00  0.00           O
ATOM    929  N   ILE B  55     164.613 137.799 122.417  1.00  0.00           N
ATOM    930  CA  ILE B  55     164.819 138.849 123.423  1.00  0.00           C
ATOM    931  CB  ILE B  55     163.488 139.246 124.096  1.00  0.00           C
ATOM    932  CG2 ILE B  55     163.702 140.432 125.054  1.00  0.00           C
ATOM    933  CG1 ILE B  55     162.387 139.574 123.071  1.00  0.00           C
ATOM    934  CD1 ILE B  55     162.775 140.617 122.020  1.00  0.00           C
ATOM    935  C   ILE B  55     165.833 138.382 124.459  1.00  0.00           C
ATOM    936  O   ILE B  55     165.567 137.422 125.182  1.00  0.00           O
ATOM    937  N   LYS B  56     166.979 139.057 124.553  1.00  0.00           N
ATOM    938  CA  LYS B  56     168.019 138.767 125.545  1.00  0.00           C
ATOM    939  CB  LYS B  56     169.388 138.764 124.825  1.00  0.00           C
ATOM    940  CG  LYS B  56     170.533 138.059 125.573  1.00  0.00           C
ATOM    941  CD  LYS B  56     170.246 136.571 125.859  1.00  0.00           C
ATOM    942  CE  LYS B  56     171.328 135.896 126.709  1.00  0.00           C
ATOM    943  NZ  LYS B  56     172.651 135.858 126.026  1.00  0.00           N
ATOM    944  C   LYS B  56     167.935 139.738 126.726  1.00  0.00           C
ATOM    945  O   LYS B  56     167.290 140.780 126.652  1.00  0.00           O
ATOM    946  N   ALA B  57     168.607 139.409 127.832  1.00  0.00           N
ATOM    947  CA  ALA B  57     168.692 140.287 129.005  1.00  0.00           C
ATOM    948  CB  ALA B  57     169.539 139.597 130.073  1.00  0.00           C
ATOM    949  C   ALA B  57     169.272 141.665 128.674  1.00  0.00           C
ATOM    950  O   ALA B  57     168.838 142.659 129.241  1.00  0.00           O
ATOM    951  N   GLU B  58     170.186 141.739 127.705  1.00  0.00           N
ATOM    952  CA  GLU B  58     170.767 143.002 127.229  1.00  0.00           C
ATOM    953  CB  GLU B  58     171.733 142.710 126.073  1.00  0.00           C
ATOM    954  CG  GLU B  58     172.882 141.760 126.434  1.00  0.00           C
ATOM    955  CD  GLU B  58     173.632 141.252 125.186  1.00  0.00           C
ATOM    956  OE1 GLU B  58     174.315 140.205 125.292  1.00  0.00           O
ATOM    957  OE2 GLU B  58     173.539 141.874 124.098  1.00  0.00           O
ATOM    958  C   GLU B  58     169.693 143.975 126.726  1.00  0.00           C
ATOM    959  O   GLU B  58     169.734 145.165 127.031  1.00  0.00           O
ATOM    960  N   ASP B  59     168.703 143.463 125.986  1.00  0.00           N
ATOM    961  CA  ASP B  59     167.588 144.255 125.465  1.00  0.00           C
ATOM    962  CB  ASP B  59     166.748 143.394 124.510  1.00  0.00           C
ATOM    963  CG  ASP B  59     167.598 142.746 123.408  1.00  0.00           C
ATOM    964  OD1 ASP B  59     168.059 143.480 122.510  1.00  0.00           O
ATOM    965  OD2 ASP B  59     167.825 141.513 123.451  1.00  0.00           O
ATOM    966  C   ASP B  59     166.725 144.818 126.598  1.00  0.00           C
ATOM    967  O   ASP B  59     166.348 145.986 126.561  1.00  0.00           O
ATOM    968  N   ILE B  60     166.465 144.016 127.638  1.00  0.00           N
ATOM    969  CA  ILE B  60     165.739 144.448 128.842  1.00  0.00           C
ATOM    970  CB  ILE B  60     165.423 143.238 129.752  1.00  0.00           C
ATOM    971  CG2 ILE B  60     164.782 143.692 131.073  1.00  0.00           C
ATOM    972  CG1 ILE B  60     164.537 142.179 129.062  1.00  0.00           C
ATOM    973  CD1 ILE B  60     163.083 142.598 128.811  1.00  0.00           C
ATOM    974  C   ILE B  60     166.533 145.512 129.610  1.00  0.00           C
ATOM    975  O   ILE B  60     165.999 146.570 129.940  1.00  0.00           O
ATOM    976  N   GLU B  61     167.814 145.255 129.878  1.00  0.00           N
ATOM    977  CA  GLU B  61     168.690 146.162 130.627  1.00  0.00           C
ATOM    978  CB  GLU B  61     170.050 145.501 130.884  1.00  0.00           C
ATOM    979  CG  GLU B  61     169.963 144.340 131.878  1.00  0.00           C
ATOM    980  CD  GLU B  61     171.318 143.650 132.124  1.00  0.00           C
ATOM    981  OE1 GLU B  61     172.340 144.009 131.487  1.00  0.00           O
ATOM    982  OE2 GLU B  61     171.374 142.737 132.982  1.00  0.00           O
ATOM    983  C   GLU B  61     168.930 147.490 129.904  1.00  0.00           C
ATOM    984  O   GLU B  61     169.142 148.508 130.559  1.00  0.00           O
ATOM    985  N   LEU B  62     168.890 147.517 128.569  1.00  0.00           N
ATOM    986  CA  LEU B  62     168.974 148.766 127.815  1.00  0.00           C
ATOM    987  CB  LEU B  62     169.627 148.488 126.456  1.00  0.00           C
ATOM    988  CG  LEU B  62     169.864 149.767 125.629  1.00  0.00           C
ATOM    989  CD1 LEU B  62     170.831 150.728 126.327  1.00  0.00           C
ATOM    990  CD2 LEU B  62     170.468 149.405 124.280  1.00  0.00           C
ATOM    991  C   LEU B  62     167.611 149.463 127.692  1.00  0.00           C
ATOM    992  O   LEU B  62     167.538 150.688 127.776  1.00  0.00           O
ATOM    993  N   ALA B  63     166.519 148.706 127.545  1.00  0.00           N
ATOM    994  CA  ALA B  63     165.160 149.249 127.514  1.00  0.00           C
ATOM    995  CB  ALA B  63     164.181 148.115 127.205  1.00  0.00           C
ATOM    996  C   ALA B  63     164.773 149.921 128.838  1.00  0.00           C
ATOM    997  O   ALA B  63     164.145 150.976 128.824  1.00  0.00           O
ATOM    998  N   VAL B  64     165.180 149.346 129.977  1.00  0.00           N
ATOM    999  CA  VAL B  64     164.870 149.897 131.307  1.00  0.00           C
ATOM   1000  CB  VAL B  64     165.117 148.845 132.404  1.00  0.00           C
ATOM   1001  CG1 VAL B  64     166.592 148.713 132.788  1.00  0.00           C
ATOM   1002  CG2 VAL B  64     164.329 149.166 133.674  1.00  0.00           C
ATOM   1003  C   VAL B  64     165.610 151.210 131.604  1.00  0.00           C
ATOM   1004  O   VAL B  64     165.178 151.984 132.456  1.00  0.00           O
ATOM   1005  N   ARG B  65     166.701 151.513 130.880  1.00  0.00           N
ATOM   1006  CA  ARG B  65     167.439 152.789 130.990  1.00  0.00           C
ATOM   1007  CB  ARG B  65     168.881 152.615 130.488  1.00  0.00           C
ATOM   1008  CG  ARG B  65     169.697 151.712 131.416  1.00  0.00           C
ATOM   1009  CD  ARG B  65     171.095 151.496 130.829  1.00  0.00           C
ATOM   1010  NE  ARG B  65     171.886 150.571 131.660  1.00  0.00           N
ATOM   1011  CZ  ARG B  65     172.581 150.865 132.745  1.00  0.00           C
ATOM   1012  NH1 ARG B  65     172.628 152.071 133.240  1.00  0.00           N
ATOM   1013  NH2 ARG B  65     173.251 149.933 133.363  1.00  0.00           N
ATOM   1014  C   ARG B  65     166.741 153.967 130.297  1.00  0.00           C
ATOM   1015  O   ARG B  65     167.332 155.038 130.158  1.00  0.00           O
ATOM   1016  N   ARG B  66     165.490 153.786 129.868  1.00  0.00           N
ATOM   1017  CA  ARG B  66     164.607 154.831 129.333  1.00  0.00           C
ATOM   1018  CB  ARG B  66     164.593 154.775 127.800  1.00  0.00           C
ATOM   1019  CG  ARG B  66     165.921 155.298 127.239  1.00  0.00           C
ATOM   1020  CD  ARG B  66     165.981 155.190 125.726  1.00  0.00           C
ATOM   1021  NE  ARG B  66     165.998 153.786 125.280  1.00  0.00           N
ATOM   1022  CZ  ARG B  66     165.867 153.372 124.038  1.00  0.00           C
ATOM   1023  NH1 ARG B  66     165.781 152.103 123.784  1.00  0.00           N
ATOM   1024  NH2 ARG B  66     165.795 154.207 123.041  1.00  0.00           N
ATOM   1025  C   ARG B  66     163.208 154.635 129.898  1.00  0.00           C
ATOM   1026  O   ARG B  66     162.603 153.591 129.677  1.00  0.00           O
ATOM   1027  N   PHE B  67     162.719 155.626 130.638  1.00  0.00           N
ATOM   1028  CA  PHE B  67     161.471 155.507 131.390  1.00  0.00           C
ATOM   1029  CB  PHE B  67     161.276 156.735 132.287  1.00  0.00           C
ATOM   1030  CG  PHE B  67     162.427 156.968 133.246  1.00  0.00           C
ATOM   1031  CD1 PHE B  67     162.527 156.206 134.426  1.00  0.00           C
ATOM   1032  CE1 PHE B  67     163.609 156.404 135.303  1.00  0.00           C
ATOM   1033  CZ  PHE B  67     164.596 157.358 134.999  1.00  0.00           C
ATOM   1034  CE2 PHE B  67     164.500 158.116 133.820  1.00  0.00           C
ATOM   1035  CD2 PHE B  67     163.416 157.924 132.945  1.00  0.00           C
ATOM   1036  C   PHE B  67     160.252 155.279 130.471  1.00  0.00           C
ATOM   1037  O   PHE B  67     160.180 155.843 129.375  1.00  0.00           O
ATOM   1038  N   LYS B  68     159.255 154.492 130.893  1.00  0.00           N
ATOM   1039  CA  LYS B  68     159.237 153.663 132.118  1.00  0.00           C
ATOM   1040  CB  LYS B  68     157.829 153.098 132.364  1.00  0.00           C
ATOM   1041  CG  LYS B  68     156.694 154.132 132.300  1.00  0.00           C
ATOM   1042  CD  LYS B  68     156.909 155.326 133.238  1.00  0.00           C
ATOM   1043  CE  LYS B  68     155.761 156.316 133.028  1.00  0.00           C
ATOM   1044  NZ  LYS B  68     155.925 157.519 133.880  1.00  0.00           N
ATOM   1045  C   LYS B  68     160.246 152.500 132.069  1.00  0.00           C
ATOM   1046  O   LYS B  68     160.778 152.150 133.146  1.00  0.00           O
ATOM   1047  OXT LYS B  68     160.485 151.950 130.972  1.00  0.00           O
ATOM   1048  N   MET C   1     179.115 175.881 122.135  1.00  0.00           N
ATOM   1049  CA  MET C   1     178.031 176.371 121.235  1.00  0.00           C
ATOM   1050  CB  MET C   1     177.733 177.860 121.497  1.00  0.00           C
ATOM   1051  CG  MET C   1     176.515 178.392 120.730  1.00  0.00           C
ATOM   1052  SD  MET C   1     175.811 179.883 121.484  1.00  0.00           S
ATOM   1053  CE  MET C   1     177.187 181.050 121.278  1.00  0.00           C
ATOM   1054  C   MET C   1     178.373 176.076 119.771  1.00  0.00           C
ATOM   1055  O   MET C   1     178.902 176.930 119.060  1.00  0.00           O
ATOM   1056  N   GLU C   2     178.138 174.838 119.326  1.00  0.00           N
ATOM   1057  CA  GLU C   2     178.447 174.417 117.952  1.00  0.00           C
ATOM   1058  CB  GLU C   2     178.337 172.890 117.793  1.00  0.00           C
ATOM   1059  CG  GLU C   2     179.025 172.029 118.863  1.00  0.00           C
ATOM   1060  CD  GLU C   2     180.447 172.477 119.253  1.00  0.00           C
ATOM   1061  OE1 GLU C   2     181.204 172.949 118.376  1.00  0.00           O
ATOM   1062  OE2 GLU C   2     180.814 172.361 120.447  1.00  0.00           O
ATOM   1063  C   GLU C   2     177.512 175.082 116.933  1.00  0.00           C
ATOM   1064  O   GLU C   2     177.961 175.505 115.868  1.00  0.00           O
ATOM   1065  N   LEU C   3     176.213 175.183 117.257  1.00  0.00           N
ATOM   1066  CA  LEU C   3     175.217 175.746 116.346  1.00  0.00           C
ATOM   1067  CB  LEU C   3     173.783 175.402 116.787  1.00  0.00           C
ATOM   1068  CG  LEU C   3     173.448 173.905 116.815  1.00  0.00           C
ATOM   1069  CD1 LEU C   3     171.992 173.691 117.226  1.00  0.00           C
ATOM   1070  CD2 LEU C   3     173.653 173.241 115.452  1.00  0.00           C
ATOM   1071  C   LEU C   3     175.369 177.275 116.209  1.00  0.00           C
ATOM   1072  O   LEU C   3     175.508 177.967 117.224  1.00  0.00           O
ATOM   1073  N   PRO C   4     175.294 177.817 114.979  1.00  0.00           N
ATOM   1074  CD  PRO C   4     175.196 177.103 113.712  1.00  0.00           C
ATOM   1075  CG  PRO C   4     174.840 178.168 112.684  1.00  0.00           C
ATOM   1076  CB  PRO C   4     175.476 179.433 113.248  1.00  0.00           C
ATOM   1077  CA  PRO C   4     175.266 179.258 114.749  1.00  0.00           C
ATOM   1078  C   PRO C   4     173.942 179.886 115.206  1.00  0.00           C
ATOM   1079  O   PRO C   4     172.894 179.232 115.227  1.00  0.00           O
ATOM   1080  N   ILE C   5     173.977 181.174 115.541  1.00  0.00           N
ATOM   1081  CA  ILE C   5     172.818 181.911 116.055  1.00  0.00           C
ATOM   1082  CB  ILE C   5     173.287 183.083 116.946  1.00  0.00           C
ATOM   1083  CG2 ILE C   5     172.079 183.810 117.549  1.00  0.00           C
ATOM   1084  CG1 ILE C   5     174.237 182.638 118.076  1.00  0.00           C
ATOM   1085  CD1 ILE C   5     173.666 181.566 119.011  1.00  0.00           C
ATOM   1086  C   ILE C   5     171.902 182.408 114.933  1.00  0.00           C
ATOM   1087  O   ILE C   5     170.681 182.260 115.026  1.00  0.00           O
ATOM   1088  N   ALA C   6     172.470 182.978 113.869  1.00  0.00           N
ATOM   1089  CA  ALA C   6     171.711 183.603 112.788  1.00  0.00           C
ATOM   1090  CB  ALA C   6     172.672 184.244 111.778  1.00  0.00           C
ATOM   1091  C   ALA C   6     170.690 182.659 112.122  1.00  0.00           C
ATOM   1092  O   ALA C   6     169.532 183.068 112.002  1.00  0.00           O
ATOM   1093  N   PRO C   7     171.006 181.389 111.787  1.00  0.00           N
ATOM   1094  CD  PRO C   7     172.312 180.743 111.762  1.00  0.00           C
ATOM   1095  CG  PRO C   7     172.195 179.690 110.663  1.00  0.00           C
ATOM   1096  CB  PRO C   7     170.764 179.207 110.850  1.00  0.00           C
ATOM   1097  CA  PRO C   7     170.011 180.490 111.202  1.00  0.00           C
ATOM   1098  C   PRO C   7     168.843 180.201 112.142  1.00  0.00           C
ATOM   1099  O   PRO C   7     167.701 180.149 111.704  1.00  0.00           O
ATOM   1100  N   ILE C   8     169.104 180.080 113.445  1.00  0.00           N
ATOM   1101  CA  ILE C   8     168.069 179.861 114.465  1.00  0.00           C
ATOM   1102  CB  ILE C   8     168.713 179.420 115.796  1.00  0.00           C
ATOM   1103  CG2 ILE C   8     167.651 179.267 116.902  1.00  0.00           C
ATOM   1104  CG1 ILE C   8     169.476 178.095 115.567  1.00  0.00           C
ATOM   1105  CD1 ILE C   8     170.248 177.607 116.787  1.00  0.00           C
ATOM   1106  C   ILE C   8     167.200 181.108 114.623  1.00  0.00           C
ATOM   1107  O   ILE C   8     165.980 181.008 114.689  1.00  0.00           O
ATOM   1108  N   GLY C   9     167.799 182.298 114.578  1.00  0.00           N
ATOM   1109  CA  GLY C   9     167.056 183.557 114.491  1.00  0.00           C
ATOM   1110  C   GLY C   9     166.129 183.601 113.283  1.00  0.00           C
ATOM   1111  O   GLY C   9     164.960 183.958 113.414  1.00  0.00           O
ATOM   1112  N   ARG C  10     166.614 183.138 112.129  1.00  0.00           N
ATOM   1113  CA  ARG C  10     165.816 183.001 110.901  1.00  0.00           C
ATOM   1114  CB  ARG C  10     166.738 182.721 109.702  1.00  0.00           C
ATOM   1115  CG  ARG C  10     167.678 183.908 109.412  1.00  0.00           C
ATOM   1116  CD  ARG C  10     168.765 183.605 108.371  1.00  0.00           C
ATOM   1117  NE  ARG C  10     168.227 183.662 106.995  1.00  0.00           N
ATOM   1118  CZ  ARG C  10     167.715 182.662 106.305  1.00  0.00           C
ATOM   1119  NH1 ARG C  10     167.736 181.467 106.796  1.00  0.00           N
ATOM   1120  NH2 ARG C  10     167.176 182.844 105.134  1.00  0.00           N
ATOM   1121  C   ARG C  10     164.712 181.943 111.043  1.00  0.00           C
ATOM   1122  O   ARG C  10     163.623 182.160 110.527  1.00  0.00           O
ATOM   1123  N   ILE C  11     164.922 180.874 111.822  1.00  0.00           N
ATOM   1124  CA  ILE C  11     163.857 179.914 112.189  1.00  0.00           C
ATOM   1125  CB  ILE C  11     164.402 178.678 112.951  1.00  0.00           C
ATOM   1126  CG2 ILE C  11     163.257 177.817 113.523  1.00  0.00           C
ATOM   1127  CG1 ILE C  11     165.277 177.808 112.028  1.00  0.00           C
ATOM   1128  CD1 ILE C  11     166.050 176.700 112.756  1.00  0.00           C
ATOM   1129  C   ILE C  11     162.756 180.611 112.994  1.00  0.00           C
ATOM   1130  O   ILE C  11     161.582 180.482 112.657  1.00  0.00           O
ATOM   1131  N   ILE C  12     163.112 181.379 114.032  1.00  0.00           N
ATOM   1132  CA  ILE C  12     162.121 182.099 114.857  1.00  0.00           C
ATOM   1133  CB  ILE C  12     162.769 182.741 116.109  1.00  0.00           C
ATOM   1134  CG2 ILE C  12     161.676 183.375 116.994  1.00  0.00           C
ATOM   1135  CG1 ILE C  12     163.552 181.725 116.972  1.00  0.00           C
ATOM   1136  CD1 ILE C  12     164.446 182.380 118.035  1.00  0.00           C
ATOM   1137  C   ILE C  12     161.370 183.141 114.008  1.00  0.00           C
ATOM   1138  O   ILE C  12     160.152 183.280 114.125  1.00  0.00           O
ATOM   1139  N   LYS C  13     162.068 183.832 113.096  1.00  0.00           N
ATOM   1140  CA  LYS C  13     161.438 184.738 112.119  1.00  0.00           C
ATOM   1141  CB  LYS C  13     162.508 185.440 111.267  1.00  0.00           C
ATOM   1142  CG  LYS C  13     163.279 186.541 111.998  1.00  0.00           C
ATOM   1143  CD  LYS C  13     162.346 187.675 112.450  1.00  0.00           C
ATOM   1144  CE  LYS C  13     163.102 188.951 112.810  1.00  0.00           C
ATOM   1145  NZ  LYS C  13     164.197 188.687 113.774  1.00  0.00           N
ATOM   1146  C   LYS C  13     160.458 184.013 111.199  1.00  0.00           C
ATOM   1147  O   LYS C  13     159.330 184.470 111.025  1.00  0.00           O
ATOM   1148  N   ASP C  14     160.852 182.863 110.659  1.00  0.00           N
ATOM   1149  CA  ASP C  14     160.002 182.029 109.804  1.00  0.00           C
ATOM   1150  CB  ASP C  14     160.849 180.947 109.120  1.00  0.00           C
ATOM   1151  CG  ASP C  14     161.818 181.504 108.062  1.00  0.00           C
ATOM   1152  OD1 ASP C  14     161.557 182.590 107.486  1.00  0.00           O
ATOM   1153  OD2 ASP C  14     162.803 180.800 107.738  1.00  0.00           O
ATOM   1154  C   ASP C  14     158.823 181.386 110.549  1.00  0.00           C
ATOM   1155  O   ASP C  14     157.817 181.047 109.923  1.00  0.00           O
ATOM   1156  N   ALA C  15     158.905 181.253 111.877  1.00  0.00           N
ATOM   1157  CA  ALA C  15     157.787 180.804 112.704  1.00  0.00           C
ATOM   1158  CB  ALA C  15     158.333 180.385 114.074  1.00  0.00           C
ATOM   1159  C   ALA C  15     156.664 181.860 112.818  1.00  0.00           C
ATOM   1160  O   ALA C  15     155.527 181.506 113.136  1.00  0.00           O
ATOM   1161  N   GLY C  16     156.962 183.136 112.532  1.00  0.00           N
ATOM   1162  CA  GLY C  16     155.995 184.243 112.533  1.00  0.00           C
ATOM   1163  C   GLY C  16     156.277 185.352 113.552  1.00  0.00           C
ATOM   1164  O   GLY C  16     155.371 186.121 113.880  1.00  0.00           O
ATOM   1165  N   ALA C  17     157.500 185.425 114.092  1.00  0.00           N
ATOM   1166  CA  ALA C  17     157.903 186.476 115.022  1.00  0.00           C
ATOM   1167  CB  ALA C  17     159.110 185.993 115.825  1.00  0.00           C
ATOM   1168  C   ALA C  17     158.236 187.785 114.290  1.00  0.00           C
ATOM   1169  O   ALA C  17     159.109 187.814 113.419  1.00  0.00           O
ATOM   1170  N   GLU C  18     157.586 188.885 114.678  1.00  0.00           N
ATOM   1171  CA  GLU C  18     157.893 190.216 114.132  1.00  0.00           C
ATOM   1172  CB  GLU C  18     156.848 191.236 114.597  1.00  0.00           C
ATOM   1173  CG  GLU C  18     155.457 190.957 114.015  1.00  0.00           C
ATOM   1174  CD  GLU C  18     154.462 192.088 114.337  1.00  0.00           C
ATOM   1175  OE1 GLU C  18     154.552 192.702 115.423  1.00  0.00           O
ATOM   1176  OE2 GLU C  18     153.559 192.357 113.504  1.00  0.00           O
ATOM   1177  C   GLU C  18     159.284 190.693 114.566  1.00  0.00           C
ATOM   1178  O   GLU C  18     160.069 191.171 113.744  1.00  0.00           O
ATOM   1179  N   ARG C  19     159.590 190.529 115.860  1.00  0.00           N
ATOM   1180  CA  ARG C  19     160.861 190.912 116.485  1.00  0.00           C
ATOM   1181  CB  ARG C  19     160.712 192.240 117.240  1.00  0.00           C
ATOM   1182  CG  ARG C  19     160.288 193.417 116.352  1.00  0.00           C
ATOM   1183  CD  ARG C  19     159.996 194.655 117.199  1.00  0.00           C
ATOM   1184  NE  ARG C  19     161.223 195.289 117.718  1.00  0.00           N
ATOM   1185  CZ  ARG C  19     161.900 196.272 117.146  1.00  0.00           C
ATOM   1186  NH1 ARG C  19     161.499 196.834 116.038  1.00  0.00           N
ATOM   1187  NH2 ARG C  19     163.006 196.708 117.678  1.00  0.00           N
ATOM   1188  C   ARG C  19     161.323 189.804 117.419  1.00  0.00           C
ATOM   1189  O   ARG C  19     160.511 189.177 118.098  1.00  0.00           O
ATOM   1190  N   VAL C  20     162.621 189.559 117.478  1.00  0.00           N
ATOM   1191  CA  VAL C  20     163.217 188.464 118.252  1.00  0.00           C
ATOM   1192  CB  VAL C  20     163.647 187.308 117.333  1.00  0.00           C
ATOM   1193  CG1 VAL C  20     164.233 186.146 118.136  1.00  0.00           C
ATOM   1194  CG2 VAL C  20     162.482 186.757 116.507  1.00  0.00           C
ATOM   1195  C   VAL C  20     164.405 188.992 119.039  1.00  0.00           C
ATOM   1196  O   VAL C  20     165.334 189.530 118.456  1.00  0.00           O
ATOM   1197  N   SER C  21     164.394 188.807 120.355  1.00  0.00           N
ATOM   1198  CA  SER C  21     165.519 189.170 121.213  1.00  0.00           C
ATOM   1199  CB  SER C  21     165.084 189.103 122.675  1.00  0.00           C
ATOM   1200  OG  SER C  21     166.127 189.507 123.531  1.00  0.00           O
ATOM   1201  C   SER C  21     166.739 188.281 120.966  1.00  0.00           C
ATOM   1202  O   SER C  21     166.612 187.080 120.707  1.00  0.00           O
ATOM   1203  N   ASP C  22     167.941 188.837 121.108  1.00  0.00           N
ATOM   1204  CA  ASP C  22     169.182 188.055 121.086  1.00  0.00           C
ATOM   1205  CB  ASP C  22     170.394 188.985 121.213  1.00  0.00           C
ATOM   1206  CG  ASP C  22     170.574 189.907 120.000  1.00  0.00           C
ATOM   1207  OD1 ASP C  22     170.220 189.494 118.873  1.00  0.00           O
ATOM   1208  OD2 ASP C  22     171.137 191.015 120.159  1.00  0.00           O
ATOM   1209  C   ASP C  22     169.228 186.999 122.193  1.00  0.00           C
ATOM   1210  O   ASP C  22     169.695 185.884 121.955  1.00  0.00           O
ATOM   1211  N   ASP C  23     168.681 187.312 123.373  1.00  0.00           N
ATOM   1212  CA  ASP C  23     168.562 186.357 124.475  1.00  0.00           C
ATOM   1213  CB  ASP C  23     168.039 187.049 125.740  1.00  0.00           C
ATOM   1214  CG  ASP C  23     169.015 188.075 126.333  1.00  0.00           C
ATOM   1215  OD1 ASP C  23     170.252 187.917 126.187  1.00  0.00           O
ATOM   1216  OD2 ASP C  23     168.546 189.015 127.018  1.00  0.00           O
ATOM   1217  C   ASP C  23     167.671 185.169 124.094  1.00  0.00           C
ATOM   1218  O   ASP C  23     167.990 184.028 124.425  1.00  0.00           O
ATOM   1219  N   ALA C  24     166.583 185.401 123.351  1.00  0.00           N
ATOM   1220  CA  ALA C  24     165.730 184.329 122.838  1.00  0.00           C
ATOM   1221  CB  ALA C  24     164.480 184.946 122.196  1.00  0.00           C
ATOM   1222  C   ALA C  24     166.488 183.440 121.843  1.00  0.00           C
ATOM   1223  O   ALA C  24     166.417 182.216 121.937  1.00  0.00           O
ATOM   1224  N   ARG C  25     167.265 184.048 120.936  1.00  0.00           N
ATOM   1225  CA  ARG C  25     168.082 183.324 119.950  1.00  0.00           C
ATOM   1226  CB  ARG C  25     168.740 184.309 118.973  1.00  0.00           C
ATOM   1227  CG  ARG C  25     167.771 184.843 117.924  1.00  0.00           C
ATOM   1228  CD  ARG C  25     168.488 185.749 116.912  1.00  0.00           C
ATOM   1229  NE  ARG C  25     168.556 187.150 117.368  1.00  0.00           N
ATOM   1230  CZ  ARG C  25     167.815 188.159 116.943  1.00  0.00           C
ATOM   1231  NH1 ARG C  25     166.903 188.072 116.023  1.00  0.00           N
ATOM   1232  NH2 ARG C  25     167.986 189.347 117.395  1.00  0.00           N
ATOM   1233  C   ARG C  25     169.148 182.444 120.599  1.00  0.00           C
ATOM   1234  O   ARG C  25     169.193 181.252 120.307  1.00  0.00           O
ATOM   1235  N   ILE C  26     169.968 182.989 121.500  1.00  0.00           N
ATOM   1236  CA  ILE C  26     170.994 182.201 122.212  1.00  0.00           C
ATOM   1237  CB  ILE C  26     171.974 183.100 123.002  1.00  0.00           C
ATOM   1238  CG2 ILE C  26     171.281 183.858 124.140  1.00  0.00           C
ATOM   1239  CG1 ILE C  26     173.142 182.260 123.564  1.00  0.00           C
ATOM   1240  CD1 ILE C  26     174.204 183.080 124.305  1.00  0.00           C
ATOM   1241  C   ILE C  26     170.355 181.131 123.102  1.00  0.00           C
ATOM   1242  O   ILE C  26     170.839 180.004 123.149  1.00  0.00           O
ATOM   1243  N   THR C  27     169.228 181.435 123.753  1.00  0.00           N
ATOM   1244  CA  THR C  27     168.508 180.452 124.578  1.00  0.00           C
ATOM   1245  CB  THR C  27     167.324 181.094 125.313  1.00  0.00           C
ATOM   1246  CG2 THR C  27     166.563 180.093 126.172  1.00  0.00           C
ATOM   1247  OG1 THR C  27     167.781 182.104 126.179  1.00  0.00           O
ATOM   1248  C   THR C  27     168.020 179.287 123.726  1.00  0.00           C
ATOM   1249  O   THR C  27     168.308 178.134 124.041  1.00  0.00           O
ATOM   1250  N   LEU C  28     167.340 179.570 122.609  1.00  0.00           N
ATOM   1251  CA  LEU C  28     166.875 178.527 121.697  1.00  0.00           C
ATOM   1252  CB  LEU C  28     165.947 179.144 120.631  1.00  0.00           C
ATOM   1253  CG  LEU C  28     165.187 178.091 119.797  1.00  0.00           C
ATOM   1254  CD1 LEU C  28     164.224 177.267 120.657  1.00  0.00           C
ATOM   1255  CD2 LEU C  28     164.348 178.770 118.717  1.00  0.00           C
ATOM   1256  C   LEU C  28     168.048 177.757 121.076  1.00  0.00           C
ATOM   1257  O   LEU C  28     167.944 176.550 120.893  1.00  0.00           O
ATOM   1258  N   ALA C  29     169.183 178.419 120.827  1.00  0.00           N
ATOM   1259  CA  ALA C  29     170.409 177.768 120.370  1.00  0.00           C
ATOM   1260  CB  ALA C  29     171.463 178.828 120.025  1.00  0.00           C
ATOM   1261  C   ALA C  29     170.935 176.748 121.385  1.00  0.00           C
ATOM   1262  O   ALA C  29     171.141 175.588 121.032  1.00  0.00           O
ATOM   1263  N   LYS C  30     171.078 177.150 122.654  1.00  0.00           N
ATOM   1264  CA  LYS C  30     171.500 176.254 123.739  1.00  0.00           C
ATOM   1265  CB  LYS C  30     171.621 177.040 125.050  1.00  0.00           C
ATOM   1266  CG  LYS C  30     172.806 178.020 125.047  1.00  0.00           C
ATOM   1267  CD  LYS C  30     172.864 178.838 126.345  1.00  0.00           C
ATOM   1268  CE  LYS C  30     173.113 177.931 127.563  1.00  0.00           C
ATOM   1269  NZ  LYS C  30     173.194 178.709 128.827  1.00  0.00           N
ATOM   1270  C   LYS C  30     170.530 175.090 123.925  1.00  0.00           C
ATOM   1271  O   LYS C  30     170.967 173.958 124.101  1.00  0.00           O
ATOM   1272  N   ILE C  31     169.224 175.356 123.838  1.00  0.00           N
ATOM   1273  CA  ILE C  31     168.176 174.331 123.936  1.00  0.00           C
ATOM   1274  CB  ILE C  31     166.782 174.988 123.997  1.00  0.00           C
ATOM   1275  CG2 ILE C  31     165.663 173.959 123.776  1.00  0.00           C
ATOM   1276  CG1 ILE C  31     166.578 175.682 125.362  1.00  0.00           C
ATOM   1277  CD1 ILE C  31     165.339 176.583 125.400  1.00  0.00           C
ATOM   1278  C   ILE C  31     168.290 173.321 122.790  1.00  0.00           C
ATOM   1279  O   ILE C  31     168.428 172.132 123.048  1.00  0.00           O
ATOM   1280  N   LEU C  32     168.265 173.765 121.530  1.00  0.00           N
ATOM   1281  CA  LEU C  32     168.342 172.867 120.367  1.00  0.00           C
ATOM   1282  CB  LEU C  32     168.200 173.680 119.067  1.00  0.00           C
ATOM   1283  CG  LEU C  32     166.771 173.747 118.511  1.00  0.00           C
ATOM   1284  CD1 LEU C  32     165.734 174.202 119.538  1.00  0.00           C
ATOM   1285  CD2 LEU C  32     166.776 174.714 117.327  1.00  0.00           C
ATOM   1286  C   LEU C  32     169.654 172.081 120.340  1.00  0.00           C
ATOM   1287  O   LEU C  32     169.653 170.900 119.999  1.00  0.00           O
ATOM   1288  N   GLU C  33     170.764 172.710 120.721  1.00  0.00           N
ATOM   1289  CA  GLU C  33     172.053 172.033 120.831  1.00  0.00           C
ATOM   1290  CB  GLU C  33     173.145 173.086 121.043  1.00  0.00           C
ATOM   1291  CG  GLU C  33     174.553 172.479 121.059  1.00  0.00           C
ATOM   1292  CD  GLU C  33     175.654 173.546 121.021  1.00  0.00           C
ATOM   1293  OE1 GLU C  33     175.401 174.707 120.635  1.00  0.00           O
ATOM   1294  OE2 GLU C  33     176.818 173.211 121.348  1.00  0.00           O
ATOM   1295  C   GLU C  33     172.045 170.973 121.941  1.00  0.00           C
ATOM   1296  O   GLU C  33     172.527 169.865 121.723  1.00  0.00           O
ATOM   1297  N   GLU C  34     171.436 171.263 123.093  1.00  0.00           N
ATOM   1298  CA  GLU C  34     171.249 170.298 124.182  1.00  0.00           C
ATOM   1299  CB  GLU C  34     170.573 170.998 125.375  1.00  0.00           C
ATOM   1300  CG  GLU C  34     170.395 170.116 126.617  1.00  0.00           C
ATOM   1301  CD  GLU C  34     171.678 169.981 127.462  1.00  0.00           C
ATOM   1302  OE1 GLU C  34     172.793 170.322 126.995  1.00  0.00           O
ATOM   1303  OE2 GLU C  34     171.570 169.544 128.634  1.00  0.00           O
ATOM   1304  C   GLU C  34     170.422 169.088 123.722  1.00  0.00           C
ATOM   1305  O   GLU C  34     170.847 167.943 123.891  1.00  0.00           O
ATOM   1306  N   MET C  35     169.277 169.340 123.075  1.00  0.00           N
ATOM   1307  CA  MET C  35     168.433 168.292 122.491  1.00  0.00           C
ATOM   1308  CB  MET C  35     167.200 168.901 121.807  1.00  0.00           C
ATOM   1309  CG  MET C  35     166.288 169.678 122.755  1.00  0.00           C
ATOM   1310  SD  MET C  35     164.749 170.210 121.958  1.00  0.00           S
ATOM   1311  CE  MET C  35     163.862 170.894 123.382  1.00  0.00           C
ATOM   1312  C   MET C  35     169.210 167.456 121.468  1.00  0.00           C
ATOM   1313  O   MET C  35     169.130 166.230 121.483  1.00  0.00           O
ATOM   1314  N   GLY C  36     170.004 168.108 120.613  1.00  0.00           N
ATOM   1315  CA  GLY C  36     170.878 167.450 119.644  1.00  0.00           C
ATOM   1316  C   GLY C  36     171.897 166.529 120.295  1.00  0.00           C
ATOM   1317  O   GLY C  36     172.023 165.380 119.878  1.00  0.00           O
ATOM   1318  N   ARG C  37     172.576 166.991 121.350  1.00  0.00           N
ATOM   1319  CA  ARG C  37     173.535 166.180 122.119  1.00  0.00           C
ATOM   1320  CB  ARG C  37     174.212 167.042 123.197  1.00  0.00           C
ATOM   1321  CG  ARG C  37     175.198 168.050 122.598  1.00  0.00           C
ATOM   1322  CD  ARG C  37     175.834 168.917 123.687  1.00  0.00           C
ATOM   1323  NE  ARG C  37     176.629 170.017 123.103  1.00  0.00           N
ATOM   1324  CZ  ARG C  37     177.825 169.950 122.550  1.00  0.00           C
ATOM   1325  NH1 ARG C  37     178.493 168.837 122.443  1.00  0.00           N
ATOM   1326  NH2 ARG C  37     178.378 171.027 122.079  1.00  0.00           N
ATOM   1327  C   ARG C  37     172.867 164.964 122.759  1.00  0.00           C
ATOM   1328  O   ARG C  37     173.395 163.859 122.660  1.00  0.00           O
ATOM   1329  N   ASP C  38     171.696 165.145 123.366  1.00  0.00           N
ATOM   1330  CA  ASP C  38     170.944 164.056 123.998  1.00  0.00           C
ATOM   1331  CB  ASP C  38     169.744 164.618 124.769  1.00  0.00           C
ATOM   1332  CG  ASP C  38     170.139 165.478 125.982  1.00  0.00           C
ATOM   1333  OD1 ASP C  38     171.239 165.279 126.556  1.00  0.00           O
ATOM   1334  OD2 ASP C  38     169.306 166.310 126.415  1.00  0.00           O
ATOM   1335  C   ASP C  38     170.480 162.999 122.987  1.00  0.00           C
ATOM   1336  O   ASP C  38     170.747 161.809 123.175  1.00  0.00           O
ATOM   1337  N   ILE C  39     169.847 163.422 121.885  1.00  0.00           N
ATOM   1338  CA  ILE C  39     169.403 162.512 120.817  1.00  0.00           C
ATOM   1339  CB  ILE C  39     168.581 163.264 119.745  1.00  0.00           C
ATOM   1340  CG2 ILE C  39     168.261 162.347 118.544  1.00  0.00           C
ATOM   1341  CG1 ILE C  39     167.261 163.798 120.342  1.00  0.00           C
ATOM   1342  CD1 ILE C  39     166.539 164.786 119.419  1.00  0.00           C
ATOM   1343  C   ILE C  39     170.601 161.797 120.188  1.00  0.00           C
ATOM   1344  O   ILE C  39     170.540 160.588 119.965  1.00  0.00           O
ATOM   1345  N   ALA C  40     171.704 162.508 119.935  1.00  0.00           N
ATOM   1346  CA  ALA C  40     172.927 161.910 119.407  1.00  0.00           C
ATOM   1347  CB  ALA C  40     173.948 163.015 119.121  1.00  0.00           C
ATOM   1348  C   ALA C  40     173.501 160.856 120.365  1.00  0.00           C
ATOM   1349  O   ALA C  40     173.856 159.766 119.925  1.00  0.00           O
ATOM   1350  N   SER C  41     173.539 161.139 121.672  1.00  0.00           N
ATOM   1351  CA  SER C  41     173.986 160.184 122.694  1.00  0.00           C
ATOM   1352  CB  SER C  41     174.008 160.866 124.066  1.00  0.00           C
ATOM   1353  OG  SER C  41     174.410 159.948 125.068  1.00  0.00           O
ATOM   1354  C   SER C  41     173.107 158.927 122.729  1.00  0.00           C
ATOM   1355  O   SER C  41     173.616 157.807 122.705  1.00  0.00           O
ATOM   1356  N   GLU C  42     171.782 159.088 122.703  1.00  0.00           N
ATOM   1357  CA  GLU C  42     170.845 157.964 122.599  1.00  0.00           C
ATOM   1358  CB  GLU C  42     169.398 158.480 122.665  1.00  0.00           C
ATOM   1359  CG  GLU C  42     168.891 158.647 124.103  1.00  0.00           C
ATOM   1360  CD  GLU C  42     168.842 157.314 124.870  1.00  0.00           C
ATOM   1361  OE1 GLU C  42     168.793 156.238 124.232  1.00  0.00           O
ATOM   1362  OE2 GLU C  42     168.896 157.348 126.122  1.00  0.00           O
ATOM   1363  C   GLU C  42     171.066 157.142 121.325  1.00  0.00           C
ATOM   1364  O   GLU C  42     171.221 155.924 121.395  1.00  0.00           O
ATOM   1365  N   ALA C  43     171.172 157.792 120.165  1.00  0.00           N
ATOM   1366  CA  ALA C  43     171.441 157.113 118.900  1.00  0.00           C
ATOM   1367  CB  ALA C  43     171.403 158.149 117.779  1.00  0.00           C
ATOM   1368  C   ALA C  43     172.781 156.362 118.924  1.00  0.00           C
ATOM   1369  O   ALA C  43     172.875 155.254 118.398  1.00  0.00           O
ATOM   1370  N   ILE C  44     173.804 156.918 119.583  1.00  0.00           N
ATOM   1371  CA  ILE C  44     175.084 156.239 119.811  1.00  0.00           C
ATOM   1372  CB  ILE C  44     176.128 157.195 120.428  1.00  0.00           C
ATOM   1373  CG2 ILE C  44     177.334 156.425 120.999  1.00  0.00           C
ATOM   1374  CG1 ILE C  44     176.623 158.192 119.361  1.00  0.00           C
ATOM   1375  CD1 ILE C  44     177.308 159.411 119.977  1.00  0.00           C
ATOM   1376  C   ILE C  44     174.894 154.976 120.642  1.00  0.00           C
ATOM   1377  O   ILE C  44     175.376 153.921 120.238  1.00  0.00           O
ATOM   1378  N   LYS C  45     174.165 155.037 121.763  1.00  0.00           N
ATOM   1379  CA  LYS C  45     173.892 153.851 122.593  1.00  0.00           C
ATOM   1380  CB  LYS C  45     173.120 154.252 123.858  1.00  0.00           C
ATOM   1381  CG  LYS C  45     173.997 155.060 124.830  1.00  0.00           C
ATOM   1382  CD  LYS C  45     173.258 155.434 126.123  1.00  0.00           C
ATOM   1383  CE  LYS C  45     172.048 156.338 125.854  1.00  0.00           C
ATOM   1384  NZ  LYS C  45     171.370 156.733 127.118  1.00  0.00           N
ATOM   1385  C   LYS C  45     173.131 152.772 121.812  1.00  0.00           C
ATOM   1386  O   LYS C  45     173.462 151.595 121.921  1.00  0.00           O
ATOM   1387  N   LEU C  46     172.167 153.166 120.979  1.00  0.00           N
ATOM   1388  CA  LEU C  46     171.415 152.259 120.098  1.00  0.00           C
ATOM   1389  CB  LEU C  46     170.289 153.051 119.412  1.00  0.00           C
ATOM   1390  CG  LEU C  46     168.953 153.079 120.169  1.00  0.00           C
ATOM   1391  CD1 LEU C  46     169.034 153.444 121.651  1.00  0.00           C
ATOM   1392  CD2 LEU C  46     168.049 154.106 119.492  1.00  0.00           C
ATOM   1393  C   LEU C  46     172.318 151.596 119.044  1.00  0.00           C
ATOM   1394  O   LEU C  46     172.320 150.372 118.914  1.00  0.00           O
ATOM   1395  N   ALA C  47     173.122 152.378 118.324  1.00  0.00           N
ATOM   1396  CA  ALA C  47     174.050 151.848 117.327  1.00  0.00           C
ATOM   1397  CB  ALA C  47     174.721 153.027 116.623  1.00  0.00           C
ATOM   1398  C   ALA C  47     175.100 150.927 117.971  1.00  0.00           C
ATOM   1399  O   ALA C  47     175.420 149.873 117.427  1.00  0.00           O
ATOM   1400  N   ARG C  48     175.596 151.295 119.159  1.00  0.00           N
ATOM   1401  CA  ARG C  48     176.562 150.513 119.940  1.00  0.00           C
ATOM   1402  CB  ARG C  48     177.117 151.423 121.041  1.00  0.00           C
ATOM   1403  CG  ARG C  48     178.357 150.842 121.735  1.00  0.00           C
ATOM   1404  CD  ARG C  48     179.072 151.925 122.549  1.00  0.00           C
ATOM   1405  NE  ARG C  48     179.612 152.986 121.671  1.00  0.00           N
ATOM   1406  CZ  ARG C  48     179.990 154.199 122.028  1.00  0.00           C
ATOM   1407  NH1 ARG C  48     179.956 154.589 123.271  1.00  0.00           N
ATOM   1408  NH2 ARG C  48     180.416 155.042 121.130  1.00  0.00           N
ATOM   1409  C   ARG C  48     175.965 149.223 120.509  1.00  0.00           C
ATOM   1410  O   ARG C  48     176.689 148.246 120.696  1.00  0.00           O
ATOM   1411  N   HIS C  49     174.656 149.202 120.769  1.00  0.00           N
ATOM   1412  CA  HIS C  49     173.919 147.977 121.094  1.00  0.00           C
ATOM   1413  CB  HIS C  49     172.531 148.344 121.629  1.00  0.00           C
ATOM   1414  CG  HIS C  49     171.634 147.156 121.864  1.00  0.00           C
ATOM   1415  ND1 HIS C  49     170.757 146.620 120.918  1.00  0.00           N
ATOM   1416  CE1 HIS C  49     170.172 145.569 121.514  1.00  0.00           C
ATOM   1417  NE2 HIS C  49     170.635 145.420 122.767  1.00  0.00           N
ATOM   1418  CD2 HIS C  49     171.566 146.409 123.006  1.00  0.00           C
ATOM   1419  C   HIS C  49     173.836 147.027 119.891  1.00  0.00           C
ATOM   1420  O   HIS C  49     173.896 145.806 120.064  1.00  0.00           O
ATOM   1421  N   ALA C  50     173.769 147.570 118.672  1.00  0.00           N
ATOM   1422  CA  ALA C  50     173.909 146.805 117.438  1.00  0.00           C
ATOM   1423  CB  ALA C  50     173.242 147.594 116.299  1.00  0.00           C
ATOM   1424  C   ALA C  50     175.382 146.431 117.141  1.00  0.00           C
ATOM   1425  O   ALA C  50     176.316 146.799 117.858  1.00  0.00           O
ATOM   1426  N   GLY C  51     175.596 145.687 116.050  1.00  0.00           N
ATOM   1427  CA  GLY C  51     176.926 145.278 115.577  1.00  0.00           C
ATOM   1428  C   GLY C  51     177.709 146.370 114.832  1.00  0.00           C
ATOM   1429  O   GLY C  51     178.737 146.063 114.224  1.00  0.00           O
ATOM   1430  N   ARG C  52     177.220 147.618 114.836  1.00  0.00           N
ATOM   1431  CA  ARG C  52     177.806 148.756 114.112  1.00  0.00           C
ATOM   1432  CB  ARG C  52     176.747 149.454 113.243  1.00  0.00           C
ATOM   1433  CG  ARG C  52     175.739 150.265 114.071  1.00  0.00           C
ATOM   1434  CD  ARG C  52     174.577 150.817 113.244  1.00  0.00           C
ATOM   1435  NE  ARG C  52     173.661 149.746 112.803  1.00  0.00           N
ATOM   1436  CZ  ARG C  52     172.461 149.928 112.283  1.00  0.00           C
ATOM   1437  NH1 ARG C  52     171.920 151.108 112.172  1.00  0.00           N
ATOM   1438  NH2 ARG C  52     171.758 148.918 111.856  1.00  0.00           N
ATOM   1439  C   ARG C  52     178.524 149.743 115.037  1.00  0.00           C
ATOM   1440  O   ARG C  52     178.160 149.909 116.201  1.00  0.00           O
ATOM   1441  N   LYS C  53     179.506 150.453 114.490  1.00  0.00           N
ATOM   1442  CA  LYS C  53     180.179 151.601 115.118  1.00  0.00           C
ATOM   1443  CB  LYS C  53     181.698 151.422 114.996  1.00  0.00           C
ATOM   1444  CG  LYS C  53     182.208 150.174 115.734  1.00  0.00           C
ATOM   1445  CD  LYS C  53     183.704 149.983 115.476  1.00  0.00           C
ATOM   1446  CE  LYS C  53     184.263 148.845 116.332  1.00  0.00           C
ATOM   1447  NZ  LYS C  53     185.743 148.761 116.208  1.00  0.00           N
ATOM   1448  C   LYS C  53     179.732 152.932 114.509  1.00  0.00           C
ATOM   1449  O   LYS C  53     179.795 153.968 115.172  1.00  0.00           O
ATOM   1450  N   THR C  54     179.250 152.904 113.267  1.00  0.00           N
ATOM   1451  CA  THR C  54     178.755 154.082 112.548  1.00  0.00           C
ATOM   1452  CB  THR C  54     178.919 153.915 111.039  1.00  0.00           C
ATOM   1453  CG2 THR C  54     178.543 155.160 110.235  1.00  0.00           C
ATOM   1454  OG1 THR C  54     180.275 153.701 110.792  1.00  0.00           O
ATOM   1455  C   THR C  54     177.301 154.396 112.871  1.00  0.00           C
ATOM   1456  O   THR C  54     176.449 153.508 112.845  1.00  0.00           O
ATOM   1457  N   ILE C  55     177.004 155.671 113.136  1.00  0.00           N
ATOM   1458  CA  ILE C  55     175.634 156.131 113.406  1.00  0.00           C
ATOM   1459  CB  ILE C  55     175.635 157.423 114.251  1.00  0.00           C
ATOM   1460  CG2 ILE C  55     174.200 157.789 114.679  1.00  0.00           C
ATOM   1461  CG1 ILE C  55     176.558 157.319 115.483  1.00  0.00           C
ATOM   1462  CD1 ILE C  55     176.308 156.087 116.357  1.00  0.00           C
ATOM   1463  C   ILE C  55     174.879 156.326 112.094  1.00  0.00           C
ATOM   1464  O   ILE C  55     175.249 157.193 111.302  1.00  0.00           O
ATOM   1465  N   LYS C  56     173.827 155.536 111.865  1.00  0.00           N
ATOM   1466  CA  LYS C  56     172.938 155.662 110.700  1.00  0.00           C
ATOM   1467  CB  LYS C  56     172.596 154.264 110.149  1.00  0.00           C
ATOM   1468  CG  LYS C  56     173.830 153.508 109.622  1.00  0.00           C
ATOM   1469  CD  LYS C  56     173.456 152.159 108.981  1.00  0.00           C
ATOM   1470  CE  LYS C  56     172.637 152.322 107.689  1.00  0.00           C
ATOM   1471  NZ  LYS C  56     172.182 151.011 107.154  1.00  0.00           N
ATOM   1472  C   LYS C  56     171.678 156.453 111.058  1.00  0.00           C
ATOM   1473  O   LYS C  56     171.366 156.672 112.227  1.00  0.00           O
ATOM   1474  N   ALA C  57     170.912 156.858 110.043  1.00  0.00           N
ATOM   1475  CA  ALA C  57     169.636 157.558 110.240  1.00  0.00           C
ATOM   1476  CB  ALA C  57     169.064 157.928 108.873  1.00  0.00           C
ATOM   1477  C   ALA C  57     168.621 156.732 111.040  1.00  0.00           C
ATOM   1478  O   ALA C  57     167.847 157.294 111.805  1.00  0.00           O
ATOM   1479  N   GLU C  58     168.672 155.402 110.927  1.00  0.00           N
ATOM   1480  CA  GLU C  58     167.822 154.486 111.704  1.00  0.00           C
ATOM   1481  CB  GLU C  58     168.188 153.036 111.363  1.00  0.00           C
ATOM   1482  CG  GLU C  58     168.034 152.659 109.881  1.00  0.00           C
ATOM   1483  CD  GLU C  58     168.759 151.339 109.543  1.00  0.00           C
ATOM   1484  OE1 GLU C  58     169.087 151.129 108.351  1.00  0.00           O
ATOM   1485  OE2 GLU C  58     169.051 150.531 110.460  1.00  0.00           O
ATOM   1486  C   GLU C  58     168.009 154.684 113.214  1.00  0.00           C
ATOM   1487  O   GLU C  58     167.037 154.738 113.964  1.00  0.00           O
ATOM   1488  N   ASP C  59     169.261 154.838 113.657  1.00  0.00           N
ATOM   1489  CA  ASP C  59     169.607 155.064 115.062  1.00  0.00           C
ATOM   1490  CB  ASP C  59     171.133 154.985 115.230  1.00  0.00           C
ATOM   1491  CG  ASP C  59     171.719 153.688 114.657  1.00  0.00           C
ATOM   1492  OD1 ASP C  59     171.503 152.622 115.270  1.00  0.00           O
ATOM   1493  OD2 ASP C  59     172.367 153.722 113.582  1.00  0.00           O
ATOM   1494  C   ASP C  59     169.072 156.411 115.561  1.00  0.00           C
ATOM   1495  O   ASP C  59     168.544 156.498 116.669  1.00  0.00           O
ATOM   1496  N   ILE C  60     169.152 157.452 114.724  1.00  0.00           N
ATOM   1497  CA  ILE C  60     168.598 158.783 115.018  1.00  0.00           C
ATOM   1498  CB  ILE C  60     169.035 159.810 113.948  1.00  0.00           C
ATOM   1499  CG2 ILE C  60     168.370 161.175 114.189  1.00  0.00           C
ATOM   1500  CG1 ILE C  60     170.565 159.975 113.857  1.00  0.00           C
ATOM   1501  CD1 ILE C  60     171.234 160.635 115.070  1.00  0.00           C
ATOM   1502  C   ILE C  60     167.073 158.732 115.123  1.00  0.00           C
ATOM   1503  O   ILE C  60     166.502 159.214 116.100  1.00  0.00           O
ATOM   1504  N   GLU C  61     166.404 158.132 114.138  1.00  0.00           N
ATOM   1505  CA  GLU C  61     164.946 158.004 114.123  1.00  0.00           C
ATOM   1506  CB  GLU C  61     164.464 157.400 112.801  1.00  0.00           C
ATOM   1507  CG  GLU C  61     164.634 158.373 111.630  1.00  0.00           C
ATOM   1508  CD  GLU C  61     164.142 157.793 110.290  1.00  0.00           C
ATOM   1509  OE1 GLU C  61     163.720 156.611 110.224  1.00  0.00           O
ATOM   1510  OE2 GLU C  61     164.169 158.532 109.277  1.00  0.00           O
ATOM   1511  C   GLU C  61     164.437 157.155 115.292  1.00  0.00           C
ATOM   1512  O   GLU C  61     163.400 157.463 115.869  1.00  0.00           O
ATOM   1513  N   LEU C  62     165.171 156.119 115.701  1.00  0.00           N
ATOM   1514  CA  LEU C  62     164.785 155.298 116.847  1.00  0.00           C
ATOM   1515  CB  LEU C  62     165.464 153.927 116.717  1.00  0.00           C
ATOM   1516  CG  LEU C  62     165.026 152.913 117.790  1.00  0.00           C
ATOM   1517  CD1 LEU C  62     163.533 152.589 117.692  1.00  0.00           C
ATOM   1518  CD2 LEU C  62     165.803 151.614 117.618  1.00  0.00           C
ATOM   1519  C   LEU C  62     165.070 155.993 118.189  1.00  0.00           C
ATOM   1520  O   LEU C  62     164.280 155.867 119.123  1.00  0.00           O
ATOM   1521  N   ALA C  63     166.148 156.777 118.289  1.00  0.00           N
ATOM   1522  CA  ALA C  63     166.422 157.605 119.464  1.00  0.00           C
ATOM   1523  CB  ALA C  63     167.828 158.195 119.334  1.00  0.00           C
ATOM   1524  C   ALA C  63     165.374 158.716 119.628  1.00  0.00           C
ATOM   1525  O   ALA C  63     164.884 158.946 120.734  1.00  0.00           O
ATOM   1526  N   VAL C  64     164.966 159.367 118.529  1.00  0.00           N
ATOM   1527  CA  VAL C  64     163.890 160.376 118.557  1.00  0.00           C
ATOM   1528  CB  VAL C  64     163.935 161.296 117.319  1.00  0.00           C
ATOM   1529  CG1 VAL C  64     163.163 160.760 116.115  1.00  0.00           C
ATOM   1530  CG2 VAL C  64     163.349 162.669 117.648  1.00  0.00           C
ATOM   1531  C   VAL C  64     162.507 159.742 118.775  1.00  0.00           C
ATOM   1532  O   VAL C  64     161.620 160.389 119.327  1.00  0.00           O
ATOM   1533  N   ARG C  65     162.337 158.449 118.452  1.00  0.00           N
ATOM   1534  CA  ARG C  65     161.143 157.640 118.785  1.00  0.00           C
ATOM   1535  CB  ARG C  65     161.122 156.390 117.885  1.00  0.00           C
ATOM   1536  CG  ARG C  65     159.753 155.702 117.774  1.00  0.00           C
ATOM   1537  CD  ARG C  65     159.920 154.180 117.706  1.00  0.00           C
ATOM   1538  NE  ARG C  65     158.631 153.506 117.944  1.00  0.00           N
ATOM   1539  CZ  ARG C  65     158.078 153.261 119.119  1.00  0.00           C
ATOM   1540  NH1 ARG C  65     158.639 153.620 120.240  1.00  0.00           N
ATOM   1541  NH2 ARG C  65     156.931 152.652 119.187  1.00  0.00           N
ATOM   1542  C   ARG C  65     161.045 157.271 120.279  1.00  0.00           C
ATOM   1543  O   ARG C  65     160.135 156.551 120.685  1.00  0.00           O
ATOM   1544  N   ARG C  66     161.966 157.757 121.116  1.00  0.00           N
ATOM   1545  CA  ARG C  66     161.900 157.647 122.584  1.00  0.00           C
ATOM   1546  CB  ARG C  66     162.813 156.485 123.022  1.00  0.00           C
ATOM   1547  CG  ARG C  66     162.684 156.037 124.490  1.00  0.00           C
ATOM   1548  CD  ARG C  66     161.260 155.922 125.042  1.00  0.00           C
ATOM   1549  NE  ARG C  66     160.478 154.876 124.360  1.00  0.00           N
ATOM   1550  CZ  ARG C  66     159.247 154.506 124.657  1.00  0.00           C
ATOM   1551  NH1 ARG C  66     158.560 155.080 125.601  1.00  0.00           N
ATOM   1552  NH2 ARG C  66     158.699 153.521 124.011  1.00  0.00           N
ATOM   1553  C   ARG C  66     162.151 158.988 123.289  1.00  0.00           C
ATOM   1554  O   ARG C  66     162.400 159.022 124.494  1.00  0.00           O
ATOM   1555  N   PHE C  67     162.011 160.085 122.539  1.00  0.00           N
ATOM   1556  CA  PHE C  67     162.206 161.467 122.986  1.00  0.00           C
ATOM   1557  CB  PHE C  67     161.167 161.839 124.065  1.00  0.00           C
ATOM   1558  CG  PHE C  67     159.731 161.456 123.744  1.00  0.00           C
ATOM   1559  CD1 PHE C  67     159.222 161.626 122.440  1.00  0.00           C
ATOM   1560  CE1 PHE C  67     157.894 161.278 122.145  1.00  0.00           C
ATOM   1561  CZ  PHE C  67     157.059 160.774 123.155  1.00  0.00           C
ATOM   1562  CE2 PHE C  67     157.556 160.611 124.460  1.00  0.00           C
ATOM   1563  CD2 PHE C  67     158.890 160.946 124.754  1.00  0.00           C
ATOM   1564  C   PHE C  67     163.650 161.790 123.408  1.00  0.00           C
ATOM   1565  O   PHE C  67     164.452 160.905 123.710  1.00  0.00           O
ATOM   1566  N   LYS C  68     163.978 163.086 123.383  1.00  0.00           N
ATOM   1567  CA  LYS C  68     165.289 163.643 123.763  1.00  0.00           C
ATOM   1568  CB  LYS C  68     165.286 165.167 123.546  1.00  0.00           C
ATOM   1569  CG  LYS C  68     163.998 165.829 124.074  1.00  0.00           C
ATOM   1570  CD  LYS C  68     164.221 167.289 124.446  1.00  0.00           C
ATOM   1571  CE  LYS C  68     163.003 167.883 125.164  1.00  0.00           C
ATOM   1572  NZ  LYS C  68     161.816 167.972 124.261  1.00  0.00           N
ATOM   1573  C   LYS C  68     165.714 163.260 125.201  1.00  0.00           C
ATOM   1574  O   LYS C  68     165.272 163.901 126.183  1.00  0.00           O
ATOM   1575  OXT LYS C  68     166.522 162.316 125.352  1.00  0.00           O
ATOM   1576  N   MET D   1     165.825 174.448 104.509  1.00  0.00           N
ATOM   1577  CA  MET D   1     166.973 173.904 105.294  1.00  0.00           C
ATOM   1578  CB  MET D   1     167.888 173.034 104.398  1.00  0.00           C
ATOM   1579  CG  MET D   1     168.914 172.209 105.192  1.00  0.00           C
ATOM   1580  SD  MET D   1     168.231 170.776 106.076  1.00  0.00           S
ATOM   1581  CE  MET D   1     167.716 169.733 104.679  1.00  0.00           C
ATOM   1582  C   MET D   1     167.749 175.048 105.962  1.00  0.00           C
ATOM   1583  O   MET D   1     168.770 175.502 105.443  1.00  0.00           O
ATOM   1584  N   GLU D   2     167.244 175.573 107.083  1.00  0.00           N
ATOM   1585  CA  GLU D   2     167.897 176.704 107.762  1.00  0.00           C
ATOM   1586  CB  GLU D   2     166.958 177.349 108.798  1.00  0.00           C
ATOM   1587  CG  GLU D   2     165.541 177.700 108.314  1.00  0.00           C
ATOM   1588  CD  GLU D   2     165.476 178.416 106.954  1.00  0.00           C
ATOM   1589  OE1 GLU D   2     166.382 179.219 106.642  1.00  0.00           O
ATOM   1590  OE2 GLU D   2     164.524 178.166 106.177  1.00  0.00           O
ATOM   1591  C   GLU D   2     169.198 176.271 108.453  1.00  0.00           C
ATOM   1592  O   GLU D   2     170.215 176.957 108.351  1.00  0.00           O
ATOM   1593  N   LEU D   3     169.173 175.124 109.144  1.00  0.00           N
ATOM   1594  CA  LEU D   3     170.321 174.643 109.912  1.00  0.00           C
ATOM   1595  CB  LEU D   3     169.896 173.584 110.942  1.00  0.00           C
ATOM   1596  CG  LEU D   3     168.936 174.079 112.035  1.00  0.00           C
ATOM   1597  CD1 LEU D   3     168.642 172.945 113.016  1.00  0.00           C
ATOM   1598  CD2 LEU D   3     169.522 175.243 112.842  1.00  0.00           C
ATOM   1599  C   LEU D   3     171.439 174.085 109.006  1.00  0.00           C
ATOM   1600  O   LEU D   3     171.153 173.301 108.092  1.00  0.00           O
ATOM   1601  N   PRO D   4     172.711 174.432 109.274  1.00  0.00           N
ATOM   1602  CD  PRO D   4     173.162 175.405 110.263  1.00  0.00           C
ATOM   1603  CG  PRO D   4     174.671 175.213 110.355  1.00  0.00           C
ATOM   1604  CB  PRO D   4     175.047 174.711 108.965  1.00  0.00           C
ATOM   1605  CA  PRO D   4     173.860 173.820 108.612  1.00  0.00           C
ATOM   1606  C   PRO D   4     174.088 172.379 109.088  1.00  0.00           C
ATOM   1607  O   PRO D   4     173.740 172.014 110.216  1.00  0.00           O
ATOM   1608  N   ILE D   5     174.706 171.556 108.244  1.00  0.00           N
ATOM   1609  CA  ILE D   5     174.938 170.133 108.514  1.00  0.00           C
ATOM   1610  CB  ILE D   5     174.975 169.343 107.188  1.00  0.00           C
ATOM   1611  CG2 ILE D   5     175.143 167.842 107.464  1.00  0.00           C
ATOM   1612  CG1 ILE D   5     173.722 169.568 106.312  1.00  0.00           C
ATOM   1613  CD1 ILE D   5     172.378 169.228 106.973  1.00  0.00           C
ATOM   1614  C   ILE D   5     176.206 169.901 109.344  1.00  0.00           C
ATOM   1615  O   ILE D   5     176.174 169.144 110.318  1.00  0.00           O
ATOM   1616  N   ALA D   6     177.317 170.551 108.992  1.00  0.00           N
ATOM   1617  CA  ALA D   6     178.615 170.335 109.629  1.00  0.00           C
ATOM   1618  CB  ALA D   6     179.687 171.162 108.910  1.00  0.00           C
ATOM   1619  C   ALA D   6     178.614 170.570 111.152  1.00  0.00           C
ATOM   1620  O   ALA D   6     179.110 169.694 111.863  1.00  0.00           O
ATOM   1621  N   PRO D   7     178.006 171.638 111.710  1.00  0.00           N
ATOM   1622  CD  PRO D   7     177.454 172.819 111.059  1.00  0.00           C
ATOM   1623  CG  PRO D   7     177.602 173.928 112.096  1.00  0.00           C
ATOM   1624  CB  PRO D   7     177.293 173.177 113.385  1.00  0.00           C
ATOM   1625  CA  PRO D   7     177.970 171.824 113.161  1.00  0.00           C
ATOM   1626  C   PRO D   7     177.220 170.705 113.882  1.00  0.00           C
ATOM   1627  O   PRO D   7     177.648 170.253 114.937  1.00  0.00           O
ATOM   1628  N   ILE D   8     176.139 170.198 113.285  1.00  0.00           N
ATOM   1629  CA  ILE D   8     175.362 169.072 113.823  1.00  0.00           C
ATOM   1630  CB  ILE D   8     174.009 168.960 113.090  1.00  0.00           C
ATOM   1631  CG2 ILE D   8     173.213 167.731 113.574  1.00  0.00           C
ATOM   1632  CG1 ILE D   8     173.209 170.258 113.329  1.00  0.00           C
ATOM   1633  CD1 ILE D   8     171.902 170.330 112.553  1.00  0.00           C
ATOM   1634  C   ILE D   8     176.170 167.779 113.750  1.00  0.00           C
ATOM   1635  O   ILE D   8     176.204 167.017 114.709  1.00  0.00           O
ATOM   1636  N   GLY D   9     176.911 167.562 112.664  1.00  0.00           N
ATOM   1637  CA  GLY D   9     177.890 166.475 112.576  1.00  0.00           C
ATOM   1638  C   GLY D   9     178.927 166.534 113.690  1.00  0.00           C
ATOM   1639  O   GLY D   9     179.198 165.526 114.337  1.00  0.00           O
ATOM   1640  N   ARG D  10     179.430 167.735 113.989  1.00  0.00           N
ATOM   1641  CA  ARG D  10     180.354 167.984 115.106  1.00  0.00           C
ATOM   1642  CB  ARG D  10     180.951 169.397 114.990  1.00  0.00           C
ATOM   1643  CG  ARG D  10     181.827 169.550 113.732  1.00  0.00           C
ATOM   1644  CD  ARG D  10     182.265 170.994 113.453  1.00  0.00           C
ATOM   1645  NE  ARG D  10     183.389 171.397 114.324  1.00  0.00           N
ATOM   1646  CZ  ARG D  10     183.310 171.973 115.506  1.00  0.00           C
ATOM   1647  NH1 ARG D  10     182.159 172.315 115.991  1.00  0.00           N
ATOM   1648  NH2 ARG D  10     184.373 172.207 116.220  1.00  0.00           N
ATOM   1649  C   ARG D  10     179.692 167.752 116.470  1.00  0.00           C
ATOM   1650  O   ARG D  10     180.348 167.235 117.367  1.00  0.00           O
ATOM   1651  N   ILE D  11     178.386 168.016 116.612  1.00  0.00           N
ATOM   1652  CA  ILE D  11     177.607 167.635 117.809  1.00  0.00           C
ATOM   1653  CB  ILE D  11     176.171 168.218 117.786  1.00  0.00           C
ATOM   1654  CG2 ILE D  11     175.297 167.605 118.896  1.00  0.00           C
ATOM   1655  CG1 ILE D  11     176.213 169.747 117.950  1.00  0.00           C
ATOM   1656  CD1 ILE D  11     174.868 170.434 117.693  1.00  0.00           C
ATOM   1657  C   ILE D  11     177.579 166.112 117.976  1.00  0.00           C
ATOM   1658  O   ILE D  11     177.874 165.614 119.059  1.00  0.00           O
ATOM   1659  N   ILE D  12     177.265 165.361 116.913  1.00  0.00           N
ATOM   1660  CA  ILE D  12     177.231 163.886 116.970  1.00  0.00           C
ATOM   1661  CB  ILE D  12     176.636 163.276 115.677  1.00  0.00           C
ATOM   1662  CG2 ILE D  12     176.518 161.746 115.825  1.00  0.00           C
ATOM   1663  CG1 ILE D  12     175.233 163.831 115.340  1.00  0.00           C
ATOM   1664  CD1 ILE D  12     174.757 163.479 113.923  1.00  0.00           C
ATOM   1665  C   ILE D  12     178.633 163.324 117.274  1.00  0.00           C
ATOM   1666  O   ILE D  12     178.774 162.395 118.069  1.00  0.00           O
ATOM   1667  N   LYS D  13     179.688 163.926 116.710  1.00  0.00           N
ATOM   1668  CA  LYS D  13     181.083 163.591 117.049  1.00  0.00           C
ATOM   1669  CB  LYS D  13     182.060 164.384 116.167  1.00  0.00           C
ATOM   1670  CG  LYS D  13     182.155 163.889 114.721  1.00  0.00           C
ATOM   1671  CD  LYS D  13     182.682 162.447 114.653  1.00  0.00           C
ATOM   1672  CE  LYS D  13     183.166 162.051 113.256  1.00  0.00           C
ATOM   1673  NZ  LYS D  13     182.112 162.266 112.236  1.00  0.00           N
ATOM   1674  C   LYS D  13     181.399 163.851 118.522  1.00  0.00           C
ATOM   1675  O   LYS D  13     181.962 162.983 119.187  1.00  0.00           O
ATOM   1676  N   ASP D  14     180.992 165.001 119.052  1.00  0.00           N
ATOM   1677  CA  ASP D  14     181.164 165.352 120.466  1.00  0.00           C
ATOM   1678  CB  ASP D  14     180.847 166.835 120.683  1.00  0.00           C
ATOM   1679  CG  ASP D  14     181.878 167.790 120.056  1.00  0.00           C
ATOM   1680  OD1 ASP D  14     183.057 167.399 119.868  1.00  0.00           O
ATOM   1681  OD2 ASP D  14     181.522 168.972 119.843  1.00  0.00           O
ATOM   1682  C   ASP D  14     180.321 164.488 121.417  1.00  0.00           C
ATOM   1683  O   ASP D  14     180.675 164.348 122.589  1.00  0.00           O
ATOM   1684  N   ALA D  15     179.236 163.878 120.931  1.00  0.00           N
ATOM   1685  CA  ALA D  15     178.450 162.915 121.697  1.00  0.00           C
ATOM   1686  CB  ALA D  15     177.084 162.752 121.018  1.00  0.00           C
ATOM   1687  C   ALA D  15     179.178 161.565 121.892  1.00  0.00           C
ATOM   1688  O   ALA D  15     178.845 160.823 122.818  1.00  0.00           O
ATOM   1689  N   GLY D  16     180.186 161.261 121.060  1.00  0.00           N
ATOM   1690  CA  GLY D  16     181.030 160.061 121.170  1.00  0.00           C
ATOM   1691  C   GLY D  16     180.955 159.095 119.983  1.00  0.00           C
ATOM   1692  O   GLY D  16     181.314 157.925 120.132  1.00  0.00           O
ATOM   1693  N   ALA D  17     180.459 159.542 118.823  1.00  0.00           N
ATOM   1694  CA  ALA D  17     180.408 158.729 117.610  1.00  0.00           C
ATOM   1695  CB  ALA D  17     179.340 159.296 116.677  1.00  0.00           C
ATOM   1696  C   ALA D  17     181.770 158.683 116.899  1.00  0.00           C
ATOM   1697  O   ALA D  17     182.331 159.723 116.549  1.00  0.00           O
ATOM   1698  N   GLU D  18     182.282 157.479 116.630  1.00  0.00           N
ATOM   1699  CA  GLU D  18     183.529 157.305 115.869  1.00  0.00           C
ATOM   1700  CB  GLU D  18     183.993 155.845 115.944  1.00  0.00           C
ATOM   1701  CG  GLU D  18     184.409 155.435 117.362  1.00  0.00           C
ATOM   1702  CD  GLU D  18     185.039 154.029 117.393  1.00  0.00           C
ATOM   1703  OE1 GLU D  18     184.631 153.153 116.599  1.00  0.00           O
ATOM   1704  OE2 GLU D  18     185.940 153.784 118.234  1.00  0.00           O
ATOM   1705  C   GLU D  18     183.357 157.709 114.399  1.00  0.00           C
ATOM   1706  O   GLU D  18     184.181 158.441 113.848  1.00  0.00           O
ATOM   1707  N   ARG D  19     182.260 157.256 113.779  1.00  0.00           N
ATOM   1708  CA  ARG D  19     181.904 157.504 112.373  1.00  0.00           C
ATOM   1709  CB  ARG D  19     182.264 156.277 111.517  1.00  0.00           C
ATOM   1710  CG  ARG D  19     183.763 155.934 111.526  1.00  0.00           C
ATOM   1711  CD  ARG D  19     184.052 154.624 110.786  1.00  0.00           C
ATOM   1712  NE  ARG D  19     184.031 154.790 109.320  1.00  0.00           N
ATOM   1713  CZ  ARG D  19     183.156 154.298 108.459  1.00  0.00           C
ATOM   1714  NH1 ARG D  19     182.092 153.651 108.811  1.00  0.00           N
ATOM   1715  NH2 ARG D  19     183.331 154.451 107.183  1.00  0.00           N
ATOM   1716  C   ARG D  19     180.416 157.821 112.290  1.00  0.00           C
ATOM   1717  O   ARG D  19     179.612 157.236 113.017  1.00  0.00           O
ATOM   1718  N   VAL D  20     180.024 158.753 111.431  1.00  0.00           N
ATOM   1719  CA  VAL D  20     178.639 159.244 111.355  1.00  0.00           C
ATOM   1720  CB  VAL D  20     178.511 160.621 112.025  1.00  0.00           C
ATOM   1721  CG1 VAL D  20     177.086 161.171 111.932  1.00  0.00           C
ATOM   1722  CG2 VAL D  20     178.901 160.597 113.504  1.00  0.00           C
ATOM   1723  C   VAL D  20     178.189 159.301 109.904  1.00  0.00           C
ATOM   1724  O   VAL D  20     178.805 159.969 109.087  1.00  0.00           O
ATOM   1725  N   SER D  21     177.080 158.642 109.584  1.00  0.00           N
ATOM   1726  CA  SER D  21     176.484 158.713 108.252  1.00  0.00           C
ATOM   1727  CB  SER D  21     175.377 157.669 108.139  1.00  0.00           C
ATOM   1728  OG  SER D  21     174.831 157.654 106.842  1.00  0.00           O
ATOM   1729  C   SER D  21     175.944 160.109 107.934  1.00  0.00           C
ATOM   1730  O   SER D  21     175.400 160.795 108.805  1.00  0.00           O
ATOM   1731  N   ASP D  22     176.024 160.521 106.670  1.00  0.00           N
ATOM   1732  CA  ASP D  22     175.391 161.758 106.202  1.00  0.00           C
ATOM   1733  CB  ASP D  22     175.726 161.994 104.725  1.00  0.00           C
ATOM   1734  CG  ASP D  22     177.220 162.255 104.480  1.00  0.00           C
ATOM   1735  OD1 ASP D  22     177.893 162.820 105.375  1.00  0.00           O
ATOM   1736  OD2 ASP D  22     177.707 161.952 103.365  1.00  0.00           O
ATOM   1737  C   ASP D  22     173.870 161.745 106.393  1.00  0.00           C
ATOM   1738  O   ASP D  22     173.289 162.764 106.767  1.00  0.00           O
ATOM   1739  N   ASP D  23     173.225 160.588 106.223  1.00  0.00           N
ATOM   1740  CA  ASP D  23     171.790 160.448 106.469  1.00  0.00           C
ATOM   1741  CB  ASP D  23     171.307 159.051 106.054  1.00  0.00           C
ATOM   1742  CG  ASP D  23     171.400 158.778 104.547  1.00  0.00           C
ATOM   1743  OD1 ASP D  23     171.270 159.727 103.737  1.00  0.00           O
ATOM   1744  OD2 ASP D  23     171.533 157.591 104.164  1.00  0.00           O
ATOM   1745  C   ASP D  23     171.437 160.726 107.932  1.00  0.00           C
ATOM   1746  O   ASP D  23     170.427 161.374 108.205  1.00  0.00           O
ATOM   1747  N   ALA D  24     172.277 160.299 108.883  1.00  0.00           N
ATOM   1748  CA  ALA D  24     172.093 160.600 110.303  1.00  0.00           C
ATOM   1749  CB  ALA D  24     173.128 159.818 111.124  1.00  0.00           C
ATOM   1750  C   ALA D  24     172.195 162.106 110.572  1.00  0.00           C
ATOM   1751  O   ALA D  24     171.346 162.665 111.265  1.00  0.00           O
ATOM   1752  N   ARG D  25     173.184 162.778 109.966  1.00  0.00           N
ATOM   1753  CA  ARG D  25     173.361 164.236 110.076  1.00  0.00           C
ATOM   1754  CB  ARG D  25     174.649 164.675 109.361  1.00  0.00           C
ATOM   1755  CG  ARG D  25     175.912 164.362 110.161  1.00  0.00           C
ATOM   1756  CD  ARG D  25     177.170 164.887 109.451  1.00  0.00           C
ATOM   1757  NE  ARG D  25     177.732 163.921 108.489  1.00  0.00           N
ATOM   1758  CZ  ARG D  25     178.789 163.144 108.666  1.00  0.00           C
ATOM   1759  NH1 ARG D  25     179.452 163.064 109.784  1.00  0.00           N
ATOM   1760  NH2 ARG D  25     179.247 162.431 107.699  1.00  0.00           N
ATOM   1761  C   ARG D  25     172.167 165.009 109.520  1.00  0.00           C
ATOM   1762  O   ARG D  25     171.628 165.863 110.216  1.00  0.00           O
ATOM   1763  N   ILE D  26     171.716 164.686 108.306  1.00  0.00           N
ATOM   1764  CA  ILE D  26     170.558 165.350 107.677  1.00  0.00           C
ATOM   1765  CB  ILE D  26     170.407 164.929 106.195  1.00  0.00           C
ATOM   1766  CG2 ILE D  26     169.147 165.571 105.576  1.00  0.00           C
ATOM   1767  CG1 ILE D  26     171.649 165.340 105.372  1.00  0.00           C
ATOM   1768  CD1 ILE D  26     171.692 164.713 103.973  1.00  0.00           C
ATOM   1769  C   ILE D  26     169.277 165.065 108.469  1.00  0.00           C
ATOM   1770  O   ILE D  26     168.477 165.967 108.702  1.00  0.00           O
ATOM   1771  N   THR D  27     169.099 163.832 108.950  1.00  0.00           N
ATOM   1772  CA  THR D  27     167.939 163.462 109.777  1.00  0.00           C
ATOM   1773  CB  THR D  27     167.935 161.959 110.093  1.00  0.00           C
ATOM   1774  CG2 THR D  27     166.722 161.539 110.917  1.00  0.00           C
ATOM   1775  OG1 THR D  27     167.889 161.213 108.902  1.00  0.00           O
ATOM   1776  C   THR D  27     167.914 164.266 111.072  1.00  0.00           C
ATOM   1777  O   THR D  27     166.904 164.892 111.389  1.00  0.00           O
ATOM   1778  N   LEU D  28     169.035 164.315 111.801  1.00  0.00           N
ATOM   1779  CA  LEU D  28     169.132 165.094 113.035  1.00  0.00           C
ATOM   1780  CB  LEU D  28     170.459 164.763 113.746  1.00  0.00           C
ATOM   1781  CG  LEU D  28     170.551 165.314 115.183  1.00  0.00           C
ATOM   1782  CD1 LEU D  28     169.491 164.697 116.101  1.00  0.00           C
ATOM   1783  CD2 LEU D  28     171.912 164.987 115.792  1.00  0.00           C
ATOM   1784  C   LEU D  28     168.963 166.597 112.767  1.00  0.00           C
ATOM   1785  O   LEU D  28     168.339 167.285 113.567  1.00  0.00           O
ATOM   1786  N   ALA D  29     169.430 167.094 111.617  1.00  0.00           N
ATOM   1787  CA  ALA D  29     169.198 168.471 111.183  1.00  0.00           C
ATOM   1788  CB  ALA D  29     169.995 168.753 109.902  1.00  0.00           C
ATOM   1789  C   ALA D  29     167.709 168.780 111.013  1.00  0.00           C
ATOM   1790  O   ALA D  29     167.212 169.737 111.603  1.00  0.00           O
ATOM   1791  N   LYS D  30     166.979 167.928 110.286  1.00  0.00           N
ATOM   1792  CA  LYS D  30     165.531 168.077 110.098  1.00  0.00           C
ATOM   1793  CB  LYS D  30     165.033 167.015 109.114  1.00  0.00           C
ATOM   1794  CG  LYS D  30     165.543 167.298 107.693  1.00  0.00           C
ATOM   1795  CD  LYS D  30     165.162 166.180 106.725  1.00  0.00           C
ATOM   1796  CE  LYS D  30     163.640 166.029 106.609  1.00  0.00           C
ATOM   1797  NZ  LYS D  30     163.332 165.021 105.571  1.00  0.00           N
ATOM   1798  C   LYS D  30     164.764 167.986 111.417  1.00  0.00           C
ATOM   1799  O   LYS D  30     163.840 168.763 111.632  1.00  0.00           O
ATOM   1800  N   ILE D  31     165.172 167.086 112.316  1.00  0.00           N
ATOM   1801  CA  ILE D  31     164.566 166.942 113.651  1.00  0.00           C
ATOM   1802  CB  ILE D  31     165.110 165.685 114.365  1.00  0.00           C
ATOM   1803  CG2 ILE D  31     164.723 165.670 115.857  1.00  0.00           C
ATOM   1804  CG1 ILE D  31     164.571 164.410 113.682  1.00  0.00           C
ATOM   1805  CD1 ILE D  31     165.318 163.145 114.113  1.00  0.00           C
ATOM   1806  C   ILE D  31     164.782 168.200 114.500  1.00  0.00           C
ATOM   1807  O   ILE D  31     163.822 168.750 115.032  1.00  0.00           O
ATOM   1808  N   LEU D  32     166.027 168.673 114.627  1.00  0.00           N
ATOM   1809  CA  LEU D  32     166.345 169.871 115.415  1.00  0.00           C
ATOM   1810  CB  LEU D  32     167.869 170.081 115.461  1.00  0.00           C
ATOM   1811  CG  LEU D  32     168.553 169.481 116.698  1.00  0.00           C
ATOM   1812  CD1 LEU D  32     168.219 168.007 116.924  1.00  0.00           C
ATOM   1813  CD2 LEU D  32     170.066 169.639 116.537  1.00  0.00           C
ATOM   1814  C   LEU D  32     165.664 171.112 114.840  1.00  0.00           C
ATOM   1815  O   LEU D  32     165.166 171.943 115.596  1.00  0.00           O
ATOM   1816  N   GLU D  33     165.606 171.229 113.514  1.00  0.00           N
ATOM   1817  CA  GLU D  33     164.898 172.317 112.845  1.00  0.00           C
ATOM   1818  CB  GLU D  33     165.226 172.278 111.347  1.00  0.00           C
ATOM   1819  CG  GLU D  33     164.655 173.482 110.588  1.00  0.00           C
ATOM   1820  CD  GLU D  33     165.160 173.579 109.136  1.00  0.00           C
ATOM   1821  OE1 GLU D  33     166.217 173.008 108.785  1.00  0.00           O
ATOM   1822  OE2 GLU D  33     164.501 174.283 108.334  1.00  0.00           O
ATOM   1823  C   GLU D  33     163.388 172.250 113.112  1.00  0.00           C
ATOM   1824  O   GLU D  33     162.781 173.269 113.428  1.00  0.00           O
ATOM   1825  N   GLU D  34     162.788 171.058 113.072  1.00  0.00           N
ATOM   1826  CA  GLU D  34     161.376 170.842 113.399  1.00  0.00           C
ATOM   1827  CB  GLU D  34     161.019 169.367 113.143  1.00  0.00           C
ATOM   1828  CG  GLU D  34     159.548 169.018 113.387  1.00  0.00           C
ATOM   1829  CD  GLU D  34     158.602 169.489 112.264  1.00  0.00           C
ATOM   1830  OE1 GLU D  34     159.017 170.238 111.345  1.00  0.00           O
ATOM   1831  OE2 GLU D  34     157.418 169.076 112.289  1.00  0.00           O
ATOM   1832  C   GLU D  34     161.056 171.239 114.848  1.00  0.00           C
ATOM   1833  O   GLU D  34     160.142 172.031 115.089  1.00  0.00           O
ATOM   1834  N   MET D  35     161.845 170.746 115.812  1.00  0.00           N
ATOM   1835  CA  MET D  35     161.719 171.123 117.225  1.00  0.00           C
ATOM   1836  CB  MET D  35     162.760 170.377 118.074  1.00  0.00           C
ATOM   1837  CG  MET D  35     162.498 168.871 118.157  1.00  0.00           C
ATOM   1838  SD  MET D  35     163.743 167.986 119.134  1.00  0.00           S
ATOM   1839  CE  MET D  35     162.994 166.336 119.136  1.00  0.00           C
ATOM   1840  C   MET D  35     161.889 172.635 117.413  1.00  0.00           C
ATOM   1841  O   MET D  35     161.119 173.257 118.143  1.00  0.00           O
ATOM   1842  N   GLY D  36     162.851 173.242 116.710  1.00  0.00           N
ATOM   1843  CA  GLY D  36     163.059 174.690 116.684  1.00  0.00           C
ATOM   1844  C   GLY D  36     161.832 175.458 116.222  1.00  0.00           C
ATOM   1845  O   GLY D  36     161.409 176.392 116.901  1.00  0.00           O
ATOM   1846  N   ARG D  37     161.219 175.039 115.110  1.00  0.00           N
ATOM   1847  CA  ARG D  37     159.987 175.643 114.578  1.00  0.00           C
ATOM   1848  CB  ARG D  37     159.615 174.992 113.236  1.00  0.00           C
ATOM   1849  CG  ARG D  37     160.575 175.389 112.108  1.00  0.00           C
ATOM   1850  CD  ARG D  37     160.189 174.684 110.803  1.00  0.00           C
ATOM   1851  NE  ARG D  37     161.198 174.914 109.750  1.00  0.00           N
ATOM   1852  CZ  ARG D  37     161.389 176.007 109.035  1.00  0.00           C
ATOM   1853  NH1 ARG D  37     160.642 177.068 109.170  1.00  0.00           N
ATOM   1854  NH2 ARG D  37     162.356 176.055 108.167  1.00  0.00           N
ATOM   1855  C   ARG D  37     158.821 175.521 115.559  1.00  0.00           C
ATOM   1856  O   ARG D  37     158.123 176.504 115.798  1.00  0.00           O
ATOM   1857  N   ASP D  38     158.634 174.350 116.162  1.00  0.00           N
ATOM   1858  CA  ASP D  38     157.561 174.110 117.134  1.00  0.00           C
ATOM   1859  CB  ASP D  38     157.492 172.621 117.495  1.00  0.00           C
ATOM   1860  CG  ASP D  38     157.064 171.720 116.325  1.00  0.00           C
ATOM   1861  OD1 ASP D  38     156.353 172.190 115.402  1.00  0.00           O
ATOM   1862  OD2 ASP D  38     157.372 170.504 116.374  1.00  0.00           O
ATOM   1863  C   ASP D  38     157.719 174.958 118.403  1.00  0.00           C
ATOM   1864  O   ASP D  38     156.782 175.655 118.798  1.00  0.00           O
ATOM   1865  N   ILE D  39     158.911 174.956 119.012  1.00  0.00           N
ATOM   1866  CA  ILE D  39     159.206 175.768 120.203  1.00  0.00           C
ATOM   1867  CB  ILE D  39     160.609 175.449 120.769  1.00  0.00           C
ATOM   1868  CG2 ILE D  39     160.981 176.424 121.909  1.00  0.00           C
ATOM   1869  CG1 ILE D  39     160.668 174.003 121.302  1.00  0.00           C
ATOM   1870  CD1 ILE D  39     162.099 173.516 121.557  1.00  0.00           C
ATOM   1871  C   ILE D  39     159.073 177.258 119.878  1.00  0.00           C
ATOM   1872  O   ILE D  39     158.484 178.000 120.663  1.00  0.00           O
ATOM   1873  N   ALA D  40     159.569 177.703 118.719  1.00  0.00           N
ATOM   1874  CA  ALA D  40     159.425 179.088 118.282  1.00  0.00           C
ATOM   1875  CB  ALA D  40     160.204 179.291 116.981  1.00  0.00           C
ATOM   1876  C   ALA D  40     157.948 179.478 118.118  1.00  0.00           C
ATOM   1877  O   ALA D  40     157.545 180.536 118.592  1.00  0.00           O
ATOM   1878  N   SER D  41     157.123 178.616 117.516  1.00  0.00           N
ATOM   1879  CA  SER D  41     155.676 178.841 117.383  1.00  0.00           C
ATOM   1880  CB  SER D  41     155.053 177.725 116.537  1.00  0.00           C
ATOM   1881  OG  SER D  41     153.654 177.919 116.417  1.00  0.00           O
ATOM   1882  C   SER D  41     154.980 178.945 118.745  1.00  0.00           C
ATOM   1883  O   SER D  41     154.236 179.892 118.996  1.00  0.00           O
ATOM   1884  N   GLU D  42     155.271 178.028 119.673  1.00  0.00           N
ATOM   1885  CA  GLU D  42     154.767 178.093 121.054  1.00  0.00           C
ATOM   1886  CB  GLU D  42     155.243 176.863 121.845  1.00  0.00           C
ATOM   1887  CG  GLU D  42     154.352 175.631 121.644  1.00  0.00           C
ATOM   1888  CD  GLU D  42     152.939 175.804 122.234  1.00  0.00           C
ATOM   1889  OE1 GLU D  42     152.766 176.528 123.242  1.00  0.00           O
ATOM   1890  OE2 GLU D  42     151.987 175.216 121.670  1.00  0.00           O
ATOM   1891  C   GLU D  42     155.194 179.384 121.764  1.00  0.00           C
ATOM   1892  O   GLU D  42     154.360 180.057 122.365  1.00  0.00           O
ATOM   1893  N   ALA D  43     156.461 179.785 121.641  1.00  0.00           N
ATOM   1894  CA  ALA D  43     156.966 181.029 122.220  1.00  0.00           C
ATOM   1895  CB  ALA D  43     158.484 181.072 122.039  1.00  0.00           C
ATOM   1896  C   ALA D  43     156.301 182.267 121.606  1.00  0.00           C
ATOM   1897  O   ALA D  43     156.001 183.222 122.319  1.00  0.00           O
ATOM   1898  N   ILE D  44     156.010 182.242 120.300  1.00  0.00           N
ATOM   1899  CA  ILE D  44     155.245 183.296 119.625  1.00  0.00           C
ATOM   1900  CB  ILE D  44     155.233 183.086 118.095  1.00  0.00           C
ATOM   1901  CG2 ILE D  44     154.162 183.959 117.415  1.00  0.00           C
ATOM   1902  CG1 ILE D  44     156.617 183.430 117.507  1.00  0.00           C
ATOM   1903  CD1 ILE D  44     156.818 182.845 116.110  1.00  0.00           C
ATOM   1904  C   ILE D  44     153.840 183.398 120.207  1.00  0.00           C
ATOM   1905  O   ILE D  44     153.422 184.493 120.573  1.00  0.00           O
ATOM   1906  N   LYS D  45     153.127 182.275 120.356  1.00  0.00           N
ATOM   1907  CA  LYS D  45     151.793 182.264 120.980  1.00  0.00           C
ATOM   1908  CB  LYS D  45     151.192 180.852 120.922  1.00  0.00           C
ATOM   1909  CG  LYS D  45     150.831 180.436 119.486  1.00  0.00           C
ATOM   1910  CD  LYS D  45     150.194 179.040 119.415  1.00  0.00           C
ATOM   1911  CE  LYS D  45     151.143 177.944 119.915  1.00  0.00           C
ATOM   1912  NZ  LYS D  45     150.538 176.589 119.784  1.00  0.00           N
ATOM   1913  C   LYS D  45     151.839 182.777 122.424  1.00  0.00           C
ATOM   1914  O   LYS D  45     150.963 183.539 122.822  1.00  0.00           O
ATOM   1915  N   LEU D  46     152.878 182.427 123.187  1.00  0.00           N
ATOM   1916  CA  LEU D  46     153.089 182.932 124.550  1.00  0.00           C
ATOM   1917  CB  LEU D  46     154.287 182.224 125.200  1.00  0.00           C
ATOM   1918  CG  LEU D  46     154.018 180.779 125.639  1.00  0.00           C
ATOM   1919  CD1 LEU D  46     155.318 180.189 126.161  1.00  0.00           C
ATOM   1920  CD2 LEU D  46     152.988 180.708 126.764  1.00  0.00           C
ATOM   1921  C   LEU D  46     153.313 184.449 124.594  1.00  0.00           C
ATOM   1922  O   LEU D  46     152.627 185.153 125.336  1.00  0.00           O
ATOM   1923  N   ALA D  47     154.229 184.971 123.779  1.00  0.00           N
ATOM   1924  CA  ALA D  47     154.490 186.406 123.708  1.00  0.00           C
ATOM   1925  CB  ALA D  47     155.671 186.630 122.763  1.00  0.00           C
ATOM   1926  C   ALA D  47     153.248 187.177 123.231  1.00  0.00           C
ATOM   1927  O   ALA D  47     152.933 188.239 123.766  1.00  0.00           O
ATOM   1928  N   ARG D  48     152.508 186.615 122.267  1.00  0.00           N
ATOM   1929  CA  ARG D  48     151.264 187.180 121.731  1.00  0.00           C
ATOM   1930  CB  ARG D  48     150.918 186.419 120.448  1.00  0.00           C
ATOM   1931  CG  ARG D  48     149.824 187.105 119.619  1.00  0.00           C
ATOM   1932  CD  ARG D  48     149.768 186.506 118.209  1.00  0.00           C
ATOM   1933  NE  ARG D  48     151.017 186.775 117.461  1.00  0.00           N
ATOM   1934  CZ  ARG D  48     151.440 186.152 116.377  1.00  0.00           C
ATOM   1935  NH1 ARG D  48     150.739 185.214 115.809  1.00  0.00           N
ATOM   1936  NH2 ARG D  48     152.583 186.473 115.840  1.00  0.00           N
ATOM   1937  C   ARG D  48     150.111 187.154 122.739  1.00  0.00           C
ATOM   1938  O   ARG D  48     149.237 188.021 122.689  1.00  0.00           O
ATOM   1939  N   HIS D  49     150.105 186.187 123.660  1.00  0.00           N
ATOM   1940  CA  HIS D  49     149.194 186.175 124.808  1.00  0.00           C
ATOM   1941  CB  HIS D  49     149.235 184.795 125.477  1.00  0.00           C
ATOM   1942  CG  HIS D  49     148.426 184.713 126.746  1.00  0.00           C
ATOM   1943  ND1 HIS D  49     148.923 184.961 128.026  1.00  0.00           N
ATOM   1944  CE1 HIS D  49     147.885 184.797 128.860  1.00  0.00           C
ATOM   1945  NE2 HIS D  49     146.777 184.471 128.176  1.00  0.00           N
ATOM   1946  CD2 HIS D  49     147.095 184.418 126.835  1.00  0.00           C
ATOM   1947  C   HIS D  49     149.517 187.305 125.802  1.00  0.00           C
ATOM   1948  O   HIS D  49     148.603 187.882 126.399  1.00  0.00           O
ATOM   1949  N   ALA D  50     150.794 187.672 125.932  1.00  0.00           N
ATOM   1950  CA  ALA D  50     151.230 188.853 126.670  1.00  0.00           C
ATOM   1951  CB  ALA D  50     152.696 188.644 127.091  1.00  0.00           C
ATOM   1952  C   ALA D  50     151.006 190.166 125.879  1.00  0.00           C
ATOM   1953  O   ALA D  50     150.514 190.180 124.748  1.00  0.00           O
ATOM   1954  N   GLY D  51     151.380 191.296 126.489  1.00  0.00           N
ATOM   1955  CA  GLY D  51     151.305 192.631 125.879  1.00  0.00           C
ATOM   1956  C   GLY D  51     152.465 192.973 124.933  1.00  0.00           C
ATOM   1957  O   GLY D  51     152.591 194.133 124.535  1.00  0.00           O
ATOM   1958  N   ARG D  52     153.328 191.998 124.605  1.00  0.00           N
ATOM   1959  CA  ARG D  52     154.536 192.181 123.785  1.00  0.00           C
ATOM   1960  CB  ARG D  52     155.773 191.629 124.511  1.00  0.00           C
ATOM   1961  CG  ARG D  52     155.807 190.092 124.532  1.00  0.00           C
ATOM   1962  CD  ARG D  52     156.912 189.523 125.420  1.00  0.00           C
ATOM   1963  NE  ARG D  52     156.656 189.784 126.852  1.00  0.00           N
ATOM   1964  CZ  ARG D  52     157.295 189.224 127.862  1.00  0.00           C
ATOM   1965  NH1 ARG D  52     158.194 188.296 127.688  1.00  0.00           N
ATOM   1966  NH2 ARG D  52     157.046 189.578 129.090  1.00  0.00           N
ATOM   1967  C   ARG D  52     154.391 191.611 122.372  1.00  0.00           C
ATOM   1968  O   ARG D  52     153.643 190.660 122.143  1.00  0.00           O
ATOM   1969  N   LYS D  53     155.158 192.158 121.431  1.00  0.00           N
ATOM   1970  CA  LYS D  53     155.305 191.647 120.056  1.00  0.00           C
ATOM   1971  CB  LYS D  53     155.131 192.817 119.080  1.00  0.00           C
ATOM   1972  CG  LYS D  53     153.709 193.399 119.116  1.00  0.00           C
ATOM   1973  CD  LYS D  53     153.604 194.612 118.185  1.00  0.00           C
ATOM   1974  CE  LYS D  53     152.160 195.116 118.114  1.00  0.00           C
ATOM   1975  NZ  LYS D  53     152.021 196.198 117.103  1.00  0.00           N
ATOM   1976  C   LYS D  53     156.654 190.955 119.840  1.00  0.00           C
ATOM   1977  O   LYS D  53     156.777 190.078 118.984  1.00  0.00           O
ATOM   1978  N   THR D  54     157.656 191.335 120.628  1.00  0.00           N
ATOM   1979  CA  THR D  54     159.019 190.802 120.584  1.00  0.00           C
ATOM   1980  CB  THR D  54     160.027 191.843 121.095  1.00  0.00           C
ATOM   1981  CG2 THR D  54     161.477 191.399 120.887  1.00  0.00           C
ATOM   1982  OG1 THR D  54     159.855 193.071 120.421  1.00  0.00           O
ATOM   1983  C   THR D  54     159.142 189.516 121.398  1.00  0.00           C
ATOM   1984  O   THR D  54     158.709 189.460 122.549  1.00  0.00           O
ATOM   1985  N   ILE D  55     159.764 188.485 120.821  1.00  0.00           N
ATOM   1986  CA  ILE D  55     160.019 187.209 121.507  1.00  0.00           C
ATOM   1987  CB  ILE D  55     160.207 186.055 120.497  1.00  0.00           C
ATOM   1988  CG2 ILE D  55     160.297 184.705 121.233  1.00  0.00           C
ATOM   1989  CG1 ILE D  55     159.095 186.014 119.430  1.00  0.00           C
ATOM   1990  CD1 ILE D  55     157.672 186.012 119.990  1.00  0.00           C
ATOM   1991  C   ILE D  55     161.235 187.345 122.419  1.00  0.00           C
ATOM   1992  O   ILE D  55     162.349 187.540 121.928  1.00  0.00           O
ATOM   1993  N   LYS D  56     161.036 187.242 123.734  1.00  0.00           N
ATOM   1994  CA  LYS D  56     162.110 187.262 124.738  1.00  0.00           C
ATOM   1995  CB  LYS D  56     161.666 188.084 125.962  1.00  0.00           C
ATOM   1996  CG  LYS D  56     161.394 189.565 125.635  1.00  0.00           C
ATOM   1997  CD  LYS D  56     161.064 190.367 126.906  1.00  0.00           C
ATOM   1998  CE  LYS D  56     162.281 190.539 127.828  1.00  0.00           C
ATOM   1999  NZ  LYS D  56     161.889 190.969 129.197  1.00  0.00           N
ATOM   2000  C   LYS D  56     162.518 185.842 125.135  1.00  0.00           C
ATOM   2001  O   LYS D  56     161.824 184.869 124.847  1.00  0.00           O
ATOM   2002  N   ALA D  57     163.642 185.717 125.844  1.00  0.00           N
ATOM   2003  CA  ALA D  57     164.106 184.427 126.369  1.00  0.00           C
ATOM   2004  CB  ALA D  57     165.442 184.635 127.079  1.00  0.00           C
ATOM   2005  C   ALA D  57     163.091 183.774 127.317  1.00  0.00           C
ATOM   2006  O   ALA D  57     162.962 182.557 127.321  1.00  0.00           O
ATOM   2007  N   GLU D  58     162.320 184.577 128.055  1.00  0.00           N
ATOM   2008  CA  GLU D  58     161.245 184.088 128.929  1.00  0.00           C
ATOM   2009  CB  GLU D  58     160.534 185.279 129.588  1.00  0.00           C
ATOM   2010  CG  GLU D  58     161.435 186.189 130.439  1.00  0.00           C
ATOM   2011  CD  GLU D  58     160.764 187.549 130.726  1.00  0.00           C
ATOM   2012  OE1 GLU D  58     161.494 188.551 130.931  1.00  0.00           O
ATOM   2013  OE2 GLU D  58     159.512 187.648 130.690  1.00  0.00           O
ATOM   2014  C   GLU D  58     160.200 183.278 128.146  1.00  0.00           C
ATOM   2015  O   GLU D  58     159.778 182.211 128.583  1.00  0.00           O
ATOM   2016  N   ASP D  59     159.813 183.765 126.961  1.00  0.00           N
ATOM   2017  CA  ASP D  59     158.852 183.096 126.081  1.00  0.00           C
ATOM   2018  CB  ASP D  59     158.484 184.023 124.912  1.00  0.00           C
ATOM   2019  CG  ASP D  59     158.015 185.403 125.390  1.00  0.00           C
ATOM   2020  OD1 ASP D  59     156.890 185.494 125.926  1.00  0.00           O
ATOM   2021  OD2 ASP D  59     158.776 186.392 125.265  1.00  0.00           O
ATOM   2022  C   ASP D  59     159.398 181.760 125.566  1.00  0.00           C
ATOM   2023  O   ASP D  59     158.674 180.768 125.543  1.00  0.00           O
ATOM   2024  N   ILE D  60     160.687 181.708 125.211  1.00  0.00           N
ATOM   2025  CA  ILE D  60     161.366 180.470 124.796  1.00  0.00           C
ATOM   2026  CB  ILE D  60     162.781 180.778 124.255  1.00  0.00           C
ATOM   2027  CG2 ILE D  60     163.543 179.481 123.937  1.00  0.00           C
ATOM   2028  CG1 ILE D  60     162.768 181.705 123.022  1.00  0.00           C
ATOM   2029  CD1 ILE D  60     162.166 181.104 121.746  1.00  0.00           C
ATOM   2030  C   ILE D  60     161.438 179.467 125.952  1.00  0.00           C
ATOM   2031  O   ILE D  60     161.052 178.309 125.799  1.00  0.00           O
ATOM   2032  N   GLU D  61     161.913 179.903 127.117  1.00  0.00           N
ATOM   2033  CA  GLU D  61     162.050 179.055 128.305  1.00  0.00           C
ATOM   2034  CB  GLU D  61     162.757 179.808 129.435  1.00  0.00           C
ATOM   2035  CG  GLU D  61     164.238 180.056 129.140  1.00  0.00           C
ATOM   2036  CD  GLU D  61     164.959 180.797 130.282  1.00  0.00           C
ATOM   2037  OE1 GLU D  61     164.320 181.193 131.289  1.00  0.00           O
ATOM   2038  OE2 GLU D  61     166.197 180.979 130.185  1.00  0.00           O
ATOM   2039  C   GLU D  61     160.705 178.563 128.836  1.00  0.00           C
ATOM   2040  O   GLU D  61     160.662 177.506 129.450  1.00  0.00           O
ATOM   2041  N   LEU D  62     159.607 179.289 128.612  1.00  0.00           N
ATOM   2042  CA  LEU D  62     158.270 178.816 128.966  1.00  0.00           C
ATOM   2043  CB  LEU D  62     157.393 180.031 129.297  1.00  0.00           C
ATOM   2044  CG  LEU D  62     155.980 179.661 129.786  1.00  0.00           C
ATOM   2045  CD1 LEU D  62     156.019 178.859 131.090  1.00  0.00           C
ATOM   2046  CD2 LEU D  62     155.175 180.929 130.048  1.00  0.00           C
ATOM   2047  C   LEU D  62     157.674 177.905 127.878  1.00  0.00           C
ATOM   2048  O   LEU D  62     157.014 176.917 128.199  1.00  0.00           O
ATOM   2049  N   ALA D  63     157.947 178.176 126.598  1.00  0.00           N
ATOM   2050  CA  ALA D  63     157.519 177.332 125.480  1.00  0.00           C
ATOM   2051  CB  ALA D  63     157.846 178.047 124.170  1.00  0.00           C
ATOM   2052  C   ALA D  63     158.196 175.957 125.485  1.00  0.00           C
ATOM   2053  O   ALA D  63     157.567 174.959 125.138  1.00  0.00           O
ATOM   2054  N   VAL D  64     159.467 175.880 125.900  1.00  0.00           N
ATOM   2055  CA  VAL D  64     160.203 174.605 125.972  1.00  0.00           C
ATOM   2056  CB  VAL D  64     161.720 174.847 126.095  1.00  0.00           C
ATOM   2057  CG1 VAL D  64     162.171 175.150 127.524  1.00  0.00           C
ATOM   2058  CG2 VAL D  64     162.511 173.633 125.608  1.00  0.00           C
ATOM   2059  C   VAL D  64     159.671 173.679 127.076  1.00  0.00           C
ATOM   2060  O   VAL D  64     159.854 172.466 127.005  1.00  0.00           O
ATOM   2061  N   ARG D  65     158.928 174.211 128.062  1.00  0.00           N
ATOM   2062  CA  ARG D  65     158.238 173.432 129.116  1.00  0.00           C
ATOM   2063  CB  ARG D  65     157.957 174.312 130.350  1.00  0.00           C
ATOM   2064  CG  ARG D  65     159.211 174.963 130.934  1.00  0.00           C
ATOM   2065  CD  ARG D  65     160.221 173.962 131.502  1.00  0.00           C
ATOM   2066  NE  ARG D  65     161.445 174.651 131.952  1.00  0.00           N
ATOM   2067  CZ  ARG D  65     161.610 175.335 133.070  1.00  0.00           C
ATOM   2068  NH1 ARG D  65     160.659 175.464 133.953  1.00  0.00           N
ATOM   2069  NH2 ARG D  65     162.752 175.907 133.326  1.00  0.00           N
ATOM   2070  C   ARG D  65     156.957 172.742 128.626  1.00  0.00           C
ATOM   2071  O   ARG D  65     156.086 172.400 129.424  1.00  0.00           O
ATOM   2072  N   ARG D  66     156.841 172.554 127.309  1.00  0.00           N
ATOM   2073  CA  ARG D  66     155.740 171.870 126.608  1.00  0.00           C
ATOM   2074  CB  ARG D  66     154.844 172.925 125.954  1.00  0.00           C
ATOM   2075  CG  ARG D  66     154.050 173.728 126.993  1.00  0.00           C
ATOM   2076  CD  ARG D  66     153.839 175.155 126.501  1.00  0.00           C
ATOM   2077  NE  ARG D  66     152.799 175.809 127.307  1.00  0.00           N
ATOM   2078  CZ  ARG D  66     151.625 176.219 126.872  1.00  0.00           C
ATOM   2079  NH1 ARG D  66     151.319 176.285 125.605  1.00  0.00           N
ATOM   2080  NH2 ARG D  66     150.718 176.558 127.740  1.00  0.00           N
ATOM   2081  C   ARG D  66     156.239 170.814 125.610  1.00  0.00           C
ATOM   2082  O   ARG D  66     155.454 170.302 124.810  1.00  0.00           O
ATOM   2083  N   PHE D  67     157.520 170.446 125.734  1.00  0.00           N
ATOM   2084  CA  PHE D  67     158.120 169.241 125.150  1.00  0.00           C
ATOM   2085  CB  PHE D  67     157.494 168.005 125.830  1.00  0.00           C
ATOM   2086  CG  PHE D  67     157.495 168.050 127.348  1.00  0.00           C
ATOM   2087  CD1 PHE D  67     158.652 167.667 128.050  1.00  0.00           C
ATOM   2088  CE1 PHE D  67     158.673 167.711 129.455  1.00  0.00           C
ATOM   2089  CZ  PHE D  67     157.538 168.146 130.162  1.00  0.00           C
ATOM   2090  CE2 PHE D  67     156.381 168.535 129.463  1.00  0.00           C
ATOM   2091  CD2 PHE D  67     156.357 168.480 128.058  1.00  0.00           C
ATOM   2092  C   PHE D  67     158.083 169.197 123.605  1.00  0.00           C
ATOM   2093  O   PHE D  67     158.323 170.250 122.971  1.00  0.00           O
ATOM   2094  OXT PHE D  67     157.910 168.100 123.025  1.00  0.00           O
ATOM   2095  N   MET E   1     124.841 172.079 130.242  1.00  0.00           N
ATOM   2096  CA  MET E   1     125.909 172.291 131.261  1.00  0.00           C
ATOM   2097  CB  MET E   1     126.136 173.795 131.523  1.00  0.00           C
ATOM   2098  CG  MET E   1     127.330 174.092 132.441  1.00  0.00           C
ATOM   2099  SD  MET E   1     127.968 175.785 132.271  1.00  0.00           S
ATOM   2100  CE  MET E   1     126.513 176.749 132.770  1.00  0.00           C
ATOM   2101  C   MET E   1     125.597 171.496 132.534  1.00  0.00           C
ATOM   2102  O   MET E   1     125.022 172.021 133.486  1.00  0.00           O
ATOM   2103  N   GLU E   2     125.908 170.197 132.526  1.00  0.00           N
ATOM   2104  CA  GLU E   2     125.622 169.293 133.649  1.00  0.00           C
ATOM   2105  CB  GLU E   2     125.817 167.825 133.222  1.00  0.00           C
ATOM   2106  CG  GLU E   2     125.114 167.379 131.926  1.00  0.00           C
ATOM   2107  CD  GLU E   2     123.648 167.836 131.796  1.00  0.00           C
ATOM   2108  OE1 GLU E   2     122.927 167.890 132.817  1.00  0.00           O
ATOM   2109  OE2 GLU E   2     123.197 168.144 130.667  1.00  0.00           O
ATOM   2110  C   GLU E   2     126.510 169.576 134.870  1.00  0.00           C
ATOM   2111  O   GLU E   2     126.038 169.507 136.006  1.00  0.00           O
ATOM   2112  N   LEU E   3     127.794 169.891 134.645  1.00  0.00           N
ATOM   2113  CA  LEU E   3     128.749 170.120 135.729  1.00  0.00           C
ATOM   2114  CB  LEU E   3     130.202 170.063 135.221  1.00  0.00           C
ATOM   2115  CG  LEU E   3     130.647 168.706 134.656  1.00  0.00           C
ATOM   2116  CD1 LEU E   3     132.112 168.778 134.226  1.00  0.00           C
ATOM   2117  CD2 LEU E   3     130.518 167.577 135.682  1.00  0.00           C
ATOM   2118  C   LEU E   3     128.494 171.461 136.449  1.00  0.00           C
ATOM   2119  O   LEU E   3     128.305 172.485 135.781  1.00  0.00           O
ATOM   2120  N   PRO E   4     128.534 171.482 137.794  1.00  0.00           N
ATOM   2121  CD  PRO E   4     128.683 170.336 138.682  1.00  0.00           C
ATOM   2122  CG  PRO E   4     128.955 170.931 140.058  1.00  0.00           C
ATOM   2123  CB  PRO E   4     128.228 172.269 140.015  1.00  0.00           C
ATOM   2124  CA  PRO E   4     128.453 172.714 138.573  1.00  0.00           C
ATOM   2125  C   PRO E   4     129.724 173.562 138.441  1.00  0.00           C
ATOM   2126  O   PRO E   4     130.816 173.049 138.180  1.00  0.00           O
ATOM   2127  N   ILE E   5     129.596 174.869 138.658  1.00  0.00           N
ATOM   2128  CA  ILE E   5     130.686 175.839 138.518  1.00  0.00           C
ATOM   2129  CB  ILE E   5     130.111 177.223 138.133  1.00  0.00           C
ATOM   2130  CG2 ILE E   5     131.235 178.234 137.890  1.00  0.00           C
ATOM   2131  CG1 ILE E   5     129.188 177.173 136.895  1.00  0.00           C
ATOM   2132  CD1 ILE E   5     129.828 176.592 135.626  1.00  0.00           C
ATOM   2133  C   ILE E   5     131.532 175.923 139.790  1.00  0.00           C
ATOM   2134  O   ILE E   5     132.762 175.927 139.709  1.00  0.00           O
ATOM   2135  N   ALA E   6     130.896 175.960 140.965  1.00  0.00           N
ATOM   2136  CA  ALA E   6     131.590 176.168 142.237  1.00  0.00           C
ATOM   2137  CB  ALA E   6     130.575 176.266 143.383  1.00  0.00           C
ATOM   2138  C   ALA E   6     132.702 175.138 142.526  1.00  0.00           C
ATOM   2139  O   ALA E   6     133.810 175.570 142.854  1.00  0.00           O
ATOM   2140  N   PRO E   7     132.517 173.813 142.329  1.00  0.00           N
ATOM   2141  CD  PRO E   7     131.289 173.097 142.008  1.00  0.00           C
ATOM   2142  CG  PRO E   7     131.482 171.712 142.622  1.00  0.00           C
ATOM   2143  CB  PRO E   7     132.962 171.469 142.361  1.00  0.00           C
ATOM   2144  CA  PRO E   7     133.589 172.848 142.581  1.00  0.00           C
ATOM   2145  C   PRO E   7     134.795 173.056 141.669  1.00  0.00           C
ATOM   2146  O   PRO E   7     135.935 172.944 142.107  1.00  0.00           O
ATOM   2147  N   ILE E   8     134.558 173.429 140.410  1.00  0.00           N
ATOM   2148  CA  ILE E   8     135.612 173.726 139.431  1.00  0.00           C
ATOM   2149  CB  ILE E   8     135.008 173.785 138.013  1.00  0.00           C
ATOM   2150  CG2 ILE E   8     136.072 174.186 136.975  1.00  0.00           C
ATOM   2151  CG1 ILE E   8     134.405 172.406 137.670  1.00  0.00           C
ATOM   2152  CD1 ILE E   8     133.654 172.372 136.346  1.00  0.00           C
ATOM   2153  C   ILE E   8     136.348 175.010 139.810  1.00  0.00           C
ATOM   2154  O   ILE E   8     137.572 175.056 139.771  1.00  0.00           O
ATOM   2155  N   GLY E   9     135.626 176.031 140.275  1.00  0.00           N
ATOM   2156  CA  GLY E   9     136.230 177.231 140.862  1.00  0.00           C
ATOM   2157  C   GLY E   9     137.140 176.909 142.043  1.00  0.00           C
ATOM   2158  O   GLY E   9     138.258 177.417 142.117  1.00  0.00           O
ATOM   2159  N   ARG E  10     136.704 175.991 142.911  1.00  0.00           N
ATOM   2160  CA  ARG E  10     137.502 175.483 144.037  1.00  0.00           C
ATOM   2161  CB  ARG E  10     136.610 174.654 144.979  1.00  0.00           C
ATOM   2162  CG  ARG E  10     135.524 175.516 145.650  1.00  0.00           C
ATOM   2163  CD  ARG E  10     134.451 174.703 146.388  1.00  0.00           C
ATOM   2164  NE  ARG E  10     134.934 174.229 147.701  1.00  0.00           N
ATOM   2165  CZ  ARG E  10     135.530 173.081 147.959  1.00  0.00           C
ATOM   2166  NH1 ARG E  10     135.685 172.202 147.022  1.00  0.00           N
ATOM   2167  NH2 ARG E  10     135.982 172.801 149.147  1.00  0.00           N
ATOM   2168  C   ARG E  10     138.729 174.694 143.560  1.00  0.00           C
ATOM   2169  O   ARG E  10     139.792 174.843 144.151  1.00  0.00           O
ATOM   2170  N   ILE E  11     138.637 173.958 142.443  1.00  0.00           N
ATOM   2171  CA  ILE E  11     139.801 173.315 141.797  1.00  0.00           C
ATOM   2172  CB  ILE E  11     139.387 172.389 140.625  1.00  0.00           C
ATOM   2173  CG2 ILE E  11     140.617 171.930 139.817  1.00  0.00           C
ATOM   2174  CG1 ILE E  11     138.630 171.153 141.149  1.00  0.00           C
ATOM   2175  CD1 ILE E  11     137.951 170.329 140.049  1.00  0.00           C
ATOM   2176  C   ILE E  11     140.817 174.363 141.330  1.00  0.00           C
ATOM   2177  O   ILE E  11     141.999 174.250 141.648  1.00  0.00           O
ATOM   2178  N   ILE E  12     140.378 175.396 140.598  1.00  0.00           N
ATOM   2179  CA  ILE E  12     141.284 176.447 140.099  1.00  0.00           C
ATOM   2180  CB  ILE E  12     140.570 177.405 139.115  1.00  0.00           C
ATOM   2181  CG2 ILE E  12     141.582 178.421 138.547  1.00  0.00           C
ATOM   2182  CG1 ILE E  12     139.912 176.668 137.925  1.00  0.00           C
ATOM   2183  CD1 ILE E  12     138.950 177.551 137.117  1.00  0.00           C
ATOM   2184  C   ILE E  12     141.919 177.215 141.272  1.00  0.00           C
ATOM   2185  O   ILE E  12     143.115 177.507 141.253  1.00  0.00           O
ATOM   2186  N   LYS E  13     141.149 177.481 142.334  1.00  0.00           N
ATOM   2187  CA  LYS E  13     141.661 178.075 143.578  1.00  0.00           C
ATOM   2188  CB  LYS E  13     140.484 178.354 144.524  1.00  0.00           C
ATOM   2189  CG  LYS E  13     140.942 179.031 145.824  1.00  0.00           C
ATOM   2190  CD  LYS E  13     139.753 179.293 146.755  1.00  0.00           C
ATOM   2191  CE  LYS E  13     140.254 179.912 148.066  1.00  0.00           C
ATOM   2192  NZ  LYS E  13     139.135 180.200 149.004  1.00  0.00           N
ATOM   2193  C   LYS E  13     142.722 177.183 144.235  1.00  0.00           C
ATOM   2194  O   LYS E  13     143.800 177.667 144.580  1.00  0.00           O
ATOM   2195  N   ASP E  14     142.460 175.883 144.349  1.00  0.00           N
ATOM   2196  CA  ASP E  14     143.404 174.899 144.893  1.00  0.00           C
ATOM   2197  CB  ASP E  14     142.696 173.556 145.124  1.00  0.00           C
ATOM   2198  CG  ASP E  14     141.677 173.582 146.277  1.00  0.00           C
ATOM   2199  OD1 ASP E  14     141.803 174.424 147.201  1.00  0.00           O
ATOM   2200  OD2 ASP E  14     140.792 172.694 146.302  1.00  0.00           O
ATOM   2201  C   ASP E  14     144.651 174.691 144.020  1.00  0.00           C
ATOM   2202  O   ASP E  14     145.691 174.271 144.530  1.00  0.00           O
ATOM   2203  N   ALA E  15     144.585 175.016 142.724  1.00  0.00           N
ATOM   2204  CA  ALA E  15     145.741 174.986 141.832  1.00  0.00           C
ATOM   2205  CB  ALA E  15     145.240 175.002 140.382  1.00  0.00           C
ATOM   2206  C   ALA E  15     146.755 176.117 142.118  1.00  0.00           C
ATOM   2207  O   ALA E  15     147.919 176.003 141.724  1.00  0.00           O
ATOM   2208  N   GLY E  16     146.341 177.182 142.820  1.00  0.00           N
ATOM   2209  CA  GLY E  16     147.200 178.307 143.219  1.00  0.00           C
ATOM   2210  C   GLY E  16     146.795 179.670 142.645  1.00  0.00           C
ATOM   2211  O   GLY E  16     147.613 180.591 142.624  1.00  0.00           O
ATOM   2212  N   ALA E  17     145.563 179.804 142.144  1.00  0.00           N
ATOM   2213  CA  ALA E  17     145.034 181.066 141.632  1.00  0.00           C
ATOM   2214  CB  ALA E  17     143.886 180.760 140.671  1.00  0.00           C
ATOM   2215  C   ALA E  17     144.554 181.986 142.767  1.00  0.00           C
ATOM   2216  O   ALA E  17     143.692 181.605 143.562  1.00  0.00           O
ATOM   2217  N   GLU E  18     145.071 183.217 142.815  1.00  0.00           N
ATOM   2218  CA  GLU E  18     144.611 184.225 143.783  1.00  0.00           C
ATOM   2219  CB  GLU E  18     145.535 185.447 143.767  1.00  0.00           C
ATOM   2220  CG  GLU E  18     146.942 185.129 144.288  1.00  0.00           C
ATOM   2221  CD  GLU E  18     147.795 186.401 144.459  1.00  0.00           C
ATOM   2222  OE1 GLU E  18     147.628 187.367 143.680  1.00  0.00           O
ATOM   2223  OE2 GLU E  18     148.659 186.435 145.371  1.00  0.00           O
ATOM   2224  C   GLU E  18     143.174 184.676 143.488  1.00  0.00           C
ATOM   2225  O   GLU E  18     142.342 184.745 144.396  1.00  0.00           O
ATOM   2226  N   ARG E  19     142.881 184.956 142.210  1.00  0.00           N
ATOM   2227  CA  ARG E  19     141.564 185.386 141.722  1.00  0.00           C
ATOM   2228  CB  ARG E  19     141.544 186.906 141.483  1.00  0.00           C
ATOM   2229  CG  ARG E  19     141.859 187.746 142.731  1.00  0.00           C
ATOM   2230  CD  ARG E  19     141.963 189.234 142.380  1.00  0.00           C
ATOM   2231  NE  ARG E  19     140.645 189.825 142.071  1.00  0.00           N
ATOM   2232  CZ  ARG E  19     139.823 190.416 142.922  1.00  0.00           C
ATOM   2233  NH1 ARG E  19     140.112 190.547 144.188  1.00  0.00           N
ATOM   2234  NH2 ARG E  19     138.676 190.879 142.513  1.00  0.00           N
ATOM   2235  C   ARG E  19     141.230 184.633 140.443  1.00  0.00           C
ATOM   2236  O   ARG E  19     142.108 184.407 139.610  1.00  0.00           O
ATOM   2237  N   VAL E  20     139.975 184.258 140.257  1.00  0.00           N
ATOM   2238  CA  VAL E  20     139.530 183.477 139.098  1.00  0.00           C
ATOM   2239  CB  VAL E  20     139.244 182.020 139.498  1.00  0.00           C
ATOM   2240  CG1 VAL E  20     138.816 181.187 138.288  1.00  0.00           C
ATOM   2241  CG2 VAL E  20     140.450 181.333 140.140  1.00  0.00           C
ATOM   2242  C   VAL E  20     138.300 184.131 138.483  1.00  0.00           C
ATOM   2243  O   VAL E  20     137.308 184.363 139.163  1.00  0.00           O
ATOM   2244  N   SER E  21     138.349 184.413 137.184  1.00  0.00           N
ATOM   2245  CA  SER E  21     137.209 184.940 136.439  1.00  0.00           C
ATOM   2246  CB  SER E  21     137.651 185.426 135.061  1.00  0.00           C
ATOM   2247  OG  SER E  21     136.580 185.987 134.336  1.00  0.00           O
ATOM   2248  C   SER E  21     136.082 183.918 136.337  1.00  0.00           C
ATOM   2249  O   SER E  21     136.326 182.718 136.179  1.00  0.00           O
ATOM   2250  N   ASP E  22     134.835 184.378 136.372  1.00  0.00           N
ATOM   2251  CA  ASP E  22     133.679 183.509 136.130  1.00  0.00           C
ATOM   2252  CB  ASP E  22     132.377 184.288 136.350  1.00  0.00           C
ATOM   2253  CG  ASP E  22     132.184 184.736 137.806  1.00  0.00           C
ATOM   2254  OD1 ASP E  22     132.666 184.033 138.727  1.00  0.00           O
ATOM   2255  OD2 ASP E  22     131.489 185.753 138.039  1.00  0.00           O
ATOM   2256  C   ASP E  22     133.701 182.901 134.725  1.00  0.00           C
ATOM   2257  O   ASP E  22     133.380 181.725 134.555  1.00  0.00           O
ATOM   2258  N   ASP E  23     134.165 183.657 133.727  1.00  0.00           N
ATOM   2259  CA  ASP E  23     134.336 183.145 132.368  1.00  0.00           C
ATOM   2260  CB  ASP E  23     134.756 184.277 131.419  1.00  0.00           C
ATOM   2261  CG  ASP E  23     133.692 185.369 131.234  1.00  0.00           C
ATOM   2262  OD1 ASP E  23     132.477 185.068 131.311  1.00  0.00           O
ATOM   2263  OD2 ASP E  23     134.074 186.525 130.934  1.00  0.00           O
ATOM   2264  C   ASP E  23     135.350 181.999 132.320  1.00  0.00           C
ATOM   2265  O   ASP E  23     135.134 181.022 131.606  1.00  0.00           O
ATOM   2266  N   ALA E  24     136.431 182.068 133.109  1.00  0.00           N
ATOM   2267  CA  ALA E  24     137.409 180.985 133.224  1.00  0.00           C
ATOM   2268  CB  ALA E  24     138.597 181.464 134.071  1.00  0.00           C
ATOM   2269  C   ALA E  24     136.777 179.723 133.820  1.00  0.00           C
ATOM   2270  O   ALA E  24     136.961 178.630 133.283  1.00  0.00           O
ATOM   2271  N   ARG E  25     135.974 179.877 134.881  1.00  0.00           N
ATOM   2272  CA  ARG E  25     135.255 178.758 135.514  1.00  0.00           C
ATOM   2273  CB  ARG E  25     134.516 179.228 136.775  1.00  0.00           C
ATOM   2274  CG  ARG E  25     135.442 179.560 137.943  1.00  0.00           C
ATOM   2275  CD  ARG E  25     134.637 179.947 139.193  1.00  0.00           C
ATOM   2276  NE  ARG E  25     134.455 181.403 139.327  1.00  0.00           N
ATOM   2277  CZ  ARG E  25     135.113 182.199 140.158  1.00  0.00           C
ATOM   2278  NH1 ARG E  25     136.083 181.813 140.933  1.00  0.00           N
ATOM   2279  NH2 ARG E  25     134.791 183.437 140.291  1.00  0.00           N
ATOM   2280  C   ARG E  25     134.267 178.096 134.557  1.00  0.00           C
ATOM   2281  O   ARG E  25     134.301 176.880 134.405  1.00  0.00           O
ATOM   2282  N   ILE E  26     133.434 178.882 133.870  1.00  0.00           N
ATOM   2283  CA  ILE E  26     132.459 178.361 132.893  1.00  0.00           C
ATOM   2284  CB  ILE E  26     131.497 179.475 132.417  1.00  0.00           C
ATOM   2285  CG2 ILE E  26     130.547 178.938 131.327  1.00  0.00           C
ATOM   2286  CG1 ILE E  26     130.663 180.032 133.592  1.00  0.00           C
ATOM   2287  CD1 ILE E  26     129.911 181.325 133.250  1.00  0.00           C
ATOM   2288  C   ILE E  26     133.178 177.703 131.712  1.00  0.00           C
ATOM   2289  O   ILE E  26     132.779 176.636 131.257  1.00  0.00           O
ATOM   2290  N   THR E  27     134.280 178.293 131.243  1.00  0.00           N
ATOM   2291  CA  THR E  27     135.094 177.715 130.165  1.00  0.00           C
ATOM   2292  CB  THR E  27     136.248 178.650 129.775  1.00  0.00           C
ATOM   2293  CG2 THR E  27     137.105 178.081 128.650  1.00  0.00           C
ATOM   2294  OG1 THR E  27     135.747 179.882 129.317  1.00  0.00           O
ATOM   2295  C   THR E  27     135.649 176.355 130.575  1.00  0.00           C
ATOM   2296  O   THR E  27     135.461 175.374 129.859  1.00  0.00           O
ATOM   2297  N   LEU E  28     136.285 176.267 131.749  1.00  0.00           N
ATOM   2298  CA  LEU E  28     136.822 175.001 132.250  1.00  0.00           C
ATOM   2299  CB  LEU E  28     137.680 175.266 133.503  1.00  0.00           C
ATOM   2300  CG  LEU E  28     138.519 174.051 133.955  1.00  0.00           C
ATOM   2301  CD1 LEU E  28     139.531 173.627 132.887  1.00  0.00           C
ATOM   2302  CD2 LEU E  28     139.323 174.390 135.209  1.00  0.00           C
ATOM   2303  C   LEU E  28     135.704 173.977 132.498  1.00  0.00           C
ATOM   2304  O   LEU E  28     135.898 172.797 132.230  1.00  0.00           O
ATOM   2305  N   ALA E  29     134.515 174.423 132.916  1.00  0.00           N
ATOM   2306  CA  ALA E  29     133.332 173.572 133.042  1.00  0.00           C
ATOM   2307  CB  ALA E  29     132.192 174.366 133.695  1.00  0.00           C
ATOM   2308  C   ALA E  29     132.914 172.957 131.705  1.00  0.00           C
ATOM   2309  O   ALA E  29     132.797 171.736 131.606  1.00  0.00           O
ATOM   2310  N   LYS E  30     132.769 173.777 130.658  1.00  0.00           N
ATOM   2311  CA  LYS E  30     132.436 173.306 129.304  1.00  0.00           C
ATOM   2312  CB  LYS E  30     132.240 174.510 128.369  1.00  0.00           C
ATOM   2313  CG  LYS E  30     130.967 175.307 128.699  1.00  0.00           C
ATOM   2314  CD  LYS E  30     130.861 176.531 127.782  1.00  0.00           C
ATOM   2315  CE  LYS E  30     129.569 177.307 128.068  1.00  0.00           C
ATOM   2316  NZ  LYS E  30     129.419 178.471 127.151  1.00  0.00           N
ATOM   2317  C   LYS E  30     133.506 172.363 128.750  1.00  0.00           C
ATOM   2318  O   LYS E  30     133.163 171.356 128.137  1.00  0.00           O
ATOM   2319  N   ILE E  31     134.787 172.645 129.004  1.00  0.00           N
ATOM   2320  CA  ILE E  31     135.911 171.787 128.586  1.00  0.00           C
ATOM   2321  CB  ILE E  31     137.262 172.494 128.834  1.00  0.00           C
ATOM   2322  CG2 ILE E  31     138.447 171.519 128.693  1.00  0.00           C
ATOM   2323  CG1 ILE E  31     137.439 173.665 127.843  1.00  0.00           C
ATOM   2324  CD1 ILE E  31     138.608 174.588 128.203  1.00  0.00           C
ATOM   2325  C   ILE E  31     135.864 170.423 129.284  1.00  0.00           C
ATOM   2326  O   ILE E  31     135.902 169.394 128.613  1.00  0.00           O
ATOM   2327  N   LEU E  32     135.770 170.394 130.617  1.00  0.00           N
ATOM   2328  CA  LEU E  32     135.710 169.141 131.381  1.00  0.00           C
ATOM   2329  CB  LEU E  32     135.720 169.444 132.892  1.00  0.00           C
ATOM   2330  CG  LEU E  32     137.113 169.393 133.541  1.00  0.00           C
ATOM   2331  CD1 LEU E  32     138.154 170.260 132.833  1.00  0.00           C
ATOM   2332  CD2 LEU E  32     136.995 169.847 134.996  1.00  0.00           C
ATOM   2333  C   LEU E  32     134.468 168.330 131.009  1.00  0.00           C
ATOM   2334  O   LEU E  32     134.545 167.113 130.872  1.00  0.00           O
ATOM   2335  N   GLU E  33     133.332 168.989 130.799  1.00  0.00           N
ATOM   2336  CA  GLU E  33     132.111 168.321 130.358  1.00  0.00           C
ATOM   2337  CB  GLU E  33     130.951 169.310 130.465  1.00  0.00           C
ATOM   2338  CG  GLU E  33     129.593 168.625 130.295  1.00  0.00           C
ATOM   2339  CD  GLU E  33     128.429 169.599 130.532  1.00  0.00           C
ATOM   2340  OE1 GLU E  33     128.586 170.588 131.282  1.00  0.00           O
ATOM   2341  OE2 GLU E  33     127.318 169.369 130.006  1.00  0.00           O
ATOM   2342  C   GLU E  33     132.251 167.743 128.941  1.00  0.00           C
ATOM   2343  O   GLU E  33     131.835 166.615 128.698  1.00  0.00           O
ATOM   2344  N   GLU E  34     132.897 168.467 128.021  1.00  0.00           N
ATOM   2345  CA  GLU E  34     133.205 167.991 126.667  1.00  0.00           C
ATOM   2346  CB  GLU E  34     133.862 169.130 125.866  1.00  0.00           C
ATOM   2347  CG  GLU E  34     134.242 168.778 124.419  1.00  0.00           C
ATOM   2348  CD  GLU E  34     133.053 168.817 123.439  1.00  0.00           C
ATOM   2349  OE1 GLU E  34     131.879 168.796 123.874  1.00  0.00           O
ATOM   2350  OE2 GLU E  34     133.289 168.891 122.209  1.00  0.00           O
ATOM   2351  C   GLU E  34     134.103 166.748 126.692  1.00  0.00           C
ATOM   2352  O   GLU E  34     133.767 165.726 126.089  1.00  0.00           O
ATOM   2353  N   MET E  35     135.214 166.809 127.439  1.00  0.00           N
ATOM   2354  CA  MET E  35     136.104 165.662 127.648  1.00  0.00           C
ATOM   2355  CB  MET E  35     137.275 166.057 128.561  1.00  0.00           C
ATOM   2356  CG  MET E  35     138.239 167.045 127.898  1.00  0.00           C
ATOM   2357  SD  MET E  35     139.577 167.581 128.996  1.00  0.00           S
ATOM   2358  CE  MET E  35     140.546 168.553 127.812  1.00  0.00           C
ATOM   2359  C   MET E  35     135.342 164.484 128.262  1.00  0.00           C
ATOM   2360  O   MET E  35     135.500 163.347 127.819  1.00  0.00           O
ATOM   2361  N   GLY E  36     134.464 164.757 129.232  1.00  0.00           N
ATOM   2362  CA  GLY E  36     133.597 163.763 129.859  1.00  0.00           C
ATOM   2363  C   GLY E  36     132.687 163.065 128.853  1.00  0.00           C
ATOM   2364  O   GLY E  36     132.644 161.837 128.830  1.00  0.00           O
ATOM   2365  N   ARG E  37     132.018 163.824 127.978  1.00  0.00           N
ATOM   2366  CA  ARG E  37     131.163 163.279 126.908  1.00  0.00           C
ATOM   2367  CB  ARG E  37     130.465 164.419 126.148  1.00  0.00           C
ATOM   2368  CG  ARG E  37     129.344 165.088 126.954  1.00  0.00           C
ATOM   2369  CD  ARG E  37     128.579 166.103 126.096  1.00  0.00           C
ATOM   2370  NE  ARG E  37     129.404 167.274 125.720  1.00  0.00           N
ATOM   2371  CZ  ARG E  37     129.273 168.512 126.163  1.00  0.00           C
ATOM   2372  NH1 ARG E  37     128.400 168.841 127.069  1.00  0.00           N
ATOM   2373  NH2 ARG E  37     130.017 169.464 125.694  1.00  0.00           N
ATOM   2374  C   ARG E  37     131.948 162.414 125.922  1.00  0.00           C
ATOM   2375  O   ARG E  37     131.514 161.309 125.601  1.00  0.00           O
ATOM   2376  N   ASP E  38     133.109 162.883 125.470  1.00  0.00           N
ATOM   2377  CA  ASP E  38     133.953 162.145 124.521  1.00  0.00           C
ATOM   2378  CB  ASP E  38     135.119 163.025 124.053  1.00  0.00           C
ATOM   2379  CG  ASP E  38     134.685 164.233 123.204  1.00  0.00           C
ATOM   2380  OD1 ASP E  38     133.615 164.184 122.549  1.00  0.00           O
ATOM   2381  OD2 ASP E  38     135.467 165.211 123.127  1.00  0.00           O
ATOM   2382  C   ASP E  38     134.481 160.833 125.114  1.00  0.00           C
ATOM   2383  O   ASP E  38     134.327 159.771 124.504  1.00  0.00           O
ATOM   2384  N   ILE E  39     135.044 160.883 126.325  1.00  0.00           N
ATOM   2385  CA  ILE E  39     135.539 159.696 127.038  1.00  0.00           C
ATOM   2386  CB  ILE E  39     136.269 160.100 128.340  1.00  0.00           C
ATOM   2387  CG2 ILE E  39     136.605 158.860 129.193  1.00  0.00           C
ATOM   2388  CG1 ILE E  39     137.574 160.865 128.025  1.00  0.00           C
ATOM   2389  CD1 ILE E  39     138.120 161.655 129.223  1.00  0.00           C
ATOM   2390  C   ILE E  39     134.392 158.724 127.322  1.00  0.00           C
ATOM   2391  O   ILE E  39     134.551 157.523 127.115  1.00  0.00           O
ATOM   2392  N   ALA E  40     133.226 159.221 127.749  1.00  0.00           N
ATOM   2393  CA  ALA E  40     132.050 158.387 127.981  1.00  0.00           C
ATOM   2394  CB  ALA E  40     130.929 159.242 128.582  1.00  0.00           C
ATOM   2395  C   ALA E  40     131.588 157.686 126.696  1.00  0.00           C
ATOM   2396  O   ALA E  40     131.320 156.488 126.721  1.00  0.00           O
ATOM   2397  N   SER E  41     131.557 158.392 125.561  1.00  0.00           N
ATOM   2398  CA  SER E  41     131.220 157.804 124.256  1.00  0.00           C
ATOM   2399  CB  SER E  41     131.158 158.906 123.191  1.00  0.00           C
ATOM   2400  OG  SER E  41     130.868 158.350 121.920  1.00  0.00           O
ATOM   2401  C   SER E  41     132.208 156.705 123.850  1.00  0.00           C
ATOM   2402  O   SER E  41     131.804 155.603 123.483  1.00  0.00           O
ATOM   2403  N   GLU E  42     133.515 156.952 123.984  1.00  0.00           N
ATOM   2404  CA  GLU E  42     134.550 155.935 123.743  1.00  0.00           C
ATOM   2405  CB  GLU E  42     135.942 156.553 123.926  1.00  0.00           C
ATOM   2406  CG  GLU E  42     136.439 157.254 122.662  1.00  0.00           C
ATOM   2407  CD  GLU E  42     136.720 156.287 121.494  1.00  0.00           C
ATOM   2408  OE1 GLU E  42     136.480 156.697 120.336  1.00  0.00           O
ATOM   2409  OE2 GLU E  42     137.150 155.132 121.727  1.00  0.00           O
ATOM   2410  C   GLU E  42     134.395 154.715 124.653  1.00  0.00           C
ATOM   2411  O   GLU E  42     134.413 153.585 124.168  1.00  0.00           O
ATOM   2412  N   ALA E  43     134.172 154.924 125.950  1.00  0.00           N
ATOM   2413  CA  ALA E  43     133.944 153.842 126.904  1.00  0.00           C
ATOM   2414  CB  ALA E  43     133.879 154.444 128.307  1.00  0.00           C
ATOM   2415  C   ALA E  43     132.675 153.042 126.574  1.00  0.00           C
ATOM   2416  O   ALA E  43     132.675 151.819 126.689  1.00  0.00           O
ATOM   2417  N   ILE E  44     131.613 153.705 126.102  1.00  0.00           N
ATOM   2418  CA  ILE E  44     130.390 153.043 125.629  1.00  0.00           C
ATOM   2419  CB  ILE E  44     129.271 154.066 125.343  1.00  0.00           C
ATOM   2420  CG2 ILE E  44     128.130 153.445 124.514  1.00  0.00           C
ATOM   2421  CG1 ILE E  44     128.699 154.601 126.672  1.00  0.00           C
ATOM   2422  CD1 ILE E  44     127.896 155.887 126.494  1.00  0.00           C
ATOM   2423  C   ILE E  44     130.679 152.149 124.429  1.00  0.00           C
ATOM   2424  O   ILE E  44     130.296 150.981 124.442  1.00  0.00           O
ATOM   2425  N   LYS E  45     131.388 152.653 123.415  1.00  0.00           N
ATOM   2426  CA  LYS E  45     131.765 151.851 122.239  1.00  0.00           C
ATOM   2427  CB  LYS E  45     132.474 152.738 121.209  1.00  0.00           C
ATOM   2428  CG  LYS E  45     131.510 153.757 120.575  1.00  0.00           C
ATOM   2429  CD  LYS E  45     132.210 154.691 119.579  1.00  0.00           C
ATOM   2430  CE  LYS E  45     133.305 155.515 120.269  1.00  0.00           C
ATOM   2431  NZ  LYS E  45     133.932 156.486 119.334  1.00  0.00           N
ATOM   2432  C   LYS E  45     132.647 150.660 122.630  1.00  0.00           C
ATOM   2433  O   LYS E  45     132.435 149.556 122.134  1.00  0.00           O
ATOM   2434  N   LEU E  46     133.582 150.857 123.564  1.00  0.00           N
ATOM   2435  CA  LEU E  46     134.430 149.787 124.105  1.00  0.00           C
ATOM   2436  CB  LEU E  46     135.482 150.376 125.060  1.00  0.00           C
ATOM   2437  CG  LEU E  46     136.639 151.115 124.370  1.00  0.00           C
ATOM   2438  CD1 LEU E  46     137.497 151.778 125.443  1.00  0.00           C
ATOM   2439  CD2 LEU E  46     137.522 150.167 123.556  1.00  0.00           C
ATOM   2440  C   LEU E  46     133.617 148.706 124.831  1.00  0.00           C
ATOM   2441  O   LEU E  46     133.759 147.523 124.525  1.00  0.00           O
ATOM   2442  N   ALA E  47     132.726 149.094 125.744  1.00  0.00           N
ATOM   2443  CA  ALA E  47     131.864 148.158 126.463  1.00  0.00           C
ATOM   2444  CB  ALA E  47     131.056 148.953 127.492  1.00  0.00           C
ATOM   2445  C   ALA E  47     130.935 147.398 125.501  1.00  0.00           C
ATOM   2446  O   ALA E  47     130.776 146.181 125.608  1.00  0.00           O
ATOM   2447  N   ARG E  48     130.379 148.104 124.509  1.00  0.00           N
ATOM   2448  CA  ARG E  48     129.514 147.529 123.471  1.00  0.00           C
ATOM   2449  CB  ARG E  48     128.911 148.688 122.666  1.00  0.00           C
ATOM   2450  CG  ARG E  48     127.739 148.250 121.778  1.00  0.00           C
ATOM   2451  CD  ARG E  48     126.982 149.471 121.246  1.00  0.00           C
ATOM   2452  NE  ARG E  48     126.338 150.233 122.340  1.00  0.00           N
ATOM   2453  CZ  ARG E  48     125.869 151.465 122.276  1.00  0.00           C
ATOM   2454  NH1 ARG E  48     125.912 152.157 121.173  1.00  0.00           N
ATOM   2455  NH2 ARG E  48     125.341 152.026 123.326  1.00  0.00           N
ATOM   2456  C   ARG E  48     130.252 146.522 122.586  1.00  0.00           C
ATOM   2457  O   ARG E  48     129.662 145.529 122.164  1.00  0.00           O
ATOM   2458  N   HIS E  49     131.548 146.735 122.353  1.00  0.00           N
ATOM   2459  CA  HIS E  49     132.431 145.773 121.685  1.00  0.00           C
ATOM   2460  CB  HIS E  49     133.694 146.510 121.224  1.00  0.00           C
ATOM   2461  CG  HIS E  49     134.751 145.603 120.651  1.00  0.00           C
ATOM   2462  ND1 HIS E  49     135.779 145.021 121.391  1.00  0.00           N
ATOM   2463  CE1 HIS E  49     136.483 144.282 120.522  1.00  0.00           C
ATOM   2464  NE2 HIS E  49     135.952 144.370 119.291  1.00  0.00           N
ATOM   2465  CD2 HIS E  49     134.852 145.198 119.350  1.00  0.00           C
ATOM   2466  C   HIS E  49     132.760 144.547 122.562  1.00  0.00           C
ATOM   2467  O   HIS E  49     132.878 143.436 122.040  1.00  0.00           O
ATOM   2468  N   ALA E  50     132.836 144.711 123.887  1.00  0.00           N
ATOM   2469  CA  ALA E  50     133.156 143.635 124.832  1.00  0.00           C
ATOM   2470  CB  ALA E  50     133.700 144.272 126.116  1.00  0.00           C
ATOM   2471  C   ALA E  50     131.994 142.658 125.134  1.00  0.00           C
ATOM   2472  O   ALA E  50     132.191 141.680 125.861  1.00  0.00           O
ATOM   2473  N   GLY E  51     130.790 142.904 124.602  1.00  0.00           N
ATOM   2474  CA  GLY E  51     129.608 142.060 124.828  1.00  0.00           C
ATOM   2475  C   GLY E  51     128.879 142.328 126.151  1.00  0.00           C
ATOM   2476  O   GLY E  51     128.014 141.541 126.546  1.00  0.00           O
ATOM   2477  N   ARG E  52     129.215 143.435 126.827  1.00  0.00           N
ATOM   2478  CA  ARG E  52     128.498 143.962 127.998  1.00  0.00           C
ATOM   2479  CB  ARG E  52     129.483 144.235 129.150  1.00  0.00           C
ATOM   2480  CG  ARG E  52     130.351 145.481 128.916  1.00  0.00           C
ATOM   2481  CD  ARG E  52     131.394 145.710 130.009  1.00  0.00           C
ATOM   2482  NE  ARG E  52     132.458 144.685 129.982  1.00  0.00           N
ATOM   2483  CZ  ARG E  52     133.606 144.753 130.630  1.00  0.00           C
ATOM   2484  NH1 ARG E  52     133.957 145.805 131.313  1.00  0.00           N
ATOM   2485  NH2 ARG E  52     134.448 143.761 130.607  1.00  0.00           N
ATOM   2486  C   ARG E  52     127.668 145.186 127.604  1.00  0.00           C
ATOM   2487  O   ARG E  52     127.964 145.856 126.610  1.00  0.00           O
ATOM   2488  N   LYS E  53     126.644 145.504 128.386  1.00  0.00           N
ATOM   2489  CA  LYS E  53     125.803 146.704 128.212  1.00  0.00           C
ATOM   2490  CB  LYS E  53     124.328 146.285 128.265  1.00  0.00           C
ATOM   2491  CG  LYS E  53     123.951 145.372 127.086  1.00  0.00           C
ATOM   2492  CD  LYS E  53     122.471 144.988 127.162  1.00  0.00           C
ATOM   2493  CE  LYS E  53     122.060 144.139 125.956  1.00  0.00           C
ATOM   2494  NZ  LYS E  53     120.599 143.863 125.977  1.00  0.00           N
ATOM   2495  C   LYS E  53     126.112 147.785 129.251  1.00  0.00           C
ATOM   2496  O   LYS E  53     125.813 148.961 129.040  1.00  0.00           O
ATOM   2497  N   THR E  54     126.726 147.392 130.359  1.00  0.00           N
ATOM   2498  CA  THR E  54     127.040 148.234 131.511  1.00  0.00           C
ATOM   2499  CB  THR E  54     126.910 147.449 132.815  1.00  0.00           C
ATOM   2500  CG2 THR E  54     126.957 148.340 134.058  1.00  0.00           C
ATOM   2501  OG1 THR E  54     125.684 146.772 132.765  1.00  0.00           O
ATOM   2502  C   THR E  54     128.450 148.783 131.408  1.00  0.00           C
ATOM   2503  O   THR E  54     129.397 148.034 131.163  1.00  0.00           O
ATOM   2504  N   ILE E  55     128.602 150.088 131.620  1.00  0.00           N
ATOM   2505  CA  ILE E  55     129.911 150.746 131.566  1.00  0.00           C
ATOM   2506  CB  ILE E  55     129.765 152.236 131.198  1.00  0.00           C
ATOM   2507  CG2 ILE E  55     131.150 152.866 130.966  1.00  0.00           C
ATOM   2508  CG1 ILE E  55     128.857 152.446 129.970  1.00  0.00           C
ATOM   2509  CD1 ILE E  55     129.225 151.595 128.751  1.00  0.00           C
ATOM   2510  C   ILE E  55     130.638 150.558 132.892  1.00  0.00           C
ATOM   2511  O   ILE E  55     130.190 151.084 133.911  1.00  0.00           O
ATOM   2512  N   LYS E  56     131.749 149.820 132.893  1.00  0.00           N
ATOM   2513  CA  LYS E  56     132.619 149.628 134.061  1.00  0.00           C
ATOM   2514  CB  LYS E  56     133.074 148.158 134.147  1.00  0.00           C
ATOM   2515  CG  LYS E  56     131.897 147.187 134.347  1.00  0.00           C
ATOM   2516  CD  LYS E  56     132.416 145.778 134.665  1.00  0.00           C
ATOM   2517  CE  LYS E  56     131.253 144.811 134.910  1.00  0.00           C
ATOM   2518  NZ  LYS E  56     131.740 143.488 135.384  1.00  0.00           N
ATOM   2519  C   LYS E  56     133.804 150.596 134.028  1.00  0.00           C
ATOM   2520  O   LYS E  56     134.090 151.228 133.013  1.00  0.00           O
ATOM   2521  N   ALA E  57     134.523 150.700 135.148  1.00  0.00           N
ATOM   2522  CA  ALA E  57     135.731 151.531 135.238  1.00  0.00           C
ATOM   2523  CB  ALA E  57     136.294 151.436 136.653  1.00  0.00           C
ATOM   2524  C   ALA E  57     136.804 151.129 134.225  1.00  0.00           C
ATOM   2525  O   ALA E  57     137.504 151.989 133.706  1.00  0.00           O
ATOM   2526  N   GLU E  58     136.886 149.840 133.889  1.00  0.00           N
ATOM   2527  CA  GLU E  58     137.813 149.322 132.876  1.00  0.00           C
ATOM   2528  CB  GLU E  58     137.587 147.814 132.708  1.00  0.00           C
ATOM   2529  CG  GLU E  58     137.788 146.997 133.994  1.00  0.00           C
ATOM   2530  CD  GLU E  58     137.237 145.562 133.863  1.00  0.00           C
ATOM   2531  OE1 GLU E  58     137.013 144.919 134.916  1.00  0.00           O
ATOM   2532  OE2 GLU E  58     137.003 145.078 132.728  1.00  0.00           O
ATOM   2533  C   GLU E  58     137.606 149.997 131.514  1.00  0.00           C
ATOM   2534  O   GLU E  58     138.569 150.366 130.844  1.00  0.00           O
ATOM   2535  N   ASP E  59     136.344 150.201 131.120  1.00  0.00           N
ATOM   2536  CA  ASP E  59     135.984 150.863 129.865  1.00  0.00           C
ATOM   2537  CB  ASP E  59     134.469 150.752 129.640  1.00  0.00           C
ATOM   2538  CG  ASP E  59     133.976 149.301 129.726  1.00  0.00           C
ATOM   2539  OD1 ASP E  59     134.264 148.525 128.790  1.00  0.00           O
ATOM   2540  OD2 ASP E  59     133.326 148.929 130.732  1.00  0.00           O
ATOM   2541  C   ASP E  59     136.428 152.330 129.857  1.00  0.00           C
ATOM   2542  O   ASP E  59     136.951 152.808 128.853  1.00  0.00           O
ATOM   2543  N   ILE E  60     136.281 153.029 130.990  1.00  0.00           N
ATOM   2544  CA  ILE E  60     136.770 154.405 131.164  1.00  0.00           C
ATOM   2545  CB  ILE E  60     136.260 155.016 132.491  1.00  0.00           C
ATOM   2546  CG2 ILE E  60     136.854 156.419 132.716  1.00  0.00           C
ATOM   2547  CG1 ILE E  60     134.720 155.063 132.577  1.00  0.00           C
ATOM   2548  CD1 ILE E  60     134.035 156.042 131.615  1.00  0.00           C
ATOM   2549  C   ILE E  60     138.298 154.445 131.093  1.00  0.00           C
ATOM   2550  O   ILE E  60     138.857 155.202 130.306  1.00  0.00           O
ATOM   2551  N   GLU E  61     138.981 153.605 131.871  1.00  0.00           N
ATOM   2552  CA  GLU E  61     140.447 153.540 131.921  1.00  0.00           C
ATOM   2553  CB  GLU E  61     140.894 152.515 132.969  1.00  0.00           C
ATOM   2554  CG  GLU E  61     140.613 152.982 134.400  1.00  0.00           C
ATOM   2555  CD  GLU E  61     141.017 151.940 135.463  1.00  0.00           C
ATOM   2556  OE1 GLU E  61     141.487 150.829 135.117  1.00  0.00           O
ATOM   2557  OE2 GLU E  61     140.878 152.242 136.673  1.00  0.00           O
ATOM   2558  C   GLU E  61     141.070 153.173 130.568  1.00  0.00           C
ATOM   2559  O   GLU E  61     142.179 153.610 130.266  1.00  0.00           O
ATOM   2560  N   LEU E  62     140.365 152.407 129.731  1.00  0.00           N
ATOM   2561  CA  LEU E  62     140.793 152.113 128.365  1.00  0.00           C
ATOM   2562  CB  LEU E  62     140.211 150.748 127.963  1.00  0.00           C
ATOM   2563  CG  LEU E  62     140.682 150.247 126.585  1.00  0.00           C
ATOM   2564  CD1 LEU E  62     142.199 150.047 126.536  1.00  0.00           C
ATOM   2565  CD2 LEU E  62     140.029 148.905 126.272  1.00  0.00           C
ATOM   2566  C   LEU E  62     140.430 153.236 127.377  1.00  0.00           C
ATOM   2567  O   LEU E  62     141.191 153.511 126.449  1.00  0.00           O
ATOM   2568  N   ALA E  63     139.301 153.921 127.574  1.00  0.00           N
ATOM   2569  CA  ALA E  63     138.877 155.056 126.747  1.00  0.00           C
ATOM   2570  CB  ALA E  63     137.438 155.423 127.117  1.00  0.00           C
ATOM   2571  C   ALA E  63     139.793 156.278 126.901  1.00  0.00           C
ATOM   2572  O   ALA E  63     140.068 156.972 125.923  1.00  0.00           O
ATOM   2573  N   VAL E  64     140.309 156.529 128.108  1.00  0.00           N
ATOM   2574  CA  VAL E  64     141.222 157.662 128.370  1.00  0.00           C
ATOM   2575  CB  VAL E  64     141.337 157.980 129.867  1.00  0.00           C
ATOM   2576  CG1 VAL E  64     139.953 158.386 130.372  1.00  0.00           C
ATOM   2577  CG2 VAL E  64     141.913 156.824 130.684  1.00  0.00           C
ATOM   2578  C   VAL E  64     142.610 157.465 127.760  1.00  0.00           C
ATOM   2579  O   VAL E  64     143.302 158.445 127.503  1.00  0.00           O
ATOM   2580  N   ARG E  65     142.979 156.223 127.412  1.00  0.00           N
ATOM   2581  CA  ARG E  65     144.192 155.879 126.637  1.00  0.00           C
ATOM   2582  CB  ARG E  65     144.580 154.415 126.895  1.00  0.00           C
ATOM   2583  CG  ARG E  65     144.956 154.170 128.356  1.00  0.00           C
ATOM   2584  CD  ARG E  65     145.198 152.677 128.571  1.00  0.00           C
ATOM   2585  NE  ARG E  65     145.574 152.407 129.967  1.00  0.00           N
ATOM   2586  CZ  ARG E  65     146.791 152.454 130.474  1.00  0.00           C
ATOM   2587  NH1 ARG E  65     147.815 152.831 129.770  1.00  0.00           N
ATOM   2588  NH2 ARG E  65     147.010 152.116 131.711  1.00  0.00           N
ATOM   2589  C   ARG E  65     144.058 156.174 125.132  1.00  0.00           C
ATOM   2590  O   ARG E  65     144.714 155.548 124.302  1.00  0.00           O
ATOM   2591  N   ARG E  66     143.185 157.119 124.784  1.00  0.00           N
ATOM   2592  CA  ARG E  66     142.999 157.684 123.440  1.00  0.00           C
ATOM   2593  CB  ARG E  66     141.680 157.136 122.886  1.00  0.00           C
ATOM   2594  CG  ARG E  66     141.532 157.325 121.366  1.00  0.00           C
ATOM   2595  CD  ARG E  66     140.057 157.320 120.970  1.00  0.00           C
ATOM   2596  NE  ARG E  66     139.354 158.498 121.516  1.00  0.00           N
ATOM   2597  CZ  ARG E  66     139.138 159.658 120.923  1.00  0.00           C
ATOM   2598  NH1 ARG E  66     139.591 159.919 119.729  1.00  0.00           N
ATOM   2599  NH2 ARG E  66     138.457 160.587 121.528  1.00  0.00           N
ATOM   2600  C   ARG E  66     143.001 159.222 123.454  1.00  0.00           C
ATOM   2601  O   ARG E  66     143.209 159.837 122.407  1.00  0.00           O
ATOM   2602  N   PHE E  67     142.836 159.824 124.639  1.00  0.00           N
ATOM   2603  CA  PHE E  67     142.838 161.273 124.876  1.00  0.00           C
ATOM   2604  CB  PHE E  67     144.253 161.825 124.603  1.00  0.00           C
ATOM   2605  CG  PHE E  67     145.376 161.047 125.264  1.00  0.00           C
ATOM   2606  CD1 PHE E  67     145.704 161.313 126.605  1.00  0.00           C
ATOM   2607  CE1 PHE E  67     146.739 160.600 127.234  1.00  0.00           C
ATOM   2608  CZ  PHE E  67     147.444 159.612 126.525  1.00  0.00           C
ATOM   2609  CE2 PHE E  67     147.116 159.338 125.186  1.00  0.00           C
ATOM   2610  CD2 PHE E  67     146.087 160.059 124.553  1.00  0.00           C
ATOM   2611  C   PHE E  67     141.705 162.016 124.130  1.00  0.00           C
ATOM   2612  O   PHE E  67     140.551 161.527 124.169  1.00  0.00           O
ATOM   2613  OXT PHE E  67     141.946 163.103 123.553  1.00  0.00           O
ATOM   2614  N   MET F   1     138.605 165.085 146.170  1.00  0.00           N
ATOM   2615  CA  MET F   1     137.554 164.829 145.143  1.00  0.00           C
ATOM   2616  CB  MET F   1     136.939 163.424 145.319  1.00  0.00           C
ATOM   2617  CG  MET F   1     135.963 163.025 144.203  1.00  0.00           C
ATOM   2618  SD  MET F   1     135.711 161.230 144.068  1.00  0.00           S
ATOM   2619  CE  MET F   1     135.032 160.859 145.711  1.00  0.00           C
ATOM   2620  C   MET F   1     136.508 165.951 145.155  1.00  0.00           C
ATOM   2621  O   MET F   1     135.465 165.841 145.798  1.00  0.00           O
ATOM   2622  N   GLU F   2     136.819 167.076 144.503  1.00  0.00           N
ATOM   2623  CA  GLU F   2     135.947 168.259 144.482  1.00  0.00           C
ATOM   2624  CB  GLU F   2     136.701 169.482 143.927  1.00  0.00           C
ATOM   2625  CG  GLU F   2     138.094 169.763 144.513  1.00  0.00           C
ATOM   2626  CD  GLU F   2     138.181 169.685 146.048  1.00  0.00           C
ATOM   2627  OE1 GLU F   2     137.205 170.050 146.740  1.00  0.00           O
ATOM   2628  OE2 GLU F   2     139.236 169.257 146.574  1.00  0.00           O
ATOM   2629  C   GLU F   2     134.682 168.036 143.641  1.00  0.00           C
ATOM   2630  O   GLU F   2     133.599 168.478 144.029  1.00  0.00           O
ATOM   2631  N   LEU F   3     134.807 167.356 142.491  1.00  0.00           N
ATOM   2632  CA  LEU F   3     133.687 167.157 141.571  1.00  0.00           C
ATOM   2633  CB  LEU F   3     134.172 166.703 140.181  1.00  0.00           C
ATOM   2634  CG  LEU F   3     135.057 167.711 139.432  1.00  0.00           C
ATOM   2635  CD1 LEU F   3     135.428 167.160 138.056  1.00  0.00           C
ATOM   2636  CD2 LEU F   3     134.356 169.054 139.223  1.00  0.00           C
ATOM   2637  C   LEU F   3     132.657 166.151 142.124  1.00  0.00           C
ATOM   2638  O   LEU F   3     133.046 165.084 142.616  1.00  0.00           O
ATOM   2639  N   PRO F   4     131.349 166.448 142.008  1.00  0.00           N
ATOM   2640  CD  PRO F   4     130.778 167.689 141.498  1.00  0.00           C
ATOM   2641  CG  PRO F   4     129.292 167.403 141.317  1.00  0.00           C
ATOM   2642  CB  PRO F   4     129.005 166.354 142.384  1.00  0.00           C
ATOM   2643  CA  PRO F   4     130.283 165.519 142.373  1.00  0.00           C
ATOM   2644  C   PRO F   4     130.175 164.348 141.389  1.00  0.00           C
ATOM   2645  O   PRO F   4     130.538 164.460 140.214  1.00  0.00           O
ATOM   2646  N   ILE F   5     129.639 163.222 141.855  1.00  0.00           N
ATOM   2647  CA  ILE F   5     129.521 161.984 141.080  1.00  0.00           C
ATOM   2648  CB  ILE F   5     129.561 160.765 142.031  1.00  0.00           C
ATOM   2649  CG2 ILE F   5     129.541 159.456 141.236  1.00  0.00           C
ATOM   2650  CG1 ILE F   5     130.782 160.771 142.977  1.00  0.00           C
ATOM   2651  CD1 ILE F   5     132.150 160.830 142.284  1.00  0.00           C
ATOM   2652  C   ILE F   5     128.259 161.973 140.213  1.00  0.00           C
ATOM   2653  O   ILE F   5     128.323 161.617 139.035  1.00  0.00           O
ATOM   2654  N   ALA F   6     127.115 162.382 140.770  1.00  0.00           N
ATOM   2655  CA  ALA F   6     125.822 162.303 140.091  1.00  0.00           C
ATOM   2656  CB  ALA F   6     124.705 162.734 141.049  1.00  0.00           C
ATOM   2657  C   ALA F   6     125.771 163.057 138.745  1.00  0.00           C
ATOM   2658  O   ALA F   6     125.335 162.446 137.766  1.00  0.00           O
ATOM   2659  N   PRO F   7     126.279 164.301 138.601  1.00  0.00           N
ATOM   2660  CD  PRO F   7     126.758 165.217 139.628  1.00  0.00           C
ATOM   2661  CG  PRO F   7     126.489 166.606 139.055  1.00  0.00           C
ATOM   2662  CB  PRO F   7     126.805 166.398 137.578  1.00  0.00           C
ATOM   2663  CA  PRO F   7     126.265 164.990 137.307  1.00  0.00           C
ATOM   2664  C   PRO F   7     127.096 164.271 136.245  1.00  0.00           C
ATOM   2665  O   PRO F   7     126.692 164.193 135.091  1.00  0.00           O
ATOM   2666  N   ILE F   8     128.224 163.675 136.637  1.00  0.00           N
ATOM   2667  CA  ILE F   8     129.083 162.886 135.741  1.00  0.00           C
ATOM   2668  CB  ILE F   8     130.455 162.641 136.399  1.00  0.00           C
ATOM   2669  CG2 ILE F   8     131.340 161.738 135.517  1.00  0.00           C
ATOM   2670  CG1 ILE F   8     131.139 164.003 136.650  1.00  0.00           C
ATOM   2671  CD1 ILE F   8     132.448 163.904 137.427  1.00  0.00           C
ATOM   2672  C   ILE F   8     128.385 161.588 135.338  1.00  0.00           C
ATOM   2673  O   ILE F   8     128.396 161.216 134.170  1.00  0.00           O
ATOM   2674  N   GLY F   9     127.682 160.940 136.267  1.00  0.00           N
ATOM   2675  CA  GLY F   9     126.790 159.820 135.953  1.00  0.00           C
ATOM   2676  C   GLY F   9     125.732 160.194 134.921  1.00  0.00           C
ATOM   2677  O   GLY F   9     125.524 159.459 133.958  1.00  0.00           O
ATOM   2678  N   ARG F  10     125.139 161.384 135.055  1.00  0.00           N
ATOM   2679  CA  ARG F  10     124.184 161.942 134.084  1.00  0.00           C
ATOM   2680  CB  ARG F  10     123.499 163.189 134.670  1.00  0.00           C
ATOM   2681  CG  ARG F  10     122.639 162.857 135.905  1.00  0.00           C
ATOM   2682  CD  ARG F  10     122.154 164.094 136.674  1.00  0.00           C
ATOM   2683  NE  ARG F  10     121.015 164.746 135.996  1.00  0.00           N
ATOM   2684  CZ  ARG F  10     121.067 165.712 135.102  1.00  0.00           C
ATOM   2685  NH1 ARG F  10     122.203 166.234 134.764  1.00  0.00           N
ATOM   2686  NH2 ARG F  10     119.990 166.166 134.531  1.00  0.00           N
ATOM   2687  C   ARG F  10     124.842 162.236 132.729  1.00  0.00           C
ATOM   2688  O   ARG F  10     124.214 162.000 131.703  1.00  0.00           O
ATOM   2689  N   ILE F  11     126.119 162.638 132.699  1.00  0.00           N
ATOM   2690  CA  ILE F  11     126.903 162.761 131.451  1.00  0.00           C
ATOM   2691  CB  ILE F  11     128.292 163.409 131.684  1.00  0.00           C
ATOM   2692  CG2 ILE F  11     129.173 163.323 130.422  1.00  0.00           C
ATOM   2693  CG1 ILE F  11     128.143 164.884 132.107  1.00  0.00           C
ATOM   2694  CD1 ILE F  11     129.449 165.517 132.605  1.00  0.00           C
ATOM   2695  C   ILE F  11     127.047 161.397 130.765  1.00  0.00           C
ATOM   2696  O   ILE F  11     126.763 161.280 129.575  1.00  0.00           O
ATOM   2697  N   ILE F  12     127.451 160.354 131.502  1.00  0.00           N
ATOM   2698  CA  ILE F  12     127.614 159.002 130.935  1.00  0.00           C
ATOM   2699  CB  ILE F  12     128.299 158.040 131.938  1.00  0.00           C
ATOM   2700  CG2 ILE F  12     128.546 156.674 131.267  1.00  0.00           C
ATOM   2701  CG1 ILE F  12     129.656 158.571 132.453  1.00  0.00           C
ATOM   2702  CD1 ILE F  12     130.202 157.789 133.658  1.00  0.00           C
ATOM   2703  C   ILE F  12     126.259 158.453 130.447  1.00  0.00           C
ATOM   2704  O   ILE F  12     126.179 157.849 129.377  1.00  0.00           O
ATOM   2705  N   LYS F  13     125.170 158.722 131.178  1.00  0.00           N
ATOM   2706  CA  LYS F  13     123.802 158.395 130.739  1.00  0.00           C
ATOM   2707  CB  LYS F  13     122.784 158.741 131.839  1.00  0.00           C
ATOM   2708  CG  LYS F  13     122.765 157.763 133.016  1.00  0.00           C
ATOM   2709  CD  LYS F  13     122.365 156.348 132.568  1.00  0.00           C
ATOM   2710  CE  LYS F  13     121.948 155.452 133.734  1.00  0.00           C
ATOM   2711  NZ  LYS F  13     122.992 155.411 134.785  1.00  0.00           N
ATOM   2712  C   LYS F  13     123.418 159.116 129.447  1.00  0.00           C
ATOM   2713  O   LYS F  13     122.920 158.480 128.519  1.00  0.00           O
ATOM   2714  N   ASP F  14     123.696 160.412 129.354  1.00  0.00           N
ATOM   2715  CA  ASP F  14     123.448 161.213 128.149  1.00  0.00           C
ATOM   2716  CB  ASP F  14     123.607 162.706 128.467  1.00  0.00           C
ATOM   2717  CG  ASP F  14     122.492 163.262 129.372  1.00  0.00           C
ATOM   2718  OD1 ASP F  14     121.366 162.707 129.387  1.00  0.00           O
ATOM   2719  OD2 ASP F  14     122.715 164.319 130.009  1.00  0.00           O
ATOM   2720  C   ASP F  14     124.340 160.821 126.960  1.00  0.00           C
ATOM   2721  O   ASP F  14     123.960 161.050 125.809  1.00  0.00           O
ATOM   2722  N   ALA F  15     125.495 160.195 127.209  1.00  0.00           N
ATOM   2723  CA  ALA F  15     126.357 159.654 126.162  1.00  0.00           C
ATOM   2724  CB  ALA F  15     127.745 159.393 126.760  1.00  0.00           C
ATOM   2725  C   ALA F  15     125.766 158.399 125.481  1.00  0.00           C
ATOM   2726  O   ALA F  15     126.161 158.074 124.359  1.00  0.00           O
ATOM   2727  N   GLY F  16     124.810 157.716 126.126  1.00  0.00           N
ATOM   2728  CA  GLY F  16     124.105 156.546 125.581  1.00  0.00           C
ATOM   2729  C   GLY F  16     124.290 155.246 126.372  1.00  0.00           C
ATOM   2730  O   GLY F  16     124.033 154.167 125.834  1.00  0.00           O
ATOM   2731  N   ALA F  17     124.761 155.321 127.622  1.00  0.00           N
ATOM   2732  CA  ALA F  17     124.899 154.156 128.493  1.00  0.00           C
ATOM   2733  CB  ALA F  17     125.920 154.474 129.582  1.00  0.00           C
ATOM   2734  C   ALA F  17     123.554 153.755 129.118  1.00  0.00           C
ATOM   2735  O   ALA F  17     122.914 154.557 129.798  1.00  0.00           O
ATOM   2736  N   GLU F  18     123.146 152.495 128.939  1.00  0.00           N
ATOM   2737  CA  GLU F  18     121.936 151.962 129.583  1.00  0.00           C
ATOM   2738  CB  GLU F  18     121.583 150.590 128.996  1.00  0.00           C
ATOM   2739  CG  GLU F  18     121.173 150.668 127.520  1.00  0.00           C
ATOM   2740  CD  GLU F  18     120.638 149.320 126.999  1.00  0.00           C
ATOM   2741  OE1 GLU F  18     119.763 149.323 126.099  1.00  0.00           O
ATOM   2742  OE2 GLU F  18     121.092 148.250 127.467  1.00  0.00           O
ATOM   2743  C   GLU F  18     122.119 151.834 131.101  1.00  0.00           C
ATOM   2744  O   GLU F  18     121.262 152.262 131.877  1.00  0.00           O
ATOM   2745  N   ARG F  19     123.259 151.270 131.520  1.00  0.00           N
ATOM   2746  CA  ARG F  19     123.638 151.049 132.923  1.00  0.00           C
ATOM   2747  CB  ARG F  19     123.421 149.575 133.313  1.00  0.00           C
ATOM   2748  CG  ARG F  19     121.964 149.106 133.160  1.00  0.00           C
ATOM   2749  CD  ARG F  19     121.830 147.593 133.356  1.00  0.00           C
ATOM   2750  NE  ARG F  19     121.923 147.186 134.772  1.00  0.00           N
ATOM   2751  CZ  ARG F  19     122.918 146.560 135.378  1.00  0.00           C
ATOM   2752  NH1 ARG F  19     124.064 146.329 134.835  1.00  0.00           N
ATOM   2753  NH2 ARG F  19     122.782 146.120 136.589  1.00  0.00           N
ATOM   2754  C   ARG F  19     125.089 151.467 133.118  1.00  0.00           C
ATOM   2755  O   ARG F  19     125.926 151.254 132.239  1.00  0.00           O
ATOM   2756  N   VAL F  20     125.404 152.069 134.255  1.00  0.00           N
ATOM   2757  CA  VAL F  20     126.741 152.606 134.538  1.00  0.00           C
ATOM   2758  CB  VAL F  20     126.752 154.138 134.421  1.00  0.00           C
ATOM   2759  CG1 VAL F  20     128.138 154.718 134.707  1.00  0.00           C
ATOM   2760  CG2 VAL F  20     126.326 154.627 133.035  1.00  0.00           C
ATOM   2761  C   VAL F  20     127.180 152.159 135.923  1.00  0.00           C
ATOM   2762  O   VAL F  20     126.489 152.407 136.905  1.00  0.00           O
ATOM   2763  N   SER F  21     128.350 151.534 136.008  1.00  0.00           N
ATOM   2764  CA  SER F  21     128.952 151.151 137.280  1.00  0.00           C
ATOM   2765  CB  SER F  21     130.141 150.229 137.030  1.00  0.00           C
ATOM   2766  OG  SER F  21     130.710 149.816 138.250  1.00  0.00           O
ATOM   2767  C   SER F  21     129.374 152.374 138.093  1.00  0.00           C
ATOM   2768  O   SER F  21     129.855 153.371 137.546  1.00  0.00           O
ATOM   2769  N   ASP F  22     129.261 152.289 139.418  1.00  0.00           N
ATOM   2770  CA  ASP F  22     129.765 153.327 140.324  1.00  0.00           C
ATOM   2771  CB  ASP F  22     129.426 152.967 141.775  1.00  0.00           C
ATOM   2772  CG  ASP F  22     127.919 152.963 142.053  1.00  0.00           C
ATOM   2773  OD1 ASP F  22     127.196 153.798 141.463  1.00  0.00           O
ATOM   2774  OD2 ASP F  22     127.461 152.161 142.901  1.00  0.00           O
ATOM   2775  C   ASP F  22     131.275 153.539 140.186  1.00  0.00           C
ATOM   2776  O   ASP F  22     131.741 154.678 140.206  1.00  0.00           O
ATOM   2777  N   ASP F  23     132.036 152.465 139.963  1.00  0.00           N
ATOM   2778  CA  ASP F  23     133.474 152.563 139.727  1.00  0.00           C
ATOM   2779  CB  ASP F  23     134.101 151.164 139.629  1.00  0.00           C
ATOM   2780  CG  ASP F  23     134.044 150.361 140.937  1.00  0.00           C
ATOM   2781  OD1 ASP F  23     134.085 150.966 142.036  1.00  0.00           O
ATOM   2782  OD2 ASP F  23     134.030 149.109 140.868  1.00  0.00           O
ATOM   2783  C   ASP F  23     133.780 153.381 138.470  1.00  0.00           C
ATOM   2784  O   ASP F  23     134.721 154.173 138.476  1.00  0.00           O
ATOM   2785  N   ALA F  24     132.977 153.251 137.406  1.00  0.00           N
ATOM   2786  CA  ALA F  24     133.127 154.055 136.192  1.00  0.00           C
ATOM   2787  CB  ALA F  24     132.163 153.540 135.114  1.00  0.00           C
ATOM   2788  C   ALA F  24     132.888 155.541 136.470  1.00  0.00           C
ATOM   2789  O   ALA F  24     133.682 156.381 136.046  1.00  0.00           O
ATOM   2790  N   ARG F  25     131.840 155.862 137.240  1.00  0.00           N
ATOM   2791  CA  ARG F  25     131.527 157.243 137.638  1.00  0.00           C
ATOM   2792  CB  ARG F  25     130.202 157.296 138.410  1.00  0.00           C
ATOM   2793  CG  ARG F  25     128.977 157.129 137.516  1.00  0.00           C
ATOM   2794  CD  ARG F  25     127.678 157.283 138.321  1.00  0.00           C
ATOM   2795  NE  ARG F  25     127.234 156.010 138.916  1.00  0.00           N
ATOM   2796  CZ  ARG F  25     126.262 155.229 138.476  1.00  0.00           C
ATOM   2797  NH1 ARG F  25     125.554 155.469 137.412  1.00  0.00           N
ATOM   2798  NH2 ARG F  25     125.935 154.169 139.119  1.00  0.00           N
ATOM   2799  C   ARG F  25     132.642 157.863 138.475  1.00  0.00           C
ATOM   2800  O   ARG F  25     133.107 158.949 138.145  1.00  0.00           O
ATOM   2801  N   ILE F  26     133.112 157.166 139.512  1.00  0.00           N
ATOM   2802  CA  ILE F  26     134.200 157.653 140.381  1.00  0.00           C
ATOM   2803  CB  ILE F  26     134.376 156.740 141.617  1.00  0.00           C
ATOM   2804  CG2 ILE F  26     135.572 157.213 142.469  1.00  0.00           C
ATOM   2805  CG1 ILE F  26     133.099 156.729 142.486  1.00  0.00           C
ATOM   2806  CD1 ILE F  26     133.103 155.642 143.570  1.00  0.00           C
ATOM   2807  C   ILE F  26     135.505 157.784 139.591  1.00  0.00           C
ATOM   2808  O   ILE F  26     136.221 158.772 139.732  1.00  0.00           O
ATOM   2809  N   THR F  27     135.798 156.827 138.708  1.00  0.00           N
ATOM   2810  CA  THR F  27     136.988 156.873 137.847  1.00  0.00           C
ATOM   2811  CB  THR F  27     137.122 155.592 137.013  1.00  0.00           C
ATOM   2812  CG2 THR F  27     138.345 155.610 136.105  1.00  0.00           C
ATOM   2813  OG1 THR F  27     137.261 154.479 137.863  1.00  0.00           O
ATOM   2814  C   THR F  27     136.948 158.093 136.932  1.00  0.00           C
ATOM   2815  O   THR F  27     137.888 158.884 136.925  1.00  0.00           O
ATOM   2816  N   LEU F  28     135.843 158.299 136.207  1.00  0.00           N
ATOM   2817  CA  LEU F  28     135.693 159.461 135.331  1.00  0.00           C
ATOM   2818  CB  LEU F  28     134.412 159.307 134.488  1.00  0.00           C
ATOM   2819  CG  LEU F  28     134.270 160.352 133.361  1.00  0.00           C
ATOM   2820  CD1 LEU F  28     135.417 160.265 132.351  1.00  0.00           C
ATOM   2821  CD2 LEU F  28     132.970 160.124 132.592  1.00  0.00           C
ATOM   2822  C   LEU F  28     135.717 160.777 136.124  1.00  0.00           C
ATOM   2823  O   LEU F  28     136.265 161.762 135.639  1.00  0.00           O
ATOM   2824  N   ALA F  29     135.203 160.783 137.359  1.00  0.00           N
ATOM   2825  CA  ALA F  29     135.285 161.928 138.265  1.00  0.00           C
ATOM   2826  CB  ALA F  29     134.437 161.662 139.517  1.00  0.00           C
ATOM   2827  C   ALA F  29     136.731 162.287 138.618  1.00  0.00           C
ATOM   2828  O   ALA F  29     137.148 163.421 138.392  1.00  0.00           O
ATOM   2829  N   LYS F  30     137.518 161.316 139.096  1.00  0.00           N
ATOM   2830  CA  LYS F  30     138.935 161.521 139.438  1.00  0.00           C
ATOM   2831  CB  LYS F  30     139.505 160.246 140.074  1.00  0.00           C
ATOM   2832  CG  LYS F  30     138.918 159.984 141.469  1.00  0.00           C
ATOM   2833  CD  LYS F  30     139.478 158.679 142.047  1.00  0.00           C
ATOM   2834  CE  LYS F  30     138.933 158.444 143.462  1.00  0.00           C
ATOM   2835  NZ  LYS F  30     139.494 157.201 144.065  1.00  0.00           N
ATOM   2836  C   LYS F  30     139.762 161.932 138.217  1.00  0.00           C
ATOM   2837  O   LYS F  30     140.611 162.812 138.327  1.00  0.00           O
ATOM   2838  N   ILE F  31     139.488 161.346 137.050  1.00  0.00           N
ATOM   2839  CA  ILE F  31     140.180 161.682 135.796  1.00  0.00           C
ATOM   2840  CB  ILE F  31     139.873 160.636 134.705  1.00  0.00           C
ATOM   2841  CG2 ILE F  31     140.387 161.114 133.334  1.00  0.00           C
ATOM   2842  CG1 ILE F  31     140.531 159.295 135.101  1.00  0.00           C
ATOM   2843  CD1 ILE F  31     140.183 158.131 134.176  1.00  0.00           C
ATOM   2844  C   ILE F  31     139.842 163.099 135.325  1.00  0.00           C
ATOM   2845  O   ILE F  31     140.751 163.875 135.034  1.00  0.00           O
ATOM   2846  N   LEU F  32     138.559 163.467 135.261  1.00  0.00           N
ATOM   2847  CA  LEU F  32     138.168 164.826 134.867  1.00  0.00           C
ATOM   2848  CB  LEU F  32     136.639 164.947 134.749  1.00  0.00           C
ATOM   2849  CG  LEU F  32     136.057 164.431 133.426  1.00  0.00           C
ATOM   2850  CD1 LEU F  32     134.548 164.682 133.436  1.00  0.00           C
ATOM   2851  CD2 LEU F  32     136.665 165.152 132.220  1.00  0.00           C
ATOM   2852  C   LEU F  32     138.683 165.872 135.850  1.00  0.00           C
ATOM   2853  O   LEU F  32     139.113 166.946 135.433  1.00  0.00           O
ATOM   2854  N   GLU F  33     138.680 165.559 137.143  1.00  0.00           N
ATOM   2855  CA  GLU F  33     139.259 166.424 138.165  1.00  0.00           C
ATOM   2856  CB  GLU F  33     138.890 165.862 139.538  1.00  0.00           C
ATOM   2857  CG  GLU F  33     139.383 166.741 140.692  1.00  0.00           C
ATOM   2858  CD  GLU F  33     138.806 166.310 142.044  1.00  0.00           C
ATOM   2859  OE1 GLU F  33     137.802 165.566 142.095  1.00  0.00           O
ATOM   2860  OE2 GLU F  33     139.343 166.753 143.087  1.00  0.00           O
ATOM   2861  C   GLU F  33     140.776 166.577 137.987  1.00  0.00           C
ATOM   2862  O   GLU F  33     141.286 167.689 138.079  1.00  0.00           O
ATOM   2863  N   GLU F  34     141.489 165.499 137.656  1.00  0.00           N
ATOM   2864  CA  GLU F  34     142.922 165.530 137.341  1.00  0.00           C
ATOM   2865  CB  GLU F  34     143.415 164.095 137.075  1.00  0.00           C
ATOM   2866  CG  GLU F  34     144.920 163.979 136.809  1.00  0.00           C
ATOM   2867  CD  GLU F  34     145.776 164.038 138.090  1.00  0.00           C
ATOM   2868  OE1 GLU F  34     146.976 163.675 138.015  1.00  0.00           O
ATOM   2869  OE2 GLU F  34     145.276 164.420 139.176  1.00  0.00           O
ATOM   2870  C   GLU F  34     143.217 166.437 136.138  1.00  0.00           C
ATOM   2871  O   GLU F  34     144.058 167.335 136.225  1.00  0.00           O
ATOM   2872  N   MET F  35     142.477 166.255 135.037  1.00  0.00           N
ATOM   2873  CA  MET F  35     142.570 167.116 133.853  1.00  0.00           C
ATOM   2874  CB  MET F  35     141.596 166.636 132.766  1.00  0.00           C
ATOM   2875  CG  MET F  35     141.975 165.271 132.184  1.00  0.00           C
ATOM   2876  SD  MET F  35     140.784 164.671 130.955  1.00  0.00           S
ATOM   2877  CE  MET F  35     141.646 163.169 130.420  1.00  0.00           C
ATOM   2878  C   MET F  35     142.274 168.579 134.206  1.00  0.00           C
ATOM   2879  O   MET F  35     142.994 169.475 133.770  1.00  0.00           O
ATOM   2880  N   GLY F  36     141.258 168.824 135.040  1.00  0.00           N
ATOM   2881  CA  GLY F  36     140.921 170.152 135.551  1.00  0.00           C
ATOM   2882  C   GLY F  36     142.061 170.796 136.329  1.00  0.00           C
ATOM   2883  O   GLY F  36     142.402 171.946 136.059  1.00  0.00           O
ATOM   2884  N   ARG F  37     142.704 170.054 137.239  1.00  0.00           N
ATOM   2885  CA  ARG F  37     143.871 170.524 138.007  1.00  0.00           C
ATOM   2886  CB  ARG F  37     144.292 169.459 139.036  1.00  0.00           C
ATOM   2887  CG  ARG F  37     143.299 169.342 140.198  1.00  0.00           C
ATOM   2888  CD  ARG F  37     143.730 168.246 141.177  1.00  0.00           C
ATOM   2889  NE  ARG F  37     142.690 168.002 142.197  1.00  0.00           N
ATOM   2890  CZ  ARG F  37     142.403 168.734 143.258  1.00  0.00           C
ATOM   2891  NH1 ARG F  37     143.070 169.813 143.564  1.00  0.00           N
ATOM   2892  NH2 ARG F  37     141.415 168.392 144.029  1.00  0.00           N
ATOM   2893  C   ARG F  37     145.054 170.866 137.102  1.00  0.00           C
ATOM   2894  O   ARG F  37     145.661 171.923 137.264  1.00  0.00           O
ATOM   2895  N   ASP F  38     145.358 170.013 136.127  1.00  0.00           N
ATOM   2896  CA  ASP F  38     146.455 170.238 135.181  1.00  0.00           C
ATOM   2897  CB  ASP F  38     146.671 168.993 134.310  1.00  0.00           C
ATOM   2898  CG  ASP F  38     147.178 167.770 135.094  1.00  0.00           C
ATOM   2899  OD1 ASP F  38     147.834 167.935 136.153  1.00  0.00           O
ATOM   2900  OD2 ASP F  38     146.989 166.635 134.597  1.00  0.00           O
ATOM   2901  C   ASP F  38     146.220 171.469 134.296  1.00  0.00           C
ATOM   2902  O   ASP F  38     147.092 172.336 134.200  1.00  0.00           O
ATOM   2903  N   ILE F  39     145.026 171.587 133.698  1.00  0.00           N
ATOM   2904  CA  ILE F  39     144.653 172.758 132.886  1.00  0.00           C
ATOM   2905  CB  ILE F  39     143.271 172.571 132.218  1.00  0.00           C
ATOM   2906  CG2 ILE F  39     142.829 173.864 131.500  1.00  0.00           C
ATOM   2907  CG1 ILE F  39     143.298 171.420 131.192  1.00  0.00           C
ATOM   2908  CD1 ILE F  39     141.891 170.962 130.780  1.00  0.00           C
ATOM   2909  C   ILE F  39     144.675 174.025 133.743  1.00  0.00           C
ATOM   2910  O   ILE F  39     145.189 175.049 133.298  1.00  0.00           O
ATOM   2911  N   ALA F  40     144.167 173.965 134.979  1.00  0.00           N
ATOM   2912  CA  ALA F  40     144.203 175.094 135.902  1.00  0.00           C
ATOM   2913  CB  ALA F  40     143.439 174.727 137.178  1.00  0.00           C
ATOM   2914  C   ALA F  40     145.643 175.527 136.217  1.00  0.00           C
ATOM   2915  O   ALA F  40     145.940 176.719 136.184  1.00  0.00           O
ATOM   2916  N   SER F  41     146.554 174.579 136.455  1.00  0.00           N
ATOM   2917  CA  SER F  41     147.978 174.867 136.679  1.00  0.00           C
ATOM   2918  CB  SER F  41     148.720 173.576 137.045  1.00  0.00           C
ATOM   2919  OG  SER F  41     150.094 173.840 137.262  1.00  0.00           O
ATOM   2920  C   SER F  41     148.627 175.545 135.465  1.00  0.00           C
ATOM   2921  O   SER F  41     149.259 176.592 135.604  1.00  0.00           O
ATOM   2922  N   GLU F  42     148.409 175.018 134.256  1.00  0.00           N
ATOM   2923  CA  GLU F  42     148.888 175.649 133.018  1.00  0.00           C
ATOM   2924  CB  GLU F  42     148.548 174.762 131.809  1.00  0.00           C
ATOM   2925  CG  GLU F  42     149.619 173.703 131.527  1.00  0.00           C
ATOM   2926  CD  GLU F  42     150.968 174.310 131.078  1.00  0.00           C
ATOM   2927  OE1 GLU F  42     150.985 175.365 130.391  1.00  0.00           O
ATOM   2928  OE2 GLU F  42     152.019 173.708 131.403  1.00  0.00           O
ATOM   2929  C   GLU F  42     148.304 177.056 132.818  1.00  0.00           C
ATOM   2930  O   GLU F  42     149.036 177.986 132.484  1.00  0.00           O
ATOM   2931  N   ALA F  43     147.009 177.248 133.078  1.00  0.00           N
ATOM   2932  CA  ALA F  43     146.363 178.557 132.988  1.00  0.00           C
ATOM   2933  CB  ALA F  43     144.855 178.371 133.161  1.00  0.00           C
ATOM   2934  C   ALA F  43     146.925 179.550 134.014  1.00  0.00           C
ATOM   2935  O   ALA F  43     147.108 180.724 133.699  1.00  0.00           O
ATOM   2936  N   ILE F  44     147.260 179.086 135.223  1.00  0.00           N
ATOM   2937  CA  ILE F  44     147.953 179.898 136.230  1.00  0.00           C
ATOM   2938  CB  ILE F  44     148.027 179.163 137.586  1.00  0.00           C
ATOM   2939  CG2 ILE F  44     149.041 179.828 138.536  1.00  0.00           C
ATOM   2940  CG1 ILE F  44     146.633 179.153 138.247  1.00  0.00           C
ATOM   2941  CD1 ILE F  44     146.524 178.124 139.371  1.00  0.00           C
ATOM   2942  C   ILE F  44     149.330 180.321 135.726  1.00  0.00           C
ATOM   2943  O   ILE F  44     149.654 181.506 135.794  1.00  0.00           O
ATOM   2944  N   LYS F  45     150.122 179.395 135.170  1.00  0.00           N
ATOM   2945  CA  LYS F  45     151.431 179.722 134.576  1.00  0.00           C
ATOM   2946  CB  LYS F  45     152.119 178.454 134.049  1.00  0.00           C
ATOM   2947  CG  LYS F  45     152.581 177.506 135.164  1.00  0.00           C
ATOM   2948  CD  LYS F  45     153.229 176.259 134.546  1.00  0.00           C
ATOM   2949  CE  LYS F  45     153.678 175.284 135.641  1.00  0.00           C
ATOM   2950  NZ  LYS F  45     154.350 174.088 135.060  1.00  0.00           N
ATOM   2951  C   LYS F  45     151.293 180.754 133.451  1.00  0.00           C
ATOM   2952  O   LYS F  45     152.079 181.698 133.394  1.00  0.00           O
ATOM   2953  N   LEU F  46     150.271 180.621 132.604  1.00  0.00           N
ATOM   2954  CA  LEU F  46     149.968 181.575 131.532  1.00  0.00           C
ATOM   2955  CB  LEU F  46     148.819 181.047 130.663  1.00  0.00           C
ATOM   2956  CG  LEU F  46     149.212 179.911 129.712  1.00  0.00           C
ATOM   2957  CD1 LEU F  46     147.952 179.418 129.019  1.00  0.00           C
ATOM   2958  CD2 LEU F  46     150.191 180.384 128.640  1.00  0.00           C
ATOM   2959  C   LEU F  46     149.608 182.968 132.061  1.00  0.00           C
ATOM   2960  O   LEU F  46     150.207 183.953 131.638  1.00  0.00           O
ATOM   2961  N   ALA F  47     148.677 183.061 133.010  1.00  0.00           N
ATOM   2962  CA  ALA F  47     148.271 184.333 133.602  1.00  0.00           C
ATOM   2963  CB  ALA F  47     147.105 184.057 134.553  1.00  0.00           C
ATOM   2964  C   ALA F  47     149.440 185.013 134.335  1.00  0.00           C
ATOM   2965  O   ALA F  47     149.668 186.217 134.199  1.00  0.00           O
ATOM   2966  N   ARG F  48     150.244 184.228 135.059  1.00  0.00           N
ATOM   2967  CA  ARG F  48     151.436 184.717 135.760  1.00  0.00           C
ATOM   2968  CB  ARG F  48     151.928 183.604 136.690  1.00  0.00           C
ATOM   2969  CG  ARG F  48     152.928 184.116 137.735  1.00  0.00           C
ATOM   2970  CD  ARG F  48     153.121 183.080 138.847  1.00  0.00           C
ATOM   2971  NE  ARG F  48     151.872 182.873 139.614  1.00  0.00           N
ATOM   2972  CZ  ARG F  48     151.592 181.858 140.411  1.00  0.00           C
ATOM   2973  NH1 ARG F  48     152.455 180.909 140.638  1.00  0.00           N
ATOM   2974  NH2 ARG F  48     150.433 181.783 141.000  1.00  0.00           N
ATOM   2975  C   ARG F  48     152.517 185.200 134.791  1.00  0.00           C
ATOM   2976  O   ARG F  48     153.179 186.201 135.063  1.00  0.00           O
ATOM   2977  N   HIS F  49     152.649 184.553 133.630  1.00  0.00           N
ATOM   2978  CA  HIS F  49     153.490 185.026 132.522  1.00  0.00           C
ATOM   2979  CB  HIS F  49     153.668 183.892 131.506  1.00  0.00           C
ATOM   2980  CG  HIS F  49     154.420 184.312 130.267  1.00  0.00           C
ATOM   2981  ND1 HIS F  49     153.828 184.808 129.104  1.00  0.00           N
ATOM   2982  CE1 HIS F  49     154.841 185.097 128.272  1.00  0.00           C
ATOM   2983  NE2 HIS F  49     156.020 184.810 128.848  1.00  0.00           N
ATOM   2984  CD2 HIS F  49     155.778 184.322 130.115  1.00  0.00           C
ATOM   2985  C   HIS F  49     152.934 186.301 131.862  1.00  0.00           C
ATOM   2986  O   HIS F  49     153.708 187.173 131.462  1.00  0.00           O
ATOM   2987  N   ALA F  50     151.609 186.465 131.821  1.00  0.00           N
ATOM   2988  CA  ALA F  50     150.938 187.658 131.300  1.00  0.00           C
ATOM   2989  CB  ALA F  50     149.508 187.274 130.913  1.00  0.00           C
ATOM   2990  C   ALA F  50     150.963 188.872 132.255  1.00  0.00           C
ATOM   2991  O   ALA F  50     150.409 189.923 131.923  1.00  0.00           O
ATOM   2992  N   GLY F  51     151.580 188.745 133.436  1.00  0.00           N
ATOM   2993  CA  GLY F  51     151.684 189.822 134.426  1.00  0.00           C
ATOM   2994  C   GLY F  51     150.374 190.138 135.157  1.00  0.00           C
ATOM   2995  O   GLY F  51     150.272 191.191 135.792  1.00  0.00           O
ATOM   2996  N   ARG F  52     149.375 189.246 135.072  1.00  0.00           N
ATOM   2997  CA  ARG F  52     148.087 189.357 135.775  1.00  0.00           C
ATOM   2998  CB  ARG F  52     146.918 189.216 134.783  1.00  0.00           C
ATOM   2999  CG  ARG F  52     146.682 187.770 134.328  1.00  0.00           C
ATOM   3000  CD  ARG F  52     145.614 187.635 133.244  1.00  0.00           C
ATOM   3001  NE  ARG F  52     146.062 188.221 131.965  1.00  0.00           N
ATOM   3002  CZ  ARG F  52     145.461 188.070 130.798  1.00  0.00           C
ATOM   3003  NH1 ARG F  52     144.432 187.287 130.645  1.00  0.00           N
ATOM   3004  NH2 ARG F  52     145.892 188.696 129.740  1.00  0.00           N
ATOM   3005  C   ARG F  52     148.011 188.376 136.945  1.00  0.00           C
ATOM   3006  O   ARG F  52     148.720 187.365 136.973  1.00  0.00           O
ATOM   3007  N   LYS F  53     147.135 188.663 137.905  1.00  0.00           N
ATOM   3008  CA  LYS F  53     146.884 187.815 139.084  1.00  0.00           C
ATOM   3009  CB  LYS F  53     146.880 188.702 140.336  1.00  0.00           C
ATOM   3010  CG  LYS F  53     148.256 189.332 140.603  1.00  0.00           C
ATOM   3011  CD  LYS F  53     148.198 190.216 141.851  1.00  0.00           C
ATOM   3012  CE  LYS F  53     149.568 190.818 142.171  1.00  0.00           C
ATOM   3013  NZ  LYS F  53     149.558 191.459 143.511  1.00  0.00           N
ATOM   3014  C   LYS F  53     145.574 187.030 138.964  1.00  0.00           C
ATOM   3015  O   LYS F  53     145.425 185.971 139.574  1.00  0.00           O
ATOM   3016  N   THR F  54     144.641 187.536 138.166  1.00  0.00           N
ATOM   3017  CA  THR F  54     143.326 186.952 137.914  1.00  0.00           C
ATOM   3018  CB  THR F  54     142.265 188.039 137.683  1.00  0.00           C
ATOM   3019  CG2 THR F  54     140.850 187.449 137.680  1.00  0.00           C
ATOM   3020  OG1 THR F  54     142.340 189.023 138.692  1.00  0.00           O
ATOM   3021  C   THR F  54     143.370 186.013 136.716  1.00  0.00           C
ATOM   3022  O   THR F  54     143.830 186.391 135.638  1.00  0.00           O
ATOM   3023  N   ILE F  55     142.870 184.789 136.879  1.00  0.00           N
ATOM   3024  CA  ILE F  55     142.772 183.807 135.791  1.00  0.00           C
ATOM   3025  CB  ILE F  55     142.692 182.367 136.338  1.00  0.00           C
ATOM   3026  CG2 ILE F  55     142.741 181.351 135.183  1.00  0.00           C
ATOM   3027  CG1 ILE F  55     143.794 182.063 137.372  1.00  0.00           C
ATOM   3028  CD1 ILE F  55     145.218 182.368 136.900  1.00  0.00           C
ATOM   3029  C   ILE F  55     141.563 184.127 134.922  1.00  0.00           C
ATOM   3030  O   ILE F  55     140.431 184.005 135.385  1.00  0.00           O
ATOM   3031  N   LYS F  56     141.777 184.524 133.669  1.00  0.00           N
ATOM   3032  CA  LYS F  56     140.713 184.811 132.698  1.00  0.00           C
ATOM   3033  CB  LYS F  56     141.107 186.075 131.907  1.00  0.00           C
ATOM   3034  CG  LYS F  56     139.890 186.772 131.282  1.00  0.00           C
ATOM   3035  CD  LYS F  56     140.298 188.053 130.548  1.00  0.00           C
ATOM   3036  CE  LYS F  56     139.081 188.807 129.986  1.00  0.00           C
ATOM   3037  NZ  LYS F  56     138.346 188.053 128.928  1.00  0.00           N
ATOM   3038  C   LYS F  56     140.445 183.585 131.814  1.00  0.00           C
ATOM   3039  O   LYS F  56     141.242 182.653 131.750  1.00  0.00           O
ATOM   3040  N   ALA F  57     139.321 183.586 131.094  1.00  0.00           N
ATOM   3041  CA  ALA F  57     138.987 182.528 130.131  1.00  0.00           C
ATOM   3042  CB  ALA F  57     137.637 182.855 129.495  1.00  0.00           C
ATOM   3043  C   ALA F  57     140.053 182.337 129.046  1.00  0.00           C
ATOM   3044  O   ALA F  57     140.292 181.213 128.626  1.00  0.00           O
ATOM   3045  N   GLU F  58     140.746 183.410 128.654  1.00  0.00           N
ATOM   3046  CA  GLU F  58     141.859 183.345 127.693  1.00  0.00           C
ATOM   3047  CB  GLU F  58     142.480 184.738 127.526  1.00  0.00           C
ATOM   3048  CG  GLU F  58     141.505 185.810 127.020  1.00  0.00           C
ATOM   3049  CD  GLU F  58     142.077 187.235 127.159  1.00  0.00           C
ATOM   3050  OE1 GLU F  58     141.267 188.192 127.129  1.00  0.00           O
ATOM   3051  OE2 GLU F  58     143.310 187.410 127.329  1.00  0.00           O
ATOM   3052  C   GLU F  58     142.959 182.389 128.169  1.00  0.00           C
ATOM   3053  O   GLU F  58     143.469 181.583 127.393  1.00  0.00           O
ATOM   3054  N   ASP F  59     143.294 182.450 129.462  1.00  0.00           N
ATOM   3055  CA  ASP F  59     144.299 181.590 130.083  1.00  0.00           C
ATOM   3056  CB  ASP F  59     144.559 182.056 131.523  1.00  0.00           C
ATOM   3057  CG  ASP F  59     144.897 183.552 131.598  1.00  0.00           C
ATOM   3058  OD1 ASP F  59     146.009 183.925 131.168  1.00  0.00           O
ATOM   3059  OD2 ASP F  59     144.050 184.355 132.054  1.00  0.00           O
ATOM   3060  C   ASP F  59     143.874 180.119 130.052  1.00  0.00           C
ATOM   3061  O   ASP F  59     144.686 179.255 129.739  1.00  0.00           O
ATOM   3062  N   ILE F  60     142.595 179.827 130.309  1.00  0.00           N
ATOM   3063  CA  ILE F  60     142.044 178.464 130.223  1.00  0.00           C
ATOM   3064  CB  ILE F  60     140.619 178.415 130.817  1.00  0.00           C
ATOM   3065  CG2 ILE F  60     139.983 177.029 130.618  1.00  0.00           C
ATOM   3066  CG1 ILE F  60     140.576 178.808 132.308  1.00  0.00           C
ATOM   3067  CD1 ILE F  60     141.234 177.818 133.277  1.00  0.00           C
ATOM   3068  C   ILE F  60     142.051 177.949 128.778  1.00  0.00           C
ATOM   3069  O   ILE F  60     142.544 176.853 128.510  1.00  0.00           O
ATOM   3070  N   GLU F  61     141.527 178.735 127.836  1.00  0.00           N
ATOM   3071  CA  GLU F  61     141.443 178.358 126.418  1.00  0.00           C
ATOM   3072  CB  GLU F  61     140.673 179.422 125.626  1.00  0.00           C
ATOM   3073  CG  GLU F  61     139.187 179.477 125.991  1.00  0.00           C
ATOM   3074  CD  GLU F  61     138.406 180.540 125.195  1.00  0.00           C
ATOM   3075  OE1 GLU F  61     139.006 181.321 124.417  1.00  0.00           O
ATOM   3076  OE2 GLU F  61     137.160 180.595 125.338  1.00  0.00           O
ATOM   3077  C   GLU F  61     142.820 178.183 125.771  1.00  0.00           C
ATOM   3078  O   GLU F  61     142.962 177.395 124.839  1.00  0.00           O
ATOM   3079  N   LEU F  62     143.844 178.891 126.255  1.00  0.00           N
ATOM   3080  CA  LEU F  62     145.218 178.689 125.807  1.00  0.00           C
ATOM   3081  CB  LEU F  62     145.966 180.026 125.918  1.00  0.00           C
ATOM   3082  CG  LEU F  62     147.407 179.986 125.377  1.00  0.00           C
ATOM   3083  CD1 LEU F  62     147.442 179.666 123.880  1.00  0.00           C
ATOM   3084  CD2 LEU F  62     148.072 181.342 125.578  1.00  0.00           C
ATOM   3085  C   LEU F  62     145.908 177.530 126.549  1.00  0.00           C
ATOM   3086  O   LEU F  62     146.700 176.810 125.948  1.00  0.00           O
ATOM   3087  N   ALA F  63     145.593 177.301 127.828  1.00  0.00           N
ATOM   3088  CA  ALA F  63     146.128 176.181 128.610  1.00  0.00           C
ATOM   3089  CB  ALA F  63     145.739 176.371 130.076  1.00  0.00           C
ATOM   3090  C   ALA F  63     145.623 174.814 128.133  1.00  0.00           C
ATOM   3091  O   ALA F  63     146.362 173.831 128.187  1.00  0.00           O
ATOM   3092  N   VAL F  64     144.374 174.735 127.656  1.00  0.00           N
ATOM   3093  CA  VAL F  64     143.807 173.484 127.117  1.00  0.00           C
ATOM   3094  CB  VAL F  64     142.276 173.586 126.980  1.00  0.00           C
ATOM   3095  CG1 VAL F  64     141.824 174.302 125.708  1.00  0.00           C
ATOM   3096  CG2 VAL F  64     141.625 172.201 126.991  1.00  0.00           C
ATOM   3097  C   VAL F  64     144.481 173.063 125.801  1.00  0.00           C
ATOM   3098  O   VAL F  64     144.444 171.891 125.429  1.00  0.00           O
ATOM   3099  N   ARG F  65     145.144 174.000 125.106  1.00  0.00           N
ATOM   3100  CA  ARG F  65     145.988 173.722 123.936  1.00  0.00           C
ATOM   3101  CB  ARG F  65     146.117 174.973 123.055  1.00  0.00           C
ATOM   3102  CG  ARG F  65     144.768 175.455 122.512  1.00  0.00           C
ATOM   3103  CD  ARG F  65     144.991 176.716 121.678  1.00  0.00           C
ATOM   3104  NE  ARG F  65     143.718 177.267 121.181  1.00  0.00           N
ATOM   3105  CZ  ARG F  65     143.589 178.292 120.360  1.00  0.00           C
ATOM   3106  NH1 ARG F  65     144.624 178.935 119.892  1.00  0.00           N
ATOM   3107  NH2 ARG F  65     142.408 178.696 119.989  1.00  0.00           N
ATOM   3108  C   ARG F  65     147.362 173.227 124.399  1.00  0.00           C
ATOM   3109  O   ARG F  65     148.265 174.015 124.681  1.00  0.00           O
ATOM   3110  N   ARG F  66     147.502 171.906 124.485  1.00  0.00           N
ATOM   3111  CA  ARG F  66     148.727 171.207 124.914  1.00  0.00           C
ATOM   3112  CB  ARG F  66     148.737 171.016 126.451  1.00  0.00           C
ATOM   3113  CG  ARG F  66     147.424 170.497 127.054  1.00  0.00           C
ATOM   3114  CD  ARG F  66     147.455 170.271 128.563  1.00  0.00           C
ATOM   3115  NE  ARG F  66     146.129 169.820 129.050  1.00  0.00           N
ATOM   3116  CZ  ARG F  66     145.543 168.648 128.843  1.00  0.00           C
ATOM   3117  NH1 ARG F  66     146.124 167.688 128.186  1.00  0.00           N
ATOM   3118  NH2 ARG F  66     144.347 168.404 129.303  1.00  0.00           N
ATOM   3119  C   ARG F  66     149.031 169.921 124.123  1.00  0.00           C
ATOM   3120  O   ARG F  66     150.189 169.725 123.755  1.00  0.00           O
ATOM   3121  N   PHE F  67     148.077 169.049 123.780  1.00  0.00           N
ATOM   3122  CA  PHE F  67     146.631 169.005 124.081  1.00  0.00           C
ATOM   3123  CB  PHE F  67     145.834 169.396 122.831  1.00  0.00           C
ATOM   3124  CG  PHE F  67     146.068 168.493 121.644  1.00  0.00           C
ATOM   3125  CD1 PHE F  67     147.070 168.811 120.710  1.00  0.00           C
ATOM   3126  CE1 PHE F  67     147.298 167.968 119.609  1.00  0.00           C
ATOM   3127  CZ  PHE F  67     146.522 166.809 119.441  1.00  0.00           C
ATOM   3128  CE2 PHE F  67     145.519 166.489 120.375  1.00  0.00           C
ATOM   3129  CD2 PHE F  67     145.293 167.332 121.477  1.00  0.00           C
ATOM   3130  C   PHE F  67     146.204 167.640 124.670  1.00  0.00           C
ATOM   3131  O   PHE F  67     145.014 167.495 125.029  1.00  0.00           O
ATOM   3132  OXT PHE F  67     147.063 166.739 124.832  1.00  0.00           O
ATOM   3133  N   MET G   1     161.683 145.830 108.265  1.00  0.00           N
ATOM   3134  CA  MET G   1     160.891 146.227 107.064  1.00  0.00           C
ATOM   3135  CB  MET G   1     161.783 146.938 106.023  1.00  0.00           C
ATOM   3136  CG  MET G   1     161.008 147.519 104.832  1.00  0.00           C
ATOM   3137  SD  MET G   1     161.908 148.835 103.963  1.00  0.00           S
ATOM   3138  CE  MET G   1     163.372 147.925 103.391  1.00  0.00           C
ATOM   3139  C   MET G   1     160.143 145.016 106.491  1.00  0.00           C
ATOM   3140  O   MET G   1     160.626 144.351 105.574  1.00  0.00           O
ATOM   3141  N   GLU G   2     158.991 144.676 107.077  1.00  0.00           N
ATOM   3142  CA  GLU G   2     158.201 143.505 106.660  1.00  0.00           C
ATOM   3143  CB  GLU G   2     157.108 143.177 107.692  1.00  0.00           C
ATOM   3144  CG  GLU G   2     157.548 143.105 109.160  1.00  0.00           C
ATOM   3145  CD  GLU G   2     158.838 142.304 109.420  1.00  0.00           C
ATOM   3146  OE1 GLU G   2     159.091 141.301 108.717  1.00  0.00           O
ATOM   3147  OE2 GLU G   2     159.600 142.674 110.344  1.00  0.00           O
ATOM   3148  C   GLU G   2     157.532 143.716 105.296  1.00  0.00           C
ATOM   3149  O   GLU G   2     157.469 142.787 104.490  1.00  0.00           O
ATOM   3150  N   LEU G   3     157.025 144.929 105.033  1.00  0.00           N
ATOM   3151  CA  LEU G   3     156.312 145.226 103.791  1.00  0.00           C
ATOM   3152  CB  LEU G   3     155.517 146.540 103.895  1.00  0.00           C
ATOM   3153  CG  LEU G   3     154.389 146.547 104.938  1.00  0.00           C
ATOM   3154  CD1 LEU G   3     153.658 147.888 104.902  1.00  0.00           C
ATOM   3155  CD2 LEU G   3     153.355 145.446 104.688  1.00  0.00           C
ATOM   3156  C   LEU G   3     157.271 145.282 102.584  1.00  0.00           C
ATOM   3157  O   LEU G   3     158.327 145.922 102.673  1.00  0.00           O
ATOM   3158  N   PRO G   4     156.902 144.663 101.448  1.00  0.00           N
ATOM   3159  CD  PRO G   4     155.715 143.843 101.241  1.00  0.00           C
ATOM   3160  CG  PRO G   4     155.629 143.641  99.733  1.00  0.00           C
ATOM   3161  CB  PRO G   4     157.086 143.687  99.289  1.00  0.00           C
ATOM   3162  CA  PRO G   4     157.668 144.756 100.209  1.00  0.00           C
ATOM   3163  C   PRO G   4     157.570 146.148  99.574  1.00  0.00           C
ATOM   3164  O   PRO G   4     156.589 146.875  99.763  1.00  0.00           O
ATOM   3165  N   ILE G   5     158.577 146.510  98.785  1.00  0.00           N
ATOM   3166  CA  ILE G   5     158.683 147.828  98.151  1.00  0.00           C
ATOM   3167  CB  ILE G   5     160.169 148.178  97.921  1.00  0.00           C
ATOM   3168  CG2 ILE G   5     160.310 149.576  97.312  1.00  0.00           C
ATOM   3169  CG1 ILE G   5     161.015 148.096  99.210  1.00  0.00           C
ATOM   3170  CD1 ILE G   5     160.529 148.974 100.372  1.00  0.00           C
ATOM   3171  C   ILE G   5     157.875 147.908  96.851  1.00  0.00           C
ATOM   3172  O   ILE G   5     157.152 148.885  96.636  1.00  0.00           O
ATOM   3173  N   ALA G   6     157.965 146.891  95.991  1.00  0.00           N
ATOM   3174  CA  ALA G   6     157.346 146.906  94.667  1.00  0.00           C
ATOM   3175  CB  ALA G   6     157.734 145.644  93.891  1.00  0.00           C
ATOM   3176  C   ALA G   6     155.822 147.139  94.690  1.00  0.00           C
ATOM   3177  O   ALA G   6     155.372 148.014  93.948  1.00  0.00           O
ATOM   3178  N   PRO G   7     155.011 146.493  95.557  1.00  0.00           N
ATOM   3179  CD  PRO G   7     155.323 145.375  96.439  1.00  0.00           C
ATOM   3180  CG  PRO G   7     154.003 144.619  96.572  1.00  0.00           C
ATOM   3181  CB  PRO G   7     153.010 145.771  96.630  1.00  0.00           C
ATOM   3182  CA  PRO G   7     153.569 146.756  95.603  1.00  0.00           C
ATOM   3183  C   PRO G   7     153.234 148.199  95.978  1.00  0.00           C
ATOM   3184  O   PRO G   7     152.319 148.795  95.421  1.00  0.00           O
ATOM   3185  N   ILE G   8     154.012 148.798  96.879  1.00  0.00           N
ATOM   3186  CA  ILE G   8     153.849 150.200  97.285  1.00  0.00           C
ATOM   3187  CB  ILE G   8     154.652 150.465  98.576  1.00  0.00           C
ATOM   3188  CG2 ILE G   8     154.575 151.948  98.978  1.00  0.00           C
ATOM   3189  CG1 ILE G   8     154.102 149.558  99.699  1.00  0.00           C
ATOM   3190  CD1 ILE G   8     154.898 149.638 100.995  1.00  0.00           C
ATOM   3191  C   ILE G   8     154.246 151.134  96.142  1.00  0.00           C
ATOM   3192  O   ILE G   8     153.547 152.102  95.862  1.00  0.00           O
ATOM   3193  N   GLY G   9     155.304 150.799  95.402  1.00  0.00           N
ATOM   3194  CA  GLY G   9     155.646 151.472  94.147  1.00  0.00           C
ATOM   3195  C   GLY G   9     154.506 151.431  93.135  1.00  0.00           C
ATOM   3196  O   GLY G   9     154.174 152.458  92.548  1.00  0.00           O
ATOM   3197  N   ARG G  10     153.837 150.281  93.003  1.00  0.00           N
ATOM   3198  CA  ARG G  10     152.635 150.120  92.166  1.00  0.00           C
ATOM   3199  CB  ARG G  10     152.222 148.641  92.080  1.00  0.00           C
ATOM   3200  CG  ARG G  10     153.280 147.766  91.388  1.00  0.00           C
ATOM   3201  CD  ARG G  10     153.000 146.272  91.581  1.00  0.00           C
ATOM   3202  NE  ARG G  10     151.910 145.800  90.709  1.00  0.00           N
ATOM   3203  CZ  ARG G  10     151.316 144.622  90.781  1.00  0.00           C
ATOM   3204  NH1 ARG G  10     151.626 143.748  91.699  1.00  0.00           N
ATOM   3205  NH2 ARG G  10     150.414 144.286  89.899  1.00  0.00           N
ATOM   3206  C   ARG G  10     151.474 150.983  92.668  1.00  0.00           C
ATOM   3207  O   ARG G  10     150.784 151.578  91.848  1.00  0.00           O
ATOM   3208  N   ILE G  11     151.308 151.145  93.987  1.00  0.00           N
ATOM   3209  CA  ILE G  11     150.316 152.074  94.569  1.00  0.00           C
ATOM   3210  CB  ILE G  11     150.218 151.943  96.110  1.00  0.00           C
ATOM   3211  CG2 ILE G  11     149.348 153.059  96.722  1.00  0.00           C
ATOM   3212  CG1 ILE G  11     149.634 150.570  96.503  1.00  0.00           C
ATOM   3213  CD1 ILE G  11     149.729 150.266  98.005  1.00  0.00           C
ATOM   3214  C   ILE G  11     150.614 153.518  94.154  1.00  0.00           C
ATOM   3215  O   ILE G  11     149.722 154.198  93.651  1.00  0.00           O
ATOM   3216  N   ILE G  12     151.855 153.988  94.327  1.00  0.00           N
ATOM   3217  CA  ILE G  12     152.234 155.370  93.976  1.00  0.00           C
ATOM   3218  CB  ILE G  12     153.655 155.725  94.482  1.00  0.00           C
ATOM   3219  CG2 ILE G  12     153.962 157.207  94.182  1.00  0.00           C
ATOM   3220  CG1 ILE G  12     153.831 155.495  96.000  1.00  0.00           C
ATOM   3221  CD1 ILE G  12     155.295 155.568  96.463  1.00  0.00           C
ATOM   3222  C   ILE G  12     152.097 155.607  92.462  1.00  0.00           C
ATOM   3223  O   ILE G  12     151.577 156.639  92.036  1.00  0.00           O
ATOM   3224  N   LYS G  13     152.494 154.633  91.636  1.00  0.00           N
ATOM   3225  CA  LYS G  13     152.320 154.692  90.175  1.00  0.00           C
ATOM   3226  CB  LYS G  13     153.026 153.500  89.515  1.00  0.00           C
ATOM   3227  CG  LYS G  13     154.552 153.678  89.502  1.00  0.00           C
ATOM   3228  CD  LYS G  13     155.228 152.454  88.870  1.00  0.00           C
ATOM   3229  CE  LYS G  13     156.746 152.663  88.815  1.00  0.00           C
ATOM   3230  NZ  LYS G  13     157.438 151.526  88.145  1.00  0.00           N
ATOM   3231  C   LYS G  13     150.844 154.740  89.771  1.00  0.00           C
ATOM   3232  O   LYS G  13     150.457 155.587  88.966  1.00  0.00           O
ATOM   3233  N   ASP G  14     150.002 153.899  90.370  1.00  0.00           N
ATOM   3234  CA  ASP G  14     148.552 153.891  90.133  1.00  0.00           C
ATOM   3235  CB  ASP G  14     147.932 152.628  90.742  1.00  0.00           C
ATOM   3236  CG  ASP G  14     148.286 151.331  89.996  1.00  0.00           C
ATOM   3237  OD1 ASP G  14     148.620 151.376  88.786  1.00  0.00           O
ATOM   3238  OD2 ASP G  14     148.143 150.245  90.607  1.00  0.00           O
ATOM   3239  C   ASP G  14     147.836 155.136  90.677  1.00  0.00           C
ATOM   3240  O   ASP G  14     146.753 155.478  90.196  1.00  0.00           O
ATOM   3241  N   ALA G  15     148.429 155.843  91.646  1.00  0.00           N
ATOM   3242  CA  ALA G  15     147.916 157.124  92.128  1.00  0.00           C
ATOM   3243  CB  ALA G  15     148.583 157.443  93.472  1.00  0.00           C
ATOM   3244  C   ALA G  15     148.085 158.264  91.097  1.00  0.00           C
ATOM   3245  O   ALA G  15     147.389 159.277  91.192  1.00  0.00           O
ATOM   3246  N   GLY G  16     148.967 158.095  90.101  1.00  0.00           N
ATOM   3247  CA  GLY G  16     149.188 159.051  89.005  1.00  0.00           C
ATOM   3248  C   GLY G  16     150.611 159.615  88.912  1.00  0.00           C
ATOM   3249  O   GLY G  16     150.812 160.655  88.280  1.00  0.00           O
ATOM   3250  N   ALA G  17     151.592 158.976  89.558  1.00  0.00           N
ATOM   3251  CA  ALA G  17     152.994 159.376  89.485  1.00  0.00           C
ATOM   3252  CB  ALA G  17     153.730 158.821  90.702  1.00  0.00           C
ATOM   3253  C   ALA G  17     153.661 158.884  88.190  1.00  0.00           C
ATOM   3254  O   ALA G  17     153.670 157.684  87.904  1.00  0.00           O
ATOM   3255  N   GLU G  18     154.266 159.801  87.431  1.00  0.00           N
ATOM   3256  CA  GLU G  18     155.030 159.443  86.228  1.00  0.00           C
ATOM   3257  CB  GLU G  18     155.394 160.699  85.429  1.00  0.00           C
ATOM   3258  CG  GLU G  18     154.164 161.396  84.836  1.00  0.00           C
ATOM   3259  CD  GLU G  18     154.557 162.532  83.874  1.00  0.00           C
ATOM   3260  OE1 GLU G  18     153.807 162.790  82.901  1.00  0.00           O
ATOM   3261  OE2 GLU G  18     155.603 163.185  84.083  1.00  0.00           O
ATOM   3262  C   GLU G  18     156.318 158.688  86.579  1.00  0.00           C
ATOM   3263  O   GLU G  18     156.618 157.651  85.980  1.00  0.00           O
ATOM   3264  N   ARG G  19     157.065 159.208  87.562  1.00  0.00           N
ATOM   3265  CA  ARG G  19     158.328 158.649  88.052  1.00  0.00           C
ATOM   3266  CB  ARG G  19     159.524 159.408  87.455  1.00  0.00           C
ATOM   3267  CG  ARG G  19     159.590 159.369  85.919  1.00  0.00           C
ATOM   3268  CD  ARG G  19     160.729 160.249  85.388  1.00  0.00           C
ATOM   3269  NE  ARG G  19     162.058 159.640  85.595  1.00  0.00           N
ATOM   3270  CZ  ARG G  19     162.709 158.850  84.756  1.00  0.00           C
ATOM   3271  NH1 ARG G  19     162.214 158.499  83.601  1.00  0.00           N
ATOM   3272  NH2 ARG G  19     163.878 158.380  85.077  1.00  0.00           N
ATOM   3273  C   ARG G  19     158.344 158.701  89.572  1.00  0.00           C
ATOM   3274  O   ARG G  19     157.876 159.674  90.164  1.00  0.00           O
ATOM   3275  N   VAL G  20     158.886 157.684  90.223  1.00  0.00           N
ATOM   3276  CA  VAL G  20     158.889 157.570  91.687  1.00  0.00           C
ATOM   3277  CB  VAL G  20     157.867 156.520  92.157  1.00  0.00           C
ATOM   3278  CG1 VAL G  20     157.846 156.414  93.685  1.00  0.00           C
ATOM   3279  CG2 VAL G  20     156.444 156.830  91.693  1.00  0.00           C
ATOM   3280  C   VAL G  20     160.283 157.214  92.177  1.00  0.00           C
ATOM   3281  O   VAL G  20     160.818 156.183  91.802  1.00  0.00           O
ATOM   3282  N   SER G  21     160.862 158.033  93.049  1.00  0.00           N
ATOM   3283  CA  SER G  21     162.151 157.737  93.670  1.00  0.00           C
ATOM   3284  CB  SER G  21     162.650 158.963  94.428  1.00  0.00           C
ATOM   3285  OG  SER G  21     163.913 158.713  95.002  1.00  0.00           O
ATOM   3286  C   SER G  21     162.075 156.524  94.598  1.00  0.00           C
ATOM   3287  O   SER G  21     161.073 156.307  95.287  1.00  0.00           O
ATOM   3288  N   ASP G  22     163.159 155.754  94.673  1.00  0.00           N
ATOM   3289  CA  ASP G  22     163.278 154.645  95.624  1.00  0.00           C
ATOM   3290  CB  ASP G  22     164.605 153.911  95.408  1.00  0.00           C
ATOM   3291  CG  ASP G  22     164.688 153.207  94.046  1.00  0.00           C
ATOM   3292  OD1 ASP G  22     163.631 152.810  93.500  1.00  0.00           O
ATOM   3293  OD2 ASP G  22     165.820 152.986  93.554  1.00  0.00           O
ATOM   3294  C   ASP G  22     163.170 155.108  97.079  1.00  0.00           C
ATOM   3295  O   ASP G  22     162.535 154.434  97.890  1.00  0.00           O
ATOM   3296  N   ASP G  23     163.708 156.288  97.403  1.00  0.00           N
ATOM   3297  CA  ASP G  23     163.573 156.861  98.741  1.00  0.00           C
ATOM   3298  CB  ASP G  23     164.392 158.155  98.858  1.00  0.00           C
ATOM   3299  CG  ASP G  23     165.910 157.939  98.768  1.00  0.00           C
ATOM   3300  OD1 ASP G  23     166.409 156.862  99.176  1.00  0.00           O
ATOM   3301  OD2 ASP G  23     166.618 158.884  98.345  1.00  0.00           O
ATOM   3302  C   ASP G  23     162.105 157.111  99.095  1.00  0.00           C
ATOM   3303  O   ASP G  23     161.689 156.807 100.207  1.00  0.00           O
ATOM   3304  N   ALA G  24     161.288 157.592  98.146  1.00  0.00           N
ATOM   3305  CA  ALA G  24     159.852 157.781  98.358  1.00  0.00           C
ATOM   3306  CB  ALA G  24     159.245 158.462  97.124  1.00  0.00           C
ATOM   3307  C   ALA G  24     159.141 156.458  98.658  1.00  0.00           C
ATOM   3308  O   ALA G  24     158.340 156.382  99.592  1.00  0.00           O
ATOM   3309  N   ARG G  25     159.472 155.399  97.906  1.00  0.00           N
ATOM   3310  CA  ARG G  25     158.910 154.058  98.126  1.00  0.00           C
ATOM   3311  CB  ARG G  25     159.360 153.095  97.022  1.00  0.00           C
ATOM   3312  CG  ARG G  25     158.646 153.328  95.693  1.00  0.00           C
ATOM   3313  CD  ARG G  25     159.077 152.291  94.649  1.00  0.00           C
ATOM   3314  NE  ARG G  25     160.270 152.714  93.897  1.00  0.00           N
ATOM   3315  CZ  ARG G  25     160.293 153.148  92.649  1.00  0.00           C
ATOM   3316  NH1 ARG G  25     159.240 153.303  91.902  1.00  0.00           N
ATOM   3317  NH2 ARG G  25     161.404 153.411  92.060  1.00  0.00           N
ATOM   3318  C   ARG G  25     159.291 153.494  99.492  1.00  0.00           C
ATOM   3319  O   ARG G  25     158.409 153.039 100.214  1.00  0.00           O
ATOM   3320  N   ILE G  26     160.568 153.559  99.872  1.00  0.00           N
ATOM   3321  CA  ILE G  26     161.041 153.074 101.180  1.00  0.00           C
ATOM   3322  CB  ILE G  26     162.585 153.087 101.257  1.00  0.00           C
ATOM   3323  CG2 ILE G  26     163.056 152.673 102.666  1.00  0.00           C
ATOM   3324  CG1 ILE G  26     163.203 152.133 100.210  1.00  0.00           C
ATOM   3325  CD1 ILE G  26     164.716 152.315 100.035  1.00  0.00           C
ATOM   3326  C   ILE G  26     160.416 153.891 102.315  1.00  0.00           C
ATOM   3327  O   ILE G  26     159.966 153.325 103.308  1.00  0.00           O
ATOM   3328  N   THR G  27     160.315 155.213 102.164  1.00  0.00           N
ATOM   3329  CA  THR G  27     159.655 156.079 103.148  1.00  0.00           C
ATOM   3330  CB  THR G  27     159.775 157.553 102.742  1.00  0.00           C
ATOM   3331  CG2 THR G  27     159.051 158.491 103.700  1.00  0.00           C
ATOM   3332  OG1 THR G  27     161.126 157.939 102.776  1.00  0.00           O
ATOM   3333  C   THR G  27     158.190 155.696 103.325  1.00  0.00           C
ATOM   3334  O   THR G  27     157.749 155.471 104.451  1.00  0.00           O
ATOM   3335  N   LEU G  28     157.433 155.563 102.228  1.00  0.00           N
ATOM   3336  CA  LEU G  28     156.029 155.158 102.303  1.00  0.00           C
ATOM   3337  CB  LEU G  28     155.367 155.313 100.919  1.00  0.00           C
ATOM   3338  CG  LEU G  28     153.829 155.188 100.945  1.00  0.00           C
ATOM   3339  CD1 LEU G  28     153.180 156.278 101.800  1.00  0.00           C
ATOM   3340  CD2 LEU G  28     153.251 155.333  99.539  1.00  0.00           C
ATOM   3341  C   LEU G  28     155.883 153.740 102.878  1.00  0.00           C
ATOM   3342  O   LEU G  28     154.946 153.488 103.628  1.00  0.00           O
ATOM   3343  N   ALA G  29     156.838 152.843 102.611  1.00  0.00           N
ATOM   3344  CA  ALA G  29     156.892 151.515 103.219  1.00  0.00           C
ATOM   3345  CB  ALA G  29     158.010 150.690 102.566  1.00  0.00           C
ATOM   3346  C   ALA G  29     157.040 151.580 104.742  1.00  0.00           C
ATOM   3347  O   ALA G  29     156.232 150.987 105.457  1.00  0.00           O
ATOM   3348  N   LYS G  30     158.009 152.354 105.244  1.00  0.00           N
ATOM   3349  CA  LYS G  30     158.212 152.560 106.687  1.00  0.00           C
ATOM   3350  CB  LYS G  30     159.458 153.428 106.918  1.00  0.00           C
ATOM   3351  CG  LYS G  30     160.761 152.696 106.564  1.00  0.00           C
ATOM   3352  CD  LYS G  30     161.955 153.643 106.739  1.00  0.00           C
ATOM   3353  CE  LYS G  30     163.272 152.913 106.449  1.00  0.00           C
ATOM   3354  NZ  LYS G  30     164.446 153.807 106.661  1.00  0.00           N
ATOM   3355  C   LYS G  30     156.987 153.196 107.352  1.00  0.00           C
ATOM   3356  O   LYS G  30     156.599 152.773 108.436  1.00  0.00           O
ATOM   3357  N   ILE G  31     156.349 154.164 106.687  1.00  0.00           N
ATOM   3358  CA  ILE G  31     155.129 154.825 107.181  1.00  0.00           C
ATOM   3359  CB  ILE G  31     154.766 156.033 106.291  1.00  0.00           C
ATOM   3360  CG2 ILE G  31     153.347 156.555 106.585  1.00  0.00           C
ATOM   3361  CG1 ILE G  31     155.788 157.173 106.499  1.00  0.00           C
ATOM   3362  CD1 ILE G  31     155.686 158.271 105.436  1.00  0.00           C
ATOM   3363  C   ILE G  31     153.959 153.838 107.276  1.00  0.00           C
ATOM   3364  O   ILE G  31     153.337 153.727 108.331  1.00  0.00           O
ATOM   3365  N   LEU G  32     153.650 153.115 106.194  1.00  0.00           N
ATOM   3366  CA  LEU G  32     152.551 152.140 106.179  1.00  0.00           C
ATOM   3367  CB  LEU G  32     152.377 151.557 104.763  1.00  0.00           C
ATOM   3368  CG  LEU G  32     151.321 152.273 103.905  1.00  0.00           C
ATOM   3369  CD1 LEU G  32     151.519 153.786 103.824  1.00  0.00           C
ATOM   3370  CD2 LEU G  32     151.363 151.686 102.493  1.00  0.00           C
ATOM   3371  C   LEU G  32     152.799 151.015 107.185  1.00  0.00           C
ATOM   3372  O   LEU G  32     151.874 150.589 107.870  1.00  0.00           O
ATOM   3373  N   GLU G  33     154.041 150.555 107.314  1.00  0.00           N
ATOM   3374  CA  GLU G  33     154.402 149.544 108.304  1.00  0.00           C
ATOM   3375  CB  GLU G  33     155.827 149.065 108.019  1.00  0.00           C
ATOM   3376  CG  GLU G  33     156.260 147.924 108.948  1.00  0.00           C
ATOM   3377  CD  GLU G  33     157.581 147.281 108.514  1.00  0.00           C
ATOM   3378  OE1 GLU G  33     158.009 147.438 107.351  1.00  0.00           O
ATOM   3379  OE2 GLU G  33     158.188 146.556 109.339  1.00  0.00           O
ATOM   3380  C   GLU G  33     154.239 150.065 109.738  1.00  0.00           C
ATOM   3381  O   GLU G  33     153.694 149.361 110.582  1.00  0.00           O
ATOM   3382  N   GLU G  34     154.634 151.310 110.012  1.00  0.00           N
ATOM   3383  CA  GLU G  34     154.433 151.958 111.312  1.00  0.00           C
ATOM   3384  CB  GLU G  34     155.105 153.339 111.297  1.00  0.00           C
ATOM   3385  CG  GLU G  34     154.890 154.126 112.597  1.00  0.00           C
ATOM   3386  CD  GLU G  34     155.481 155.548 112.548  1.00  0.00           C
ATOM   3387  OE1 GLU G  34     155.816 156.063 111.453  1.00  0.00           O
ATOM   3388  OE2 GLU G  34     155.597 156.180 113.628  1.00  0.00           O
ATOM   3389  C   GLU G  34     152.942 152.071 111.663  1.00  0.00           C
ATOM   3390  O   GLU G  34     152.528 151.634 112.740  1.00  0.00           O
ATOM   3391  N   MET G  35     152.124 152.588 110.737  1.00  0.00           N
ATOM   3392  CA  MET G  35     150.668 152.648 110.898  1.00  0.00           C
ATOM   3393  CB  MET G  35     150.013 153.263 109.653  1.00  0.00           C
ATOM   3394  CG  MET G  35     150.325 154.750 109.483  1.00  0.00           C
ATOM   3395  SD  MET G  35     149.603 155.452 107.975  1.00  0.00           S
ATOM   3396  CE  MET G  35     150.030 157.192 108.232  1.00  0.00           C
ATOM   3397  C   MET G  35     150.085 151.254 111.146  1.00  0.00           C
ATOM   3398  O   MET G  35     149.260 151.080 112.040  1.00  0.00           O
ATOM   3399  N   GLY G  36     150.557 150.248 110.403  1.00  0.00           N
ATOM   3400  CA  GLY G  36     150.159 148.852 110.566  1.00  0.00           C
ATOM   3401  C   GLY G  36     150.453 148.323 111.965  1.00  0.00           C
ATOM   3402  O   GLY G  36     149.568 147.749 112.595  1.00  0.00           O
ATOM   3403  N   ARG G  37     151.661 148.568 112.487  1.00  0.00           N
ATOM   3404  CA  ARG G  37     152.061 148.167 113.848  1.00  0.00           C
ATOM   3405  CB  ARG G  37     153.555 148.468 114.063  1.00  0.00           C
ATOM   3406  CG  ARG G  37     154.449 147.511 113.268  1.00  0.00           C
ATOM   3407  CD  ARG G  37     155.928 147.811 113.514  1.00  0.00           C
ATOM   3408  NE  ARG G  37     156.799 147.021 112.621  1.00  0.00           N
ATOM   3409  CZ  ARG G  37     157.131 145.748 112.698  1.00  0.00           C
ATOM   3410  NH1 ARG G  37     156.673 144.957 113.627  1.00  0.00           N
ATOM   3411  NH2 ARG G  37     157.939 145.245 111.818  1.00  0.00           N
ATOM   3412  C   ARG G  37     151.227 148.857 114.927  1.00  0.00           C
ATOM   3413  O   ARG G  37     150.754 148.194 115.847  1.00  0.00           O
ATOM   3414  N   ASP G  38     151.005 150.162 114.802  1.00  0.00           N
ATOM   3415  CA  ASP G  38     150.210 150.933 115.765  1.00  0.00           C
ATOM   3416  CB  ASP G  38     150.302 152.430 115.447  1.00  0.00           C
ATOM   3417  CG  ASP G  38     151.705 153.024 115.656  1.00  0.00           C
ATOM   3418  OD1 ASP G  38     152.498 152.486 116.467  1.00  0.00           O
ATOM   3419  OD2 ASP G  38     151.986 154.092 115.059  1.00  0.00           O
ATOM   3420  C   ASP G  38     148.743 150.486 115.793  1.00  0.00           C
ATOM   3421  O   ASP G  38     148.204 150.196 116.864  1.00  0.00           O
ATOM   3422  N   ILE G  39     148.113 150.363 114.620  1.00  0.00           N
ATOM   3423  CA  ILE G  39     146.732 149.875 114.492  1.00  0.00           C
ATOM   3424  CB  ILE G  39     146.250 149.970 113.028  1.00  0.00           C
ATOM   3425  CG2 ILE G  39     144.908 149.235 112.836  1.00  0.00           C
ATOM   3426  CG1 ILE G  39     146.092 151.446 112.601  1.00  0.00           C
ATOM   3427  CD1 ILE G  39     146.024 151.640 111.080  1.00  0.00           C
ATOM   3428  C   ILE G  39     146.619 148.444 115.019  1.00  0.00           C
ATOM   3429  O   ILE G  39     145.677 148.138 115.747  1.00  0.00           O
ATOM   3430  N   ALA G  40     147.581 147.572 114.696  1.00  0.00           N
ATOM   3431  CA  ALA G  40     147.610 146.207 115.211  1.00  0.00           C
ATOM   3432  CB  ALA G  40     148.777 145.449 114.574  1.00  0.00           C
ATOM   3433  C   ALA G  40     147.701 146.185 116.744  1.00  0.00           C
ATOM   3434  O   ALA G  40     146.965 145.440 117.381  1.00  0.00           O
ATOM   3435  N   SER G  41     148.541 147.034 117.343  1.00  0.00           N
ATOM   3436  CA  SER G  41     148.652 147.167 118.803  1.00  0.00           C
ATOM   3437  CB  SER G  41     149.797 148.121 119.152  1.00  0.00           C
ATOM   3438  OG  SER G  41     149.907 148.264 120.556  1.00  0.00           O
ATOM   3439  C   SER G  41     147.337 147.629 119.446  1.00  0.00           C
ATOM   3440  O   SER G  41     146.863 147.012 120.400  1.00  0.00           O
ATOM   3441  N   GLU G  42     146.682 148.658 118.896  1.00  0.00           N
ATOM   3442  CA  GLU G  42     145.352 149.090 119.354  1.00  0.00           C
ATOM   3443  CB  GLU G  42     144.884 150.330 118.572  1.00  0.00           C
ATOM   3444  CG  GLU G  42     145.422 151.648 119.139  1.00  0.00           C
ATOM   3445  CD  GLU G  42     144.847 152.014 120.524  1.00  0.00           C
ATOM   3446  OE1 GLU G  42     143.671 151.704 120.835  1.00  0.00           O
ATOM   3447  OE2 GLU G  42     145.594 152.625 121.322  1.00  0.00           O
ATOM   3448  C   GLU G  42     144.315 147.969 119.234  1.00  0.00           C
ATOM   3449  O   GLU G  42     143.619 147.672 120.202  1.00  0.00           O
ATOM   3450  N   ALA G  43     144.256 147.283 118.091  1.00  0.00           N
ATOM   3451  CA  ALA G  43     143.344 146.159 117.888  1.00  0.00           C
ATOM   3452  CB  ALA G  43     143.463 145.692 116.438  1.00  0.00           C
ATOM   3453  C   ALA G  43     143.613 145.009 118.870  1.00  0.00           C
ATOM   3454  O   ALA G  43     142.668 144.397 119.365  1.00  0.00           O
ATOM   3455  N   ILE G  44     144.881 144.751 119.213  1.00  0.00           N
ATOM   3456  CA  ILE G  44     145.262 143.790 120.256  1.00  0.00           C
ATOM   3457  CB  ILE G  44     146.793 143.578 120.296  1.00  0.00           C
ATOM   3458  CG2 ILE G  44     147.239 142.880 121.596  1.00  0.00           C
ATOM   3459  CG1 ILE G  44     147.244 142.727 119.090  1.00  0.00           C
ATOM   3460  CD1 ILE G  44     148.742 142.848 118.811  1.00  0.00           C
ATOM   3461  C   ILE G  44     144.703 144.210 121.613  1.00  0.00           C
ATOM   3462  O   ILE G  44     144.078 143.391 122.280  1.00  0.00           O
ATOM   3463  N   LYS G  45     144.869 145.475 122.016  1.00  0.00           N
ATOM   3464  CA  LYS G  45     144.323 145.975 123.291  1.00  0.00           C
ATOM   3465  CB  LYS G  45     144.772 147.425 123.530  1.00  0.00           C
ATOM   3466  CG  LYS G  45     146.279 147.514 123.822  1.00  0.00           C
ATOM   3467  CD  LYS G  45     146.747 148.950 124.102  1.00  0.00           C
ATOM   3468  CE  LYS G  45     146.545 149.870 122.890  1.00  0.00           C
ATOM   3469  NZ  LYS G  45     147.071 151.239 123.149  1.00  0.00           N
ATOM   3470  C   LYS G  45     142.796 145.861 123.338  1.00  0.00           C
ATOM   3471  O   LYS G  45     142.249 145.416 124.344  1.00  0.00           O
ATOM   3472  N   LEU G  46     142.113 146.188 122.240  1.00  0.00           N
ATOM   3473  CA  LEU G  46     140.656 146.046 122.101  1.00  0.00           C
ATOM   3474  CB  LEU G  46     140.210 146.658 120.760  1.00  0.00           C
ATOM   3475  CG  LEU G  46     139.824 148.148 120.806  1.00  0.00           C
ATOM   3476  CD1 LEU G  46     140.866 149.087 121.418  1.00  0.00           C
ATOM   3477  CD2 LEU G  46     139.566 148.625 119.379  1.00  0.00           C
ATOM   3478  C   LEU G  46     140.211 144.576 122.200  1.00  0.00           C
ATOM   3479  O   LEU G  46     139.329 144.257 122.996  1.00  0.00           O
ATOM   3480  N   ALA G  47     140.833 143.666 121.446  1.00  0.00           N
ATOM   3481  CA  ALA G  47     140.492 142.242 121.474  1.00  0.00           C
ATOM   3482  CB  ALA G  47     141.299 141.519 120.393  1.00  0.00           C
ATOM   3483  C   ALA G  47     140.759 141.613 122.852  1.00  0.00           C
ATOM   3484  O   ALA G  47     139.942 140.838 123.354  1.00  0.00           O
ATOM   3485  N   ARG G  48     141.872 142.001 123.490  1.00  0.00           N
ATOM   3486  CA  ARG G  48     142.248 141.560 124.839  1.00  0.00           C
ATOM   3487  CB  ARG G  48     143.701 141.983 125.094  1.00  0.00           C
ATOM   3488  CG  ARG G  48     144.314 141.295 126.323  1.00  0.00           C
ATOM   3489  CD  ARG G  48     145.832 141.512 126.367  1.00  0.00           C
ATOM   3490  NE  ARG G  48     146.513 140.847 125.230  1.00  0.00           N
ATOM   3491  CZ  ARG G  48     147.721 141.102 124.762  1.00  0.00           C
ATOM   3492  NH1 ARG G  48     148.488 142.007 125.298  1.00  0.00           N
ATOM   3493  NH2 ARG G  48     148.186 140.452 123.734  1.00  0.00           N
ATOM   3494  C   ARG G  48     141.281 142.085 125.902  1.00  0.00           C
ATOM   3495  O   ARG G  48     140.964 141.368 126.850  1.00  0.00           O
ATOM   3496  N   HIS G  49     140.750 143.296 125.717  1.00  0.00           N
ATOM   3497  CA  HIS G  49     139.654 143.837 126.530  1.00  0.00           C
ATOM   3498  CB  HIS G  49     139.537 145.343 126.269  1.00  0.00           C
ATOM   3499  CG  HIS G  49     138.360 145.982 126.962  1.00  0.00           C
ATOM   3500  ND1 HIS G  49     137.087 146.118 126.406  1.00  0.00           N
ATOM   3501  CE1 HIS G  49     136.333 146.693 127.353  1.00  0.00           C
ATOM   3502  NE2 HIS G  49     137.061 146.923 128.460  1.00  0.00           N
ATOM   3503  CD2 HIS G  49     138.344 146.473 128.237  1.00  0.00           C
ATOM   3504  C   HIS G  49     138.320 143.107 126.287  1.00  0.00           C
ATOM   3505  O   HIS G  49     137.548 142.908 127.226  1.00  0.00           O
ATOM   3506  N   ALA G  50     138.078 142.622 125.065  1.00  0.00           N
ATOM   3507  CA  ALA G  50     136.893 141.845 124.701  1.00  0.00           C
ATOM   3508  CB  ALA G  50     136.680 141.972 123.190  1.00  0.00           C
ATOM   3509  C   ALA G  50     136.922 140.368 125.156  1.00  0.00           C
ATOM   3510  O   ALA G  50     136.059 139.583 124.755  1.00  0.00           O
ATOM   3511  N   GLY G  51     137.904 139.969 125.973  1.00  0.00           N
ATOM   3512  CA  GLY G  51     138.036 138.599 126.482  1.00  0.00           C
ATOM   3513  C   GLY G  51     138.462 137.574 125.421  1.00  0.00           C
ATOM   3514  O   GLY G  51     138.341 136.368 125.656  1.00  0.00           O
ATOM   3515  N   ARG G  52     138.945 138.041 124.263  1.00  0.00           N
ATOM   3516  CA  ARG G  52     139.456 137.216 123.162  1.00  0.00           C
ATOM   3517  CB  ARG G  52     138.796 137.626 121.840  1.00  0.00           C
ATOM   3518  CG  ARG G  52     137.290 137.324 121.822  1.00  0.00           C
ATOM   3519  CD  ARG G  52     136.686 137.598 120.442  1.00  0.00           C
ATOM   3520  NE  ARG G  52     136.861 139.004 120.017  1.00  0.00           N
ATOM   3521  CZ  ARG G  52     136.479 139.504 118.857  1.00  0.00           C
ATOM   3522  NH1 ARG G  52     135.856 138.778 117.971  1.00  0.00           N
ATOM   3523  NH2 ARG G  52     136.697 140.746 118.549  1.00  0.00           N
ATOM   3524  C   ARG G  52     140.975 137.315 123.065  1.00  0.00           C
ATOM   3525  O   ARG G  52     141.587 138.307 123.467  1.00  0.00           O
ATOM   3526  N   LYS G  53     141.585 136.280 122.505  1.00  0.00           N
ATOM   3527  CA  LYS G  53     143.015 136.187 122.192  1.00  0.00           C
ATOM   3528  CB  LYS G  53     143.540 134.847 122.722  1.00  0.00           C
ATOM   3529  CG  LYS G  53     143.516 134.788 124.258  1.00  0.00           C
ATOM   3530  CD  LYS G  53     143.920 133.397 124.755  1.00  0.00           C
ATOM   3531  CE  LYS G  53     144.084 133.401 126.279  1.00  0.00           C
ATOM   3532  NZ  LYS G  53     144.652 132.114 126.762  1.00  0.00           N
ATOM   3533  C   LYS G  53     143.273 136.317 120.691  1.00  0.00           C
ATOM   3534  O   LYS G  53     144.344 136.786 120.300  1.00  0.00           O
ATOM   3535  N   THR G  54     142.305 135.934 119.855  1.00  0.00           N
ATOM   3536  CA  THR G  54     142.383 136.097 118.400  1.00  0.00           C
ATOM   3537  CB  THR G  54     141.628 134.990 117.654  1.00  0.00           C
ATOM   3538  CG2 THR G  54     140.108 135.079 117.755  1.00  0.00           C
ATOM   3539  OG1 THR G  54     141.942 135.083 116.282  1.00  0.00           O
ATOM   3540  C   THR G  54     141.938 137.488 117.943  1.00  0.00           C
ATOM   3541  O   THR G  54     140.915 138.009 118.398  1.00  0.00           O
ATOM   3542  N   ILE G  55     142.707 138.106 117.044  1.00  0.00           N
ATOM   3543  CA  ILE G  55     142.358 139.402 116.447  1.00  0.00           C
ATOM   3544  CB  ILE G  55     143.611 140.186 116.002  1.00  0.00           C
ATOM   3545  CG2 ILE G  55     143.220 141.599 115.533  1.00  0.00           C
ATOM   3546  CG1 ILE G  55     144.678 140.259 117.111  1.00  0.00           C
ATOM   3547  CD1 ILE G  55     144.169 140.798 118.451  1.00  0.00           C
ATOM   3548  C   ILE G  55     141.404 139.183 115.280  1.00  0.00           C
ATOM   3549  O   ILE G  55     141.800 138.600 114.269  1.00  0.00           O
ATOM   3550  N   LYS G  56     140.163 139.654 115.403  1.00  0.00           N
ATOM   3551  CA  LYS G  56     139.142 139.596 114.354  1.00  0.00           C
ATOM   3552  CB  LYS G  56     137.829 139.068 114.972  1.00  0.00           C
ATOM   3553  CG  LYS G  56     136.834 138.433 113.982  1.00  0.00           C
ATOM   3554  CD  LYS G  56     137.410 137.246 113.211  1.00  0.00           C
ATOM   3555  CE  LYS G  56     136.372 136.636 112.267  1.00  0.00           C
ATOM   3556  NZ  LYS G  56     136.985 135.572 111.432  1.00  0.00           N
ATOM   3557  C   LYS G  56     139.011 140.953 113.647  1.00  0.00           C
ATOM   3558  O   LYS G  56     139.575 141.959 114.076  1.00  0.00           O
ATOM   3559  N   ALA G  57     138.311 140.984 112.513  1.00  0.00           N
ATOM   3560  CA  ALA G  57     138.187 142.195 111.698  1.00  0.00           C
ATOM   3561  CB  ALA G  57     137.413 141.859 110.426  1.00  0.00           C
ATOM   3562  C   ALA G  57     137.522 143.366 112.435  1.00  0.00           C
ATOM   3563  O   ALA G  57     137.910 144.509 112.213  1.00  0.00           O
ATOM   3564  N   GLU G  58     136.579 143.111 113.342  1.00  0.00           N
ATOM   3565  CA  GLU G  58     135.928 144.157 114.136  1.00  0.00           C
ATOM   3566  CB  GLU G  58     134.805 143.593 115.027  1.00  0.00           C
ATOM   3567  CG  GLU G  58     133.683 142.857 114.274  1.00  0.00           C
ATOM   3568  CD  GLU G  58     134.031 141.412 113.869  1.00  0.00           C
ATOM   3569  OE1 GLU G  58     135.142 140.937 114.193  1.00  0.00           O
ATOM   3570  OE2 GLU G  58     133.183 140.746 113.226  1.00  0.00           O
ATOM   3571  C   GLU G  58     136.933 144.894 115.026  1.00  0.00           C
ATOM   3572  O   GLU G  58     136.837 146.110 115.168  1.00  0.00           O
ATOM   3573  N   ASP G  59     137.922 144.189 115.591  1.00  0.00           N
ATOM   3574  CA  ASP G  59     138.978 144.816 116.392  1.00  0.00           C
ATOM   3575  CB  ASP G  59     139.900 143.764 117.020  1.00  0.00           C
ATOM   3576  CG  ASP G  59     139.132 142.643 117.720  1.00  0.00           C
ATOM   3577  OD1 ASP G  59     138.547 142.877 118.801  1.00  0.00           O
ATOM   3578  OD2 ASP G  59     139.091 141.520 117.176  1.00  0.00           O
ATOM   3579  C   ASP G  59     139.807 145.789 115.549  1.00  0.00           C
ATOM   3580  O   ASP G  59     140.101 146.892 116.003  1.00  0.00           O
ATOM   3581  N   ILE G  60     140.138 145.412 114.307  1.00  0.00           N
ATOM   3582  CA  ILE G  60     140.839 146.287 113.357  1.00  0.00           C
ATOM   3583  CB  ILE G  60     141.282 145.507 112.096  1.00  0.00           C
ATOM   3584  CG2 ILE G  60     141.916 146.451 111.058  1.00  0.00           C
ATOM   3585  CG1 ILE G  60     142.243 144.342 112.416  1.00  0.00           C
ATOM   3586  CD1 ILE G  60     143.640 144.753 112.899  1.00  0.00           C
ATOM   3587  C   ILE G  60     139.964 147.485 112.982  1.00  0.00           C
ATOM   3588  O   ILE G  60     140.391 148.625 113.132  1.00  0.00           O
ATOM   3589  N   GLU G  61     138.732 147.249 112.532  1.00  0.00           N
ATOM   3590  CA  GLU G  61     137.804 148.302 112.094  1.00  0.00           C
ATOM   3591  CB  GLU G  61     136.509 147.679 111.562  1.00  0.00           C
ATOM   3592  CG  GLU G  61     136.724 146.930 110.242  1.00  0.00           C
ATOM   3593  CD  GLU G  61     135.443 146.268 109.699  1.00  0.00           C
ATOM   3594  OE1 GLU G  61     134.376 146.313 110.360  1.00  0.00           O
ATOM   3595  OE2 GLU G  61     135.492 145.701 108.579  1.00  0.00           O
ATOM   3596  C   GLU G  61     137.460 149.298 113.214  1.00  0.00           C
ATOM   3597  O   GLU G  61     137.235 150.480 112.945  1.00  0.00           O
ATOM   3598  N   LEU G  62     137.447 148.848 114.473  1.00  0.00           N
ATOM   3599  CA  LEU G  62     137.261 149.714 115.634  1.00  0.00           C
ATOM   3600  CB  LEU G  62     136.660 148.877 116.776  1.00  0.00           C
ATOM   3601  CG  LEU G  62     136.265 149.694 118.019  1.00  0.00           C
ATOM   3602  CD1 LEU G  62     135.186 150.735 117.704  1.00  0.00           C
ATOM   3603  CD2 LEU G  62     135.717 148.759 119.095  1.00  0.00           C
ATOM   3604  C   LEU G  62     138.561 150.428 116.043  1.00  0.00           C
ATOM   3605  O   LEU G  62     138.521 151.600 116.416  1.00  0.00           O
ATOM   3606  N   ALA G  63     139.717 149.764 115.934  1.00  0.00           N
ATOM   3607  CA  ALA G  63     141.024 150.356 116.228  1.00  0.00           C
ATOM   3608  CB  ALA G  63     142.091 149.258 116.200  1.00  0.00           C
ATOM   3609  C   ALA G  63     141.402 151.477 115.248  1.00  0.00           C
ATOM   3610  O   ALA G  63     141.980 152.483 115.653  1.00  0.00           O
ATOM   3611  N   VAL G  64     141.045 151.353 113.966  1.00  0.00           N
ATOM   3612  CA  VAL G  64     141.325 152.410 112.972  1.00  0.00           C
ATOM   3613  CB  VAL G  64     141.182 151.915 111.527  1.00  0.00           C
ATOM   3614  CG1 VAL G  64     142.212 150.809 111.309  1.00  0.00           C
ATOM   3615  CG2 VAL G  64     139.768 151.446 111.186  1.00  0.00           C
ATOM   3616  C   VAL G  64     140.475 153.657 113.183  1.00  0.00           C
ATOM   3617  O   VAL G  64     140.903 154.754 112.829  1.00  0.00           O
ATOM   3618  N   ARG G  65     139.320 153.524 113.849  1.00  0.00           N
ATOM   3619  CA  ARG G  65     138.505 154.656 114.318  1.00  0.00           C
ATOM   3620  CB  ARG G  65     137.032 154.222 114.394  1.00  0.00           C
ATOM   3621  CG  ARG G  65     136.083 155.427 114.257  1.00  0.00           C
ATOM   3622  CD  ARG G  65     134.832 155.246 115.123  1.00  0.00           C
ATOM   3623  NE  ARG G  65     134.088 156.513 115.262  1.00  0.00           N
ATOM   3624  CZ  ARG G  65     134.392 157.534 116.042  1.00  0.00           C
ATOM   3625  NH1 ARG G  65     135.451 157.532 116.808  1.00  0.00           N
ATOM   3626  NH2 ARG G  65     133.612 158.573 116.094  1.00  0.00           N
ATOM   3627  C   ARG G  65     139.029 155.266 115.633  1.00  0.00           C
ATOM   3628  O   ARG G  65     138.296 155.961 116.336  1.00  0.00           O
ATOM   3629  N   ARG G  66     140.290 154.988 115.979  1.00  0.00           N
ATOM   3630  CA  ARG G  66     141.058 155.594 117.086  1.00  0.00           C
ATOM   3631  CB  ARG G  66     141.188 154.581 118.237  1.00  0.00           C
ATOM   3632  CG  ARG G  66     139.839 154.241 118.897  1.00  0.00           C
ATOM   3633  CD  ARG G  66     139.895 152.935 119.696  1.00  0.00           C
ATOM   3634  NE  ARG G  66     140.946 152.935 120.732  1.00  0.00           N
ATOM   3635  CZ  ARG G  66     140.831 153.302 121.990  1.00  0.00           C
ATOM   3636  NH1 ARG G  66     139.743 153.833 122.485  1.00  0.00           N
ATOM   3637  NH2 ARG G  66     141.857 153.120 122.766  1.00  0.00           N
ATOM   3638  C   ARG G  66     142.430 156.123 116.626  1.00  0.00           C
ATOM   3639  O   ARG G  66     143.158 156.692 117.441  1.00  0.00           O
ATOM   3640  N   PHE G  67     142.718 156.019 115.321  1.00  0.00           N
ATOM   3641  CA  PHE G  67     143.804 156.716 114.616  1.00  0.00           C
ATOM   3642  CB  PHE G  67     143.471 158.222 114.572  1.00  0.00           C
ATOM   3643  CG  PHE G  67     142.078 158.540 114.067  1.00  0.00           C
ATOM   3644  CD1 PHE G  67     141.834 158.577 112.683  1.00  0.00           C
ATOM   3645  CE1 PHE G  67     140.536 158.836 112.213  1.00  0.00           C
ATOM   3646  CZ  PHE G  67     139.481 159.064 113.109  1.00  0.00           C
ATOM   3647  CE2 PHE G  67     139.722 159.023 114.491  1.00  0.00           C
ATOM   3648  CD2 PHE G  67     141.019 158.763 114.969  1.00  0.00           C
ATOM   3649  C   PHE G  67     145.217 156.398 115.156  1.00  0.00           C
ATOM   3650  O   PHE G  67     145.511 155.201 115.382  1.00  0.00           O
ATOM   3651  OXT PHE G  67     146.053 157.323 115.291  1.00  0.00           O
ATOM   3652  N   MET H   1     143.931 145.111  94.962  1.00  0.00           N
ATOM   3653  CA  MET H   1     144.606 144.733  96.237  1.00  0.00           C
ATOM   3654  CB  MET H   1     143.837 143.606  96.957  1.00  0.00           C
ATOM   3655  CG  MET H   1     144.380 143.275  98.354  1.00  0.00           C
ATOM   3656  SD  MET H   1     143.177 142.434  99.428  1.00  0.00           S
ATOM   3657  CE  MET H   1     142.845 140.937  98.455  1.00  0.00           C
ATOM   3658  C   MET H   1     146.081 144.396  95.983  1.00  0.00           C
ATOM   3659  O   MET H   1     146.445 143.236  95.798  1.00  0.00           O
ATOM   3660  N   GLU H   2     146.927 145.426  95.893  1.00  0.00           N
ATOM   3661  CA  GLU H   2     148.353 145.276  95.562  1.00  0.00           C
ATOM   3662  CB  GLU H   2     148.968 146.646  95.215  1.00  0.00           C
ATOM   3663  CG  GLU H   2     148.221 147.458  94.145  1.00  0.00           C
ATOM   3664  CD  GLU H   2     147.916 146.669  92.856  1.00  0.00           C
ATOM   3665  OE1 GLU H   2     148.763 145.856  92.416  1.00  0.00           O
ATOM   3666  OE2 GLU H   2     146.821 146.866  92.274  1.00  0.00           O
ATOM   3667  C   GLU H   2     149.159 144.649  96.709  1.00  0.00           C
ATOM   3668  O   GLU H   2     150.052 143.833  96.464  1.00  0.00           O
ATOM   3669  N   LEU H   3     148.858 145.027  97.959  1.00  0.00           N
ATOM   3670  CA  LEU H   3     149.617 144.571  99.124  1.00  0.00           C
ATOM   3671  CB  LEU H   3     149.314 145.429 100.368  1.00  0.00           C
ATOM   3672  CG  LEU H   3     149.706 146.912 100.264  1.00  0.00           C
ATOM   3673  CD1 LEU H   3     149.403 147.625 101.581  1.00  0.00           C
ATOM   3674  CD2 LEU H   3     151.194 147.101  99.968  1.00  0.00           C
ATOM   3675  C   LEU H   3     149.359 143.081  99.434  1.00  0.00           C
ATOM   3676  O   LEU H   3     148.197 142.653  99.455  1.00  0.00           O
ATOM   3677  N   PRO H   4     150.416 142.297  99.721  1.00  0.00           N
ATOM   3678  CD  PRO H   4     151.822 142.675  99.658  1.00  0.00           C
ATOM   3679  CG  PRO H   4     152.571 141.536 100.339  1.00  0.00           C
ATOM   3680  CB  PRO H   4     151.695 140.322 100.061  1.00  0.00           C
ATOM   3681  CA  PRO H   4     150.289 140.910 100.163  1.00  0.00           C
ATOM   3682  C   PRO H   4     149.745 140.806 101.594  1.00  0.00           C
ATOM   3683  O   PRO H   4     149.884 141.725 102.406  1.00  0.00           O
ATOM   3684  N   ILE H   5     149.145 139.663 101.919  1.00  0.00           N
ATOM   3685  CA  ILE H   5     148.498 139.407 103.209  1.00  0.00           C
ATOM   3686  CB  ILE H   5     147.340 138.399 103.020  1.00  0.00           C
ATOM   3687  CG2 ILE H   5     146.589 138.171 104.334  1.00  0.00           C
ATOM   3688  CG1 ILE H   5     146.338 138.825 101.924  1.00  0.00           C
ATOM   3689  CD1 ILE H   5     145.693 140.205 102.121  1.00  0.00           C
ATOM   3690  C   ILE H   5     149.505 138.916 104.253  1.00  0.00           C
ATOM   3691  O   ILE H   5     149.493 139.391 105.391  1.00  0.00           O
ATOM   3692  N   ALA H   6     150.393 137.991 103.878  1.00  0.00           N
ATOM   3693  CA  ALA H   6     151.322 137.354 104.812  1.00  0.00           C
ATOM   3694  CB  ALA H   6     152.118 136.258 104.096  1.00  0.00           C
ATOM   3695  C   ALA H   6     152.235 138.342 105.569  1.00  0.00           C
ATOM   3696  O   ALA H   6     152.300 138.230 106.796  1.00  0.00           O
ATOM   3697  N   PRO H   7     152.857 139.366 104.942  1.00  0.00           N
ATOM   3698  CD  PRO H   7     152.959 139.642 103.515  1.00  0.00           C
ATOM   3699  CG  PRO H   7     154.293 140.368 103.361  1.00  0.00           C
ATOM   3700  CB  PRO H   7     154.328 141.224 104.621  1.00  0.00           C
ATOM   3701  CA  PRO H   7     153.701 140.310 105.678  1.00  0.00           C
ATOM   3702  C   PRO H   7     152.916 141.115 106.710  1.00  0.00           C
ATOM   3703  O   PRO H   7     153.397 141.354 107.812  1.00  0.00           O
ATOM   3704  N   ILE H   8     151.671 141.478 106.391  1.00  0.00           N
ATOM   3705  CA  ILE H   8     150.769 142.197 107.302  1.00  0.00           C
ATOM   3706  CB  ILE H   8     149.567 142.760 106.515  1.00  0.00           C
ATOM   3707  CG2 ILE H   8     148.559 143.442 107.459  1.00  0.00           C
ATOM   3708  CG1 ILE H   8     150.090 143.756 105.457  1.00  0.00           C
ATOM   3709  CD1 ILE H   8     149.007 144.291 104.527  1.00  0.00           C
ATOM   3710  C   ILE H   8     150.340 141.292 108.456  1.00  0.00           C
ATOM   3711  O   ILE H   8     150.338 141.716 109.606  1.00  0.00           O
ATOM   3712  N   GLY H   9     150.078 140.013 108.185  1.00  0.00           N
ATOM   3713  CA  GLY H   9     149.880 139.004 109.229  1.00  0.00           C
ATOM   3714  C   GLY H   9     151.067 138.912 110.179  1.00  0.00           C
ATOM   3715  O   GLY H   9     150.888 138.925 111.394  1.00  0.00           O
ATOM   3716  N   ARG H  10     152.285 138.928 109.632  1.00  0.00           N
ATOM   3717  CA  ARG H  10     153.532 138.957 110.411  1.00  0.00           C
ATOM   3718  CB  ARG H  10     154.736 138.716 109.484  1.00  0.00           C
ATOM   3719  CG  ARG H  10     154.707 137.307 108.859  1.00  0.00           C
ATOM   3720  CD  ARG H  10     155.743 137.104 107.745  1.00  0.00           C
ATOM   3721  NE  ARG H  10     157.095 136.878 108.297  1.00  0.00           N
ATOM   3722  CZ  ARG H  10     158.013 137.790 108.542  1.00  0.00           C
ATOM   3723  NH1 ARG H  10     157.797 139.032 108.248  1.00  0.00           N
ATOM   3724  NH2 ARG H  10     159.153 137.478 109.086  1.00  0.00           N
ATOM   3725  C   ARG H  10     153.675 140.255 111.217  1.00  0.00           C
ATOM   3726  O   ARG H  10     154.119 140.195 112.356  1.00  0.00           O
ATOM   3727  N   ILE H  11     153.202 141.396 110.700  1.00  0.00           N
ATOM   3728  CA  ILE H  11     153.118 142.661 111.458  1.00  0.00           C
ATOM   3729  CB  ILE H  11     152.689 143.853 110.561  1.00  0.00           C
ATOM   3730  CG2 ILE H  11     152.343 145.094 111.403  1.00  0.00           C
ATOM   3731  CG1 ILE H  11     153.808 144.206 109.561  1.00  0.00           C
ATOM   3732  CD1 ILE H  11     153.380 145.203 108.476  1.00  0.00           C
ATOM   3733  C   ILE H  11     152.189 142.516 112.669  1.00  0.00           C
ATOM   3734  O   ILE H  11     152.587 142.845 113.783  1.00  0.00           O
ATOM   3735  N   ILE H  12     150.969 141.999 112.477  1.00  0.00           N
ATOM   3736  CA  ILE H  12     149.998 141.831 113.576  1.00  0.00           C
ATOM   3737  CB  ILE H  12     148.600 141.423 113.048  1.00  0.00           C
ATOM   3738  CG2 ILE H  12     147.599 141.346 114.219  1.00  0.00           C
ATOM   3739  CG1 ILE H  12     148.038 142.409 112.000  1.00  0.00           C
ATOM   3740  CD1 ILE H  12     146.813 141.869 111.246  1.00  0.00           C
ATOM   3741  C   ILE H  12     150.527 140.829 114.618  1.00  0.00           C
ATOM   3742  O   ILE H  12     150.421 141.063 115.821  1.00  0.00           O
ATOM   3743  N   LYS H  13     151.169 139.743 114.172  1.00  0.00           N
ATOM   3744  CA  LYS H  13     151.833 138.773 115.060  1.00  0.00           C
ATOM   3745  CB  LYS H  13     152.351 137.585 114.238  1.00  0.00           C
ATOM   3746  CG  LYS H  13     151.197 136.676 113.801  1.00  0.00           C
ATOM   3747  CD  LYS H  13     151.705 135.505 112.947  1.00  0.00           C
ATOM   3748  CE  LYS H  13     150.543 134.593 112.528  1.00  0.00           C
ATOM   3749  NZ  LYS H  13     149.922 133.912 113.700  1.00  0.00           N
ATOM   3750  C   LYS H  13     152.970 139.411 115.862  1.00  0.00           C
ATOM   3751  O   LYS H  13     153.024 139.260 117.081  1.00  0.00           O
ATOM   3752  N   ASP H  14     153.822 140.195 115.206  1.00  0.00           N
ATOM   3753  CA  ASP H  14     154.914 140.937 115.845  1.00  0.00           C
ATOM   3754  CB  ASP H  14     155.846 141.505 114.770  1.00  0.00           C
ATOM   3755  CG  ASP H  14     156.707 140.443 114.068  1.00  0.00           C
ATOM   3756  OD1 ASP H  14     156.929 139.347 114.637  1.00  0.00           O
ATOM   3757  OD2 ASP H  14     157.237 140.758 112.975  1.00  0.00           O
ATOM   3758  C   ASP H  14     154.443 142.071 116.761  1.00  0.00           C
ATOM   3759  O   ASP H  14     155.218 142.525 117.603  1.00  0.00           O
ATOM   3760  N   ALA H  15     153.199 142.534 116.618  1.00  0.00           N
ATOM   3761  CA  ALA H  15     152.593 143.504 117.526  1.00  0.00           C
ATOM   3762  CB  ALA H  15     151.398 144.155 116.819  1.00  0.00           C
ATOM   3763  C   ALA H  15     152.198 142.882 118.883  1.00  0.00           C
ATOM   3764  O   ALA H  15     151.997 143.620 119.847  1.00  0.00           O
ATOM   3765  N   GLY H  16     152.098 141.546 118.972  1.00  0.00           N
ATOM   3766  CA  GLY H  16     151.731 140.828 120.203  1.00  0.00           C
ATOM   3767  C   GLY H  16     150.472 139.968 120.122  1.00  0.00           C
ATOM   3768  O   GLY H  16     149.962 139.550 121.162  1.00  0.00           O
ATOM   3769  N   ALA H  17     149.942 139.721 118.921  1.00  0.00           N
ATOM   3770  CA  ALA H  17     148.780 138.860 118.735  1.00  0.00           C
ATOM   3771  CB  ALA H  17     148.103 139.221 117.415  1.00  0.00           C
ATOM   3772  C   ALA H  17     149.173 137.374 118.755  1.00  0.00           C
ATOM   3773  O   ALA H  17     149.985 136.928 117.941  1.00  0.00           O
ATOM   3774  N   GLU H  18     148.562 136.594 119.651  1.00  0.00           N
ATOM   3775  CA  GLU H  18     148.764 135.138 119.690  1.00  0.00           C
ATOM   3776  CB  GLU H  18     148.106 134.543 120.940  1.00  0.00           C
ATOM   3777  CG  GLU H  18     148.780 134.999 122.240  1.00  0.00           C
ATOM   3778  CD  GLU H  18     148.236 134.223 123.456  1.00  0.00           C
ATOM   3779  OE1 GLU H  18     149.017 133.910 124.389  1.00  0.00           O
ATOM   3780  OE2 GLU H  18     147.025 133.909 123.489  1.00  0.00           O
ATOM   3781  C   GLU H  18     148.178 134.457 118.444  1.00  0.00           C
ATOM   3782  O   GLU H  18     148.836 133.623 117.818  1.00  0.00           O
ATOM   3783  N   ARG H  19     146.951 134.848 118.076  1.00  0.00           N
ATOM   3784  CA  ARG H  19     146.209 134.341 116.914  1.00  0.00           C
ATOM   3785  CB  ARG H  19     145.125 133.339 117.352  1.00  0.00           C
ATOM   3786  CG  ARG H  19     145.677 132.151 118.158  1.00  0.00           C
ATOM   3787  CD  ARG H  19     144.553 131.250 118.677  1.00  0.00           C
ATOM   3788  NE  ARG H  19     143.949 130.435 117.604  1.00  0.00           N
ATOM   3789  CZ  ARG H  19     144.276 129.194 117.287  1.00  0.00           C
ATOM   3790  NH1 ARG H  19     145.172 128.522 117.950  1.00  0.00           N
ATOM   3791  NH2 ARG H  19     143.707 128.610 116.275  1.00  0.00           N
ATOM   3792  C   ARG H  19     145.611 135.515 116.145  1.00  0.00           C
ATOM   3793  O   ARG H  19     145.196 136.510 116.738  1.00  0.00           O
ATOM   3794  N   VAL H  20     145.583 135.426 114.825  1.00  0.00           N
ATOM   3795  CA  VAL H  20     145.130 136.505 113.943  1.00  0.00           C
ATOM   3796  CB  VAL H  20     146.323 137.219 113.284  1.00  0.00           C
ATOM   3797  CG1 VAL H  20     145.844 138.365 112.388  1.00  0.00           C
ATOM   3798  CG2 VAL H  20     147.301 137.804 114.303  1.00  0.00           C
ATOM   3799  C   VAL H  20     144.199 135.935 112.887  1.00  0.00           C
ATOM   3800  O   VAL H  20     144.607 135.092 112.102  1.00  0.00           O
ATOM   3801  N   SER H  21     142.969 136.431 112.815  1.00  0.00           N
ATOM   3802  CA  SER H  21     142.032 136.032 111.770  1.00  0.00           C
ATOM   3803  CB  SER H  21     140.630 136.526 112.109  1.00  0.00           C
ATOM   3804  OG  SER H  21     139.730 136.264 111.048  1.00  0.00           O
ATOM   3805  C   SER H  21     142.456 136.506 110.381  1.00  0.00           C
ATOM   3806  O   SER H  21     143.027 137.587 110.213  1.00  0.00           O
ATOM   3807  N   ASP H  22     142.096 135.731 109.360  1.00  0.00           N
ATOM   3808  CA  ASP H  22     142.253 136.130 107.961  1.00  0.00           C
ATOM   3809  CB  ASP H  22     141.816 134.982 107.043  1.00  0.00           C
ATOM   3810  CG  ASP H  22     142.714 133.744 107.160  1.00  0.00           C
ATOM   3811  OD1 ASP H  22     143.931 133.900 107.415  1.00  0.00           O
ATOM   3812  OD2 ASP H  22     142.218 132.614 106.930  1.00  0.00           O
ATOM   3813  C   ASP H  22     141.466 137.399 107.619  1.00  0.00           C
ATOM   3814  O   ASP H  22     141.974 138.260 106.902  1.00  0.00           O
ATOM   3815  N   ASP H  23     140.266 137.567 108.182  1.00  0.00           N
ATOM   3816  CA  ASP H  23     139.472 138.780 107.973  1.00  0.00           C
ATOM   3817  CB  ASP H  23     138.077 138.631 108.597  1.00  0.00           C
ATOM   3818  CG  ASP H  23     137.209 137.556 107.935  1.00  0.00           C
ATOM   3819  OD1 ASP H  23     137.308 137.355 106.701  1.00  0.00           O
ATOM   3820  OD2 ASP H  23     136.382 136.945 108.653  1.00  0.00           O
ATOM   3821  C   ASP H  23     140.177 140.015 108.535  1.00  0.00           C
ATOM   3822  O   ASP H  23     140.167 141.065 107.893  1.00  0.00           O
ATOM   3823  N   ALA H  24     140.842 139.902 109.691  1.00  0.00           N
ATOM   3824  CA  ALA H  24     141.642 140.989 110.255  1.00  0.00           C
ATOM   3825  CB  ALA H  24     142.118 140.594 111.658  1.00  0.00           C
ATOM   3826  C   ALA H  24     142.828 141.343 109.349  1.00  0.00           C
ATOM   3827  O   ALA H  24     143.062 142.523 109.084  1.00  0.00           O
ATOM   3828  N   ARG H  25     143.529 140.334 108.814  1.00  0.00           N
ATOM   3829  CA  ARG H  25     144.646 140.542 107.876  1.00  0.00           C
ATOM   3830  CB  ARG H  25     145.334 139.212 107.537  1.00  0.00           C
ATOM   3831  CG  ARG H  25     146.171 138.653 108.683  1.00  0.00           C
ATOM   3832  CD  ARG H  25     146.914 137.374 108.267  1.00  0.00           C
ATOM   3833  NE  ARG H  25     146.116 136.159 108.495  1.00  0.00           N
ATOM   3834  CZ  ARG H  25     146.271 135.291 109.481  1.00  0.00           C
ATOM   3835  NH1 ARG H  25     147.168 135.385 110.417  1.00  0.00           N
ATOM   3836  NH2 ARG H  25     145.532 134.244 109.556  1.00  0.00           N
ATOM   3837  C   ARG H  25     144.202 141.231 106.589  1.00  0.00           C
ATOM   3838  O   ARG H  25     144.801 142.230 106.207  1.00  0.00           O
ATOM   3839  N   ILE H  26     143.137 140.746 105.948  1.00  0.00           N
ATOM   3840  CA  ILE H  26     142.601 141.343 104.710  1.00  0.00           C
ATOM   3841  CB  ILE H  26     141.508 140.446 104.085  1.00  0.00           C
ATOM   3842  CG2 ILE H  26     140.891 141.130 102.848  1.00  0.00           C
ATOM   3843  CG1 ILE H  26     142.084 139.071 103.675  1.00  0.00           C
ATOM   3844  CD1 ILE H  26     141.005 138.039 103.323  1.00  0.00           C
ATOM   3845  C   ILE H  26     142.076 142.757 104.977  1.00  0.00           C
ATOM   3846  O   ILE H  26     142.316 143.668 104.190  1.00  0.00           O
ATOM   3847  N   THR H  27     141.410 142.969 106.114  1.00  0.00           N
ATOM   3848  CA  THR H  27     140.920 144.295 106.512  1.00  0.00           C
ATOM   3849  CB  THR H  27     140.113 144.220 107.815  1.00  0.00           C
ATOM   3850  CG2 THR H  27     139.599 145.582 108.261  1.00  0.00           C
ATOM   3851  OG1 THR H  27     138.986 143.397 107.644  1.00  0.00           O
ATOM   3852  C   THR H  27     142.078 145.274 106.671  1.00  0.00           C
ATOM   3853  O   THR H  27     142.077 146.333 106.048  1.00  0.00           O
ATOM   3854  N   LEU H  28     143.106 144.911 107.447  1.00  0.00           N
ATOM   3855  CA  LEU H  28     144.282 145.762 107.630  1.00  0.00           C
ATOM   3856  CB  LEU H  28     145.182 145.171 108.735  1.00  0.00           C
ATOM   3857  CG  LEU H  28     146.320 146.112 109.183  1.00  0.00           C
ATOM   3858  CD1 LEU H  28     145.784 147.420 109.771  1.00  0.00           C
ATOM   3859  CD2 LEU H  28     147.164 145.442 110.267  1.00  0.00           C
ATOM   3860  C   LEU H  28     145.039 145.975 106.310  1.00  0.00           C
ATOM   3861  O   LEU H  28     145.559 147.064 106.087  1.00  0.00           O
ATOM   3862  N   ALA H  29     145.040 144.987 105.409  1.00  0.00           N
ATOM   3863  CA  ALA H  29     145.598 145.120 104.063  1.00  0.00           C
ATOM   3864  CB  ALA H  29     145.600 143.754 103.363  1.00  0.00           C
ATOM   3865  C   ALA H  29     144.875 146.186 103.236  1.00  0.00           C
ATOM   3866  O   ALA H  29     145.517 147.117 102.751  1.00  0.00           O
ATOM   3867  N   LYS H  30     143.544 146.104 103.136  1.00  0.00           N
ATOM   3868  CA  LYS H  30     142.728 147.089 102.408  1.00  0.00           C
ATOM   3869  CB  LYS H  30     141.263 146.633 102.385  1.00  0.00           C
ATOM   3870  CG  LYS H  30     141.058 145.390 101.506  1.00  0.00           C
ATOM   3871  CD  LYS H  30     139.592 144.943 101.551  1.00  0.00           C
ATOM   3872  CE  LYS H  30     139.380 143.729 100.638  1.00  0.00           C
ATOM   3873  NZ  LYS H  30     137.953 143.301 100.626  1.00  0.00           N
ATOM   3874  C   LYS H  30     142.849 148.488 103.015  1.00  0.00           C
ATOM   3875  O   LYS H  30     142.950 149.465 102.279  1.00  0.00           O
ATOM   3876  N   ILE H  31     142.895 148.588 104.346  1.00  0.00           N
ATOM   3877  CA  ILE H  31     143.054 149.868 105.052  1.00  0.00           C
ATOM   3878  CB  ILE H  31     142.767 149.700 106.558  1.00  0.00           C
ATOM   3879  CG2 ILE H  31     143.167 150.975 107.324  1.00  0.00           C
ATOM   3880  CG1 ILE H  31     141.266 149.391 106.755  1.00  0.00           C
ATOM   3881  CD1 ILE H  31     140.896 149.014 108.189  1.00  0.00           C
ATOM   3882  C   ILE H  31     144.437 150.479 104.810  1.00  0.00           C
ATOM   3883  O   ILE H  31     144.528 151.648 104.442  1.00  0.00           O
ATOM   3884  N   LEU H  32     145.519 149.713 104.987  1.00  0.00           N
ATOM   3885  CA  LEU H  32     146.872 150.217 104.728  1.00  0.00           C
ATOM   3886  CB  LEU H  32     147.934 149.178 105.130  1.00  0.00           C
ATOM   3887  CG  LEU H  32     148.271 149.151 106.626  1.00  0.00           C
ATOM   3888  CD1 LEU H  32     149.379 148.120 106.854  1.00  0.00           C
ATOM   3889  CD2 LEU H  32     148.768 150.514 107.119  1.00  0.00           C
ATOM   3890  C   LEU H  32     147.068 150.597 103.263  1.00  0.00           C
ATOM   3891  O   LEU H  32     147.712 151.603 102.972  1.00  0.00           O
ATOM   3892  N   GLU H  33     146.489 149.830 102.341  1.00  0.00           N
ATOM   3893  CA  GLU H  33     146.501 150.154 100.918  1.00  0.00           C
ATOM   3894  CB  GLU H  33     145.947 148.954 100.146  1.00  0.00           C
ATOM   3895  CG  GLU H  33     146.004 149.137  98.625  1.00  0.00           C
ATOM   3896  CD  GLU H  33     145.701 147.834  97.865  1.00  0.00           C
ATOM   3897  OE1 GLU H  33     145.684 146.737  98.467  1.00  0.00           O
ATOM   3898  OE2 GLU H  33     145.509 147.888  96.629  1.00  0.00           O
ATOM   3899  C   GLU H  33     145.727 151.446 100.618  1.00  0.00           C
ATOM   3900  O   GLU H  33     146.197 152.270  99.838  1.00  0.00           O
ATOM   3901  N   GLU H  34     144.587 151.668 101.279  1.00  0.00           N
ATOM   3902  CA  GLU H  34     143.809 152.909 101.183  1.00  0.00           C
ATOM   3903  CB  GLU H  34     142.506 152.758 101.989  1.00  0.00           C
ATOM   3904  CG  GLU H  34     141.563 153.966 101.912  1.00  0.00           C
ATOM   3905  CD  GLU H  34     140.730 154.020 100.615  1.00  0.00           C
ATOM   3906  OE1 GLU H  34     141.023 153.293  99.635  1.00  0.00           O
ATOM   3907  OE2 GLU H  34     139.739 154.792 100.579  1.00  0.00           O
ATOM   3908  C   GLU H  34     144.615 154.122 101.674  1.00  0.00           C
ATOM   3909  O   GLU H  34     144.745 155.115 100.954  1.00  0.00           O
ATOM   3910  N   MET H  35     145.209 154.025 102.871  1.00  0.00           N
ATOM   3911  CA  MET H  35     146.086 155.066 103.418  1.00  0.00           C
ATOM   3912  CB  MET H  35     146.600 154.661 104.807  1.00  0.00           C
ATOM   3913  CG  MET H  35     145.493 154.614 105.863  1.00  0.00           C
ATOM   3914  SD  MET H  35     146.087 154.060 107.484  1.00  0.00           S
ATOM   3915  CE  MET H  35     144.567 154.287 108.445  1.00  0.00           C
ATOM   3916  C   MET H  35     147.274 155.335 102.489  1.00  0.00           C
ATOM   3917  O   MET H  35     147.597 156.490 102.217  1.00  0.00           O
ATOM   3918  N   GLY H  36     147.889 154.277 101.947  1.00  0.00           N
ATOM   3919  CA  GLY H  36     148.957 154.378 100.954  1.00  0.00           C
ATOM   3920  C   GLY H  36     148.527 155.133  99.702  1.00  0.00           C
ATOM   3921  O   GLY H  36     149.246 156.025  99.257  1.00  0.00           O
ATOM   3922  N   ARG H  37     147.336 154.836  99.171  1.00  0.00           N
ATOM   3923  CA  ARG H  37     146.760 155.522  98.004  1.00  0.00           C
ATOM   3924  CB  ARG H  37     145.422 154.851  97.644  1.00  0.00           C
ATOM   3925  CG  ARG H  37     144.946 155.172  96.217  1.00  0.00           C
ATOM   3926  CD  ARG H  37     145.598 154.267  95.166  1.00  0.00           C
ATOM   3927  NE  ARG H  37     145.201 152.855  95.367  1.00  0.00           N
ATOM   3928  CZ  ARG H  37     145.613 151.807  94.681  1.00  0.00           C
ATOM   3929  NH1 ARG H  37     146.446 151.930  93.691  1.00  0.00           N
ATOM   3930  NH2 ARG H  37     145.198 150.612  94.983  1.00  0.00           N
ATOM   3931  C   ARG H  37     146.544 157.013  98.272  1.00  0.00           C
ATOM   3932  O   ARG H  37     146.924 157.846  97.451  1.00  0.00           O
ATOM   3933  N   ASP H  38     145.976 157.353  99.424  1.00  0.00           N
ATOM   3934  CA  ASP H  38     145.713 158.739  99.818  1.00  0.00           C
ATOM   3935  CB  ASP H  38     144.868 158.777 101.097  1.00  0.00           C
ATOM   3936  CG  ASP H  38     143.445 158.222 100.913  1.00  0.00           C
ATOM   3937  OD1 ASP H  38     142.901 158.263  99.781  1.00  0.00           O
ATOM   3938  OD2 ASP H  38     142.832 157.815 101.929  1.00  0.00           O
ATOM   3939  C   ASP H  38     147.005 159.543 100.011  1.00  0.00           C
ATOM   3940  O   ASP H  38     147.151 160.623  99.430  1.00  0.00           O
ATOM   3941  N   ILE H  39     147.970 159.004 100.766  1.00  0.00           N
ATOM   3942  CA  ILE H  39     149.278 159.642 100.970  1.00  0.00           C
ATOM   3943  CB  ILE H  39     150.141 158.853 101.979  1.00  0.00           C
ATOM   3944  CG2 ILE H  39     151.566 159.444 102.062  1.00  0.00           C
ATOM   3945  CG1 ILE H  39     149.507 158.869 103.386  1.00  0.00           C
ATOM   3946  CD1 ILE H  39     150.115 157.828 104.331  1.00  0.00           C
ATOM   3947  C   ILE H  39     150.009 159.799  99.634  1.00  0.00           C
ATOM   3948  O   ILE H  39     150.575 160.859  99.370  1.00  0.00           O
ATOM   3949  N   ALA H  40     149.971 158.780  98.768  1.00  0.00           N
ATOM   3950  CA  ALA H  40     150.554 158.858  97.433  1.00  0.00           C
ATOM   3951  CB  ALA H  40     150.420 157.501  96.740  1.00  0.00           C
ATOM   3952  C   ALA H  40     149.908 159.970  96.594  1.00  0.00           C
ATOM   3953  O   ALA H  40     150.621 160.741  95.958  1.00  0.00           O
ATOM   3954  N   SER H  41     148.578 160.100  96.629  1.00  0.00           N
ATOM   3955  CA  SER H  41     147.856 161.178  95.941  1.00  0.00           C
ATOM   3956  CB  SER H  41     146.345 160.987  96.106  1.00  0.00           C
ATOM   3957  OG  SER H  41     145.641 162.025  95.447  1.00  0.00           O
ATOM   3958  C   SER H  41     148.287 162.563  96.439  1.00  0.00           C
ATOM   3959  O   SER H  41     148.635 163.430  95.637  1.00  0.00           O
ATOM   3960  N   GLU H  42     148.362 162.769  97.757  1.00  0.00           N
ATOM   3961  CA  GLU H  42     148.857 164.025  98.334  1.00  0.00           C
ATOM   3962  CB  GLU H  42     148.693 164.001  99.862  1.00  0.00           C
ATOM   3963  CG  GLU H  42     147.348 164.581 100.309  1.00  0.00           C
ATOM   3964  CD  GLU H  42     147.203 166.079  99.958  1.00  0.00           C
ATOM   3965  OE1 GLU H  42     148.220 166.810  99.895  1.00  0.00           O
ATOM   3966  OE2 GLU H  42     146.053 166.536  99.746  1.00  0.00           O
ATOM   3967  C   GLU H  42     150.319 164.313  97.965  1.00  0.00           C
ATOM   3968  O   GLU H  42     150.650 165.439  97.592  1.00  0.00           O
ATOM   3969  N   ALA H  43     151.196 163.307  98.003  1.00  0.00           N
ATOM   3970  CA  ALA H  43     152.591 163.463  97.595  1.00  0.00           C
ATOM   3971  CB  ALA H  43     153.341 162.173  97.925  1.00  0.00           C
ATOM   3972  C   ALA H  43     152.711 163.819  96.107  1.00  0.00           C
ATOM   3973  O   ALA H  43     153.531 164.661  95.738  1.00  0.00           O
ATOM   3974  N   ILE H  44     151.861 163.245  95.250  1.00  0.00           N
ATOM   3975  CA  ILE H  44     151.770 163.616  93.833  1.00  0.00           C
ATOM   3976  CB  ILE H  44     150.841 162.652  93.067  1.00  0.00           C
ATOM   3977  CG2 ILE H  44     150.451 163.215  91.685  1.00  0.00           C
ATOM   3978  CG1 ILE H  44     151.540 161.290  92.884  1.00  0.00           C
ATOM   3979  CD1 ILE H  44     150.559 160.179  92.518  1.00  0.00           C
ATOM   3980  C   ILE H  44     151.338 165.071  93.677  1.00  0.00           C
ATOM   3981  O   ILE H  44     151.986 165.812  92.940  1.00  0.00           O
ATOM   3982  N   LYS H  45     150.294 165.512  94.388  1.00  0.00           N
ATOM   3983  CA  LYS H  45     149.839 166.914  94.354  1.00  0.00           C
ATOM   3984  CB  LYS H  45     148.577 167.078  95.219  1.00  0.00           C
ATOM   3985  CG  LYS H  45     147.324 166.407  94.635  1.00  0.00           C
ATOM   3986  CD  LYS H  45     146.821 167.103  93.364  1.00  0.00           C
ATOM   3987  CE  LYS H  45     145.503 166.465  92.911  1.00  0.00           C
ATOM   3988  NZ  LYS H  45     144.940 167.160  91.721  1.00  0.00           N
ATOM   3989  C   LYS H  45     150.936 167.877  94.812  1.00  0.00           C
ATOM   3990  O   LYS H  45     151.146 168.907  94.176  1.00  0.00           O
ATOM   3991  N   LEU H  46     151.680 167.518  95.859  1.00  0.00           N
ATOM   3992  CA  LEU H  46     152.825 168.291  96.348  1.00  0.00           C
ATOM   3993  CB  LEU H  46     153.348 167.673  97.652  1.00  0.00           C
ATOM   3994  CG  LEU H  46     152.532 168.034  98.900  1.00  0.00           C
ATOM   3995  CD1 LEU H  46     153.137 167.277 100.076  1.00  0.00           C
ATOM   3996  CD2 LEU H  46     152.601 169.537  99.193  1.00  0.00           C
ATOM   3997  C   LEU H  46     153.966 168.370  95.328  1.00  0.00           C
ATOM   3998  O   LEU H  46     154.443 169.465  95.036  1.00  0.00           O
ATOM   3999  N   ALA H  47     154.378 167.243  94.748  1.00  0.00           N
ATOM   4000  CA  ALA H  47     155.427 167.210  93.731  1.00  0.00           C
ATOM   4001  CB  ALA H  47     155.708 165.743  93.392  1.00  0.00           C
ATOM   4002  C   ALA H  47     155.019 168.008  92.480  1.00  0.00           C
ATOM   4003  O   ALA H  47     155.794 168.798  91.941  1.00  0.00           O
ATOM   4004  N   ARG H  48     153.758 167.876  92.058  1.00  0.00           N
ATOM   4005  CA  ARG H  48     153.200 168.620  90.925  1.00  0.00           C
ATOM   4006  CB  ARG H  48     151.835 168.012  90.593  1.00  0.00           C
ATOM   4007  CG  ARG H  48     151.320 168.442  89.214  1.00  0.00           C
ATOM   4008  CD  ARG H  48     150.150 167.553  88.781  1.00  0.00           C
ATOM   4009  NE  ARG H  48     150.581 166.149  88.592  1.00  0.00           N
ATOM   4010  CZ  ARG H  48     149.807 165.082  88.536  1.00  0.00           C
ATOM   4011  NH1 ARG H  48     148.510 165.173  88.608  1.00  0.00           N
ATOM   4012  NH2 ARG H  48     150.331 163.898  88.399  1.00  0.00           N
ATOM   4013  C   ARG H  48     153.128 170.125  91.198  1.00  0.00           C
ATOM   4014  O   ARG H  48     153.383 170.923  90.298  1.00  0.00           O
ATOM   4015  N   HIS H  49     152.859 170.517  92.445  1.00  0.00           N
ATOM   4016  CA  HIS H  49     152.960 171.908  92.909  1.00  0.00           C
ATOM   4017  CB  HIS H  49     152.274 172.037  94.276  1.00  0.00           C
ATOM   4018  CG  HIS H  49     152.404 173.413  94.881  1.00  0.00           C
ATOM   4019  ND1 HIS H  49     153.436 173.830  95.727  1.00  0.00           N
ATOM   4020  CE1 HIS H  49     153.202 175.129  95.983  1.00  0.00           C
ATOM   4021  NE2 HIS H  49     152.091 175.537  95.344  1.00  0.00           N
ATOM   4022  CD2 HIS H  49     151.576 174.469  94.639  1.00  0.00           C
ATOM   4023  C   HIS H  49     154.414 172.409  92.957  1.00  0.00           C
ATOM   4024  O   HIS H  49     154.675 173.577  92.660  1.00  0.00           O
ATOM   4025  N   ALA H  50     155.372 171.526  93.251  1.00  0.00           N
ATOM   4026  CA  ALA H  50     156.806 171.821  93.266  1.00  0.00           C
ATOM   4027  CB  ALA H  50     157.500 170.791  94.168  1.00  0.00           C
ATOM   4028  C   ALA H  50     157.453 171.893  91.863  1.00  0.00           C
ATOM   4029  O   ALA H  50     158.670 172.063  91.752  1.00  0.00           O
ATOM   4030  N   GLY H  51     156.666 171.752  90.787  1.00  0.00           N
ATOM   4031  CA  GLY H  51     157.145 171.820  89.402  1.00  0.00           C
ATOM   4032  C   GLY H  51     157.995 170.618  88.968  1.00  0.00           C
ATOM   4033  O   GLY H  51     158.667 170.692  87.935  1.00  0.00           O
ATOM   4034  N   ARG H  52     157.979 169.526  89.744  1.00  0.00           N
ATOM   4035  CA  ARG H  52     158.686 168.272  89.444  1.00  0.00           C
ATOM   4036  CB  ARG H  52     159.548 167.838  90.644  1.00  0.00           C
ATOM   4037  CG  ARG H  52     158.731 167.206  91.777  1.00  0.00           C
ATOM   4038  CD  ARG H  52     159.544 166.904  93.033  1.00  0.00           C
ATOM   4039  NE  ARG H  52     159.974 168.141  93.713  1.00  0.00           N
ATOM   4040  CZ  ARG H  52     160.517 168.204  94.915  1.00  0.00           C
ATOM   4041  NH1 ARG H  52     160.623 167.152  95.677  1.00  0.00           N
ATOM   4042  NH2 ARG H  52     160.965 169.334  95.384  1.00  0.00           N
ATOM   4043  C   ARG H  52     157.713 167.192  88.974  1.00  0.00           C
ATOM   4044  O   ARG H  52     156.515 167.241  89.267  1.00  0.00           O
ATOM   4045  N   LYS H  53     158.235 166.198  88.261  1.00  0.00           N
ATOM   4046  CA  LYS H  53     157.478 165.039  87.759  1.00  0.00           C
ATOM   4047  CB  LYS H  53     157.819 164.842  86.276  1.00  0.00           C
ATOM   4048  CG  LYS H  53     157.284 165.991  85.405  1.00  0.00           C
ATOM   4049  CD  LYS H  53     157.708 165.812  83.944  1.00  0.00           C
ATOM   4050  CE  LYS H  53     157.049 166.872  83.056  1.00  0.00           C
ATOM   4051  NZ  LYS H  53     157.348 166.629  81.620  1.00  0.00           N
ATOM   4052  C   LYS H  53     157.767 163.769  88.562  1.00  0.00           C
ATOM   4053  O   LYS H  53     156.929 162.869  88.630  1.00  0.00           O
ATOM   4054  N   THR H  54     158.940 163.703  89.183  1.00  0.00           N
ATOM   4055  CA  THR H  54     159.411 162.587  89.997  1.00  0.00           C
ATOM   4056  CB  THR H  54     160.935 162.426  89.897  1.00  0.00           C
ATOM   4057  CG2 THR H  54     161.401 161.112  90.533  1.00  0.00           C
ATOM   4058  OG1 THR H  54     161.341 162.432  88.545  1.00  0.00           O
ATOM   4059  C   THR H  54     159.005 162.768  91.457  1.00  0.00           C
ATOM   4060  O   THR H  54     159.259 163.814  92.055  1.00  0.00           O
ATOM   4061  N   ILE H  55     158.392 161.744  92.052  1.00  0.00           N
ATOM   4062  CA  ILE H  55     158.005 161.748  93.469  1.00  0.00           C
ATOM   4063  CB  ILE H  55     156.861 160.751  93.739  1.00  0.00           C
ATOM   4064  CG2 ILE H  55     156.384 160.859  95.199  1.00  0.00           C
ATOM   4065  CG1 ILE H  55     155.677 160.939  92.770  1.00  0.00           C
ATOM   4066  CD1 ILE H  55     155.125 162.366  92.700  1.00  0.00           C
ATOM   4067  C   ILE H  55     159.216 161.433  94.336  1.00  0.00           C
ATOM   4068  O   ILE H  55     159.757 160.331  94.250  1.00  0.00           O
ATOM   4069  N   LYS H  56     159.637 162.375  95.181  1.00  0.00           N
ATOM   4070  CA  LYS H  56     160.744 162.190  96.124  1.00  0.00           C
ATOM   4071  CB  LYS H  56     161.656 163.439  96.054  1.00  0.00           C
ATOM   4072  CG  LYS H  56     163.077 163.259  96.617  1.00  0.00           C
ATOM   4073  CD  LYS H  56     163.882 162.158  95.898  1.00  0.00           C
ATOM   4074  CE  LYS H  56     165.249 161.889  96.537  1.00  0.00           C
ATOM   4075  NZ  LYS H  56     166.157 163.067  96.464  1.00  0.00           N
ATOM   4076  C   LYS H  56     160.221 161.876  97.528  1.00  0.00           C
ATOM   4077  O   LYS H  56     159.049 162.080  97.833  1.00  0.00           O
ATOM   4078  N   ALA H  57     161.097 161.385  98.408  1.00  0.00           N
ATOM   4079  CA  ALA H  57     160.759 161.126  99.813  1.00  0.00           C
ATOM   4080  CB  ALA H  57     161.998 160.574 100.519  1.00  0.00           C
ATOM   4081  C   ALA H  57     160.240 162.371 100.539  1.00  0.00           C
ATOM   4082  O   ALA H  57     159.353 162.258 101.376  1.00  0.00           O
ATOM   4083  N   GLU H  58     160.724 163.555 100.166  1.00  0.00           N
ATOM   4084  CA  GLU H  58     160.258 164.835 100.717  1.00  0.00           C
ATOM   4085  CB  GLU H  58     160.992 165.984 100.014  1.00  0.00           C
ATOM   4086  CG  GLU H  58     162.521 165.935 100.148  1.00  0.00           C
ATOM   4087  CD  GLU H  58     163.219 166.913  99.182  1.00  0.00           C
ATOM   4088  OE1 GLU H  58     164.423 166.706  98.899  1.00  0.00           O
ATOM   4089  OE2 GLU H  58     162.580 167.876  98.690  1.00  0.00           O
ATOM   4090  C   GLU H  58     158.749 165.031 100.514  1.00  0.00           C
ATOM   4091  O   GLU H  58     158.045 165.457 101.427  1.00  0.00           O
ATOM   4092  N   ASP H  59     158.242 164.672  99.330  1.00  0.00           N
ATOM   4093  CA  ASP H  59     156.820 164.772  98.996  1.00  0.00           C
ATOM   4094  CB  ASP H  59     156.616 164.473  97.505  1.00  0.00           C
ATOM   4095  CG  ASP H  59     157.505 165.351  96.609  1.00  0.00           C
ATOM   4096  OD1 ASP H  59     157.234 166.570  96.512  1.00  0.00           O
ATOM   4097  OD2 ASP H  59     158.477 164.829  96.009  1.00  0.00           O
ATOM   4098  C   ASP H  59     155.977 163.831  99.863  1.00  0.00           C
ATOM   4099  O   ASP H  59     154.925 164.230 100.358  1.00  0.00           O
ATOM   4100  N   ILE H  60     156.463 162.608 100.104  1.00  0.00           N
ATOM   4101  CA  ILE H  60     155.816 161.635 100.999  1.00  0.00           C
ATOM   4102  CB  ILE H  60     156.512 160.258 100.899  1.00  0.00           C
ATOM   4103  CG2 ILE H  60     155.933 159.270 101.925  1.00  0.00           C
ATOM   4104  CG1 ILE H  60     156.450 159.654  99.481  1.00  0.00           C
ATOM   4105  CD1 ILE H  60     155.064 159.188  99.022  1.00  0.00           C
ATOM   4106  C   ILE H  60     155.812 162.139 102.446  1.00  0.00           C
ATOM   4107  O   ILE H  60     154.771 162.149 103.099  1.00  0.00           O
ATOM   4108  N   GLU H  61     156.965 162.578 102.949  1.00  0.00           N
ATOM   4109  CA  GLU H  61     157.115 163.049 104.328  1.00  0.00           C
ATOM   4110  CB  GLU H  61     158.589 163.310 104.637  1.00  0.00           C
ATOM   4111  CG  GLU H  61     159.410 162.019 104.682  1.00  0.00           C
ATOM   4112  CD  GLU H  61     160.898 162.290 104.931  1.00  0.00           C
ATOM   4113  OE1 GLU H  61     161.287 163.476 105.025  1.00  0.00           O
ATOM   4114  OE2 GLU H  61     161.687 161.322 105.038  1.00  0.00           O
ATOM   4115  C   GLU H  61     156.334 164.334 104.611  1.00  0.00           C
ATOM   4116  O   GLU H  61     155.924 164.558 105.746  1.00  0.00           O
ATOM   4117  N   LEU H  62     156.101 165.181 103.607  1.00  0.00           N
ATOM   4118  CA  LEU H  62     155.241 166.353 103.763  1.00  0.00           C
ATOM   4119  CB  LEU H  62     155.718 167.451 102.803  1.00  0.00           C
ATOM   4120  CG  LEU H  62     154.953 168.778 102.966  1.00  0.00           C
ATOM   4121  CD1 LEU H  62     155.142 169.376 104.364  1.00  0.00           C
ATOM   4122  CD2 LEU H  62     155.447 169.798 101.942  1.00  0.00           C
ATOM   4123  C   LEU H  62     153.755 166.004 103.592  1.00  0.00           C
ATOM   4124  O   LEU H  62     152.911 166.536 104.314  1.00  0.00           O
ATOM   4125  N   ALA H  63     153.418 165.080 102.687  1.00  0.00           N
ATOM   4126  CA  ALA H  63     152.051 164.593 102.501  1.00  0.00           C
ATOM   4127  CB  ALA H  63     152.017 163.654 101.294  1.00  0.00           C
ATOM   4128  C   ALA H  63     151.521 163.860 103.740  1.00  0.00           C
ATOM   4129  O   ALA H  63     150.359 164.036 104.102  1.00  0.00           O
ATOM   4130  N   VAL H  64     152.367 163.072 104.415  1.00  0.00           N
ATOM   4131  CA  VAL H  64     151.973 162.318 105.618  1.00  0.00           C
ATOM   4132  CB  VAL H  64     153.008 161.223 105.940  1.00  0.00           C
ATOM   4133  CG1 VAL H  64     154.241 161.759 106.671  1.00  0.00           C
ATOM   4134  CG2 VAL H  64     152.397 160.116 106.799  1.00  0.00           C
ATOM   4135  C   VAL H  64     151.703 163.220 106.832  1.00  0.00           C
ATOM   4136  O   VAL H  64     150.999 162.817 107.757  1.00  0.00           O
ATOM   4137  N   ARG H  65     152.207 164.466 106.834  1.00  0.00           N
ATOM   4138  CA  ARG H  65     151.933 165.471 107.885  1.00  0.00           C
ATOM   4139  CB  ARG H  65     153.046 166.531 107.907  1.00  0.00           C
ATOM   4140  CG  ARG H  65     154.378 165.943 108.379  1.00  0.00           C
ATOM   4141  CD  ARG H  65     155.472 167.011 108.285  1.00  0.00           C
ATOM   4142  NE  ARG H  65     156.788 166.468 108.665  1.00  0.00           N
ATOM   4143  CZ  ARG H  65     157.255 166.296 109.889  1.00  0.00           C
ATOM   4144  NH1 ARG H  65     156.540 166.569 110.941  1.00  0.00           N
ATOM   4145  NH2 ARG H  65     158.459 165.833 110.075  1.00  0.00           N
ATOM   4146  C   ARG H  65     150.545 166.117 107.775  1.00  0.00           C
ATOM   4147  O   ARG H  65     150.261 167.094 108.470  1.00  0.00           O
ATOM   4148  N   ARG H  66     149.673 165.580 106.920  1.00  0.00           N
ATOM   4149  CA  ARG H  66     148.254 165.941 106.802  1.00  0.00           C
ATOM   4150  CB  ARG H  66     148.048 166.887 105.611  1.00  0.00           C
ATOM   4151  CG  ARG H  66     148.553 168.302 105.927  1.00  0.00           C
ATOM   4152  CD  ARG H  66     148.412 169.230 104.725  1.00  0.00           C
ATOM   4153  NE  ARG H  66     149.328 168.828 103.642  1.00  0.00           N
ATOM   4154  CZ  ARG H  66     149.386 169.365 102.441  1.00  0.00           C
ATOM   4155  NH1 ARG H  66     150.168 168.855 101.539  1.00  0.00           N
ATOM   4156  NH2 ARG H  66     148.671 170.404 102.115  1.00  0.00           N
ATOM   4157  C   ARG H  66     147.434 164.669 106.637  1.00  0.00           C
ATOM   4158  O   ARG H  66     147.635 163.934 105.676  1.00  0.00           O
ATOM   4159  N   PHE H  67     146.534 164.410 107.585  1.00  0.00           N
ATOM   4160  CA  PHE H  67     145.801 163.146 107.654  1.00  0.00           C
ATOM   4161  CB  PHE H  67     144.985 163.079 108.949  1.00  0.00           C
ATOM   4162  CG  PHE H  67     145.825 163.245 110.199  1.00  0.00           C
ATOM   4163  CD1 PHE H  67     146.573 162.160 110.695  1.00  0.00           C
ATOM   4164  CE1 PHE H  67     147.374 162.321 111.840  1.00  0.00           C
ATOM   4165  CZ  PHE H  67     147.435 163.568 112.487  1.00  0.00           C
ATOM   4166  CE2 PHE H  67     146.692 164.653 111.991  1.00  0.00           C
ATOM   4167  CD2 PHE H  67     145.887 164.492 110.850  1.00  0.00           C
ATOM   4168  C   PHE H  67     144.908 162.917 106.416  1.00  0.00           C
ATOM   4169  O   PHE H  67     144.318 163.863 105.886  1.00  0.00           O
ATOM   4170  N   LYS H  68     144.745 161.673 105.948  1.00  0.00           N
ATOM   4171  CA  LYS H  68     145.458 160.457 106.396  1.00  0.00           C
ATOM   4172  CB  LYS H  68     144.819 159.202 105.778  1.00  0.00           C
ATOM   4173  CG  LYS H  68     143.293 159.113 105.920  1.00  0.00           C
ATOM   4174  CD  LYS H  68     142.809 159.237 107.369  1.00  0.00           C
ATOM   4175  CE  LYS H  68     141.280 159.214 107.371  1.00  0.00           C
ATOM   4176  NZ  LYS H  68     140.742 159.375 108.743  1.00  0.00           N
ATOM   4177  C   LYS H  68     146.959 160.480 106.050  1.00  0.00           C
ATOM   4178  O   LYS H  68     147.743 159.914 106.844  1.00  0.00           O
ATOM   4179  OXT LYS H  68     147.331 161.051 105.002  1.00  0.00           O
ATOM   4180  N   MET L   1     130.195 141.000 207.029  1.00  0.00           N
ATOM   4181  CA  MET L   1     131.035 140.986 205.797  1.00  0.00           C
ATOM   4182  CB  MET L   1     131.309 139.541 205.330  1.00  0.00           C
ATOM   4183  CG  MET L   1     132.302 139.444 204.163  1.00  0.00           C
ATOM   4184  SD  MET L   1     133.082 137.810 204.019  1.00  0.00           S
ATOM   4185  CE  MET L   1     131.628 136.766 203.709  1.00  0.00           C
ATOM   4186  C   MET L   1     130.403 141.863 204.708  1.00  0.00           C
ATOM   4187  O   MET L   1     129.671 141.373 203.849  1.00  0.00           O
ATOM   4188  N   GLU L   2     130.620 143.180 204.782  1.00  0.00           N
ATOM   4189  CA  GLU L   2     130.030 144.139 203.834  1.00  0.00           C
ATOM   4190  CB  GLU L   2     130.185 145.585 204.340  1.00  0.00           C
ATOM   4191  CG  GLU L   2     129.769 145.852 205.793  1.00  0.00           C
ATOM   4192  CD  GLU L   2     128.418 145.247 206.213  1.00  0.00           C
ATOM   4193  OE1 GLU L   2     127.489 145.170 205.379  1.00  0.00           O
ATOM   4194  OE2 GLU L   2     128.269 144.856 207.396  1.00  0.00           O
ATOM   4195  C   GLU L   2     130.665 144.041 202.441  1.00  0.00           C
ATOM   4196  O   GLU L   2     129.960 144.146 201.435  1.00  0.00           O
ATOM   4197  N   LEU L   3     131.989 143.843 202.374  1.00  0.00           N
ATOM   4198  CA  LEU L   3     132.708 143.790 201.101  1.00  0.00           C
ATOM   4199  CB  LEU L   3     134.228 143.932 201.303  1.00  0.00           C
ATOM   4200  CG  LEU L   3     134.690 145.271 201.897  1.00  0.00           C
ATOM   4201  CD1 LEU L   3     136.215 145.292 202.001  1.00  0.00           C
ATOM   4202  CD2 LEU L   3     134.265 146.467 201.042  1.00  0.00           C
ATOM   4203  C   LEU L   3     132.397 142.494 200.324  1.00  0.00           C
ATOM   4204  O   LEU L   3     132.426 141.406 200.915  1.00  0.00           O
ATOM   4205  N   PRO L   4     132.146 142.586 199.005  1.00  0.00           N
ATOM   4206  CD  PRO L   4     132.036 143.806 198.216  1.00  0.00           C
ATOM   4207  CG  PRO L   4     132.042 143.343 196.765  1.00  0.00           C
ATOM   4208  CB  PRO L   4     131.408 141.959 196.834  1.00  0.00           C
ATOM   4209  CA  PRO L   4     131.966 141.418 198.148  1.00  0.00           C
ATOM   4210  C   PRO L   4     133.280 140.660 197.924  1.00  0.00           C
ATOM   4211  O   PRO L   4     134.373 141.233 197.983  1.00  0.00           O
ATOM   4212  N   ILE L   5     133.174 139.367 197.631  1.00  0.00           N
ATOM   4213  CA  ILE L   5     134.324 138.476 197.446  1.00  0.00           C
ATOM   4214  CB  ILE L   5     133.924 137.028 197.803  1.00  0.00           C
ATOM   4215  CG2 ILE L   5     135.125 136.086 197.681  1.00  0.00           C
ATOM   4216  CG1 ILE L   5     133.320 136.901 199.218  1.00  0.00           C
ATOM   4217  CD1 ILE L   5     134.210 137.409 200.362  1.00  0.00           C
ATOM   4218  C   ILE L   5     134.904 138.568 196.031  1.00  0.00           C
ATOM   4219  O   ILE L   5     136.124 138.664 195.873  1.00  0.00           O
ATOM   4220  N   ALA L   6     134.054 138.564 195.001  1.00  0.00           N
ATOM   4221  CA  ALA L   6     134.490 138.522 193.608  1.00  0.00           C
ATOM   4222  CB  ALA L   6     133.274 138.414 192.683  1.00  0.00           C
ATOM   4223  C   ALA L   6     135.436 139.674 193.208  1.00  0.00           C
ATOM   4224  O   ALA L   6     136.485 139.372 192.632  1.00  0.00           O
ATOM   4225  N   PRO L   7     135.198 140.956 193.561  1.00  0.00           N
ATOM   4226  CD  PRO L   7     133.996 141.529 194.154  1.00  0.00           C
ATOM   4227  CG  PRO L   7     133.975 142.969 193.649  1.00  0.00           C
ATOM   4228  CB  PRO L   7     135.455 143.321 193.702  1.00  0.00           C
ATOM   4229  CA  PRO L   7     136.128 142.035 193.217  1.00  0.00           C
ATOM   4230  C   PRO L   7     137.509 141.863 193.848  1.00  0.00           C
ATOM   4231  O   PRO L   7     138.525 142.131 193.217  1.00  0.00           O
ATOM   4232  N   ILE L   8     137.565 141.351 195.078  1.00  0.00           N
ATOM   4233  CA  ILE L   8     138.824 141.066 195.780  1.00  0.00           C
ATOM   4234  CB  ILE L   8     138.543 140.832 197.277  1.00  0.00           C
ATOM   4235  CG2 ILE L   8     139.830 140.442 198.026  1.00  0.00           C
ATOM   4236  CG1 ILE L   8     137.923 142.114 197.875  1.00  0.00           C
ATOM   4237  CD1 ILE L   8     137.485 141.963 199.326  1.00  0.00           C
ATOM   4238  C   ILE L   8     139.545 139.889 195.122  1.00  0.00           C
ATOM   4239  O   ILE L   8     140.752 139.938 194.916  1.00  0.00           O
ATOM   4240  N   GLY L   9     138.803 138.867 194.692  1.00  0.00           N
ATOM   4241  CA  GLY L   9     139.333 137.797 193.845  1.00  0.00           C
ATOM   4242  C   GLY L   9     139.950 138.327 192.554  1.00  0.00           C
ATOM   4243  O   GLY L   9     141.057 137.932 192.199  1.00  0.00           O
ATOM   4244  N   ARG L  10     139.292 139.295 191.907  1.00  0.00           N
ATOM   4245  CA  ARG L  10     139.819 139.997 190.723  1.00  0.00           C
ATOM   4246  CB  ARG L  10     138.746 140.914 190.108  1.00  0.00           C
ATOM   4247  CG  ARG L  10     137.531 140.136 189.577  1.00  0.00           C
ATOM   4248  CD  ARG L  10     136.356 141.065 189.251  1.00  0.00           C
ATOM   4249  NE  ARG L  10     136.561 141.788 187.985  1.00  0.00           N
ATOM   4250  CZ  ARG L  10     135.825 142.791 187.537  1.00  0.00           C
ATOM   4251  NH1 ARG L  10     134.836 143.284 188.230  1.00  0.00           N
ATOM   4252  NH2 ARG L  10     136.054 143.296 186.356  1.00  0.00           N
ATOM   4253  C   ARG L  10     141.089 140.786 191.050  1.00  0.00           C
ATOM   4254  O   ARG L  10     142.018 140.761 190.252  1.00  0.00           O
ATOM   4255  N   ILE L  11     141.189 141.394 192.238  1.00  0.00           N
ATOM   4256  CA  ILE L  11     142.427 142.051 192.708  1.00  0.00           C
ATOM   4257  CB  ILE L  11     142.219 142.814 194.041  1.00  0.00           C
ATOM   4258  CG2 ILE L  11     143.558 143.308 194.629  1.00  0.00           C
ATOM   4259  CG1 ILE L  11     141.279 144.020 193.838  1.00  0.00           C
ATOM   4260  CD1 ILE L  11     140.832 144.683 195.148  1.00  0.00           C
ATOM   4261  C   ILE L  11     143.571 141.039 192.823  1.00  0.00           C
ATOM   4262  O   ILE L  11     144.645 141.277 192.274  1.00  0.00           O
ATOM   4263  N   ILE L  12     143.355 139.904 193.499  1.00  0.00           N
ATOM   4264  CA  ILE L  12     144.400 138.879 193.680  1.00  0.00           C
ATOM   4265  CB  ILE L  12     143.968 137.783 194.687  1.00  0.00           C
ATOM   4266  CG2 ILE L  12     145.130 136.796 194.918  1.00  0.00           C
ATOM   4267  CG1 ILE L  12     143.543 138.356 196.059  1.00  0.00           C
ATOM   4268  CD1 ILE L  12     142.847 137.325 196.961  1.00  0.00           C
ATOM   4269  C   ILE L  12     144.812 138.274 192.328  1.00  0.00           C
ATOM   4270  O   ILE L  12     146.001 138.092 192.061  1.00  0.00           O
ATOM   4271  N   LYS L  13     143.850 138.020 191.435  1.00  0.00           N
ATOM   4272  CA  LYS L  13     144.121 137.540 190.069  1.00  0.00           C
ATOM   4273  CB  LYS L  13     142.802 137.191 189.365  1.00  0.00           C
ATOM   4274  CG  LYS L  13     142.209 135.873 189.886  1.00  0.00           C
ATOM   4275  CD  LYS L  13     140.878 135.573 189.186  1.00  0.00           C
ATOM   4276  CE  LYS L  13     140.316 134.232 189.674  1.00  0.00           C
ATOM   4277  NZ  LYS L  13     139.058 133.868 188.963  1.00  0.00           N
ATOM   4278  C   LYS L  13     144.923 138.554 189.249  1.00  0.00           C
ATOM   4279  O   LYS L  13     145.921 138.189 188.632  1.00  0.00           O
ATOM   4280  N   ASP L  14     144.549 139.832 189.296  1.00  0.00           N
ATOM   4281  CA  ASP L  14     145.273 140.918 188.621  1.00  0.00           C
ATOM   4282  CB  ASP L  14     144.427 142.195 188.632  1.00  0.00           C
ATOM   4283  CG  ASP L  14     143.193 142.141 187.714  1.00  0.00           C
ATOM   4284  OD1 ASP L  14     143.178 141.355 186.735  1.00  0.00           O
ATOM   4285  OD2 ASP L  14     142.266 142.958 187.929  1.00  0.00           O
ATOM   4286  C   ASP L  14     146.654 141.204 189.230  1.00  0.00           C
ATOM   4287  O   ASP L  14     147.525 141.746 188.546  1.00  0.00           O
ATOM   4288  N   ALA L  15     146.888 140.823 190.491  1.00  0.00           N
ATOM   4289  CA  ALA L  15     148.205 140.905 191.118  1.00  0.00           C
ATOM   4290  CB  ALA L  15     148.032 140.779 192.638  1.00  0.00           C
ATOM   4291  C   ALA L  15     149.204 139.873 190.549  1.00  0.00           C
ATOM   4292  O   ALA L  15     150.415 140.053 190.698  1.00  0.00           O
ATOM   4293  N   GLY L  16     148.718 138.821 189.874  1.00  0.00           N
ATOM   4294  CA  GLY L  16     149.540 137.795 189.213  1.00  0.00           C
ATOM   4295  C   GLY L  16     149.341 136.367 189.733  1.00  0.00           C
ATOM   4296  O   GLY L  16     150.204 135.515 189.513  1.00  0.00           O
ATOM   4297  N   ALA L  17     148.246 136.099 190.452  1.00  0.00           N
ATOM   4298  CA  ALA L  17     147.914 134.764 190.941  1.00  0.00           C
ATOM   4299  CB  ALA L  17     146.962 134.893 192.127  1.00  0.00           C
ATOM   4300  C   ALA L  17     147.277 133.897 189.841  1.00  0.00           C
ATOM   4301  O   ALA L  17     146.256 134.270 189.259  1.00  0.00           O
ATOM   4302  N   GLU L  18     147.848 132.715 189.592  1.00  0.00           N
ATOM   4303  CA  GLU L  18     147.272 131.751 188.643  1.00  0.00           C
ATOM   4304  CB  GLU L  18     148.257 130.607 188.379  1.00  0.00           C
ATOM   4305  CG  GLU L  18     149.518 131.075 187.642  1.00  0.00           C
ATOM   4306  CD  GLU L  18     150.399 129.889 187.208  1.00  0.00           C
ATOM   4307  OE1 GLU L  18     151.081 129.991 186.159  1.00  0.00           O
ATOM   4308  OE2 GLU L  18     150.434 128.853 187.910  1.00  0.00           O
ATOM   4309  C   GLU L  18     145.956 131.161 189.165  1.00  0.00           C
ATOM   4310  O   GLU L  18     144.963 131.105 188.434  1.00  0.00           O
ATOM   4311  N   ARG L  19     145.954 130.737 190.435  1.00  0.00           N
ATOM   4312  CA  ARG L  19     144.805 130.144 191.127  1.00  0.00           C
ATOM   4313  CB  ARG L  19     144.931 128.612 191.171  1.00  0.00           C
ATOM   4314  CG  ARG L  19     145.012 127.949 189.787  1.00  0.00           C
ATOM   4315  CD  ARG L  19     145.264 126.441 189.904  1.00  0.00           C
ATOM   4316  NE  ARG L  19     144.066 125.699 190.345  1.00  0.00           N
ATOM   4317  CZ  ARG L  19     143.140 125.154 189.573  1.00  0.00           C
ATOM   4318  NH1 ARG L  19     143.183 125.228 188.271  1.00  0.00           N
ATOM   4319  NH2 ARG L  19     142.132 124.530 190.106  1.00  0.00           N
ATOM   4320  C   ARG L  19     144.703 130.731 192.527  1.00  0.00           C
ATOM   4321  O   ARG L  19     145.722 130.949 193.184  1.00  0.00           O
ATOM   4322  N   VAL L  20     143.497 130.979 193.011  1.00  0.00           N
ATOM   4323  CA  VAL L  20     143.260 131.622 194.309  1.00  0.00           C
ATOM   4324  CB  VAL L  20     142.809 133.080 194.125  1.00  0.00           C
ATOM   4325  CG1 VAL L  20     142.587 133.766 195.477  1.00  0.00           C
ATOM   4326  CG2 VAL L  20     143.817 133.919 193.339  1.00  0.00           C
ATOM   4327  C   VAL L  20     142.223 130.838 195.096  1.00  0.00           C
ATOM   4328  O   VAL L  20     141.101 130.680 194.644  1.00  0.00           O
ATOM   4329  N   SER L  21     142.571 130.382 196.296  1.00  0.00           N
ATOM   4330  CA  SER L  21     141.627 129.711 197.188  1.00  0.00           C
ATOM   4331  CB  SER L  21     142.379 129.109 198.371  1.00  0.00           C
ATOM   4332  OG  SER L  21     141.494 128.425 199.230  1.00  0.00           O
ATOM   4333  C   SER L  21     140.528 130.657 197.675  1.00  0.00           C
ATOM   4334  O   SER L  21     140.768 131.841 197.928  1.00  0.00           O
ATOM   4335  N   ASP L  22     139.323 130.128 197.879  1.00  0.00           N
ATOM   4336  CA  ASP L  22     138.218 130.882 198.477  1.00  0.00           C
ATOM   4337  CB  ASP L  22     136.951 130.019 198.500  1.00  0.00           C
ATOM   4338  CG  ASP L  22     136.422 129.686 197.097  1.00  0.00           C
ATOM   4339  OD1 ASP L  22     136.642 130.487 196.158  1.00  0.00           O
ATOM   4340  OD2 ASP L  22     135.721 128.657 196.951  1.00  0.00           O
ATOM   4341  C   ASP L  22     138.540 131.373 199.891  1.00  0.00           C
ATOM   4342  O   ASP L  22     138.192 132.501 200.243  1.00  0.00           O
ATOM   4343  N   ASP L  23     139.272 130.582 200.681  1.00  0.00           N
ATOM   4344  CA  ASP L  23     139.708 130.996 202.015  1.00  0.00           C
ATOM   4345  CB  ASP L  23     140.411 129.835 202.732  1.00  0.00           C
ATOM   4346  CG  ASP L  23     139.486 128.655 203.066  1.00  0.00           C
ATOM   4347  OD1 ASP L  23     138.271 128.865 203.298  1.00  0.00           O
ATOM   4348  OD2 ASP L  23     139.996 127.512 203.167  1.00  0.00           O
ATOM   4349  C   ASP L  23     140.623 132.222 201.954  1.00  0.00           C
ATOM   4350  O   ASP L  23     140.506 133.115 202.791  1.00  0.00           O
ATOM   4351  N   ALA L  24     141.502 132.312 200.947  1.00  0.00           N
ATOM   4352  CA  ALA L  24     142.358 133.481 200.735  1.00  0.00           C
ATOM   4353  CB  ALA L  24     143.356 133.180 199.609  1.00  0.00           C
ATOM   4354  C   ALA L  24     141.530 134.729 200.418  1.00  0.00           C
ATOM   4355  O   ALA L  24     141.756 135.784 201.010  1.00  0.00           O
ATOM   4356  N   ARG L  25     140.526 134.595 199.543  1.00  0.00           N
ATOM   4357  CA  ARG L  25     139.615 135.697 199.197  1.00  0.00           C
ATOM   4358  CB  ARG L  25     138.662 135.279 198.070  1.00  0.00           C
ATOM   4359  CG  ARG L  25     139.338 135.220 196.704  1.00  0.00           C
ATOM   4360  CD  ARG L  25     138.326 134.877 195.603  1.00  0.00           C
ATOM   4361  NE  ARG L  25     138.171 133.424 195.419  1.00  0.00           N
ATOM   4362  CZ  ARG L  25     138.649 132.709 194.415  1.00  0.00           C
ATOM   4363  NH1 ARG L  25     139.370 133.188 193.444  1.00  0.00           N
ATOM   4364  NH2 ARG L  25     138.386 131.456 194.312  1.00  0.00           N
ATOM   4365  C   ARG L  25     138.811 136.181 200.401  1.00  0.00           C
ATOM   4366  O   ARG L  25     138.791 137.379 200.662  1.00  0.00           O
ATOM   4367  N   ILE L  26     138.203 135.271 201.163  1.00  0.00           N
ATOM   4368  CA  ILE L  26     137.432 135.623 202.370  1.00  0.00           C
ATOM   4369  CB  ILE L  26     136.683 134.393 202.933  1.00  0.00           C
ATOM   4370  CG2 ILE L  26     135.967 134.754 204.250  1.00  0.00           C
ATOM   4371  CG1 ILE L  26     135.650 133.857 201.918  1.00  0.00           C
ATOM   4372  CD1 ILE L  26     135.087 132.478 202.287  1.00  0.00           C
ATOM   4373  C   ILE L  26     138.346 136.251 203.428  1.00  0.00           C
ATOM   4374  O   ILE L  26     137.986 137.244 204.053  1.00  0.00           O
ATOM   4375  N   THR L  27     139.561 135.726 203.594  1.00  0.00           N
ATOM   4376  CA  THR L  27     140.550 136.288 204.527  1.00  0.00           C
ATOM   4377  CB  THR L  27     141.817 135.424 204.578  1.00  0.00           C
ATOM   4378  CG2 THR L  27     142.857 135.971 205.548  1.00  0.00           C
ATOM   4379  OG1 THR L  27     141.500 134.124 205.015  1.00  0.00           O
ATOM   4380  C   THR L  27     140.915 137.717 204.139  1.00  0.00           C
ATOM   4381  O   THR L  27     140.829 138.622 204.968  1.00  0.00           O
ATOM   4382  N   LEU L  28     141.271 137.950 202.870  1.00  0.00           N
ATOM   4383  CA  LEU L  28     141.598 139.290 202.387  1.00  0.00           C
ATOM   4384  CB  LEU L  28     142.182 139.197 200.962  1.00  0.00           C
ATOM   4385  CG  LEU L  28     142.824 140.508 200.464  1.00  0.00           C
ATOM   4386  CD1 LEU L  28     144.011 140.931 201.334  1.00  0.00           C
ATOM   4387  CD2 LEU L  28     143.364 140.342 199.044  1.00  0.00           C
ATOM   4388  C   LEU L  28     140.387 140.231 202.474  1.00  0.00           C
ATOM   4389  O   LEU L  28     140.555 141.402 202.795  1.00  0.00           O
ATOM   4390  N   ALA L  29     139.167 139.717 202.284  1.00  0.00           N
ATOM   4391  CA  ALA L  29     137.932 140.471 202.491  1.00  0.00           C
ATOM   4392  CB  ALA L  29     136.731 139.636 202.025  1.00  0.00           C
ATOM   4393  C   ALA L  29     137.775 140.944 203.938  1.00  0.00           C
ATOM   4394  O   ALA L  29     137.587 142.137 204.171  1.00  0.00           O
ATOM   4395  N   LYS L  30     137.928 140.039 204.913  1.00  0.00           N
ATOM   4396  CA  LYS L  30     137.873 140.378 206.344  1.00  0.00           C
ATOM   4397  CB  LYS L  30     137.995 139.099 207.186  1.00  0.00           C
ATOM   4398  CG  LYS L  30     136.754 138.200 207.076  1.00  0.00           C
ATOM   4399  CD  LYS L  30     136.972 136.908 207.873  1.00  0.00           C
ATOM   4400  CE  LYS L  30     135.720 136.021 207.814  1.00  0.00           C
ATOM   4401  NZ  LYS L  30     135.889 134.784 208.628  1.00  0.00           N
ATOM   4402  C   LYS L  30     138.964 141.379 206.735  1.00  0.00           C
ATOM   4403  O   LYS L  30     138.688 142.311 207.486  1.00  0.00           O
ATOM   4404  N   ILE L  31     140.177 141.226 206.195  1.00  0.00           N
ATOM   4405  CA  ILE L  31     141.301 142.144 206.439  1.00  0.00           C
ATOM   4406  CB  ILE L  31     142.609 141.574 205.848  1.00  0.00           C
ATOM   4407  CG2 ILE L  31     143.727 142.632 205.810  1.00  0.00           C
ATOM   4408  CG1 ILE L  31     143.079 140.356 206.672  1.00  0.00           C
ATOM   4409  CD1 ILE L  31     144.174 139.545 205.973  1.00  0.00           C
ATOM   4410  C   ILE L  31     141.009 143.544 205.886  1.00  0.00           C
ATOM   4411  O   ILE L  31     141.117 144.525 206.619  1.00  0.00           O
ATOM   4412  N   LEU L  32     140.634 143.656 204.606  1.00  0.00           N
ATOM   4413  CA  LEU L  32     140.327 144.948 203.980  1.00  0.00           C
ATOM   4414  CB  LEU L  32     140.037 144.755 202.479  1.00  0.00           C
ATOM   4415  CG  LEU L  32     141.253 144.963 201.562  1.00  0.00           C
ATOM   4416  CD1 LEU L  32     142.475 144.141 201.965  1.00  0.00           C
ATOM   4417  CD2 LEU L  32     140.852 144.597 200.132  1.00  0.00           C
ATOM   4418  C   LEU L  32     139.139 145.624 204.664  1.00  0.00           C
ATOM   4419  O   LEU L  32     139.159 146.831 204.881  1.00  0.00           O
ATOM   4420  N   GLU L  33     138.117 144.859 205.045  1.00  0.00           N
ATOM   4421  CA  GLU L  33     136.975 145.391 205.781  1.00  0.00           C
ATOM   4422  CB  GLU L  33     135.887 144.316 205.842  1.00  0.00           C
ATOM   4423  CG  GLU L  33     134.604 144.820 206.511  1.00  0.00           C
ATOM   4424  CD  GLU L  33     133.437 143.836 206.364  1.00  0.00           C
ATOM   4425  OE1 GLU L  33     133.473 142.942 205.491  1.00  0.00           O
ATOM   4426  OE2 GLU L  33     132.439 143.981 207.109  1.00  0.00           O
ATOM   4427  C   GLU L  33     137.374 145.891 207.176  1.00  0.00           C
ATOM   4428  O   GLU L  33     136.948 146.969 207.581  1.00  0.00           O
ATOM   4429  N   GLU L  34     138.235 145.164 207.891  1.00  0.00           N
ATOM   4430  CA  GLU L  34     138.776 145.588 209.185  1.00  0.00           C
ATOM   4431  CB  GLU L  34     139.647 144.463 209.765  1.00  0.00           C
ATOM   4432  CG  GLU L  34     140.318 144.846 211.090  1.00  0.00           C
ATOM   4433  CD  GLU L  34     141.261 143.752 211.630  1.00  0.00           C
ATOM   4434  OE1 GLU L  34     141.640 142.814 210.888  1.00  0.00           O
ATOM   4435  OE2 GLU L  34     141.647 143.836 212.822  1.00  0.00           O
ATOM   4436  C   GLU L  34     139.572 146.896 209.064  1.00  0.00           C
ATOM   4437  O   GLU L  34     139.301 147.852 209.796  1.00  0.00           O
ATOM   4438  N   MET L  35     140.506 146.968 208.107  1.00  0.00           N
ATOM   4439  CA  MET L  35     141.256 148.192 207.810  1.00  0.00           C
ATOM   4440  CB  MET L  35     142.223 147.963 206.640  1.00  0.00           C
ATOM   4441  CG  MET L  35     143.377 147.021 206.992  1.00  0.00           C
ATOM   4442  SD  MET L  35     144.476 146.702 205.587  1.00  0.00           S
ATOM   4443  CE  MET L  35     145.753 145.734 206.431  1.00  0.00           C
ATOM   4444  C   MET L  35     140.308 149.345 207.469  1.00  0.00           C
ATOM   4445  O   MET L  35     140.478 150.454 207.975  1.00  0.00           O
ATOM   4446  N   GLY L  36     139.273 149.077 206.667  1.00  0.00           N
ATOM   4447  CA  GLY L  36     138.241 150.047 206.309  1.00  0.00           C
ATOM   4448  C   GLY L  36     137.510 150.599 207.529  1.00  0.00           C
ATOM   4449  O   GLY L  36     137.392 151.815 207.664  1.00  0.00           O
ATOM   4450  N   ARG L  37     137.079 149.729 208.450  1.00  0.00           N
ATOM   4451  CA  ARG L  37     136.412 150.124 209.705  1.00  0.00           C
ATOM   4452  CB  ARG L  37     135.926 148.876 210.461  1.00  0.00           C
ATOM   4453  CG  ARG L  37     134.723 148.220 209.776  1.00  0.00           C
ATOM   4454  CD  ARG L  37     134.261 146.977 210.538  1.00  0.00           C
ATOM   4455  NE  ARG L  37     133.230 146.240 209.781  1.00  0.00           N
ATOM   4456  CZ  ARG L  37     131.951 146.538 209.645  1.00  0.00           C
ATOM   4457  NH1 ARG L  37     131.408 147.584 210.203  1.00  0.00           N
ATOM   4458  NH2 ARG L  37     131.193 145.768 208.923  1.00  0.00           N
ATOM   4459  C   ARG L  37     137.323 150.956 210.608  1.00  0.00           C
ATOM   4460  O   ARG L  37     136.895 151.991 211.115  1.00  0.00           O
ATOM   4461  N   ASP L  38     138.575 150.543 210.781  1.00  0.00           N
ATOM   4462  CA  ASP L  38     139.546 151.264 211.613  1.00  0.00           C
ATOM   4463  CB  ASP L  38     140.829 150.438 211.766  1.00  0.00           C
ATOM   4464  CG  ASP L  38     140.639 149.137 212.566  1.00  0.00           C
ATOM   4465  OD1 ASP L  38     139.713 149.052 213.411  1.00  0.00           O
ATOM   4466  OD2 ASP L  38     141.478 148.219 212.407  1.00  0.00           O
ATOM   4467  C   ASP L  38     139.873 152.654 211.053  1.00  0.00           C
ATOM   4468  O   ASP L  38     139.789 153.649 211.778  1.00  0.00           O
ATOM   4469  N   ILE L  39     140.186 152.739 209.755  1.00  0.00           N
ATOM   4470  CA  ILE L  39     140.450 154.011 209.070  1.00  0.00           C
ATOM   4471  CB  ILE L  39     140.902 153.767 207.613  1.00  0.00           C
ATOM   4472  CG2 ILE L  39     140.940 155.086 206.815  1.00  0.00           C
ATOM   4473  CG1 ILE L  39     142.299 153.107 207.579  1.00  0.00           C
ATOM   4474  CD1 ILE L  39     142.637 152.461 206.229  1.00  0.00           C
ATOM   4475  C   ILE L  39     139.215 154.912 209.119  1.00  0.00           C
ATOM   4476  O   ILE L  39     139.343 156.103 209.400  1.00  0.00           O
ATOM   4477  N   ALA L  40     138.018 154.362 208.889  1.00  0.00           N
ATOM   4478  CA  ALA L  40     136.774 155.116 208.991  1.00  0.00           C
ATOM   4479  CB  ALA L  40     135.602 154.224 208.574  1.00  0.00           C
ATOM   4480  C   ALA L  40     136.570 155.676 210.407  1.00  0.00           C
ATOM   4481  O   ALA L  40     136.225 156.845 210.550  1.00  0.00           O
ATOM   4482  N   SER L  41     136.837 154.884 211.449  1.00  0.00           N
ATOM   4483  CA  SER L  41     136.762 155.335 212.845  1.00  0.00           C
ATOM   4484  CB  SER L  41     136.999 154.151 213.788  1.00  0.00           C
ATOM   4485  OG  SER L  41     136.938 154.575 215.139  1.00  0.00           O
ATOM   4486  C   SER L  41     137.747 156.474 213.142  1.00  0.00           C
ATOM   4487  O   SER L  41     137.358 157.504 213.695  1.00  0.00           O
ATOM   4488  N   GLU L  42     139.011 156.353 212.719  1.00  0.00           N
ATOM   4489  CA  GLU L  42     139.995 157.441 212.834  1.00  0.00           C
ATOM   4490  CB  GLU L  42     141.370 156.986 212.318  1.00  0.00           C
ATOM   4491  CG  GLU L  42     142.195 156.228 213.367  1.00  0.00           C
ATOM   4492  CD  GLU L  42     142.665 157.108 214.546  1.00  0.00           C
ATOM   4493  OE1 GLU L  42     142.920 158.325 214.380  1.00  0.00           O
ATOM   4494  OE2 GLU L  42     142.787 156.567 215.670  1.00  0.00           O
ATOM   4495  C   GLU L  42     139.542 158.700 212.088  1.00  0.00           C
ATOM   4496  O   GLU L  42     139.536 159.786 212.667  1.00  0.00           O
ATOM   4497  N   ALA L  43     139.084 158.570 210.843  1.00  0.00           N
ATOM   4498  CA  ALA L  43     138.575 159.695 210.062  1.00  0.00           C
ATOM   4499  CB  ALA L  43     138.243 159.203 208.654  1.00  0.00           C
ATOM   4500  C   ALA L  43     137.356 160.356 210.725  1.00  0.00           C
ATOM   4501  O   ALA L  43     137.243 161.580 210.708  1.00  0.00           O
ATOM   4502  N   ILE L  44     136.478 159.572 211.363  1.00  0.00           N
ATOM   4503  CA  ILE L  44     135.363 160.089 212.167  1.00  0.00           C
ATOM   4504  CB  ILE L  44     134.426 158.949 212.631  1.00  0.00           C
ATOM   4505  CG2 ILE L  44     133.487 159.411 213.763  1.00  0.00           C
ATOM   4506  CG1 ILE L  44     133.576 158.443 211.448  1.00  0.00           C
ATOM   4507  CD1 ILE L  44     132.970 157.064 211.707  1.00  0.00           C
ATOM   4508  C   ILE L  44     135.875 160.922 213.339  1.00  0.00           C
ATOM   4509  O   ILE L  44     135.409 162.044 213.521  1.00  0.00           O
ATOM   4510  N   LYS L  45     136.851 160.424 214.107  1.00  0.00           N
ATOM   4511  CA  LYS L  45     137.436 161.180 215.229  1.00  0.00           C
ATOM   4512  CB  LYS L  45     138.451 160.309 215.984  1.00  0.00           C
ATOM   4513  CG  LYS L  45     137.766 159.167 216.753  1.00  0.00           C
ATOM   4514  CD  LYS L  45     138.758 158.306 217.546  1.00  0.00           C
ATOM   4515  CE  LYS L  45     139.765 157.593 216.634  1.00  0.00           C
ATOM   4516  NZ  LYS L  45     140.679 156.717 217.414  1.00  0.00           N
ATOM   4517  C   LYS L  45     138.083 162.486 214.758  1.00  0.00           C
ATOM   4518  O   LYS L  45     137.876 163.526 215.380  1.00  0.00           O
ATOM   4519  N   LEU L  46     138.799 162.457 213.632  1.00  0.00           N
ATOM   4520  CA  LEU L  46     139.404 163.640 213.007  1.00  0.00           C
ATOM   4521  CB  LEU L  46     140.276 163.197 211.816  1.00  0.00           C
ATOM   4522  CG  LEU L  46     141.751 162.907 212.143  1.00  0.00           C
ATOM   4523  CD1 LEU L  46     142.002 161.916 213.281  1.00  0.00           C
ATOM   4524  CD2 LEU L  46     142.422 162.343 210.893  1.00  0.00           C
ATOM   4525  C   LEU L  46     138.341 164.657 212.553  1.00  0.00           C
ATOM   4526  O   LEU L  46     138.431 165.832 212.908  1.00  0.00           O
ATOM   4527  N   ALA L  47     137.312 164.224 211.821  1.00  0.00           N
ATOM   4528  CA  ALA L  47     136.242 165.104 211.348  1.00  0.00           C
ATOM   4529  CB  ALA L  47     135.320 164.310 210.421  1.00  0.00           C
ATOM   4530  C   ALA L  47     135.440 165.712 212.510  1.00  0.00           C
ATOM   4531  O   ALA L  47     135.120 166.903 212.495  1.00  0.00           O
ATOM   4532  N   ARG L  48     135.175 164.910 213.549  1.00  0.00           N
ATOM   4533  CA  ARG L  48     134.491 165.340 214.773  1.00  0.00           C
ATOM   4534  CB  ARG L  48     134.127 164.089 215.583  1.00  0.00           C
ATOM   4535  CG  ARG L  48     133.120 164.381 216.705  1.00  0.00           C
ATOM   4536  CD  ARG L  48     132.554 163.076 217.277  1.00  0.00           C
ATOM   4537  NE  ARG L  48     131.764 162.336 216.267  1.00  0.00           N
ATOM   4538  CZ  ARG L  48     131.393 161.071 216.325  1.00  0.00           C
ATOM   4539  NH1 ARG L  48     131.679 160.320 217.350  1.00  0.00           N
ATOM   4540  NH2 ARG L  48     130.717 160.538 215.346  1.00  0.00           N
ATOM   4541  C   ARG L  48     135.325 166.339 215.577  1.00  0.00           C
ATOM   4542  O   ARG L  48     134.773 167.279 216.148  1.00  0.00           O
ATOM   4543  N   HIS L  49     136.652 166.189 215.566  1.00  0.00           N
ATOM   4544  CA  HIS L  49     137.589 167.185 216.101  1.00  0.00           C
ATOM   4545  CB  HIS L  49     138.983 166.552 216.227  1.00  0.00           C
ATOM   4546  CG  HIS L  49     140.042 167.525 216.680  1.00  0.00           C
ATOM   4547  ND1 HIS L  49     140.833 168.310 215.835  1.00  0.00           N
ATOM   4548  CE1 HIS L  49     141.595 169.069 216.641  1.00  0.00           C
ATOM   4549  NE2 HIS L  49     141.321 168.801 217.930  1.00  0.00           N
ATOM   4550  CD2 HIS L  49     140.340 167.834 217.975  1.00  0.00           C
ATOM   4551  C   HIS L  49     137.625 168.473 215.258  1.00  0.00           C
ATOM   4552  O   HIS L  49     137.754 169.566 215.812  1.00  0.00           O
ATOM   4553  N   ALA L  50     137.433 168.368 213.941  1.00  0.00           N
ATOM   4554  CA  ALA L  50     137.378 169.499 213.010  1.00  0.00           C
ATOM   4555  CB  ALA L  50     137.721 168.987 211.604  1.00  0.00           C
ATOM   4556  C   ALA L  50     136.044 170.284 213.034  1.00  0.00           C
ATOM   4557  O   ALA L  50     135.824 171.156 212.188  1.00  0.00           O
ATOM   4558  N   GLY L  51     135.140 169.988 213.978  1.00  0.00           N
ATOM   4559  CA  GLY L  51     133.843 170.662 214.112  1.00  0.00           C
ATOM   4560  C   GLY L  51     132.834 170.307 213.010  1.00  0.00           C
ATOM   4561  O   GLY L  51     131.824 170.999 212.861  1.00  0.00           O
ATOM   4562  N   ARG L  52     133.108 169.247 212.240  1.00  0.00           N
ATOM   4563  CA  ARG L  52     132.245 168.722 211.177  1.00  0.00           C
ATOM   4564  CB  ARG L  52     133.050 168.536 209.886  1.00  0.00           C
ATOM   4565  CG  ARG L  52     133.522 169.874 209.296  1.00  0.00           C
ATOM   4566  CD  ARG L  52     134.171 169.668 207.926  1.00  0.00           C
ATOM   4567  NE  ARG L  52     135.350 168.779 207.981  1.00  0.00           N
ATOM   4568  CZ  ARG L  52     136.092 168.435 206.945  1.00  0.00           C
ATOM   4569  NH1 ARG L  52     135.845 168.886 205.745  1.00  0.00           N
ATOM   4570  NH2 ARG L  52     137.116 167.646 207.076  1.00  0.00           N
ATOM   4571  C   ARG L  52     131.590 167.410 211.599  1.00  0.00           C
ATOM   4572  O   ARG L  52     132.108 166.667 212.436  1.00  0.00           O
ATOM   4573  N   LYS L  53     130.447 167.117 210.994  1.00  0.00           N
ATOM   4574  CA  LYS L  53     129.692 165.867 211.133  1.00  0.00           C
ATOM   4575  CB  LYS L  53     128.225 166.213 211.414  1.00  0.00           C
ATOM   4576  CG  LYS L  53     128.046 166.887 212.784  1.00  0.00           C
ATOM   4577  CD  LYS L  53     126.593 167.329 212.986  1.00  0.00           C
ATOM   4578  CE  LYS L  53     126.380 167.823 214.420  1.00  0.00           C
ATOM   4579  NZ  LYS L  53     124.940 168.074 214.696  1.00  0.00           N
ATOM   4580  C   LYS L  53     129.817 164.992 209.887  1.00  0.00           C
ATOM   4581  O   LYS L  53     129.729 163.768 209.997  1.00  0.00           O
ATOM   4582  N   THR L  54     130.039 165.597 208.716  1.00  0.00           N
ATOM   4583  CA  THR L  54     130.273 164.872 207.464  1.00  0.00           C
ATOM   4584  CB  THR L  54     129.752 165.640 206.243  1.00  0.00           C
ATOM   4585  CG2 THR L  54     130.564 166.878 205.877  1.00  0.00           C
ATOM   4586  OG1 THR L  54     129.802 164.783 205.125  1.00  0.00           O
ATOM   4587  C   THR L  54     131.739 164.468 207.290  1.00  0.00           C
ATOM   4588  O   THR L  54     132.650 165.267 207.524  1.00  0.00           O
ATOM   4589  N   ILE L  55     131.980 163.218 206.885  1.00  0.00           N
ATOM   4590  CA  ILE L  55     133.330 162.719 206.591  1.00  0.00           C
ATOM   4591  CB  ILE L  55     133.436 161.194 206.796  1.00  0.00           C
ATOM   4592  CG2 ILE L  55     134.897 160.731 206.633  1.00  0.00           C
ATOM   4593  CG1 ILE L  55     132.876 160.747 208.160  1.00  0.00           C
ATOM   4594  CD1 ILE L  55     133.469 161.483 209.364  1.00  0.00           C
ATOM   4595  C   ILE L  55     133.716 163.110 205.171  1.00  0.00           C
ATOM   4596  O   ILE L  55     133.110 162.618 204.217  1.00  0.00           O
ATOM   4597  N   LYS L  56     134.721 163.973 205.022  1.00  0.00           N
ATOM   4598  CA  LYS L  56     135.266 164.399 203.729  1.00  0.00           C
ATOM   4599  CB  LYS L  56     135.392 165.938 203.729  1.00  0.00           C
ATOM   4600  CG  LYS L  56     135.421 166.605 202.338  1.00  0.00           C
ATOM   4601  CD  LYS L  56     134.180 166.311 201.493  1.00  0.00           C
ATOM   4602  CE  LYS L  56     134.242 167.025 200.142  1.00  0.00           C
ATOM   4603  NZ  LYS L  56     133.094 166.631 199.288  1.00  0.00           N
ATOM   4604  C   LYS L  56     136.570 163.653 203.416  1.00  0.00           C
ATOM   4605  O   LYS L  56     137.130 162.955 204.264  1.00  0.00           O
ATOM   4606  N   ALA L  57     137.044 163.742 202.172  1.00  0.00           N
ATOM   4607  CA  ALA L  57     138.228 163.007 201.725  1.00  0.00           C
ATOM   4608  CB  ALA L  57     138.430 163.257 200.232  1.00  0.00           C
ATOM   4609  C   ALA L  57     139.501 163.361 202.503  1.00  0.00           C
ATOM   4610  O   ALA L  57     140.320 162.479 202.740  1.00  0.00           O
ATOM   4611  N   GLU L  58     139.659 164.605 202.958  1.00  0.00           N
ATOM   4612  CA  GLU L  58     140.813 165.022 203.760  1.00  0.00           C
ATOM   4613  CB  GLU L  58     140.792 166.533 204.060  1.00  0.00           C
ATOM   4614  CG  GLU L  58     140.771 167.444 202.820  1.00  0.00           C
ATOM   4615  CD  GLU L  58     139.383 167.597 202.170  1.00  0.00           C
ATOM   4616  OE1 GLU L  58     138.399 167.026 202.688  1.00  0.00           O
ATOM   4617  OE2 GLU L  58     139.281 168.299 201.134  1.00  0.00           O
ATOM   4618  C   GLU L  58     140.878 164.262 205.088  1.00  0.00           C
ATOM   4619  O   GLU L  58     141.967 163.893 205.521  1.00  0.00           O
ATOM   4620  N   ASP L  59     139.731 163.980 205.718  1.00  0.00           N
ATOM   4621  CA  ASP L  59     139.686 163.192 206.952  1.00  0.00           C
ATOM   4622  CB  ASP L  59     138.268 163.143 207.531  1.00  0.00           C
ATOM   4623  CG  ASP L  59     137.621 164.528 207.638  1.00  0.00           C
ATOM   4624  OD1 ASP L  59     138.039 165.343 208.496  1.00  0.00           O
ATOM   4625  OD2 ASP L  59     136.683 164.802 206.858  1.00  0.00           O
ATOM   4626  C   ASP L  59     140.197 161.768 206.719  1.00  0.00           C
ATOM   4627  O   ASP L  59     140.965 161.255 207.530  1.00  0.00           O
ATOM   4628  N   ILE L  60     139.825 161.148 205.591  1.00  0.00           N
ATOM   4629  CA  ILE L  60     140.326 159.827 205.191  1.00  0.00           C
ATOM   4630  CB  ILE L  60     139.550 159.276 203.972  1.00  0.00           C
ATOM   4631  CG2 ILE L  60     140.153 157.945 203.489  1.00  0.00           C
ATOM   4632  CG1 ILE L  60     138.039 159.110 204.245  1.00  0.00           C
ATOM   4633  CD1 ILE L  60     137.667 158.002 205.239  1.00  0.00           C
ATOM   4634  C   ILE L  60     141.829 159.888 204.904  1.00  0.00           C
ATOM   4635  O   ILE L  60     142.594 159.129 205.489  1.00  0.00           O
ATOM   4636  N   GLU L  61     142.269 160.802 204.038  1.00  0.00           N
ATOM   4637  CA  GLU L  61     143.676 160.939 203.638  1.00  0.00           C
ATOM   4638  CB  GLU L  61     143.820 162.035 202.575  1.00  0.00           C
ATOM   4639  CG  GLU L  61     143.185 161.633 201.239  1.00  0.00           C
ATOM   4640  CD  GLU L  61     143.281 162.732 200.163  1.00  0.00           C
ATOM   4641  OE1 GLU L  61     143.773 163.853 200.444  1.00  0.00           O
ATOM   4642  OE2 GLU L  61     142.867 162.471 199.008  1.00  0.00           O
ATOM   4643  C   GLU L  61     144.606 161.261 204.819  1.00  0.00           C
ATOM   4644  O   GLU L  61     145.765 160.843 204.828  1.00  0.00           O
ATOM   4645  N   LEU L  62     144.106 161.974 205.833  1.00  0.00           N
ATOM   4646  CA  LEU L  62     144.840 162.241 207.067  1.00  0.00           C
ATOM   4647  CB  LEU L  62     144.301 163.542 207.682  1.00  0.00           C
ATOM   4648  CG  LEU L  62     145.092 164.034 208.908  1.00  0.00           C
ATOM   4649  CD1 LEU L  62     146.548 164.353 208.562  1.00  0.00           C
ATOM   4650  CD2 LEU L  62     144.443 165.304 209.459  1.00  0.00           C
ATOM   4651  C   LEU L  62     144.786 161.057 208.048  1.00  0.00           C
ATOM   4652  O   LEU L  62     145.787 160.757 208.699  1.00  0.00           O
ATOM   4653  N   ALA L  63     143.655 160.347 208.130  1.00  0.00           N
ATOM   4654  CA  ALA L  63     143.502 159.160 208.974  1.00  0.00           C
ATOM   4655  CB  ALA L  63     142.032 158.735 208.985  1.00  0.00           C
ATOM   4656  C   ALA L  63     144.379 157.987 208.513  1.00  0.00           C
ATOM   4657  O   ALA L  63     144.925 157.258 209.341  1.00  0.00           O
ATOM   4658  N   VAL L  64     144.567 157.806 207.201  1.00  0.00           N
ATOM   4659  CA  VAL L  64     145.437 156.732 206.678  1.00  0.00           C
ATOM   4660  CB  VAL L  64     145.211 156.465 205.186  1.00  0.00           C
ATOM   4661  CG1 VAL L  64     143.768 155.997 205.007  1.00  0.00           C
ATOM   4662  CG2 VAL L  64     145.527 157.668 204.298  1.00  0.00           C
ATOM   4663  C   VAL L  64     146.916 156.993 206.947  1.00  0.00           C
ATOM   4664  O   VAL L  64     147.687 156.044 207.068  1.00  0.00           O
ATOM   4665  N   ARG L  65     147.306 158.259 207.148  1.00  0.00           N
ATOM   4666  CA  ARG L  65     148.641 158.643 207.634  1.00  0.00           C
ATOM   4667  CB  ARG L  65     148.985 160.052 207.124  1.00  0.00           C
ATOM   4668  CG  ARG L  65     150.508 160.263 207.042  1.00  0.00           C
ATOM   4669  CD  ARG L  65     150.884 161.717 207.341  1.00  0.00           C
ATOM   4670  NE  ARG L  65     152.333 161.855 207.586  1.00  0.00           N
ATOM   4671  CZ  ARG L  65     152.973 161.573 208.709  1.00  0.00           C
ATOM   4672  NH1 ARG L  65     152.364 161.082 209.755  1.00  0.00           N
ATOM   4673  NH2 ARG L  65     154.256 161.778 208.800  1.00  0.00           N
ATOM   4674  C   ARG L  65     148.785 158.502 209.164  1.00  0.00           C
ATOM   4675  O   ARG L  65     149.675 159.098 209.770  1.00  0.00           O
ATOM   4676  N   ARG L  66     147.896 157.727 209.795  1.00  0.00           N
ATOM   4677  CA  ARG L  66     147.947 157.295 211.205  1.00  0.00           C
ATOM   4678  CB  ARG L  66     146.903 158.071 212.025  1.00  0.00           C
ATOM   4679  CG  ARG L  66     147.241 159.565 212.172  1.00  0.00           C
ATOM   4680  CD  ARG L  66     145.990 160.395 212.481  1.00  0.00           C
ATOM   4681  NE  ARG L  66     145.331 159.986 213.735  1.00  0.00           N
ATOM   4682  CZ  ARG L  66     145.597 160.408 214.954  1.00  0.00           C
ATOM   4683  NH1 ARG L  66     146.547 161.266 215.214  1.00  0.00           N
ATOM   4684  NH2 ARG L  66     144.870 159.950 215.928  1.00  0.00           N
ATOM   4685  C   ARG L  66     147.778 155.773 211.360  1.00  0.00           C
ATOM   4686  O   ARG L  66     147.835 155.271 212.486  1.00  0.00           O
ATOM   4687  N   PHE L  67     147.666 155.054 210.235  1.00  0.00           N
ATOM   4688  CA  PHE L  67     147.803 153.594 210.130  1.00  0.00           C
ATOM   4689  CB  PHE L  67     149.275 153.223 210.398  1.00  0.00           C
ATOM   4690  CG  PHE L  67     150.279 154.019 209.587  1.00  0.00           C
ATOM   4691  CD1 PHE L  67     150.561 153.635 208.266  1.00  0.00           C
ATOM   4692  CE1 PHE L  67     151.465 154.391 207.500  1.00  0.00           C
ATOM   4693  CZ  PHE L  67     152.094 155.520 208.044  1.00  0.00           C
ATOM   4694  CE2 PHE L  67     151.811 155.907 209.362  1.00  0.00           C
ATOM   4695  CD2 PHE L  67     150.907 155.156 210.134  1.00  0.00           C
ATOM   4696  C   PHE L  67     146.786 152.800 210.982  1.00  0.00           C
ATOM   4697  O   PHE L  67     145.584 153.153 210.958  1.00  0.00           O
ATOM   4698  OXT PHE L  67     147.167 151.794 211.627  1.00  0.00           O
ATOM   4699  N   MET M   1     139.475 150.292 189.131  1.00  0.00           N
ATOM   4700  CA  MET M   1     138.703 150.423 190.402  1.00  0.00           C
ATOM   4701  CB  MET M   1     138.037 151.811 190.507  1.00  0.00           C
ATOM   4702  CG  MET M   1     137.357 152.076 191.857  1.00  0.00           C
ATOM   4703  SD  MET M   1     137.118 153.841 192.223  1.00  0.00           S
ATOM   4704  CE  MET M   1     136.071 154.337 190.824  1.00  0.00           C
ATOM   4705  C   MET M   1     137.714 149.261 190.549  1.00  0.00           C
ATOM   4706  O   MET M   1     136.543 149.372 190.184  1.00  0.00           O
ATOM   4707  N   GLU M   2     138.201 148.108 191.016  1.00  0.00           N
ATOM   4708  CA  GLU M   2     137.402 146.877 191.126  1.00  0.00           C
ATOM   4709  CB  GLU M   2     138.320 145.666 191.383  1.00  0.00           C
ATOM   4710  CG  GLU M   2     139.489 145.497 190.398  1.00  0.00           C
ATOM   4711  CD  GLU M   2     139.071 145.547 188.915  1.00  0.00           C
ATOM   4712  OE1 GLU M   2     137.992 145.015 188.562  1.00  0.00           O
ATOM   4713  OE2 GLU M   2     139.830 146.118 188.094  1.00  0.00           O
ATOM   4714  C   GLU M   2     136.359 146.950 192.251  1.00  0.00           C
ATOM   4715  O   GLU M   2     135.239 146.461 192.089  1.00  0.00           O
ATOM   4716  N   LEU M   3     136.720 147.550 193.394  1.00  0.00           N
ATOM   4717  CA  LEU M   3     135.847 147.598 194.567  1.00  0.00           C
ATOM   4718  CB  LEU M   3     136.626 147.994 195.836  1.00  0.00           C
ATOM   4719  CG  LEU M   3     137.728 147.017 196.273  1.00  0.00           C
ATOM   4720  CD1 LEU M   3     138.374 147.503 197.569  1.00  0.00           C
ATOM   4721  CD2 LEU M   3     137.191 145.607 196.525  1.00  0.00           C
ATOM   4722  C   LEU M   3     134.652 148.553 194.359  1.00  0.00           C
ATOM   4723  O   LEU M   3     134.847 149.685 193.897  1.00  0.00           O
ATOM   4724  N   PRO M   4     133.430 148.134 194.736  1.00  0.00           N
ATOM   4725  CD  PRO M   4     133.074 146.809 195.225  1.00  0.00           C
ATOM   4726  CG  PRO M   4     131.661 146.951 195.772  1.00  0.00           C
ATOM   4727  CB  PRO M   4     131.060 148.056 194.913  1.00  0.00           C
ATOM   4728  CA  PRO M   4     132.248 148.996 194.722  1.00  0.00           C
ATOM   4729  C   PRO M   4     132.296 150.065 195.821  1.00  0.00           C
ATOM   4730  O   PRO M   4     132.953 149.900 196.854  1.00  0.00           O
ATOM   4731  N   ILE M   5     131.568 151.159 195.616  1.00  0.00           N
ATOM   4732  CA  ILE M   5     131.543 152.319 196.511  1.00  0.00           C
ATOM   4733  CB  ILE M   5     131.248 153.596 195.692  1.00  0.00           C
ATOM   4734  CG2 ILE M   5     131.288 154.842 196.582  1.00  0.00           C
ATOM   4735  CG1 ILE M   5     132.210 153.790 194.498  1.00  0.00           C
ATOM   4736  CD1 ILE M   5     133.704 153.827 194.854  1.00  0.00           C
ATOM   4737  C   ILE M   5     130.528 152.133 197.642  1.00  0.00           C
ATOM   4738  O   ILE M   5     130.839 152.413 198.803  1.00  0.00           O
ATOM   4739  N   ALA M   6     129.328 151.638 197.329  1.00  0.00           N
ATOM   4740  CA  ALA M   6     128.233 151.532 198.294  1.00  0.00           C
ATOM   4741  CB  ALA M   6     126.960 151.047 197.593  1.00  0.00           C
ATOM   4742  C   ALA M   6     128.572 150.687 199.540  1.00  0.00           C
ATOM   4743  O   ALA M   6     128.329 151.181 200.645  1.00  0.00           O
ATOM   4744  N   PRO M   7     129.213 149.500 199.449  1.00  0.00           N
ATOM   4745  CD  PRO M   7     129.537 148.722 198.261  1.00  0.00           C
ATOM   4746  CG  PRO M   7     129.536 147.271 198.740  1.00  0.00           C
ATOM   4747  CB  PRO M   7     130.139 147.404 200.132  1.00  0.00           C
ATOM   4748  CA  PRO M   7     129.552 148.722 200.642  1.00  0.00           C
ATOM   4749  C   PRO M   7     130.539 149.450 201.553  1.00  0.00           C
ATOM   4750  O   PRO M   7     130.411 149.409 202.770  1.00  0.00           O
ATOM   4751  N   ILE M   8     131.493 150.179 200.968  1.00  0.00           N
ATOM   4752  CA  ILE M   8     132.474 150.985 201.707  1.00  0.00           C
ATOM   4753  CB  ILE M   8     133.622 151.407 200.768  1.00  0.00           C
ATOM   4754  CG2 ILE M   8     134.620 152.330 201.492  1.00  0.00           C
ATOM   4755  CG1 ILE M   8     134.329 150.138 200.244  1.00  0.00           C
ATOM   4756  CD1 ILE M   8     135.408 150.416 199.205  1.00  0.00           C
ATOM   4757  C   ILE M   8     131.793 152.180 202.373  1.00  0.00           C
ATOM   4758  O   ILE M   8     132.058 152.475 203.533  1.00  0.00           O
ATOM   4759  N   GLY M   9     130.840 152.816 201.692  1.00  0.00           N
ATOM   4760  CA  GLY M   9     129.965 153.821 202.300  1.00  0.00           C
ATOM   4761  C   GLY M   9     129.217 153.283 203.513  1.00  0.00           C
ATOM   4762  O   GLY M   9     129.202 153.922 204.563  1.00  0.00           O
ATOM   4763  N   ARG M  10     128.685 152.063 203.407  1.00  0.00           N
ATOM   4764  CA  ARG M  10     128.028 151.357 204.516  1.00  0.00           C
ATOM   4765  CB  ARG M  10     127.313 150.101 203.989  1.00  0.00           C
ATOM   4766  CG  ARG M  10     126.163 150.452 203.026  1.00  0.00           C
ATOM   4767  CD  ARG M  10     125.581 149.241 202.287  1.00  0.00           C
ATOM   4768  NE  ARG M  10     124.671 148.462 203.152  1.00  0.00           N
ATOM   4769  CZ  ARG M  10     124.988 147.436 203.915  1.00  0.00           C
ATOM   4770  NH1 ARG M  10     126.199 146.977 203.923  1.00  0.00           N
ATOM   4771  NH2 ARG M  10     124.107 146.861 204.682  1.00  0.00           N
ATOM   4772  C   ARG M  10     129.009 151.029 205.650  1.00  0.00           C
ATOM   4773  O   ARG M  10     128.633 151.149 206.809  1.00  0.00           O
ATOM   4774  N   ILE M  11     130.278 150.728 205.344  1.00  0.00           N
ATOM   4775  CA  ILE M  11     131.345 150.579 206.355  1.00  0.00           C
ATOM   4776  CB  ILE M  11     132.671 150.066 205.735  1.00  0.00           C
ATOM   4777  CG2 ILE M  11     133.836 150.173 206.737  1.00  0.00           C
ATOM   4778  CG1 ILE M  11     132.523 148.602 205.274  1.00  0.00           C
ATOM   4779  CD1 ILE M  11     133.697 148.096 204.426  1.00  0.00           C
ATOM   4780  C   ILE M  11     131.564 151.890 207.119  1.00  0.00           C
ATOM   4781  O   ILE M  11     131.553 151.886 208.348  1.00  0.00           O
ATOM   4782  N   ILE M  12     131.736 153.016 206.415  1.00  0.00           N
ATOM   4783  CA  ILE M  12     131.963 154.324 207.060  1.00  0.00           C
ATOM   4784  CB  ILE M  12     132.338 155.416 206.027  1.00  0.00           C
ATOM   4785  CG2 ILE M  12     132.651 156.741 206.754  1.00  0.00           C
ATOM   4786  CG1 ILE M  12     133.565 155.037 205.167  1.00  0.00           C
ATOM   4787  CD1 ILE M  12     133.763 155.951 203.948  1.00  0.00           C
ATOM   4788  C   ILE M  12     130.739 154.735 207.897  1.00  0.00           C
ATOM   4789  O   ILE M  12     130.882 155.223 209.018  1.00  0.00           O
ATOM   4790  N   LYS M  13     129.525 154.477 207.397  1.00  0.00           N
ATOM   4791  CA  LYS M  13     128.276 154.702 208.144  1.00  0.00           C
ATOM   4792  CB  LYS M  13     127.068 154.441 207.235  1.00  0.00           C
ATOM   4793  CG  LYS M  13     126.882 155.581 206.230  1.00  0.00           C
ATOM   4794  CD  LYS M  13     125.699 155.302 205.290  1.00  0.00           C
ATOM   4795  CE  LYS M  13     125.514 156.454 204.294  1.00  0.00           C
ATOM   4796  NZ  LYS M  13     125.115 157.717 204.977  1.00  0.00           N
ATOM   4797  C   LYS M  13     128.196 153.842 209.407  1.00  0.00           C
ATOM   4798  O   LYS M  13     127.898 154.360 210.483  1.00  0.00           O
ATOM   4799  N   ASP M  14     128.526 152.555 209.307  1.00  0.00           N
ATOM   4800  CA  ASP M  14     128.569 151.634 210.449  1.00  0.00           C
ATOM   4801  CB  ASP M  14     128.689 150.186 209.957  1.00  0.00           C
ATOM   4802  CG  ASP M  14     127.416 149.657 209.271  1.00  0.00           C
ATOM   4803  OD1 ASP M  14     126.302 150.168 209.542  1.00  0.00           O
ATOM   4804  OD2 ASP M  14     127.523 148.653 208.526  1.00  0.00           O
ATOM   4805  C   ASP M  14     129.696 151.944 211.448  1.00  0.00           C
ATOM   4806  O   ASP M  14     129.593 151.571 212.619  1.00  0.00           O
ATOM   4807  N   ALA M  15     130.748 152.652 211.025  1.00  0.00           N
ATOM   4808  CA  ALA M  15     131.797 153.135 211.921  1.00  0.00           C
ATOM   4809  CB  ALA M  15     133.007 153.561 211.080  1.00  0.00           C
ATOM   4810  C   ALA M  15     131.311 154.262 212.858  1.00  0.00           C
ATOM   4811  O   ALA M  15     131.932 154.503 213.896  1.00  0.00           O
ATOM   4812  N   GLY M  16     130.194 154.926 212.523  1.00  0.00           N
ATOM   4813  CA  GLY M  16     129.569 155.980 213.335  1.00  0.00           C
ATOM   4814  C   GLY M  16     129.477 157.349 212.655  1.00  0.00           C
ATOM   4815  O   GLY M  16     129.282 158.355 213.340  1.00  0.00           O
ATOM   4816  N   ALA M  17     129.650 157.414 211.330  1.00  0.00           N
ATOM   4817  CA  ALA M  17     129.500 158.648 210.563  1.00  0.00           C
ATOM   4818  CB  ALA M  17     130.271 158.517 209.252  1.00  0.00           C
ATOM   4819  C   ALA M  17     128.020 158.961 210.287  1.00  0.00           C
ATOM   4820  O   ALA M  17     127.308 158.154 209.685  1.00  0.00           O
ATOM   4821  N   GLU M  18     127.566 160.153 210.685  1.00  0.00           N
ATOM   4822  CA  GLU M  18     126.201 160.613 210.386  1.00  0.00           C
ATOM   4823  CB  GLU M  18     125.894 161.903 211.154  1.00  0.00           C
ATOM   4824  CG  GLU M  18     125.845 161.686 212.671  1.00  0.00           C
ATOM   4825  CD  GLU M  18     125.338 162.935 213.416  1.00  0.00           C
ATOM   4826  OE1 GLU M  18     124.690 162.786 214.481  1.00  0.00           O
ATOM   4827  OE2 GLU M  18     125.594 164.073 212.962  1.00  0.00           O
ATOM   4828  C   GLU M  18     126.009 160.862 208.884  1.00  0.00           C
ATOM   4829  O   GLU M  18     125.018 160.419 208.298  1.00  0.00           O
ATOM   4830  N   ARG M  19     126.979 161.548 208.267  1.00  0.00           N
ATOM   4831  CA  ARG M  19     127.007 161.888 206.840  1.00  0.00           C
ATOM   4832  CB  ARG M  19     126.627 163.365 206.623  1.00  0.00           C
ATOM   4833  CG  ARG M  19     125.261 163.752 207.219  1.00  0.00           C
ATOM   4834  CD  ARG M  19     124.982 165.254 207.083  1.00  0.00           C
ATOM   4835  NE  ARG M  19     124.667 165.641 205.693  1.00  0.00           N
ATOM   4836  CZ  ARG M  19     123.462 165.750 205.160  1.00  0.00           C
ATOM   4837  NH1 ARG M  19     122.375 165.542 205.845  1.00  0.00           N
ATOM   4838  NH2 ARG M  19     123.336 166.058 203.904  1.00  0.00           N
ATOM   4839  C   ARG M  19     128.389 161.572 206.276  1.00  0.00           C
ATOM   4840  O   ARG M  19     129.402 161.737 206.959  1.00  0.00           O
ATOM   4841  N   VAL M  20     128.451 161.092 205.045  1.00  0.00           N
ATOM   4842  CA  VAL M  20     129.689 160.649 204.398  1.00  0.00           C
ATOM   4843  CB  VAL M  20     129.784 159.114 204.374  1.00  0.00           C
ATOM   4844  CG1 VAL M  20     131.093 158.659 203.721  1.00  0.00           C
ATOM   4845  CG2 VAL M  20     129.719 158.493 205.770  1.00  0.00           C
ATOM   4846  C   VAL M  20     129.747 161.208 202.988  1.00  0.00           C
ATOM   4847  O   VAL M  20     128.887 160.908 202.174  1.00  0.00           O
ATOM   4848  N   SER M  21     130.789 161.971 202.671  1.00  0.00           N
ATOM   4849  CA  SER M  21     130.997 162.472 201.315  1.00  0.00           C
ATOM   4850  CB  SER M  21     132.081 163.543 201.315  1.00  0.00           C
ATOM   4851  OG  SER M  21     132.390 163.953 199.996  1.00  0.00           O
ATOM   4852  C   SER M  21     131.326 161.363 200.317  1.00  0.00           C
ATOM   4853  O   SER M  21     131.998 160.379 200.641  1.00  0.00           O
ATOM   4854  N   ASP M  22     130.924 161.561 199.064  1.00  0.00           N
ATOM   4855  CA  ASP M  22     131.320 160.697 197.951  1.00  0.00           C
ATOM   4856  CB  ASP M  22     130.621 161.154 196.666  1.00  0.00           C
ATOM   4857  CG  ASP M  22     129.095 160.988 196.722  1.00  0.00           C
ATOM   4858  OD1 ASP M  22     128.615 160.039 197.385  1.00  0.00           O
ATOM   4859  OD2 ASP M  22     128.379 161.767 196.050  1.00  0.00           O
ATOM   4860  C   ASP M  22     132.838 160.671 197.741  1.00  0.00           C
ATOM   4861  O   ASP M  22     133.403 159.607 197.490  1.00  0.00           O
ATOM   4862  N   ASP M  23     133.520 161.806 197.917  1.00  0.00           N
ATOM   4863  CA  ASP M  23     134.980 161.861 197.809  1.00  0.00           C
ATOM   4864  CB  ASP M  23     135.477 163.311 197.897  1.00  0.00           C
ATOM   4865  CG  ASP M  23     135.024 164.196 196.731  1.00  0.00           C
ATOM   4866  OD1 ASP M  23     134.911 163.696 195.585  1.00  0.00           O
ATOM   4867  OD2 ASP M  23     134.829 165.414 196.960  1.00  0.00           O
ATOM   4868  C   ASP M  23     135.654 161.003 198.880  1.00  0.00           C
ATOM   4869  O   ASP M  23     136.628 160.312 198.584  1.00  0.00           O
ATOM   4870  N   ALA M  24     135.123 160.982 200.108  1.00  0.00           N
ATOM   4871  CA  ALA M  24     135.624 160.111 201.174  1.00  0.00           C
ATOM   4872  CB  ALA M  24     134.921 160.463 202.491  1.00  0.00           C
ATOM   4873  C   ALA M  24     135.433 158.631 200.824  1.00  0.00           C
ATOM   4874  O   ALA M  24     136.363 157.841 200.987  1.00  0.00           O
ATOM   4875  N   ARG M  25     134.263 158.261 200.281  1.00  0.00           N
ATOM   4876  CA  ARG M  25     133.982 156.885 199.839  1.00  0.00           C
ATOM   4877  CB  ARG M  25     132.523 156.741 199.382  1.00  0.00           C
ATOM   4878  CG  ARG M  25     131.523 156.762 200.533  1.00  0.00           C
ATOM   4879  CD  ARG M  25     130.090 156.521 200.037  1.00  0.00           C
ATOM   4880  NE  ARG M  25     129.402 157.769 199.665  1.00  0.00           N
ATOM   4881  CZ  ARG M  25     128.483 158.402 200.376  1.00  0.00           C
ATOM   4882  NH1 ARG M  25     128.048 158.010 201.538  1.00  0.00           N
ATOM   4883  NH2 ARG M  25     127.921 159.464 199.927  1.00  0.00           N
ATOM   4884  C   ARG M  25     134.916 156.433 198.720  1.00  0.00           C
ATOM   4885  O   ARG M  25     135.525 155.375 198.838  1.00  0.00           O
ATOM   4886  N   ILE M  26     135.076 157.238 197.667  1.00  0.00           N
ATOM   4887  CA  ILE M  26     135.969 156.919 196.538  1.00  0.00           C
ATOM   4888  CB  ILE M  26     135.784 157.926 195.379  1.00  0.00           C
ATOM   4889  CG2 ILE M  26     136.792 157.638 194.248  1.00  0.00           C
ATOM   4890  CG1 ILE M  26     134.348 157.863 194.812  1.00  0.00           C
ATOM   4891  CD1 ILE M  26     134.012 159.026 193.868  1.00  0.00           C
ATOM   4892  C   ILE M  26     137.428 156.869 197.002  1.00  0.00           C
ATOM   4893  O   ILE M  26     138.173 155.972 196.615  1.00  0.00           O
ATOM   4894  N   THR M  27     137.833 157.786 197.881  1.00  0.00           N
ATOM   4895  CA  THR M  27     139.187 157.795 198.454  1.00  0.00           C
ATOM   4896  CB  THR M  27     139.398 159.014 199.362  1.00  0.00           C
ATOM   4897  CG2 THR M  27     140.789 159.049 199.979  1.00  0.00           C
ATOM   4898  OG1 THR M  27     139.251 160.205 198.627  1.00  0.00           O
ATOM   4899  C   THR M  27     139.453 156.513 199.233  1.00  0.00           C
ATOM   4900  O   THR M  27     140.430 155.819 198.957  1.00  0.00           O
ATOM   4901  N   LEU M  28     138.564 156.146 200.163  1.00  0.00           N
ATOM   4902  CA  LEU M  28     138.710 154.911 200.933  1.00  0.00           C
ATOM   4903  CB  LEU M  28     137.657 154.878 202.059  1.00  0.00           C
ATOM   4904  CG  LEU M  28     137.874 153.743 203.084  1.00  0.00           C
ATOM   4905  CD1 LEU M  28     139.216 153.876 203.808  1.00  0.00           C
ATOM   4906  CD2 LEU M  28     136.781 153.778 204.150  1.00  0.00           C
ATOM   4907  C   LEU M  28     138.645 153.667 200.032  1.00  0.00           C
ATOM   4908  O   LEU M  28     139.353 152.700 200.295  1.00  0.00           O
ATOM   4909  N   ALA M  29     137.872 153.710 198.942  1.00  0.00           N
ATOM   4910  CA  ALA M  29     137.837 152.651 197.933  1.00  0.00           C
ATOM   4911  CB  ALA M  29     136.715 152.932 196.923  1.00  0.00           C
ATOM   4912  C   ALA M  29     139.190 152.458 197.247  1.00  0.00           C
ATOM   4913  O   ALA M  29     139.730 151.353 197.267  1.00  0.00           O
ATOM   4914  N   LYS M  30     139.781 153.534 196.712  1.00  0.00           N
ATOM   4915  CA  LYS M  30     141.101 153.489 196.064  1.00  0.00           C
ATOM   4916  CB  LYS M  30     141.425 154.861 195.455  1.00  0.00           C
ATOM   4917  CG  LYS M  30     140.528 155.184 194.251  1.00  0.00           C
ATOM   4918  CD  LYS M  30     140.853 156.581 193.707  1.00  0.00           C
ATOM   4919  CE  LYS M  30     139.994 156.884 192.472  1.00  0.00           C
ATOM   4920  NZ  LYS M  30     140.322 158.219 191.895  1.00  0.00           N
ATOM   4921  C   LYS M  30     142.198 153.057 197.038  1.00  0.00           C
ATOM   4922  O   LYS M  30     143.062 152.266 196.673  1.00  0.00           O
ATOM   4923  N   ILE M  31     142.141 153.523 198.288  1.00  0.00           N
ATOM   4924  CA  ILE M  31     143.107 153.149 199.333  1.00  0.00           C
ATOM   4925  CB  ILE M  31     142.965 154.068 200.562  1.00  0.00           C
ATOM   4926  CG2 ILE M  31     143.804 153.527 201.734  1.00  0.00           C
ATOM   4927  CG1 ILE M  31     143.414 155.496 200.181  1.00  0.00           C
ATOM   4928  CD1 ILE M  31     143.138 156.539 201.263  1.00  0.00           C
ATOM   4929  C   ILE M  31     142.980 151.672 199.720  1.00  0.00           C
ATOM   4930  O   ILE M  31     143.983 150.962 199.744  1.00  0.00           O
ATOM   4931  N   LEU M  32     141.769 151.182 200.005  1.00  0.00           N
ATOM   4932  CA  LEU M  32     141.568 149.768 200.337  1.00  0.00           C
ATOM   4933  CB  LEU M  32     140.112 149.501 200.754  1.00  0.00           C
ATOM   4934  CG  LEU M  32     139.788 149.850 202.213  1.00  0.00           C
ATOM   4935  CD1 LEU M  32     138.330 149.471 202.488  1.00  0.00           C
ATOM   4936  CD2 LEU M  32     140.680 149.081 203.191  1.00  0.00           C
ATOM   4937  C   LEU M  32     141.937 148.851 199.173  1.00  0.00           C
ATOM   4938  O   LEU M  32     142.521 147.792 199.391  1.00  0.00           O
ATOM   4939  N   GLU M  33     141.637 149.262 197.944  1.00  0.00           N
ATOM   4940  CA  GLU M  33     142.041 148.534 196.744  1.00  0.00           C
ATOM   4941  CB  GLU M  33     141.345 149.171 195.539  1.00  0.00           C
ATOM   4942  CG  GLU M  33     141.616 148.431 194.224  1.00  0.00           C
ATOM   4943  CD  GLU M  33     140.703 148.909 193.082  1.00  0.00           C
ATOM   4944  OE1 GLU M  33     139.704 149.622 193.324  1.00  0.00           O
ATOM   4945  OE2 GLU M  33     140.959 148.538 191.913  1.00  0.00           O
ATOM   4946  C   GLU M  33     143.566 148.502 196.582  1.00  0.00           C
ATOM   4947  O   GLU M  33     144.123 147.458 196.251  1.00  0.00           O
ATOM   4948  N   GLU M  34     144.254 149.607 196.881  1.00  0.00           N
ATOM   4949  CA  GLU M  34     145.717 149.687 196.890  1.00  0.00           C
ATOM   4950  CB  GLU M  34     146.133 151.141 197.170  1.00  0.00           C
ATOM   4951  CG  GLU M  34     147.644 151.376 197.176  1.00  0.00           C
ATOM   4952  CD  GLU M  34     148.262 151.455 195.771  1.00  0.00           C
ATOM   4953  OE1 GLU M  34     147.593 151.159 194.750  1.00  0.00           O
ATOM   4954  OE2 GLU M  34     149.442 151.869 195.695  1.00  0.00           O
ATOM   4955  C   GLU M  34     146.334 148.732 197.922  1.00  0.00           C
ATOM   4956  O   GLU M  34     147.199 147.921 197.581  1.00  0.00           O
ATOM   4957  N   MET M  35     145.852 148.779 199.172  1.00  0.00           N
ATOM   4958  CA  MET M  35     146.281 147.858 200.231  1.00  0.00           C
ATOM   4959  CB  MET M  35     145.552 148.175 201.545  1.00  0.00           C
ATOM   4960  CG  MET M  35     145.956 149.525 202.140  1.00  0.00           C
ATOM   4961  SD  MET M  35     145.039 149.934 203.649  1.00  0.00           S
ATOM   4962  CE  MET M  35     145.889 151.469 204.101  1.00  0.00           C
ATOM   4963  C   MET M  35     146.016 146.400 199.837  1.00  0.00           C
ATOM   4964  O   MET M  35     146.884 145.546 200.011  1.00  0.00           O
ATOM   4965  N   GLY M  36     144.849 146.120 199.246  1.00  0.00           N
ATOM   4966  CA  GLY M  36     144.505 144.804 198.709  1.00  0.00           C
ATOM   4967  C   GLY M  36     145.486 144.329 197.644  1.00  0.00           C
ATOM   4968  O   GLY M  36     145.950 143.193 197.715  1.00  0.00           O
ATOM   4969  N   ARG M  37     145.860 145.203 196.704  1.00  0.00           N
ATOM   4970  CA  ARG M  37     146.845 144.910 195.650  1.00  0.00           C
ATOM   4971  CB  ARG M  37     146.949 146.129 194.717  1.00  0.00           C
ATOM   4972  CG  ARG M  37     147.591 145.801 193.358  1.00  0.00           C
ATOM   4973  CD  ARG M  37     146.583 145.219 192.361  1.00  0.00           C
ATOM   4974  NE  ARG M  37     145.534 146.210 192.031  1.00  0.00           N
ATOM   4975  CZ  ARG M  37     144.488 146.031 191.249  1.00  0.00           C
ATOM   4976  NH1 ARG M  37     144.279 144.898 190.646  1.00  0.00           N
ATOM   4977  NH2 ARG M  37     143.627 146.987 191.064  1.00  0.00           N
ATOM   4978  C   ARG M  37     148.218 144.575 196.235  1.00  0.00           C
ATOM   4979  O   ARG M  37     148.828 143.582 195.842  1.00  0.00           O
ATOM   4980  N   ASP M  38     148.685 145.367 197.196  1.00  0.00           N
ATOM   4981  CA  ASP M  38     149.980 145.163 197.851  1.00  0.00           C
ATOM   4982  CB  ASP M  38     150.306 146.357 198.758  1.00  0.00           C
ATOM   4983  CG  ASP M  38     150.539 147.670 197.991  1.00  0.00           C
ATOM   4984  OD1 ASP M  38     150.947 147.633 196.803  1.00  0.00           O
ATOM   4985  OD2 ASP M  38     150.390 148.749 198.612  1.00  0.00           O
ATOM   4986  C   ASP M  38     150.026 143.858 198.654  1.00  0.00           C
ATOM   4987  O   ASP M  38     150.945 143.054 198.470  1.00  0.00           O
ATOM   4988  N   ILE M  39     149.016 143.606 199.495  1.00  0.00           N
ATOM   4989  CA  ILE M  39     148.912 142.361 200.270  1.00  0.00           C
ATOM   4990  CB  ILE M  39     147.712 142.400 201.243  1.00  0.00           C
ATOM   4991  CG2 ILE M  39     147.519 141.031 201.931  1.00  0.00           C
ATOM   4992  CG1 ILE M  39     147.909 143.483 202.324  1.00  0.00           C
ATOM   4993  CD1 ILE M  39     146.623 143.807 203.092  1.00  0.00           C
ATOM   4994  C   ILE M  39     148.812 141.157 199.331  1.00  0.00           C
ATOM   4995  O   ILE M  39     149.479 140.149 199.562  1.00  0.00           O
ATOM   4996  N   ALA M  40     148.027 141.258 198.252  1.00  0.00           N
ATOM   4997  CA  ALA M  40     147.931 140.206 197.246  1.00  0.00           C
ATOM   4998  CB  ALA M  40     146.882 140.599 196.203  1.00  0.00           C
ATOM   4999  C   ALA M  40     149.288 139.926 196.584  1.00  0.00           C
ATOM   5000  O   ALA M  40     149.667 138.765 196.449  1.00  0.00           O
ATOM   5001  N   SER M  41     150.049 140.967 196.230  1.00  0.00           N
ATOM   5002  CA  SER M  41     151.399 140.824 195.673  1.00  0.00           C
ATOM   5003  CB  SER M  41     151.955 142.200 195.290  1.00  0.00           C
ATOM   5004  OG  SER M  41     153.264 142.075 194.762  1.00  0.00           O
ATOM   5005  C   SER M  41     152.344 140.102 196.642  1.00  0.00           C
ATOM   5006  O   SER M  41     153.002 139.133 196.263  1.00  0.00           O
ATOM   5007  N   GLU M  42     152.359 140.493 197.920  1.00  0.00           N
ATOM   5008  CA  GLU M  42     153.155 139.803 198.944  1.00  0.00           C
ATOM   5009  CB  GLU M  42     153.082 140.574 200.271  1.00  0.00           C
ATOM   5010  CG  GLU M  42     154.250 141.553 200.421  1.00  0.00           C
ATOM   5011  CD  GLU M  42     155.609 140.824 200.463  1.00  0.00           C
ATOM   5012  OE1 GLU M  42     155.700 139.711 201.025  1.00  0.00           O
ATOM   5013  OE2 GLU M  42     156.596 141.375 199.924  1.00  0.00           O
ATOM   5014  C   GLU M  42     152.724 138.345 199.153  1.00  0.00           C
ATOM   5015  O   GLU M  42     153.574 137.457 199.227  1.00  0.00           O
ATOM   5016  N   ALA M  43     151.420 138.065 199.188  1.00  0.00           N
ATOM   5017  CA  ALA M  43     150.910 136.702 199.301  1.00  0.00           C
ATOM   5018  CB  ALA M  43     149.395 136.762 199.483  1.00  0.00           C
ATOM   5019  C   ALA M  43     151.300 135.847 198.085  1.00  0.00           C
ATOM   5020  O   ALA M  43     151.664 134.684 198.241  1.00  0.00           O
ATOM   5021  N   ILE M  44     151.297 136.429 196.881  1.00  0.00           N
ATOM   5022  CA  ILE M  44     151.794 135.771 195.666  1.00  0.00           C
ATOM   5023  CB  ILE M  44     151.483 136.615 194.413  1.00  0.00           C
ATOM   5024  CG2 ILE M  44     152.289 136.134 193.190  1.00  0.00           C
ATOM   5025  CG1 ILE M  44     149.977 136.538 194.096  1.00  0.00           C
ATOM   5026  CD1 ILE M  44     149.526 137.646 193.147  1.00  0.00           C
ATOM   5027  C   ILE M  44     153.283 135.454 195.791  1.00  0.00           C
ATOM   5028  O   ILE M  44     153.675 134.320 195.532  1.00  0.00           O
ATOM   5029  N   LYS M  45     154.112 136.410 196.228  1.00  0.00           N
ATOM   5030  CA  LYS M  45     155.552 136.182 196.440  1.00  0.00           C
ATOM   5031  CB  LYS M  45     156.237 137.491 196.871  1.00  0.00           C
ATOM   5032  CG  LYS M  45     156.323 138.551 195.761  1.00  0.00           C
ATOM   5033  CD  LYS M  45     157.286 138.147 194.634  1.00  0.00           C
ATOM   5034  CE  LYS M  45     157.412 139.288 193.618  1.00  0.00           C
ATOM   5035  NZ  LYS M  45     158.369 138.945 192.528  1.00  0.00           N
ATOM   5036  C   LYS M  45     155.806 135.076 197.466  1.00  0.00           C
ATOM   5037  O   LYS M  45     156.654 134.217 197.237  1.00  0.00           O
ATOM   5038  N   LEU M  46     155.037 135.048 198.555  1.00  0.00           N
ATOM   5039  CA  LEU M  46     155.103 133.992 199.572  1.00  0.00           C
ATOM   5040  CB  LEU M  46     154.199 134.352 200.757  1.00  0.00           C
ATOM   5041  CG  LEU M  46     154.796 135.385 201.723  1.00  0.00           C
ATOM   5042  CD1 LEU M  46     153.739 135.691 202.777  1.00  0.00           C
ATOM   5043  CD2 LEU M  46     156.046 134.841 202.424  1.00  0.00           C
ATOM   5044  C   LEU M  46     154.706 132.617 199.025  1.00  0.00           C
ATOM   5045  O   LEU M  46     155.449 131.655 199.202  1.00  0.00           O
ATOM   5046  N   ALA M  47     153.576 132.515 198.323  1.00  0.00           N
ATOM   5047  CA  ALA M  47     153.128 131.262 197.720  1.00  0.00           C
ATOM   5048  CB  ALA M  47     151.751 131.507 197.097  1.00  0.00           C
ATOM   5049  C   ALA M  47     154.136 130.753 196.674  1.00  0.00           C
ATOM   5050  O   ALA M  47     154.492 129.574 196.647  1.00  0.00           O
ATOM   5051  N   ARG M  48     154.674 131.660 195.854  1.00  0.00           N
ATOM   5052  CA  ARG M  48     155.694 131.340 194.850  1.00  0.00           C
ATOM   5053  CB  ARG M  48     155.867 132.569 193.952  1.00  0.00           C
ATOM   5054  CG  ARG M  48     156.619 132.244 192.654  1.00  0.00           C
ATOM   5055  CD  ARG M  48     156.462 133.387 191.646  1.00  0.00           C
ATOM   5056  NE  ARG M  48     155.051 133.544 191.226  1.00  0.00           N
ATOM   5057  CZ  ARG M  48     154.511 134.594 190.634  1.00  0.00           C
ATOM   5058  NH1 ARG M  48     155.220 135.637 190.310  1.00  0.00           N
ATOM   5059  NH2 ARG M  48     153.240 134.606 190.351  1.00  0.00           N
ATOM   5060  C   ARG M  48     157.009 130.882 195.485  1.00  0.00           C
ATOM   5061  O   ARG M  48     157.655 129.971 194.970  1.00  0.00           O
ATOM   5062  N   HIS M  49     157.373 131.447 196.639  1.00  0.00           N
[truncated: 847,675 more chars]
